# Supplementary material for: Molecularly defined and spatially resolved cell atlas of the whole mouse brain
Source: Nature. 2023 Dec 13;624(7991):343–54. doi: 10.1038/s41586-023-06808-9 (PMC10719103; doi:10.1038/s41586-023-06808-9)
Supplement: Supplementary file 3 — Cell type compositions in major brain regions. The “neuron” sheet contains neuronal cells, and the “non-neuronal” sheet contains non-neuronal cells. Each row is a cluster. “cluster_id” column is the cluster ID. “subclass_label” column is the subclass that the cluster belongs to. The columns after “subclass_labels” are the fractions of cells in each major brain region that belong to the indicated clusters. [file 41586_2023_6808_MOESM3_ESM.xlsx]

## Sheet: neuron
cluster_id	subclass_label	Isocortex	Hippocampus	Olfactory	Cortical_subplate	Striatum	Pallidum	Hypothalamus	Thalamus	Midbrain	Hindbrain	Cerebellum
1373	ACB-BST-FS D1 Gaba	0	0	0	0	0	0.000131974	1.54209e-05	0	0	0	0
1374	ACB-BST-FS D1 Gaba	0	0	0	0	2.42135e-05	0.00158369	3.08418e-05	0	0	0	0
1375	ACB-BST-FS D1 Gaba	0	0	0	0	4.49679e-05	0.00224356	0.000138788	0	0	0	0
1376	ACB-BST-FS D1 Gaba	0	0	0	0	0.000159117	0.000890825	4.62627e-05	0	0	0	0
1377	ACB-BST-FS D1 Gaba	0	0	0	0	5.18861e-05	0.000824838	9.25255e-05	0	0	0	0
1378	ACB-BST-FS D1 Gaba	0	0	1.90778e-05	8.28844e-05	0.000861309	0.00550991	0.000200472	0	0	0	0
1379	ACB-BST-FS D1 Gaba	0	0	0	2.76281e-05	5.18861e-05	9.89805e-05	1.54209e-05	0	0	0	0
1380	ACB-BST-FS D1 Gaba	0	0	0	0	3.45907e-06	6.5987e-05	0	0	0	0	0
1381	ACB-BST-FS D1 Gaba	0	0	0	0	5.88042e-05	0.0020456	4.62627e-05	0	0	0	0
1382	ACB-BST-FS D1 Gaba	0	0	0	2.76281e-05	0.000370121	0.0114158	0.000724783	0	0	0	0
1383	ACB-BST-FS D1 Gaba	0	0	0	0	6.91814e-06	0.000890825	0	0	0	0	0
2613	AD Serpinb7 Glut	0	0	0	0	0	0	0	0.011206	0	0	0
2614	AD Serpinb7 Glut	0	0	0	0	0	0	0	0.00609197	8.77085e-06	0	0
2113	ADP-MPO Trp73 Glut	0	0	0	0	3.11316e-05	6.5987e-05	0.000493469	2.03745e-05	0	0	0
2114	ADP-MPO Trp73 Glut	0	0	0	0	1.03772e-05	0	0.000416365	0	0	0	0
2115	ADP-MPO Trp73 Glut	0	0	0	0	7.26405e-05	0.00065987	0.000555153	6.11234e-05	0	0	0
2116	ADP-MPO Trp73 Glut	0	0	0	0	0	0	0.000462627	0	0	0	0
2117	ADP-MPO Trp73 Glut	0	0	0	0	6.91814e-06	0	0.000478048	0	0	0	0
2118	ADP-MPO Trp73 Glut	0	0	0	0	0	0	0.00084815	0	0	0	0
2119	ADP-MPO Trp73 Glut	0	0	0	0	1.38363e-05	0	0.000262156	0	0	0	0
2120	ADP-MPO Trp73 Glut	0	0	0	0	0	0	0.000447207	0	0	0	0
2121	ADP-MPO Trp73 Glut	0	0	2.7254e-06	0	2.42135e-05	6.5987e-05	0.000215893	0	0	0	0
2122	ADP-MPO Trp73 Glut	0	0	0	0	4.15088e-05	3.29935e-05	0.000354681	0	0	0	0
2123	ADP-MPO Trp73 Glut	0	0	0	0	3.45907e-06	9.89805e-05	0.000801888	0	0	0	0
2124	ADP-MPO Trp73 Glut	0	0	0	0	6.91814e-06	0.000131974	0.000493469	2.03745e-05	0	0	0
2125	ADP-MPO Trp73 Glut	0	0	1.90778e-05	0	2.42135e-05	0.00118777	0.000447207	0	0	0	0
2126	ADP-MPO Trp73 Glut	0	0	8.17619e-06	0	1.03772e-05	0.000197961	0.000663099	0	0	0	0
2127	ADP-MPO Trp73 Glut	6.07091e-06	0	9.53889e-05	0	4.8427e-05	0.000923818	0.000416365	0	0	0	0
2128	ADP-MPO Trp73 Glut	0	0	2.7254e-06	0	0	0.000395922	0.000385523	0	0	0	0
2129	ADP-MPO Trp73 Glut	0	0	2.7254e-06	0	3.45907e-06	0.00131974	0.00141872	2.03745e-05	0	0	0
2130	ADP-MPO Trp73 Glut	0	0	8.17619e-06	0	1.03772e-05	0.000296942	0.00157293	0.000122247	0	0	0
2131	ADP-MPO Trp73 Glut	0	0	0	0	0	0	0.000123367	0	0	0	0
2132	ADP-MPO Trp73 Glut	0	0	2.7254e-06	0	3.45907e-06	0.000494903	0.00124909	0	0	0	0
1698	AHN Onecut3 Gaba	0	0	0	0	0	0	0.000740204	0	0	0	0
1699	AHN Onecut3 Gaba	0	0	0	0	0	0	0.000447207	0	0	0	0
1700	AHN Onecut3 Gaba	0	0	0	0	0	0	0.00033926	0	0	0	0
1701	AHN Onecut3 Gaba	0	0	0	0	0	0	0.000462627	0	0	0	0
1702	AHN Onecut3 Gaba	1.51773e-06	0	0	0	0	3.29935e-05	0.00177341	0	0	0	0
1703	AHN Onecut3 Gaba	0	0	2.7254e-06	0	6.91814e-06	0	0.00225145	0	0	0	0
1704	AHN Onecut3 Gaba	0	0	2.7254e-06	0	0	0	0.00294539	0	0	0	0
1705	AHN Onecut3 Gaba	0	0	0	0	0	0	0.000292997	0	0	0	0
1706	AHN Onecut3 Gaba	0	0	0	0	3.45907e-06	3.29935e-05	0.00127994	0	0	1.36756e-05	0
1707	AHN Onecut3 Gaba	0	0	0	0	0	0	0.00254445	0	0	0	0
1708	AHN Onecut3 Gaba	0	0	0	0	0	0	0.000740204	0	0	0	0
1709	AHN Onecut3 Gaba	0	0	0	0	0	0	0.000909834	0	0	0	0
1710	AHN Onecut3 Gaba	0	0	0	0	0	0	0.00314587	0	0	0	0
1711	AHN Onecut3 Gaba	0	0	0	0	3.45907e-06	3.29935e-05	0.000601416	0	0	0	0
1712	AHN Onecut3 Gaba	0	0	0	0	0	9.89805e-05	0.00289913	0	8.77085e-06	1.36756e-05	0
1713	AHN Onecut3 Gaba	0	0	0	0	3.45907e-06	0	0.000308418	2.03745e-05	0	0	0
2340	AHN-RCH-LHA Otp Fezf1 Glut	0	0	0	0	0	0.000263948	0.000663099	0	0	0	0
2341	AHN-RCH-LHA Otp Fezf1 Glut	0	0	0	0	3.45907e-06	0.000923818	0.00175798	8.14979e-05	0	0	0
2342	AHN-RCH-LHA Otp Fezf1 Glut	0	0	0	0	0	6.5987e-05	0.000616837	0	0	0	0
2343	AHN-RCH-LHA Otp Fezf1 Glut	0	0	0	0	0	3.29935e-05	0.00180425	2.03745e-05	0	0	0
2344	AHN-RCH-LHA Otp Fezf1 Glut	0	0	0	0	3.45907e-06	3.29935e-05	0.0014033	0	0	0	0
2345	AHN-RCH-LHA Otp Fezf1 Glut	0	0	0	0	6.91814e-06	0	0.00667726	0	0	0	0
2346	AHN-RCH-LHA Otp Fezf1 Glut	0	0	0	0	0	3.29935e-05	0.00218977	0	0	0	0
2347	AHN-RCH-LHA Otp Fezf1 Glut	0	0	0	0	0	3.29935e-05	0.00544358	4.0749e-05	0	0	0
2348	AHN-RCH-LHA Otp Fezf1 Glut	0	0	0	0	0	0	0.00232856	2.03745e-05	0	0	0
2349	AHN-RCH-LHA Otp Fezf1 Glut	0	0	0	0	0	0	0.00148041	0	0	0	0
2350	AHN-RCH-LHA Otp Fezf1 Glut	0	0	0	0	0	0	0.000663099	0	0	0	0
2351	AHN-RCH-LHA Otp Fezf1 Glut	0	0	0	0	0	0	0.000693941	0	0	0	0
2352	AHN-RCH-LHA Otp Fezf1 Glut	0	0	0	0	0	0	0.000771046	4.0749e-05	0	0	0
2353	AHN-RCH-LHA Otp Fezf1 Glut	0	0	2.7254e-06	0	6.91814e-06	0	0.00266782	2.03745e-05	0	0	0
2354	AHN-RCH-LHA Otp Fezf1 Glut	0	0	0	0	0	0	0.00016963	0	0	0	0
2355	AHN-RCH-LHA Otp Fezf1 Glut	0	0	0	0	0	0	0.000400944	0	0	0	0
2356	AHN-RCH-LHA Otp Fezf1 Glut	0	0	0	0	0	0	0.00107946	0	0	0	0
2357	AHN-RCH-LHA Otp Fezf1 Glut	0	0	0	0	0	0	0.00123367	0	0	0	0
2358	AHN-RCH-LHA Otp Fezf1 Glut	0	0	0	0	0	0	0.000215893	0	0	0	0
2359	AHN-RCH-LHA Otp Fezf1 Glut	0	0	0	0	0	3.29935e-05	0.000925255	0	0	0	0
2360	AHN-RCH-LHA Otp Fezf1 Glut	0	0	0	0	0	0	0.00351597	0	0	0	0
2361	AHN-RCH-LHA Otp Fezf1 Glut	0	0	5.45079e-06	0	0	9.89805e-05	0.00178883	0	8.77085e-06	0	0
2362	AHN-RCH-LHA Otp Fezf1 Glut	0	0	0	0	0	0	0.000447207	0	0	0	0
2363	AHN-RCH-LHA Otp Fezf1 Glut	0	0	0	0	0	0	0.00552069	0	0	0	0
1647	AHN-SBPV-PVHd Pdrm12 Gaba	0	0	0	0	0	0	0.00067852	0	0	0	0
1648	AHN-SBPV-PVHd Pdrm12 Gaba	0	0	0	0	0	0	0.00158835	0	0	0	0
1649	AHN-SBPV-PVHd Pdrm12 Gaba	0	0	0	0	0	0	0.000940676	2.03745e-05	0	0	0
1650	AHN-SBPV-PVHd Pdrm12 Gaba	0	0	0	0	0	0	0.000632257	0	0	0	0
1651	AHN-SBPV-PVHd Pdrm12 Gaba	0	0	0	0	0	0	4.62627e-05	0	0	0	0
1652	AHN-SBPV-PVHd Pdrm12 Gaba	0	0	0	0	0	0	0.00308418	0	0	0	0
1653	AHN-SBPV-PVHd Pdrm12 Gaba	0	0	0	0	0	0	0.000400944	0	0	0	0
1654	AHN-SBPV-PVHd Pdrm12 Gaba	0	0	0	0	0	0	0.000292997	0	0	0	0
1655	AHN-SBPV-PVHd Pdrm12 Gaba	0	0	0	0	0	0	0.000478048	0	0	0	0
1656	AHN-SBPV-PVHd Pdrm12 Gaba	0	0	0	0	0	0	0.000277576	0	0	0	0
1657	AHN-SBPV-PVHd Pdrm12 Gaba	0	0	0	0	0	0	0.000431786	0	0	0	0
1658	AHN-SBPV-PVHd Pdrm12 Gaba	0	0	0	0	0	0	0.00239024	0	0	0	0
1659	AHN-SBPV-PVHd Pdrm12 Gaba	0	0	0	0	0	0	0.000817308	0	0	0	0
1660	AHN-SBPV-PVHd Pdrm12 Gaba	0	0	0	0	0	0	0.000107946	0	0	0	0
1661	AHN-SBPV-PVHd Pdrm12 Gaba	0	0	0	0	0	0	3.08418e-05	0	0	0	0
1662	AHN-SBPV-PVHd Pdrm12 Gaba	0	0	0	0	0	0	0.000200472	0	0	0	0
1663	AHN-SBPV-PVHd Pdrm12 Gaba	0	0	0	0	0	0	0.00050889	0	0	0	0
1664	AHN-SBPV-PVHd Pdrm12 Gaba	0	0	0	0	0	0	0.000786467	0	0	0	0
1665	AHN-SBPV-PVHd Pdrm12 Gaba	0	0	0	0	0	0	0.000370102	0	0	0	0
1666	AHN-SBPV-PVHd Pdrm12 Gaba	0	0	0	0	0	0	0.00106404	0	0	0	0
1667	AHN-SBPV-PVHd Pdrm12 Gaba	0	0	0	0	0	0	0.00033926	0	0	0	0
1668	AHN-SBPV-PVHd Pdrm12 Gaba	0	0	0	0	3.45907e-06	0	0.000354681	0	0	0	0
1669	AHN-SBPV-PVHd Pdrm12 Gaba	0	0	0	0	0	0	0.000370102	0	0	0	0
1670	AHN-SBPV-PVHd Pdrm12 Gaba	0	0	0	0	0	0	0	0	0	0	0
1671	AHN-SBPV-PVHd Pdrm12 Gaba	0	0	0	0	0	0	0.000570574	0	0	0	0
1672	AHN-SBPV-PVHd Pdrm12 Gaba	0	0	0	0	3.45907e-06	0	0.000462627	0	0	0	0
1673	AHN-SBPV-PVHd Pdrm12 Gaba	0	0	0	0	0	0	0.000894413	0	0	0	0
1674	AHN-SBPV-PVHd Pdrm12 Gaba	0	0	0	0	0	0	0.000385523	0	0	0	0
1675	AHN-SBPV-PVHd Pdrm12 Gaba	0	0	0	0	0	0	0.000185051	0	0	0	0
1676	AHN-SBPV-PVHd Pdrm12 Gaba	0	0	0	0	0	0	0.000724783	0	0	0	0
1677	AHN-SBPV-PVHd Pdrm12 Gaba	0	0	0	0	0	0	0.00033926	0	0	0	0
1678	AHN-SBPV-PVHd Pdrm12 Gaba	0	0	0	0	0	0	0.000647678	0	0	0	0
1679	AHN-SBPV-PVHd Pdrm12 Gaba	0	0	0	0	0	0	0.000478048	0	0	0	0
1680	AHN-SBPV-PVHd Pdrm12 Gaba	0	0	0	0	0	0	0.000154209	0	0	0	0
1681	AHN-SBPV-PVHd Pdrm12 Gaba	0	0	0	0	0	0	0.000215893	0	0	0	0
1682	AHN-SBPV-PVHd Pdrm12 Gaba	0	0	0	0	0	0	0.000416365	0	0	0	0
2841	APN C1ql2 Glut	0	0	0	0	0	0	0	0.000162996	0.0024383	0	0
2842	APN C1ql2 Glut	0	0	0	0	0	0	0	0.000794605	0.00757802	1.36756e-05	0
2843	APN C1ql2 Glut	0	0	0	0	0	0	0	4.0749e-05	3.50834e-05	0	0
2844	APN C1ql2 Glut	0	0	0	0	0	0	0	0.000244494	0.00349957	0	0
2845	APN C1ql2 Glut	0	0	0	0	3.45907e-06	0	0	0.000203745	0.000368376	0	0
2846	APN C1ql2 Glut	0	0	0	0	0	0	0	0.000101872	0.00122792	0	0
2847	APN C1ql2 Glut	0	0	0	0	0	0	0	0.000285243	0.000166646	0	0
2848	APN C1ql4 Glut	1.51773e-06	0	0	0	0	0	0	0	0.000885856	0	0
2849	APN C1ql4 Glut	0	0	0	0	0	0	0	6.11234e-05	0.000956023	0	0
2850	APN C1ql4 Glut	0	0	0	0	0	0	0	0.000244494	0.00302594	0	0
2851	APN C1ql4 Glut	0	0	0	0	0	0	0	0.000162996	0.00175417	0	0
2852	APN C1ql4 Glut	0	0	0	0	0	0	0	2.03745e-05	0.00186819	0	0
2853	APN C1ql4 Glut	0	0	0	0	0	0	0	0	0.000122792	0	0
2854	APN C1ql4 Glut	0	0	0	0	0	0	0	0.000162996	0.00103496	0	0
2855	APN C1ql4 Glut	0	0	0	0	0	0	0	0	3.50834e-05	0	0
2856	APN C1ql4 Glut	0	0	0	0	0	0	0	0	5.26251e-05	0	0
1569	ARH-PVi Six6 Dopa-Gaba	0	0	0	0	0	0	3.08418e-05	0	0	0	0
1570	ARH-PVi Six6 Dopa-Gaba	0	0	0	0	0	0	0.00121825	0	0	1.36756e-05	0
1571	ARH-PVi Six6 Dopa-Gaba	0	0	0	0	0	3.29935e-05	0.000292997	0	0	0	0
1572	ARH-PVi Six6 Dopa-Gaba	0	0	0	0	0	0	0.000878992	2.03745e-05	0	0	0
1961	ARH-PVp Tbx3 Gaba	0	0	0	0	0	0	0.000878992	0	0	0	0
1962	ARH-PVp Tbx3 Gaba	0	0	0	0	0	0	0.00177341	0	0	0	0
1963	ARH-PVp Tbx3 Gaba	0	0	0	0	0	0	0.000277576	0	0	0	0
1964	ARH-PVp Tbx3 Gaba	0	0	0	0	0	0	0.000323839	0	0	0	0
1965	ARH-PVp Tbx3 Gaba	0	0	0	0	0	0	3.08418e-05	0	0	0	0
1966	ARH-PVp Tbx3 Gaba	0	0	0	0	0	0	1.54209e-05	0	0	0	0
1967	ARH-PVp Tbx3 Gaba	0	0	0	0	0	0	0.000262156	0	0	0	0
1968	ARH-PVp Tbx3 Gaba	0	0	0	0	0	0	0	0	0	0	0
1969	ARH-PVp Tbx3 Gaba	0	0	0	0	0	0	0.000478048	0	0	0	0
1970	ARH-PVp Tbx3 Gaba	0	0	0	0	0	0	0.000832729	0	0	0	0
1971	ARH-PVp Tbx3 Gaba	0	0	0	0	0	3.29935e-05	0.00328465	0	0	0	0
2274	ARH-PVp Tbx3 Glut	0	0	0	0	0	0	0.000400944	0	0	0	0
2275	ARH-PVp Tbx3 Glut	0	0	0	0	0	0	0	0	0	0	0
2276	ARH-PVp Tbx3 Glut	0	0	2.7254e-06	0	3.45907e-06	0	0.000447207	0	0	0	0
2277	ARH-PVp Tbx3 Glut	0	0	0	0	0	0	0.000185051	0	0	0	0
2278	ARH-PVp Tbx3 Glut	0	0	0	0	0	0	0.000585995	0	0	0	0
2279	ARH-PVp Tbx3 Glut	0	0	2.7254e-06	0	3.45907e-06	0	0.000585995	0	0	0	0
2280	ARH-PVp Tbx3 Glut	0	0	0	0	3.45907e-06	0	0.000524311	0	0	0	0
2281	ARH-PVp Tbx3 Glut	0	4.37122e-06	2.7254e-06	0	0	0	0.00104862	0	0	0	0
2282	ARH-PVp Tbx3 Glut	0	0	1.63524e-05	0	0	0	0.00396317	0	0	0	0
2283	ARH-PVp Tbx3 Glut	0	0	2.7254e-06	0	0	0	0.00067852	0	0	0	0
2284	ARH-PVp Tbx3 Glut	0	0	0	0	0	0	0.000986938	0	0	0	0
2615	AV Col27a1 Glut	0	0	0	0	0	0	0	0.0110226	8.77085e-06	0	0
2616	AV Col27a1 Glut	0	0	0	0	0	6.5987e-05	0	0.00994275	0	0	0
2073	AVPV-MEPO-SFO Tbr1 Glut	0	0	0	0	3.11316e-05	0.000362929	0.000385523	0	0	0	0
2074	AVPV-MEPO-SFO Tbr1 Glut	0	0	0	0	6.91814e-06	0.000164968	0.000416365	0	0	0	0
2075	AVPV-MEPO-SFO Tbr1 Glut	0	0	0	0	3.45907e-06	9.89805e-05	0.000755625	0	0	0	0
2076	AVPV-MEPO-SFO Tbr1 Glut	0	0	2.7254e-06	0	0	3.29935e-05	0.000493469	0	0	0	0
2077	AVPV-MEPO-SFO Tbr1 Glut	0	0	0	0	1.38363e-05	0.000230955	0.00050889	0	0	1.36756e-05	0
2078	AVPV-MEPO-SFO Tbr1 Glut	0	0	0	0	0	0	3.08418e-05	0	0	0	0
2079	AVPV-MEPO-SFO Tbr1 Glut	0	0	0	0	3.45907e-06	3.29935e-05	0.00123367	0	0	0	0
2080	AVPV-MEPO-SFO Tbr1 Glut	0	0	0	0	3.45907e-06	0	0.00135704	0	0	0	0
2081	AVPV-MEPO-SFO Tbr1 Glut	0	0	0	0	6.91814e-06	0	0.00151125	0	0	0	0
2082	AVPV-MEPO-SFO Tbr1 Glut	0	0	0	0	0	0	3.08418e-05	0	0	0	0
2083	AVPV-MEPO-SFO Tbr1 Glut	0	0	0	0	3.45907e-06	3.29935e-05	0.00525853	0	0	1.36756e-05	0
2084	AVPV-MEPO-SFO Tbr1 Glut	0	0	0	0	6.91814e-06	3.29935e-05	0.000107946	0	0	0	0
2085	AVPV-MEPO-SFO Tbr1 Glut	0	0	2.7254e-06	0	3.11316e-05	3.29935e-05	0.000616837	0	0	0	0
2086	AVPV-MEPO-SFO Tbr1 Glut	0	0	0	0	6.91814e-06	0.000197961	0.00016963	0	0	0	0
2087	AVPV-MEPO-SFO Tbr1 Glut	0	0	0	0	3.45907e-06	0	0.000107946	0	0	0	0
2088	AVPV-MEPO-SFO Tbr1 Glut	0	0	0	0	1.03772e-05	0.000164968	0.000138788	0	0	0	0
2089	AVPV-MEPO-SFO Tbr1 Glut	0	0	0	0	0	0.000362929	0.00106404	0	0	0	0
2090	AVPV-MEPO-SFO Tbr1 Glut	0	0	0	0	6.91814e-06	3.29935e-05	0.000185051	0	0	0	0
2091	AVPV-MEPO-SFO Tbr1 Glut	0	0	0	0	3.45907e-05	6.5987e-05	0.000478048	0	0	0	0
2092	AVPV-MEPO-SFO Tbr1 Glut	0	0	0	0	6.91814e-06	6.5987e-05	0.00124909	0	0	0	0
2093	AVPV-MEPO-SFO Tbr1 Glut	0	0	0	0	3.45907e-06	3.29935e-05	0.00288371	0	0	0	0
2094	AVPV-MEPO-SFO Tbr1 Glut	0	0	0	0	0	0	0.000246735	0	0	0	0
2095	AVPV-MEPO-SFO Tbr1 Glut	0	0	0	0	3.45907e-06	0	0.00222061	0	0	1.36756e-05	0
2096	AVPV-MEPO-SFO Tbr1 Glut	0	0	1.90778e-05	0	4.15088e-05	0.000329935	0.000323839	0	0	0	0
2097	AVPV-MEPO-SFO Tbr1 Glut	0	0	0	0	1.38363e-05	0.000230955	0.000385523	0	0	0	0
2098	AVPV-MEPO-SFO Tbr1 Glut	0	0	0	0	0	9.89805e-05	0.00033926	0	0	0	0
4092	B-PB Nr4a2 Glut	0	0	0	0	0	0	0	0	0	0.000273512	0
4093	B-PB Nr4a2 Glut	0	0	0	0	0	0	0	0	0	4.10268e-05	0
4094	B-PB Nr4a2 Glut	0	0	0	0	0	0	0	0	1.75417e-05	2.73512e-05	0
4095	B-PB Nr4a2 Glut	0	0	0	0	0	0	0	0	0	0.000177783	4.31205e-06
4096	B-PB Nr4a2 Glut	0	0	0	0	0	0	0	0	0	0.000164107	0
4097	B-PB Nr4a2 Glut	0	0	0	0	0	0	0	0	0	0.000328214	0
4098	B-PB Nr4a2 Glut	0	0	0	0	0	0	0	0	0	0.000150431	0
4099	B-PB Nr4a2 Glut	0	0	0	0	0	0	0	0	0	2.73512e-05	0
1493	BST Tac2 Gaba	0	0	0	0	0	0.00056089	0.000817308	0	0	0	0
1494	BST Tac2 Gaba	0	0	0	0	0	0.000791844	0.000663099	0	0	0	0
1495	BST Tac2 Gaba	0	0	0	0	6.91814e-05	0.00227655	0.00225145	0	0	1.36756e-05	0
1496	BST Tac2 Gaba	0	0	0	0	0	0.000494903	0.000647678	0	0	0	0
1497	BST Tac2 Gaba	0	0	0	0	0	0.000428916	0.000817308	0	0	0	0
1498	BST Tac2 Gaba	0	0	0	0	0	0.000527896	0.00016963	0	0	0	0
1499	BST Tac2 Gaba	0	0	0	0	1.03772e-05	0.000626877	3.08418e-05	0	0	0	0
1500	BST Tac2 Gaba	0	0	0	0	3.45907e-06	0.00128675	0.000308418	0	0	0	0
1501	BST Tac2 Gaba	0	0	0	0	0	0.000362929	1.54209e-05	0	0	0	0
1502	BST Tac2 Gaba	0	0	0	0	0	3.29935e-05	3.08418e-05	0	0	0	0
1538	BST-MPN Six3 Nrgn Gaba	0	0	0	0	0	0	0.000231314	0	0	0	0
1539	BST-MPN Six3 Nrgn Gaba	0	0	0	0	0	3.29935e-05	0.00112573	0	0	0	0
1540	BST-MPN Six3 Nrgn Gaba	0	0	0	0	1.72954e-05	3.29935e-05	0.00120283	0	0	0	0
1541	BST-MPN Six3 Nrgn Gaba	0	0	0	0	0	0	0.000771046	0	0	0	0
1542	BST-MPN Six3 Nrgn Gaba	0	0	0	0	0	0	0.000431786	0	0	0	0
1543	BST-MPN Six3 Nrgn Gaba	0	0	0	0	3.45907e-06	6.5987e-05	0.00252903	0	0	0	0
1544	BST-MPN Six3 Nrgn Gaba	0	0	0	0	0	0	0.00177341	0	0	0	0
1545	BST-MPN Six3 Nrgn Gaba	0	0	0	0	0	0	0.000709362	0	0	0	0
1546	BST-MPN Six3 Nrgn Gaba	0	0	0	0	0	0	0.000231314	0	0	0	0
1547	BST-MPN Six3 Nrgn Gaba	0	0	0	0	2.76726e-05	0.000461909	0.000431786	0	0	0	0
1548	BST-MPN Six3 Nrgn Gaba	0	0	0	0	1.03772e-05	0.000461909	0.00195846	0	0	0	0
1549	BST-MPN Six3 Nrgn Gaba	0	0	0	0	0	0	0.000755625	0	0	0	0
1550	BST-MPN Six3 Nrgn Gaba	0	0	0	0	0	3.29935e-05	0.000663099	0	0	0	0
1551	BST-MPN Six3 Nrgn Gaba	0	0	0	0	3.45907e-05	9.89805e-05	1.54209e-05	0	0	0	0
1552	BST-MPN Six3 Nrgn Gaba	0	0	2.7254e-06	0	6.57223e-05	0.000890825	0.000323839	0	0	0	0
1553	BST-MPN Six3 Nrgn Gaba	0	0	2.7254e-06	0	3.11316e-05	0.000131974	0	0	0	0	0
1554	BST-MPN Six3 Nrgn Gaba	0	0	2.7254e-06	0	0.000245594	0.000593883	0.000200472	0	0	0	0
1555	BST-MPN Six3 Nrgn Gaba	0	0	0	0	8.99358e-05	0.000164968	0.000138788	0	0	0	0
1556	BST-MPN Six3 Nrgn Gaba	0	0	1.63524e-05	0	0.000276726	0.00164968	0.000200472	0	0	0	0
1557	BST-MPN Six3 Nrgn Gaba	0	0	1.90778e-05	0	7.26405e-05	0.000395922	1.54209e-05	0	0	0	0
1558	BST-MPN Six3 Nrgn Gaba	0	0	0	0	2.07544e-05	0.000197961	6.16837e-05	2.03745e-05	0	0	0
1559	BST-MPN Six3 Nrgn Gaba	0	0	0	0	3.45907e-06	3.29935e-05	0	0	0	0	0
1560	BST-MPN Six3 Nrgn Gaba	0	0	0	0	7.60996e-05	0.000593883	0.000231314	0	0	0	0
1561	BST-MPN Six3 Nrgn Gaba	0	0	0	0	3.45907e-06	0	0.000493469	0	0	0	0
1562	BST-MPN Six3 Nrgn Gaba	0	0	0	2.76281e-05	4.49679e-05	0.000197961	0.000478048	0	0	0	0
1563	BST-MPN Six3 Nrgn Gaba	0	0	0	0	3.11316e-05	0	0.000277576	0	0	0	0
1564	BST-MPN Six3 Nrgn Gaba	0	0	0	2.76281e-05	7.60996e-05	0.000329935	0.000323839	0	0	0	0
1565	BST-MPN Six3 Nrgn Gaba	0	0	0	0	0	0	7.71046e-05	0	0	0	0
1566	BST-MPN Six3 Nrgn Gaba	0	0	0	0	0	0	0.000185051	0	0	0	0
1567	BST-MPN Six3 Nrgn Gaba	0	0	0	0	0	0	0.000107946	0	0	0	0
1568	BST-MPN Six3 Nrgn Gaba	0	0	0	0	0	0	6.16837e-05	0	0	0	0
1411	BST-SI-AAA Six3 Slc22a3 Gaba	0	0	0	0	2.07544e-05	0.000263948	0.000354681	0	0	0	0
1412	BST-SI-AAA Six3 Slc22a3 Gaba	0	0	0	0	5.18861e-05	0.000989805	0.000724783	0	0	0	0
1413	BST-SI-AAA Six3 Slc22a3 Gaba	0	0	2.7254e-06	0	2.07544e-05	0.000329935	0.000416365	0	0	0	0
1414	BST-SI-AAA Six3 Slc22a3 Gaba	0	0	0	0	3.45907e-06	0.000395922	0.000277576	0	0	0	0
1415	BST-SI-AAA Six3 Slc22a3 Gaba	0	0	0	0	1.03772e-05	0.000230955	0.00033926	0	0	0	0
1416	BST-SI-AAA Six3 Slc22a3 Gaba	0	0	0	0	2.42135e-05	0.000164968	0.000231314	0	0	0	0
1417	BST-SI-AAA Six3 Slc22a3 Gaba	0	0	0	0	5.53451e-05	0.00065987	0.000185051	0	0	0	0
1989	BST-po Iigp1 Glut	0	0	1.90778e-05	0	2.07544e-05	0.00471807	0.000123367	0.00385078	0	0	0
261	CA1-ProS Glut	0	0.000913585	0	0	0	0	0	0	0	0	0
262	CA1-ProS Glut	0	0.0898199	0	5.52563e-05	3.45907e-06	0	0	0	0	0	0
263	CA1-ProS Glut	1.51773e-06	0.0245575	2.7254e-06	0	0	0	0	0	0	0	0
264	CA1-ProS Glut	0	0.000611971	0	0	0	0	0	0	0	0	0
265	CA1-ProS Glut	0	0.000222932	0	0	0	0	0	0	0	0	0
266	CA1-ProS Glut	0	0.000122394	0	0	0	0	0	0	0	0	0
267	CA1-ProS Glut	0	0.00305548	0	0	0	0	0	0	0	0	0
268	CA1-ProS Glut	0	0.000218561	0	0	0	0	0	0	0	0	0
269	CA1-ProS Glut	0	0.00639073	0	0	0	0	0	0	0	0	0
270	CA1-ProS Glut	0	0.00263585	0	2.76281e-05	0	0	0	0	0	0	0
271	CA1-ProS Glut	0	0.000695024	0	5.52563e-05	0	0	0	0	0	0	0
272	CA1-ProS Glut	0	0.00692839	0	0	0	0	0	0	0	0	0
273	CA1-ProS Glut	0	0.00263585	0	0	0	0	0	0	0	0	0
274	CA1-ProS Glut	0	0.00106221	0	0	0	0	0	0	0	0	0
275	CA1-ProS Glut	0	0.000590115	0	0	0	0	0	0	0	0	0
276	CA1-ProS Glut	0	0.00229489	0	0	0	0	0	0	0	0	0
277	CA1-ProS Glut	0	0.000515804	0	0	0	0	0	0	0	0	0
278	CA1-ProS Glut	0	0.000314728	0	0	0	0	0	0	0	0	0
279	CA1-ProS Glut	0	0.00102724	0	0	0	0	0	0	0	0	0
280	CA1-ProS Glut	0	0.000638198	0	0	0	0	0	0	0	0	0
281	CA1-ProS Glut	0	0.000485206	0	0	0	0	0	0	0	0	0
282	CA1-ProS Glut	0	0.000563888	0	0	0	0	0	0	0	0	0
283	CA1-ProS Glut	0	0.000174849	0	0	0	0	0	0	0	0	0
284	CA1-ProS Glut	0	0.00118023	0	0	0	0	0	0	0	0	0
285	CA1-ProS Glut	0	0.000100538	0	2.76281e-05	0	0	0	0	0	0	0
286	CA1-ProS Glut	0	0.00890418	0	0	0	0	0	0	0	0	0
287	CA1-ProS Glut	0	0.0069415	0	2.76281e-05	0	0	0	0	0	0	0
288	CA1-ProS Glut	0	0.000275387	0	0	0	0	0	0	0	0	0
289	CA1-ProS Glut	0	0.00401715	0	2.76281e-05	0	0	0	0	0	0	0
290	CA1-ProS Glut	0	0.000135508	0	0.000110513	0	0	0	0	0	0	0
291	CA1-ProS Glut	0	0.00281944	0	0.000386794	0	0	0	0	0	0	0
292	CA1-ProS Glut	0	0.000222932	0	2.76281e-05	0	0	0	0	0	0	0
293	CA1-ProS Glut	1.51773e-06	0.00477337	0	0	3.45907e-06	0	0	0	0	0	0
294	CA1-ProS Glut	1.51773e-06	0.00150807	5.45079e-06	0	3.45907e-06	0	0	0	0	0	0
295	CA1-ProS Glut	0	5.68259e-05	0	0	0	0	0	0	0	0	0
399	CA2-FC-IG Glut	0	0.00868125	0	0	0	0	0	0	0	0	0
400	CA2-FC-IG Glut	0.000236765	0.000712509	0.000430613	0	0.000103772	0	0	0	0	0	0
401	CA2-FC-IG Glut	0.000122936	0.00287626	5.72333e-05	0	2.42135e-05	0	0	0	0	0	0
296	CA3 Glut	0	0.00172226	0	0.000138141	0	0	0	0	0	0	0
297	CA3 Glut	0	0.00442368	0	0	0	0	0	6.11234e-05	0	0	0
298	CA3 Glut	0	0.000524547	0	0	0	0	0	0	0	0	0
299	CA3 Glut	0	0.000467721	0	0	0	0	0	0	0	0	0
300	CA3 Glut	0	0.00132011	0	5.52563e-05	0	0	0	0	0	0	0
301	CA3 Glut	0	0.00127203	0	0	0	0	0	0	0	0	0
302	CA3 Glut	0	0.000279758	0	0.00151955	4.15088e-05	0	0	0	0	0	0
303	CA3 Glut	0	0.00111466	0	0.00160243	0.000117608	0	0	0	1.75417e-05	0	0
304	CA3 Glut	0	0.00352758	0	0.000386794	0	0	0	0	0.00010525	0	0
305	CA3 Glut	0	0.00168729	0	0.000221025	3.45907e-06	0	0	0	8.77085e-06	0	0
306	CA3 Glut	0	0.000135508	0	0.000138141	0	0	0	0	0	0	0
307	CA3 Glut	0	0.00414829	0	2.76281e-05	0	0	0	0	7.89377e-05	0	0
308	CA3 Glut	0	0.00298117	0	0.000524934	0	0	0	0	8.77085e-06	0	0
309	CA3 Glut	0	0.00406086	0	0	0	0	0	0	0	0	0
310	CA3 Glut	0	6.11971e-05	0	0	0	0	0	0	0	0	0
311	CA3 Glut	0	0.00288064	0	5.52563e-05	0	0	0	0	8.77085e-05	0	0
312	CA3 Glut	0	0.000620713	0	0.000359166	0	0	0	0	8.77085e-06	0	0
313	CA3 Glut	0	0.000852388	0	0	0	0	0	4.0749e-05	0	0	0
314	CA3 Glut	0	0.0195787	0	0	0	0	0	0.000101872	0	0	0
315	CA3 Glut	0	0.0228047	0	0	0	0	0	0.00018337	0	0	0
316	CA3 Glut	0	0.00154304	0	2.76281e-05	2.76726e-05	0	0	0	0	0	0
317	CA3 Glut	0	0.00557768	0	0	6.91814e-06	0	0	0	0	0	0
5197	CB Granule Glut	6.07091e-06	4.80834e-05	8.17619e-06	5.52563e-05	6.91814e-06	0	1.54209e-05	8.14979e-05	0.000298209	0.0993258	0.0206482
5198	CB Granule Glut	0	0	0	0	0	0	0	0	1.75417e-05	0.000382916	0.00182831
5199	CB Granule Glut	0	0	8.17619e-06	0	0	0	0	2.03745e-05	3.50834e-05	0.00317274	0.00240828
5200	CB Granule Glut	0	0	0	0	0	0	0	0	0	0	2.15602e-05
5201	CB Granule Glut	7.58864e-06	0.00014425	2.18032e-05	2.76281e-05	1.03772e-05	0	3.08418e-05	2.03745e-05	0.0078236	0.0148107	0.724898
5177	CB PLI Gly-Gaba	0	0	0	0	0	0	0	0	2.63126e-05	0.000382916	0.000832225
5178	CB PLI Gly-Gaba	0	0	0	0	0	0	0	0	7.89377e-05	0.000410268	0.00419562
5179	CB PLI Gly-Gaba	0	0	0	0	0	0	0	0	0	0	6.68367e-05
5180	CB PLI Gly-Gaba	0	0	0	0	0	0	0	0	0	0	0.000131517
5181	CB PLI Gly-Gaba	0	0	0	0	0	0	0	0	0	0	8.62409e-06
5182	CB PLI Gly-Gaba	0	0	0	0	0	0	0	0	0	0	4.95885e-05
5183	CB PLI Gly-Gaba	0	0	0	0	0	0	0	0	0	2.73512e-05	3.01843e-05
5184	CB PLI Gly-Gaba	0	0	0	0	0	0	0	0	0	1.36756e-05	0.000137985
5185	CB PLI Gly-Gaba	0	0	0	0	0	0	0	0	0	1.36756e-05	2.37163e-05
5000	CBN Dmbx1 Gaba	0	0	0	0	0	0	3.08418e-05	0	5.26251e-05	0.00108037	0.00233928
5001	CBN Dmbx1 Gaba	0	0	0	0	0	0	0	0	0	0	1.07801e-05
4521	CBN Neurod2 Pvalb Glut	0	0	0	0	0	0	0	0	1.75417e-05	0.00092994	0.000383772
4522	CBN Neurod2 Pvalb Glut	0	0	0	0	0	0	0	0	0	0.000259836	9.2709e-05
4523	CBN Neurod2 Pvalb Glut	0	0	0	0	0	0	0	0	8.77085e-06	1.36756e-05	2.15602e-06
4524	CBN Neurod2 Pvalb Glut	0	0	0	0	0	0	0	0	0	1.36756e-05	0.000288907
5186	CBX Golgi Gly-Gaba	0	0	0	0	0	0	0	0	8.77085e-06	0.000505997	0.0013971
5187	CBX Golgi Gly-Gaba	0	0	0	0	0	0	0	0	0	0	0.000342808
5192	CBX MLI Cdh22 Gaba	0	1.31137e-05	0	0	0	0	0	0	0.0037013	0.000683779	0.0427475
5188	CBX MLI Megf11 Gaba	0	0.000187963	5.45079e-06	0	0	0	0	0	0.0142965	0.00259836	0.16997
5189	CBX MLI Megf11 Gaba	0	0	0	0	0	0	0	0	0	0	3.23403e-05
5190	CBX MLI Megf11 Gaba	0	0	0	0	0	0	0	0	0.000157875	5.47024e-05	0.00345395
5191	CBX MLI Megf11 Gaba	0	0	0	0	0	0	0	0	8.77085e-06	0	2.37163e-05
5193	CBX Purkinje Gaba	0	0	0	0	0	0	0	0	0	0	0.000465701
5194	CBX Purkinje Gaba	0	0	0	0	0	0	0	0	8.77085e-06	2.73512e-05	0.00342161
5195	CBX Purkinje Gaba	0	0	0	0	0	0	0	0	0	0	0.000457077
5196	CBX Purkinje Gaba	0	0	0	0	0	0	0	0	0.000157875	1.36756e-05	0.00763232
1348	CEA-AAA-BST Six3 Sp9 Gaba	0	0	0	0	5.18861e-05	0.000725857	0.000246735	0	0	0	0
1349	CEA-AAA-BST Six3 Sp9 Gaba	0	0	4.63318e-05	0.000386794	0.000235217	0.00108879	0.000308418	0	0	0	2.15602e-06
1350	CEA-AAA-BST Six3 Sp9 Gaba	0	0	2.7254e-06	0	3.45907e-06	6.5987e-05	0	0	0	0	0
1351	CEA-AAA-BST Six3 Sp9 Gaba	0	0	0	2.76281e-05	5.88042e-05	9.89805e-05	4.62627e-05	0	0	0	0
1352	CEA-AAA-BST Six3 Sp9 Gaba	0	0	0	5.52563e-05	4.49679e-05	0.000131974	7.71046e-05	0	0	0	0
1353	CEA-AAA-BST Six3 Sp9 Gaba	0	0	8.17619e-06	0	1.03772e-05	0	0	0	0	0	0
1354	CEA-AAA-BST Six3 Sp9 Gaba	0	0	0	0	6.22633e-05	0.000362929	0	0	0	0	0
1355	CEA-AAA-BST Six3 Sp9 Gaba	4.55318e-06	0	3.81556e-05	0.000745959	0.000999671	0.00131974	0.00016963	0	0	0	0
1356	CEA-AAA-BST Six3 Sp9 Gaba	0	0	0	0.000386794	0.000249053	0.000263948	1.54209e-05	0	0	0	0
1357	CEA-AAA-BST Six3 Sp9 Gaba	0	0	2.7254e-06	5.52563e-05	3.45907e-05	0.000131974	1.54209e-05	0	0	0	0
1358	CEA-AAA-BST Six3 Sp9 Gaba	0	0	2.7254e-06	2.76281e-05	0.000166035	0.000527896	0.000107946	0	0	0	0
1359	CEA-AAA-BST Six3 Sp9 Gaba	0	0	0	5.52563e-05	6.57223e-05	9.89805e-05	1.54209e-05	0	0	0	0
1360	CEA-AAA-BST Six3 Sp9 Gaba	0	0	0	0	6.91814e-05	0.000956812	6.16837e-05	0	0	0	0
1361	CEA-AAA-BST Six3 Sp9 Gaba	0	0	2.7254e-06	2.76281e-05	4.15088e-05	0.000527896	4.62627e-05	0	0	0	0
1362	CEA-AAA-BST Six3 Sp9 Gaba	0	0	0	0	3.45907e-06	3.29935e-05	0	0	0	0	2.15602e-06
1363	CEA-AAA-BST Six3 Sp9 Gaba	0	0	7.63111e-05	0.000994613	0.000211003	9.89805e-05	1.54209e-05	0	0	0	0
1364	CEA-AAA-BST Six3 Sp9 Gaba	0	0	5.45079e-06	8.28844e-05	3.45907e-05	3.29935e-05	0	0	0	0	0
1365	CEA-AAA-BST Six3 Sp9 Gaba	0	0	0	0	1.38363e-05	3.29935e-05	0	0	0	0	0
1366	CEA-AAA-BST Six3 Sp9 Gaba	0	0	0	0	1.03772e-05	0	0	0	0	0	0
1367	CEA-AAA-BST Six3 Sp9 Gaba	0	0	5.45079e-06	8.28844e-05	8.30177e-05	3.29935e-05	0	0	0	0	0
1368	CEA-AAA-BST Six3 Sp9 Gaba	0	0	2.7254e-06	0.000165769	0	0	0	0	0	0	0
1369	CEA-AAA-BST Six3 Sp9 Gaba	0	0	3.81556e-05	0.000303909	0.000394334	0.000857831	1.54209e-05	0	0	0	0
1370	CEA-AAA-BST Six3 Sp9 Gaba	0	0	0	0	4.8427e-05	0.000593883	1.54209e-05	0	0	0	0
1371	CEA-AAA-BST Six3 Sp9 Gaba	1.51773e-06	0	3.54302e-05	0.000303909	8.30177e-05	3.29935e-05	0	0	0	0	0
1372	CEA-AAA-BST Six3 Sp9 Gaba	1.21418e-05	0	5.72333e-05	0.000745959	9.33949e-05	0	0	0	0	0	0
1384	CEA-BST Ebf1 Pdyn Gaba	0	0	0	5.52563e-05	0.0034902	0.0181134	0.000878992	4.0749e-05	1.75417e-05	1.36756e-05	0
1385	CEA-BST Ebf1 Pdyn Gaba	0	0	0	0	7.60996e-05	0.000164968	0	0	0	0	0
1386	CEA-BST Ebf1 Pdyn Gaba	0	0	0	0	6.91814e-06	0.000131974	0	0	0	0	0
1387	CEA-BST Ebf1 Pdyn Gaba	0	0	0	0	0.000356284	0.000758851	1.54209e-05	0	0	0	0
1388	CEA-BST Ebf1 Pdyn Gaba	0	0	0	0	0.000134904	0	0	0	0	0	0
1389	CEA-BST Ebf1 Pdyn Gaba	0	0	0	0	1.38363e-05	0	0	0	0	0	0
1390	CEA-BST Ebf1 Pdyn Gaba	0	0	0	0	3.11316e-05	3.29935e-05	0	0	0	0	0
1391	CEA-BST Ebf1 Pdyn Gaba	0	0	0	0	0.00106193	0.00531195	0	0	0	0	0
1392	CEA-BST Ebf1 Pdyn Gaba	0	0	0	0	1.38363e-05	0	0	0	0	0	0
1393	CEA-BST Ebf1 Pdyn Gaba	0	0	0	0	0.00124527	0.00065987	1.54209e-05	0	0	0	0
1394	CEA-BST Ebf1 Pdyn Gaba	0	0	0	0	0.000280185	9.89805e-05	0	0	0	0	0
1395	CEA-BST Ebf1 Pdyn Gaba	0	0	0	0	3.80498e-05	0	0	0	0	0	0
1396	CEA-BST Ebf1 Pdyn Gaba	0	0	0	0	0.000134904	0.000461909	0	0	0	0	0
1397	CEA-BST Ebf1 Pdyn Gaba	0	0	0	0	6.57223e-05	0.000263948	1.54209e-05	2.03745e-05	0	0	0
1398	CEA-BST Ebf1 Pdyn Gaba	0	0	0	0	3.45907e-06	0	0	0	0	0	0
1399	CEA-BST Ebf1 Pdyn Gaba	0	0	0	0	6.91814e-05	0.000164968	0	0	0	0	0
1400	CEA-BST Ebf1 Pdyn Gaba	0	0	0	0	5.88042e-05	3.29935e-05	0	0	0	0	0
1401	CEA-BST Ebf1 Pdyn Gaba	0	0	0	0	6.22633e-05	9.89805e-05	0	0	0	0	0
1402	CEA-BST Ebf1 Pdyn Gaba	0	0	0	0	6.57223e-05	6.5987e-05	0	0	0	0	0
1403	CEA-BST Ebf1 Pdyn Gaba	0	0	0	0	0.000283644	0.000494903	0	0	0	1.36756e-05	0
1404	CEA-BST Ebf1 Pdyn Gaba	0	0	2.7254e-06	0	6.57223e-05	0.000230955	0	0	0	0	0
1405	CEA-BST Ebf1 Pdyn Gaba	0	0	0	0	9.6854e-05	0.000362929	0	0	0	0	0
1406	CEA-BST Ebf1 Pdyn Gaba	0	0	0	0	3.45907e-05	6.5987e-05	0	0	0	0	0
1315	CEA-BST Gal Avp Gaba	0	0	0	0	5.18861e-05	0.000494903	6.16837e-05	0	0	0	0
1316	CEA-BST Gal Avp Gaba	0	0	0	0	0.000155658	0.00115477	0.00016963	0	0	0	0
1407	CEA-BST Rai14 Pdyn Crh Gaba	0	0	0	0	6.91814e-06	0.00056089	1.54209e-05	0	0	0	0
1408	CEA-BST Rai14 Pdyn Crh Gaba	0	0	0	0	0.000114149	0.0010228	3.08418e-05	0	0	0	0
1409	CEA-BST Rai14 Pdyn Crh Gaba	0	0	0	2.76281e-05	0.000138363	0.00270547	0.000416365	0	0	0	0
1410	CEA-BST Rai14 Pdyn Crh Gaba	0	0	0	0	3.11316e-05	0.00277145	6.16837e-05	0	0	0	0
1327	CEA-BST Six3 Cyp26b1 Gaba	0	0	0	0	3.45907e-05	0.000395922	0	0	0	0	0
1328	CEA-BST Six3 Cyp26b1 Gaba	0	0	0	0	0.000124527	0.00125375	3.08418e-05	0	0	0	0
1329	CEA-BST Six3 Cyp26b1 Gaba	0	0	0	0	0.000121067	0.00131974	1.54209e-05	0	0	0	0
1330	CEA-BST Six3 Cyp26b1 Gaba	0	0	0	0	0	0	0	0	0	0	0
1331	CEA-BST Six3 Cyp26b1 Gaba	0	0	0	0	6.91814e-06	3.29935e-05	0	0	0	0	0
1332	CEA-BST Six3 Cyp26b1 Gaba	0	4.37122e-06	0	0.000110513	0.0023245	0.00448712	0	0	0	0	0
1333	CEA-BST Six3 Cyp26b1 Gaba	0	0	0	2.76281e-05	0.000435843	9.89805e-05	0	0	0	0	0
1334	CEA-BST Six3 Cyp26b1 Gaba	0	0	0	0	0.000172954	0.000263948	0	0	0	0	0
1335	CEA-BST Six3 Cyp26b1 Gaba	0	0	0	0	6.91814e-06	0	0	0	0	0	0
1336	CEA-BST Six3 Cyp26b1 Gaba	0	0	0	0	1.03772e-05	0	0	0	0	0	0
1337	CEA-BST Six3 Cyp26b1 Gaba	0	0	0	0	0.000127986	0.000230955	0	0	0	0	0
1338	CEA-BST Six3 Cyp26b1 Gaba	0	0	0	0	0.000131445	0.000923818	0	0	0	0	0
1339	CEA-BST Six3 Cyp26b1 Gaba	0	0	0	0	0	3.29935e-05	0	0	0	0	0
1340	CEA-BST Six3 Cyp26b1 Gaba	0	0	0	0	0.0010308	0.000593883	0	0	0	0	0
1341	CEA-BST Six3 Cyp26b1 Gaba	0	0	0	0	0.000103772	0	0	0	0	0	0
1342	CEA-BST Six3 Cyp26b1 Gaba	0	0	0	0	2.76726e-05	0	0	0	0	0	0
1343	CEA-BST Six3 Cyp26b1 Gaba	0	0	0	0	2.07544e-05	0	0	0	0	0	0
1344	CEA-BST Six3 Cyp26b1 Gaba	0	0	0	0.000248653	0.00287103	0.00065987	0	0	0	0	0
1345	CEA-BST Six3 Cyp26b1 Gaba	0	0	2.7254e-06	5.52563e-05	0.000470434	6.5987e-05	0	0	0	0	0
1346	CEA-BST Six3 Cyp26b1 Gaba	0	0	0	0	0.00014874	9.89805e-05	0	0	0	0	0
1347	CEA-BST Six3 Cyp26b1 Gaba	0	0	0	0	6.91814e-06	0	0	0	0	0	0
1	CLA-EPd-CTX Car3 Glut	0.00263174	3.05986e-05	0.0022103	0.0253902	2.42135e-05	0	0	0	0	0	0
2	CLA-EPd-CTX Car3 Glut	0.00128703	0.000375925	0.000269814	0.0163282	0.000121067	0	0	0	0	0	0
3	CLA-EPd-CTX Car3 Glut	0.00837026	4.80834e-05	0.000335224	0.0146153	0.000162576	0	0	0	0	0	0
4	CLA-EPd-CTX Car3 Glut	0.010747	4.37122e-06	0.000160798	0.00469678	1.38363e-05	0	0	0	0	0	0
5	CLA-EPd-CTX Car3 Glut	0.000129007	1.31137e-05	0.000384281	0.00779113	1.03772e-05	0	0	0	0	0	0
2633	CM-IAD-CL-PCN Sema5b Glut	0	0	0	0	0	0	0	0.000142621	0	0	0
2634	CM-IAD-CL-PCN Sema5b Glut	0	0	0	0	0	0	0	0.000488988	0	0	0
2635	CM-IAD-CL-PCN Sema5b Glut	0	0	0	0	0	0	0	0.00433976	1.75417e-05	0	0
2636	CM-IAD-CL-PCN Sema5b Glut	0	0	0	0	0	0	0	0.00411565	0	0	0
2637	CM-IAD-CL-PCN Sema5b Glut	0	0	0	0	0	0	0	0.000244494	0	0	0
2638	CM-IAD-CL-PCN Sema5b Glut	0	0	0	0	0	0	0	0.000122247	0	0	0
2639	CM-IAD-CL-PCN Sema5b Glut	0	0	0	0	0	0	0	0.00696807	0	0	0
2640	CM-IAD-CL-PCN Sema5b Glut	0	0	0	0	0	0	0	0.000101872	0	0	0
2641	CM-IAD-CL-PCN Sema5b Glut	0	0	0	0	0	0	0	0.000509362	0	0	0
2642	CM-IAD-CL-PCN Sema5b Glut	0	0	0	0	0	0	0	0.000488988	0	0	0
2643	CM-IAD-CL-PCN Sema5b Glut	0	0	0	0	0	0	0	0.000366741	0	0	0
2644	CM-IAD-CL-PCN Sema5b Glut	0	0	0	0	0	0	0	0.0079053	0	0	0
2645	CM-IAD-CL-PCN Sema5b Glut	0	0	0	0	0	0	0	0.0020782	0	0	0
2646	CM-IAD-CL-PCN Sema5b Glut	0	0	0	0	0	0	0	0.000448239	0	0	0
2647	CM-IAD-CL-PCN Sema5b Glut	0	0	0	0	0	0	0	6.11234e-05	0	0	0
2014	COAa-PAA-MEA Barhl2 Glut	0	0	5.45079e-06	5.52563e-05	3.11316e-05	3.29935e-05	1.54209e-05	0	8.77085e-06	0	0
2015	COAa-PAA-MEA Barhl2 Glut	0	0	8.17619e-06	0.000110513	0	0	0	0	0	0	0
2016	COAa-PAA-MEA Barhl2 Glut	0	8.74244e-06	5.72333e-05	0.000138141	3.11316e-05	3.29935e-05	0	0	0	0	2.15602e-06
2017	COAa-PAA-MEA Barhl2 Glut	3.03545e-06	1.74849e-05	5.72333e-05	0.000138141	0	0	0	0	0	8.20535e-05	4.31205e-06
2018	COAa-PAA-MEA Barhl2 Glut	0	0	0.000179876	0.000386794	2.07544e-05	0	0	0	8.77085e-06	4.10268e-05	0
2019	COAa-PAA-MEA Barhl2 Glut	0	0	0.000128094	0.000276281	6.57223e-05	9.89805e-05	1.54209e-05	0	8.77085e-06	1.36756e-05	0
2020	COAa-PAA-MEA Barhl2 Glut	0	0	8.99381e-05	0.000552563	1.03772e-05	0	0	0	0	0	0
2021	COAa-PAA-MEA Barhl2 Glut	0	0	8.17619e-06	5.52563e-05	1.38363e-05	0	0	0	0	0	0
2022	COAa-PAA-MEA Barhl2 Glut	0	0	5.72333e-05	5.52563e-05	0	0	0	0	0	1.36756e-05	0
2023	COAa-PAA-MEA Barhl2 Glut	0	0	0.000313421	0.000745959	0.000141822	0.000131974	1.54209e-05	0	0	1.36756e-05	0
2024	COAa-PAA-MEA Barhl2 Glut	3.03545e-06	4.37122e-06	0.000182602	0.000331538	4.8427e-05	0	0	0	0	1.36756e-05	0
2025	COAa-PAA-MEA Barhl2 Glut	3.03545e-06	0	0.000109016	0.000469678	4.15088e-05	0	1.54209e-05	0	0	0	0
2026	COAa-PAA-MEA Barhl2 Glut	0	0	0.000133544	0.00146429	6.57223e-05	0	0	0	0	0	0
2027	COAa-PAA-MEA Barhl2 Glut	1.51773e-06	0	0.000324322	2.76281e-05	0.00011069	0	0	0	0	0	0
2028	COAa-PAA-MEA Barhl2 Glut	0	0	4.63318e-05	0	5.53451e-05	0	0	0	0	0	0
2029	COAa-PAA-MEA Barhl2 Glut	0	0	0.000324322	8.28844e-05	0.000404711	0	1.54209e-05	0	0	1.36756e-05	0
2030	COAa-PAA-MEA Barhl2 Glut	0	0	5.99587e-05	0	0.000179872	0	0	0	0	0	0
2031	COAa-PAA-MEA Barhl2 Glut	0	0	6.54095e-05	2.76281e-05	8.99358e-05	3.29935e-05	0	0	0	0	0
2032	COAa-PAA-MEA Barhl2 Glut	1.21418e-05	0.000135508	0.000387006	0.00754248	0.000325153	3.29935e-05	0	0	0	1.36756e-05	0
2033	COAa-PAA-MEA Barhl2 Glut	1.97305e-05	2.62273e-05	0.000179876	0.000718331	6.91814e-06	0	0	0	0	1.36756e-05	0
2034	COAa-PAA-MEA Barhl2 Glut	0	4.37122e-06	0.000485121	0.000580191	1.03772e-05	0	0	0	0	6.83779e-05	0
2035	COAa-PAA-MEA Barhl2 Glut	0	0	0.000147171	0.00182346	3.11316e-05	0	0	0	0	2.73512e-05	0
2036	COAa-PAA-MEA Barhl2 Glut	0	0	0.00010629	0.00168532	2.76726e-05	0	0	0	0	0	0
2037	COAa-PAA-MEA Barhl2 Glut	0	0	5.99587e-05	0.000414422	1.72954e-05	0	0	0	0	0	0
2038	COAa-PAA-MEA Barhl2 Glut	1.51773e-06	1.31137e-05	0.000168975	0.00044205	3.45907e-06	0	0	0	0	0	0
2039	COAa-PAA-MEA Barhl2 Glut	1.82127e-05	0.000166106	0.00188052	0.00104987	3.45907e-06	0	0	0	0	2.73512e-05	0
2040	COAa-PAA-MEA Barhl2 Glut	0	1.31137e-05	0.000158073	0.00469678	8.64768e-05	0	1.54209e-05	0	0	1.36756e-05	0
2041	COAa-PAA-MEA Barhl2 Glut	0	0	4.63318e-05	0.000110513	0.000145281	3.29935e-05	3.08418e-05	0	0	0	0
2042	COAa-PAA-MEA Barhl2 Glut	0	0	3.54302e-05	5.52563e-05	0.000152199	0.000527896	0.000200472	0	0	1.36756e-05	0
2043	COAa-PAA-MEA Barhl2 Glut	0	0	1.09016e-05	0	0.000121067	0.000263948	0.000185051	0	0	4.10268e-05	0
2044	COAa-PAA-MEA Barhl2 Glut	0	0	1.3627e-05	0	8.30177e-05	0.000197961	0.000107946	0	0	0	0
2045	COAa-PAA-MEA Barhl2 Glut	0	0	5.45079e-06	2.76281e-05	4.15088e-05	6.5987e-05	0.000138788	0	0	0	0
2046	COAa-PAA-MEA Barhl2 Glut	0	0	0	0	2.07544e-05	9.89805e-05	0	2.03745e-05	0	0	0
2047	COAa-PAA-MEA Barhl2 Glut	0	0	2.7254e-06	0	1.38363e-05	0.000131974	9.25255e-05	0	1.75417e-05	0	0
2048	COAa-PAA-MEA Barhl2 Glut	0	0	5.45079e-06	2.76281e-05	2.42135e-05	0	7.71046e-05	0	0	0	0
2049	COAa-PAA-MEA Barhl2 Glut	0	0	2.99794e-05	2.76281e-05	2.76726e-05	6.5987e-05	4.62627e-05	2.03745e-05	0	0	0
2050	COAa-PAA-MEA Barhl2 Glut	0	0	5.45079e-06	0	2.76726e-05	0	1.54209e-05	0	0	0	0
2051	COAa-PAA-MEA Barhl2 Glut	0	0	8.17619e-06	8.28844e-05	6.57223e-05	6.5987e-05	1.54209e-05	0	0	0	0
2052	COAa-PAA-MEA Barhl2 Glut	0	0	3.81556e-05	5.52563e-05	0	0	0	0	0	0	0
2053	COAa-PAA-MEA Barhl2 Glut	0	0	1.90778e-05	0.000386794	1.38363e-05	0	0	0	0	0	0
215	COAp Grxcr2 Glut	0	0	0.000362478	0.00337063	0	0	0	0	0	0	0
216	COAp Grxcr2 Glut	3.03545e-06	8.74244e-06	0.00203042	0.00218262	1.38363e-05	0	0	0	0	0	0
217	COAp Grxcr2 Glut	4.55318e-06	9.17957e-05	0.00654913	0.00171294	0.000145281	0	0	0	0	0	0
218	COAp Grxcr2 Glut	0	1.31137e-05	0.000261638	0	1.03772e-05	0	0	0	0	0	0
219	COAp Grxcr2 Glut	0	4.37122e-06	0.002382	0.00312198	6.91814e-06	0	0	0	0	0	0
220	COAp Grxcr2 Glut	0	1.74849e-05	0.00222937	0.000414422	0.000131445	0	0	0	0	0	0
4687	CS-PRNr-DR En1 Sox2 Gaba	0	0	0	0	0	0	0	0	0.000973565	0.000328214	0
4688	CS-PRNr-DR En1 Sox2 Gaba	0	0	0	0	0	0	0	0	7.01668e-05	0.00012308	0
4689	CS-PRNr-DR En1 Sox2 Gaba	0	0	0	0	0	0	0	0	6.1396e-05	2.73512e-05	0
4690	CS-PRNr-DR En1 Sox2 Gaba	0	0	0	0	0	0	0	0	0.000263126	0.000246161	0
4691	CS-PRNr-DR En1 Sox2 Gaba	0	0	0	0	0	0	0	0	0.000122792	0.000410268	2.15602e-06
4692	CS-PRNr-DR En1 Sox2 Gaba	0	0	0	0	0	0	0	0	5.26251e-05	0.000164107	0
4693	CS-PRNr-DR En1 Sox2 Gaba	0	0	0	0	0	0	0	0	0	0.000109405	0
4694	CS-PRNr-DR En1 Sox2 Gaba	0	0	0	0	0	0	0	0	0.000385918	0.000629077	0
4695	CS-PRNr-DR En1 Sox2 Gaba	0	0	0	0	0	0	0	0	0.000122792	0.000287187	0
4696	CS-PRNr-DR En1 Sox2 Gaba	0	0	0	0	0	0	0	0	0.000192959	0.000300863	0
4697	CS-PRNr-DR En1 Sox2 Gaba	0	0	0	0	0	0	0	0	0.000166646	0.000164107	0
4698	CS-PRNr-DR En1 Sox2 Gaba	0	0	0	0	0	0	0	0	0.000122792	0.000314539	0
4699	CS-PRNr-DR En1 Sox2 Gaba	0	0	0	0	0	0	0	0	3.50834e-05	0.000232485	0
4700	CS-PRNr-DR En1 Sox2 Gaba	0	0	0	0	0	0	0	0	0.000131563	0.000218809	0
4701	CS-PRNr-DR En1 Sox2 Gaba	0	0	0	0	0	0	0	0	0.000289438	0.000164107	0
4702	CS-PRNr-DR En1 Sox2 Gaba	0	0	0	0	0	0	0	0	0.000122792	0.000150431	0
4703	CS-PRNr-DR En1 Sox2 Gaba	0	0	0	0	0	0	0	0	0.00107881	0.00118978	0
4704	CS-PRNr-DR En1 Sox2 Gaba	0	0	0	0	0	0	0	0	5.26251e-05	0.000177783	0
4670	CS-PRNr-PCG Tmem163 Otp Gaba	0	0	0	0	0	0	0	0	8.77085e-06	0.000205134	4.31205e-06
4671	CS-PRNr-PCG Tmem163 Otp Gaba	0	0	0	0	0	0	0	0	0	0.000136756	0
4672	CS-PRNr-PCG Tmem163 Otp Gaba	0	0	0	0	0	0	0	0	0	0.000478646	0
4673	CS-PRNr-PCG Tmem163 Otp Gaba	0	0	0	0	0	0	0	0	6.1396e-05	0.00164107	0
4674	CS-PRNr-PCG Tmem163 Otp Gaba	0	0	0	0	0	0	0	0	0	0.00080686	0
4675	CS-PRNr-PCG Tmem163 Otp Gaba	0	0	0	0	0	0	0	0	0.000140334	0.000191458	0
4676	CS-PRNr-PCG Tmem163 Otp Gaba	0	0	0	0	0	0	0	0	5.26251e-05	0.000177783	0
4677	CS-PRNr-PCG Tmem163 Otp Gaba	0	0	0	0	0	0	0	0	7.01668e-05	0.000177783	0
4678	CS-PRNr-PCG Tmem163 Otp Gaba	0	0	0	0	0	0	0	0	0	0.000369241	0
4679	CS-PRNr-PCG Tmem163 Otp Gaba	0	0	0	0	0	0	0	0	7.01668e-05	0.000191458	0
4680	CS-PRNr-PCG Tmem163 Otp Gaba	0	0	0	0	0	0	0	0	8.77085e-05	0.000724806	0
4681	CS-PRNr-PCG Tmem163 Otp Gaba	0	0	0	0	0	0	0	0	0	0.000287187	0
4682	CS-PRNr-PCG Tmem163 Otp Gaba	0	0	0	0	0	0	0	0	6.1396e-05	0.000246161	0
4683	CS-PRNr-PCG Tmem163 Otp Gaba	0	0	0	0	0	0	0	0	0	0.000574375	0
4684	CS-PRNr-PCG Tmem163 Otp Gaba	0	0	0	0	0	0	0	0	7.01668e-05	0.000369241	0
4685	CS-PRNr-PCG Tmem163 Otp Gaba	0	0	0	0	0	0	0	0	0.000140334	0.00012308	0
4686	CS-PRNr-PCG Tmem163 Otp Gaba	0	0	0	0	0	0	0	0	0	2.73512e-05	0
4607	CS-RPO Meis2 Gaba	0	0	0	0	0	0	0	0	8.77085e-06	0.000218809	0
4608	CS-RPO Meis2 Gaba	0	0	0	0	0	0	0	0	0	0.000547024	0
4609	CS-RPO Meis2 Gaba	0	0	0	0	0	0	0	0	6.1396e-05	0.00211972	0
4610	CS-RPO Meis2 Gaba	0	0	0	0	0	0	0	0	0	0.000164107	0
4611	CS-RPO Meis2 Gaba	0	0	0	0	0	3.29935e-05	0	0	2.63126e-05	0.000615401	0
4612	CS-RPO Meis2 Gaba	0	0	0	0	0	0	0	0	0	5.47024e-05	0
4613	CS-RPO Meis2 Gaba	0	0	0	0	0	0	0	0	0.000140334	0.000136756	0
4614	CS-RPO Meis2 Gaba	0	0	0	0	0	0	0	0	0	0.000382916	0
4615	CS-RPO Meis2 Gaba	0	0	0	0	0	0	0	0	8.77085e-06	0.000711131	0
4616	CS-RPO Meis2 Gaba	0	0	0	0	0	0	0	0	1.75417e-05	0.000711131	0
4617	CS-RPO Meis2 Gaba	0	0	0	0	0	0	0	0	4.38543e-05	0.000369241	0
4618	CS-RPO Meis2 Gaba	0	0	0	0	0	0	0	0	7.01668e-05	0.00218809	2.15602e-06
4619	CS-RPO Meis2 Gaba	0	0	0	0	0	0	1.54209e-05	0	0.000149104	0.000191458	0
4620	CS-RPO Meis2 Gaba	0	0	0	0	0	0	0	0	0	0.000150431	0
4621	CS-RPO Meis2 Gaba	0	0	0	0	0	0	0	0	1.75417e-05	0.000136756	0
4622	CS-RPO Meis2 Gaba	0	0	0	0	0	0	0	0	8.77085e-06	0.000423943	0
4623	CS-RPO Meis2 Gaba	0	0	0	0	0	0	0	0	0	0.000410268	0
4624	CS-RPO Meis2 Gaba	0	0	0	0	0	0	0	0	3.50834e-05	0	0
4625	CS-RPO Meis2 Gaba	0	0	0	0	0	0	0	0	0.00010525	0.00150431	0
4626	CS-RPO Meis2 Gaba	0	0	0	0	0	3.29935e-05	0	0	0	5.47024e-05	0
4627	CS-RPO Meis2 Gaba	0	0	0	0	0	0	0	0	0	0.00012308	0
4628	CS-RPO Meis2 Gaba	0	0	0	0	0	0	0	0	0	0.000437619	0
4629	CS-RPO Meis2 Gaba	0	0	0	0	0	0	0	0	8.77085e-06	0.000984642	0
4630	CS-RPO Meis2 Gaba	0	0	0	0	0	0	0	0	0	0.000218809	0
4631	CS-RPO Meis2 Gaba	0	0	0	0	0	0	0	0	0	0.000205134	0
4632	CS-RPO Meis2 Gaba	0	0	0	0	0	0	0	0	0	0.000314539	0
458	CT SUB Glut	0.000321758	0.00607163	0.000226208	0.000221025	6.22633e-05	0.000296942	0.000154209	0.000977975	0.000429772	0.00272144	0.000172482
459	CT SUB Glut	1.51773e-05	0.000187963	8.17619e-06	0	0	0	0	0	0	0	0
460	CT SUB Glut	6.52623e-05	0.00595798	7.35857e-05	0.000386794	1.72954e-05	3.29935e-05	1.54209e-05	0	2.63126e-05	0	8.62409e-06
5009	CU-ECU Pax2 Gly-Gaba	0	0	0	0	0	0	0	0	0	0.000150431	1.07801e-05
4448	CU-ECU-SPVI Foxb1 Glut	0	0	0	0	0	0	0	0	0	0.000724806	4.31205e-06
4449	CU-ECU-SPVI Foxb1 Glut	0	0	0	0	0	0	0	0	0	0.00108037	3.23403e-05
4450	CU-ECU-SPVI Foxb1 Glut	0	0	0	0	0	0	0	0	0	0.000670104	0
4451	CU-ECU-SPVI Foxb1 Glut	0	0	0	0	0	0	0	0	0	0.000164107	0
4452	CU-ECU-SPVI Foxb1 Glut	0	0	0	0	0	0	0	0	0	2.73512e-05	0
4453	CU-ECU-SPVI Foxb1 Glut	0	0	0	0	0	0	1.54209e-05	0	8.77085e-06	0.00101199	2.15602e-06
4454	CU-ECU-SPVI Foxb1 Glut	0	0	0	0	0	0	0	0	0	5.47024e-05	0
4455	CU-ECU-SPVI Foxb1 Glut	0	0	0	0	0	0	0	0	0	0.00012308	4.31205e-06
4456	CU-ECU-SPVI Foxb1 Glut	0	0	0	0	0	0	0	0	0	0.000164107	1.29361e-05
4457	CU-ECU-SPVI Foxb1 Glut	0	0	0	0	0	0	0	0	0	5.47024e-05	4.31205e-06
4458	CU-ECU-SPVI Foxb1 Glut	0	0	0	0	3.45907e-06	0	0	0	8.77085e-06	0.000273512	2.15602e-06
4459	CU-ECU-SPVI Foxb1 Glut	0	0	0	0	0	0	0	0	0	6.83779e-05	0
4460	CU-ECU-SPVI Foxb1 Glut	0	0	0	0	0	0	0	0	0	0.000300863	0
4461	CU-ECU-SPVI Foxb1 Glut	0	0	0	0	0	0	0	0	0	0.000136756	0
4462	CU-ECU-SPVI Foxb1 Glut	0	0	0	0	0	0	0	0	0	0.000218809	0
4463	CU-ECU-SPVI Foxb1 Glut	0	0	0	0	0	0	0	0	0	0.000150431	0
4464	CU-ECU-SPVI Foxb1 Glut	0	0	0	0	0	0	0	0	0	0.000629077	2.58723e-05
4465	CU-ECU-SPVI Foxb1 Glut	0	0	0	0	0	0	0	0	0	0.000136756	3.01843e-05
4466	CU-ECU-SPVI Foxb1 Glut	0	0	0	0	0	0	0	0	0	0	0
4467	CU-ECU-SPVI Foxb1 Glut	0	0	0	0	0	0	0	0	0	2.73512e-05	0
4468	CU-ECU-SPVI Foxb1 Glut	0	0	0	0	0	0	0	0	0	0.000560699	0
4469	CU-ECU-SPVI Foxb1 Glut	0	0	2.7254e-06	0	0	0	0	0	0	0.00134021	0.000120737
4470	CU-ECU-SPVI Foxb1 Glut	0	0	0	0	0	0	0	0	1.75417e-05	0.00203766	2.58723e-05
4471	CU-ECU-SPVI Foxb1 Glut	0	0	0	0	0	0	0	0	0	0.00092994	0
4472	CU-ECU-SPVI Foxb1 Glut	0	0	0	0	0	0	0	0	0	0.000150431	0
4473	CU-ECU-SPVI Foxb1 Glut	0	0	0	0	0	0	0	0	0	0.000300863	0
4474	CU-ECU-SPVI Foxb1 Glut	0	0	0	0	0	0	0	0	0	0.000150431	0
2813	CUN Evx2 Lhx2 Glut	0	0	0	0	0	0	0	0	0.000298209	0	0
2814	CUN Evx2 Lhx2 Glut	0	0	0	0	0	0	0	0	4.38543e-05	0	6.46807e-06
2815	CUN Evx2 Lhx2 Glut	0	0	0	0	0	0	0	0	5.26251e-05	0	0
2816	CUN Evx2 Lhx2 Glut	0	0	0	0	0	0	0	0	0.00020173	0	2.15602e-06
2817	CUN Evx2 Lhx2 Glut	0	0	0	0	0	0	0	0	0.000464855	1.36756e-05	1.07801e-05
2818	CUN Evx2 Lhx2 Glut	0	0	0	0	0	0	0	0	0	0	2.15602e-06
2819	CUN Evx2 Lhx2 Glut	0	0	0	0	0	0	0	0	0.000140334	0	0
2820	CUN Evx2 Lhx2 Glut	0	0	0	0	0	0	0	0	0.000271896	0	0
2821	CUN Evx2 Lhx2 Glut	0	0	0	0	0	0	0	0	0.000727981	0	4.31205e-06
2822	CUN Evx2 Lhx2 Glut	0	0	0	0	0	0	0	0	0.000877085	0	6.46807e-06
2823	CUN Evx2 Lhx2 Glut	0	0	0	0	0	0	0	0	0.000236813	0	2.15602e-06
2824	CUN Evx2 Lhx2 Glut	0	0	0	0	0	0	0	0	7.89377e-05	0	0
2825	CUN Evx2 Lhx2 Glut	0	0	0	0	0	0	0	0	0.000175417	0	0
2826	CUN Evx2 Lhx2 Glut	0	0	0	0	0	0	0	0	0.000543793	0	0
2827	CUN Evx2 Lhx2 Glut	0	0	0	0	0	0	0	0	0.000166646	0	0
2828	CUN Evx2 Lhx2 Glut	0	0	0	0	0	0	0	0	0.000219271	0	0
2829	CUN Evx2 Lhx2 Glut	0	0	0	0	0	0	0	0	0.000192959	0	0
2830	CUN Evx2 Lhx2 Glut	0	0	0	0	0	0	0	0	0.000149104	0	0
2831	CUN Evx2 Lhx2 Glut	0	0	0	0	0	0	0	0	0.000166646	0	0
2832	CUN Evx2 Lhx2 Glut	0	0	0	0	0	0	0	0	0.000263126	0	4.31205e-06
2833	CUN Evx2 Lhx2 Glut	0	0	0	0	0	0	0	0	0.000228042	0	0
2834	CUN Evx2 Lhx2 Glut	0	0	0	0	0	0	0	0	9.64794e-05	0	0
2835	CUN Evx2 Lhx2 Glut	0	0	0	0	0	0	0	0	0.000578876	0	1.50922e-05
2836	CUN Evx2 Lhx2 Glut	0	0	0	0	0	0	0	0	7.89377e-05	0	0
2837	CUN Evx2 Lhx2 Glut	0	0	0	0	0	0	0	0	0.000289438	0	2.15602e-06
2838	CUN Evx2 Lhx2 Glut	0	0	0	0	0	0	0	0	0.00030698	1.36756e-05	0
2839	CUN Evx2 Lhx2 Glut	0	0	0	0	0	0	0	0	0.000245584	0	0
2840	CUN Evx2 Lhx2 Glut	0	0	0	0	0	0	0	0	7.01668e-05	0	0
3320	CUN-PPN Evx2 Meis2 Glut	0	0	0	0	0	0	0	0	7.89377e-05	2.73512e-05	2.15602e-06
3321	CUN-PPN Evx2 Meis2 Glut	0	0	0	0	0	0	0	0	0.000535022	5.47024e-05	0
3322	CUN-PPN Evx2 Meis2 Glut	0	0	0	0	0	0	0	0	0.000219271	2.73512e-05	0
3323	CUN-PPN Evx2 Meis2 Glut	0	0	0	0	0	0	0	0	0.000236813	0	0
3324	CUN-PPN Evx2 Meis2 Glut	0	0	0	0	0	0	0	0	5.26251e-05	0	0
3325	CUN-PPN Evx2 Meis2 Glut	0	0	0	0	0	0	0	0	0.000149104	2.73512e-05	0
3326	CUN-PPN Evx2 Meis2 Glut	0	0	0	0	0	0	0	0	0.000403459	1.36756e-05	2.15602e-06
3327	CUN-PPN Evx2 Meis2 Glut	0	0	0	0	0	0	0	0	1.75417e-05	0	0
3328	CUN-PPN Evx2 Meis2 Glut	0	0	0	0	0	0	0	0	0	0	0
3329	CUN-PPN Evx2 Meis2 Glut	0	0	0	0	0	0	0	0	2.63126e-05	0	0
3330	CUN-PPN Evx2 Meis2 Glut	0	0	0	0	0	0	0	0	0.000464855	1.36756e-05	0
3331	CUN-PPN Evx2 Meis2 Glut	0	0	0	0	0	0	0	0	0.000543793	0	0
3332	CUN-PPN Evx2 Meis2 Glut	0	0	0	0	0	0	0	0	0.000140334	0	0
3333	CUN-PPN Evx2 Meis2 Glut	0	0	0	0	0	0	0	0	0.000552564	0	0
3334	CUN-PPN Evx2 Meis2 Glut	0	0	0	0	0	0	0	0	7.89377e-05	1.36756e-05	0
3335	CUN-PPN Evx2 Meis2 Glut	0	0	0	0	0	0	0	0	0.000570105	0	0
3336	CUN-PPN Evx2 Meis2 Glut	0	0	0	0	0	0	0	0	0.000456084	9.57291e-05	0
3337	CUN-PPN Evx2 Meis2 Glut	0	0	0	0	0	0	0	0	0.000254355	0.000410268	6.46807e-06
3338	CUN-PPN Evx2 Meis2 Glut	0	0	0	0	0	0	0	0	0.00157875	0.00246161	1.07801e-05
3339	CUN-PPN Evx2 Meis2 Glut	0	0	0	0	3.45907e-06	3.29935e-05	0	0	0.000622731	0.00136756	0
3340	CUN-PPN Evx2 Meis2 Glut	0	0	0	0	0	0	0	0	0.000289438	8.20535e-05	0
3341	CUN-PPN Evx2 Meis2 Glut	0	0	0	0	0	0	0	0	0.000184188	6.83779e-05	0
3342	CUN-PPN Evx2 Meis2 Glut	0	0	0	0	3.45907e-06	3.29935e-05	0	0	0.000131563	8.20535e-05	4.31205e-06
3343	CUN-PPN Evx2 Meis2 Glut	0	0	0	0	0	0	0	0	0.000166646	0	0
3344	CUN-PPN Evx2 Meis2 Glut	0	0	0	0	0	0	0	0	0.000491168	0.000218809	4.31205e-06
3345	CUN-PPN Evx2 Meis2 Glut	0	0	0	0	0	0	0	0	0.000394688	0.000150431	0
3346	CUN-PPN Evx2 Meis2 Glut	0	0	0	0	0	0	0	0	0.000236813	0.000218809	4.31205e-06
3347	CUN-PPN Evx2 Meis2 Glut	0	0	0	0	0	0	0	0	0.000666585	0.000109405	0
3348	CUN-PPN Evx2 Meis2 Glut	0	0	0	0	0	0	0	0	8.77085e-06	0	0
3349	CUN-PPN Evx2 Meis2 Glut	0	0	0	0	0	0	0	0	0.000692897	1.36756e-05	0
3350	CUN-PPN Evx2 Meis2 Glut	0	0	0	0	0	0	0	0	0.000982336	2.73512e-05	0
3351	CUN-PPN Evx2 Meis2 Glut	0	0	0	0	0	0	0	0	0.00107881	4.10268e-05	0
5167	DCO Il22 Gly-Gaba	0	0	0	0	0	0	0	0	0	9.57291e-05	2.15602e-05
5168	DCO Il22 Gly-Gaba	0	0	0	0	0	0	0	0	0	2.73512e-05	2.15602e-06
5169	DCO Il22 Gly-Gaba	0	0	0	0	0	0	0	0	0	0.000642753	9.7021e-05
5170	DCO Il22 Gly-Gaba	0	0	0	0	0	0	0	0	0	0.000656428	6.89927e-05
5171	DCO Il22 Gly-Gaba	0	0	0	0	0	0	0	0	0	2.73512e-05	0
5172	DCO Il22 Gly-Gaba	0	0	0	0	0	0	0	0	0	0.00367873	0.000228538
5173	DCO Il22 Gly-Gaba	0	0	0	0	0	0	0	0	0	0.000670104	2.58723e-05
5174	DCO Il22 Gly-Gaba	0	0	0	0	0	0	0	0	0	0.00170945	0.000120737
5175	DCO Il22 Gly-Gaba	0	0	0	0	0	0	0	0	0	2.73512e-05	6.46807e-06
5176	DCO Il22 Gly-Gaba	0	0	0	0	0	0	0	0	0	0.00273512	0.00014661
5202	DCO UBC Glut	1.51773e-06	4.37122e-06	8.17619e-06	0	0	6.5987e-05	1.54209e-05	0	0.000166646	0.0110362	0.00243415
5203	DCO UBC Glut	0	0	0	0	0	0	0	0	0	0	2.15602e-06
5204	DCO UBC Glut	1.51773e-06	8.74244e-06	3.27048e-05	0	0	0	0	2.03745e-05	6.1396e-05	0.00611299	0.000864565
5205	DCO UBC Glut	0	0	8.17619e-06	2.76281e-05	0	0	0	0	1.75417e-05	0.000437619	4.74325e-05
502	DG Glut	0	0.00149496	0	0.00198923	0.00044622	0	9.25255e-05	0	0	0	0
503	DG Glut	1.51773e-06	0.00333524	0	0	6.91814e-06	0	0.000215893	0	0	0	0
504	DG Glut	0	0.000524547	0	0.000248653	3.11316e-05	0	3.08418e-05	0	0	0	0
505	DG Glut	7.58864e-06	0.0564368	1.3627e-05	8.28844e-05	2.07544e-05	0	4.62627e-05	8.14979e-05	1.75417e-05	1.36756e-05	4.31205e-06
506	DG Glut	3.03545e-06	0.00989207	5.45079e-06	8.28844e-05	6.91814e-06	0	0	0	0	0	0
507	DG Glut	2.12482e-05	0.15183	2.18032e-05	0.000497306	6.57223e-05	3.29935e-05	6.16837e-05	0.000244494	8.77085e-06	0	0
508	DG Glut	0	0.00184903	0	0	3.45907e-06	0	0	0	0	0	0
509	DG Glut	1.51773e-06	0.00283255	0	0	0	0	0	0	0	0	0
510	DG Glut	0	0.0323121	0	0	1.03772e-05	0	0	0	0	0	0
511	DG-PIR Ex IMN	1.51773e-06	6.11971e-05	5.72333e-05	0.000276281	4.15088e-05	0	0	0	0	0	0
512	DG-PIR Ex IMN	0	0.00103598	2.7254e-06	0	0	0	0	0	0	0	0
513	DG-PIR Ex IMN	0	0.000563888	0	2.76281e-05	6.91814e-06	0	0	0	0	0	0
514	DG-PIR Ex IMN	0	0.0022031	5.45079e-06	0	3.45907e-06	0	0	0	0	0	0
515	DG-PIR Ex IMN	0	0.00579624	0	0	0	0	0	0	0	0	0
516	DG-PIR Ex IMN	1.51773e-05	0.000152993	0.00198136	0.00447576	6.91814e-05	0	0	0	0	0	0
517	DG-PIR Ex IMN	1.51773e-06	0	2.7254e-06	0.000110513	0	0	0	0	0	0	0
1917	DMH Hmx2 Gaba	0	0	0	0	0	0	0.000616837	0	0	0	0
1918	DMH Hmx2 Gaba	0	0	0	0	0	0	0.000817308	0	0	0	0
1919	DMH Hmx2 Gaba	0	0	0	0	0	0	0.000416365	0	0	0	0
1920	DMH Hmx2 Gaba	0	0	0	0	0	0	3.08418e-05	0	0	0	0
1921	DMH Hmx2 Gaba	0	0	0	0	0	0	0.000786467	0	0	0	2.15602e-06
1922	DMH Hmx2 Gaba	0	0	0	0	0	3.29935e-05	0.00137246	2.03745e-05	8.77085e-06	0	0
1923	DMH Hmx2 Gaba	0	0	0	0	0	0	0.000570574	0	0	0	0
1924	DMH Hmx2 Gaba	0	0	0	0	0	0	0.000986938	0	0	1.36756e-05	0
1925	DMH Hmx2 Gaba	0	0	0	0	0	0	0.00262156	0	0	0	2.15602e-06
1926	DMH Hmx2 Gaba	0	0	0	0	0	0	0.000447207	0	0	0	0
1927	DMH Hmx2 Gaba	0	0	0	0	0	0	0.000801888	0	0	0	0
1928	DMH Hmx2 Gaba	0	0	0	0	0	0	0.0010332	6.11234e-05	0	0	0
1929	DMH Hmx2 Gaba	0	0	0	0	0	0	0.000138788	0	0	0	0
1930	DMH Hmx2 Gaba	0	0	0	0	0	0	0.000138788	0	0	0	0
1931	DMH Hmx2 Gaba	0	0	0	0	0	0	0.00016963	0	0	0	0
1932	DMH Hmx2 Gaba	0	0	0	0	0	0	9.25255e-05	0	0	0	0
1933	DMH Hmx2 Gaba	0	0	0	0	0	0	0.000246735	0	0	0	0
1934	DMH Hmx2 Gaba	0	0	0	0	0	0	0.000863571	0	0	0	0
1935	DMH Hmx2 Gaba	0	0	0	0	0	0	0.000447207	0	0	0	0
1936	DMH Hmx2 Gaba	0	0	0	0	0	0	0.00016963	0	0	0	0
1937	DMH Hmx2 Gaba	0	0	0	0	0	0	0.000632257	0	0	0	0
1938	DMH Hmx2 Gaba	0	0	0	0	0	0	0.000740204	0	0	0	0
1939	DMH Hmx2 Gaba	0	0	0	0	0	0	0.000185051	0	0	0	0
1940	DMH Hmx2 Gaba	0	0	0	0	0	0	0.000185051	0	0	0	0
1941	DMH Hmx2 Gaba	0	0	0	0	0	0	0.000709362	0	0	0	0
1942	DMH Hmx2 Gaba	0	0	0	0	0	0	0.000123367	0	0	0	0
1943	DMH Hmx2 Gaba	0	0	0	0	0	3.29935e-05	0.000354681	0	0	0	0
1944	DMH Hmx2 Gaba	0	0	0	0	0	0	0.000478048	0	0	0	0
1945	DMH Hmx2 Gaba	0	0	0	0	0	0	0.000663099	2.03745e-05	0	0	0
1946	DMH Hmx2 Gaba	0	0	0	0	0	0	0.00033926	0	0	0	0
1947	DMH Hmx2 Gaba	0	0	0	0	0	0	0.000755625	0	0	0	0
1948	DMH Hmx2 Gaba	0	0	0	0	0	0	0.000400944	2.03745e-05	0	0	0
1949	DMH Hmx2 Gaba	0	0	0	0	0	0	1.54209e-05	0	0	0	0
1950	DMH Hmx2 Gaba	0	0	0	0	0	0	0.000138788	0	0	0	0
1951	DMH Hmx2 Gaba	0	0	0	0	0	0	1.54209e-05	0	0	0	0
1952	DMH Hmx2 Gaba	0	0	0	0	0	0	0.000215893	0	0	0	0
1953	DMH Hmx2 Gaba	0	0	0	0	0	0	0.000462627	2.03745e-05	0	0	0
1954	DMH Hmx2 Gaba	0	0	0	0	0	0	0.000200472	0	0	0	0
1955	DMH Hmx2 Gaba	0	0	0	0	0	0	0.00229772	0	0	0	0
1956	DMH Hmx2 Gaba	0	0	0	0	0	0	0.00033926	0	0	0	0
1957	DMH Hmx2 Gaba	0	0	0	0	0	0	3.08418e-05	0	0	0	0
1958	DMH Hmx2 Gaba	0	0	0	0	0	0	0.000601416	0	0	0	2.15602e-06
1959	DMH Hmx2 Gaba	0	0	0	0	0	0	0.00288371	0	0	0	0
1960	DMH Hmx2 Gaba	0	0	0	0	0	0	9.25255e-05	0	0	0	0
2263	DMH Hmx2 Glut	0	0	0	0	0	0	0.000755625	0	0	0	0
2264	DMH Hmx2 Glut	0	0	2.7254e-06	0	0	0	1.54209e-05	0	0	0	0
2265	DMH Hmx2 Glut	0	0	0	0	0	0	0.00016963	0	0	0	0
2266	DMH Hmx2 Glut	0	0	0	0	0	0	1.54209e-05	0	0	0	0
2267	DMH Hmx2 Glut	0	0	0	0	0	0	0.000215893	0	0	0	0
2268	DMH Hmx2 Glut	0	0	2.7254e-06	0	0	0	0.000601416	0	0	0	0
2269	DMH Hmx2 Glut	0	0	0	0	0	0	0.000231314	0	0	0	0
2270	DMH Hmx2 Glut	0	0	0	0	6.91814e-06	3.29935e-05	0.00143414	0	0	0	0
2271	DMH Hmx2 Glut	0	0	2.7254e-06	0	0	0	0.0020664	0	0	0	0
2272	DMH Hmx2 Glut	0	0	0	0	0	0	0.000724783	0	0	0	0
2273	DMH Hmx2 Glut	0	0	2.7254e-06	0	0	0	0.000138788	0	0	0	0
2225	DMH Nkx2-4 Glut	0	0	0	0	3.45907e-06	0	0.00374728	0	0	0	2.15602e-06
2226	DMH Nkx2-4 Glut	0	0	0	0	0	0	0.000354681	0	0	0	2.15602e-06
2227	DMH Nkx2-4 Glut	0	0	0	0	0	0	1.54209e-05	0	0	0	0
2228	DMH Nkx2-4 Glut	0	0	0	0	0	0	0.000215893	0	0	0	0
2229	DMH Nkx2-4 Glut	0	0	0	0	0	0	0.00536648	0	0	0	0
2230	DMH Nkx2-4 Glut	0	0	0	0	0	0	7.71046e-05	0	0	0	0
1619	DMH Prdm13 Gaba	0	0	0	2.76281e-05	0	0	0.000107946	0	0	0	0
1620	DMH Prdm13 Gaba	0	0	2.7254e-06	0	0	0	0.000308418	0	0	0	0
1621	DMH Prdm13 Gaba	1.51773e-06	0	5.45079e-06	0	3.45907e-06	0	0.000709362	0	0	0	0
1622	DMH Prdm13 Gaba	0	0	1.09016e-05	0	3.45907e-06	0	0.000817308	0	0	0	0
1623	DMH Prdm13 Gaba	1.51773e-06	0	4.36064e-05	0	1.03772e-05	3.29935e-05	0.000200472	0	0	1.36756e-05	2.15602e-06
1624	DMH Prdm13 Gaba	0	0	2.7254e-06	0	0	0	3.08418e-05	0	0	0	0
1787	DMH-LHA Gsx1 Gaba	0	0	0	0	0	0	0.000663099	0	0	0	0
1788	DMH-LHA Gsx1 Gaba	0	0	0	0	0	0	0.00157293	0	0	0	0
1789	DMH-LHA Gsx1 Gaba	0	0	0	0	0	0	0.000385523	0	0	0	0
1790	DMH-LHA Gsx1 Gaba	0	0	0	0	0	0	0.000986938	2.03745e-05	0	0	0
1791	DMH-LHA Gsx1 Gaba	0	0	0	0	0	0	3.08418e-05	0	0	0	0
1792	DMH-LHA Gsx1 Gaba	0	0	0	0	0	0	0.000123367	0	0	0	0
1793	DMH-LHA Gsx1 Gaba	0	0	0	0	0	0	4.62627e-05	0	0	0	0
1794	DMH-LHA Gsx1 Gaba	0	0	0	0	0	0	0.000539732	0	0	0	0
1795	DMH-LHA Gsx1 Gaba	0	0	0	0	0	6.5987e-05	0.000385523	0	8.77085e-06	0	0
1796	DMH-LHA Gsx1 Gaba	0	0	0	0	0	0.000131974	0.000323839	2.03745e-05	0	0	0
1797	DMH-LHA Gsx1 Gaba	0	0	0	0	0	0	0.000462627	0	0	0	0
1798	DMH-LHA Gsx1 Gaba	0	0	0	0	0	0	0.000262156	0	0	0	0
1799	DMH-LHA Gsx1 Gaba	0	4.37122e-06	0	0	0	0.000164968	4.62627e-05	0	0	0	0
1800	DMH-LHA Gsx1 Gaba	0	0	0	0	0	0	0.000863571	0	0	0	0
1801	DMH-LHA Gsx1 Gaba	0	0	0	0	0	0	1.54209e-05	0	0	0	0
1802	DMH-LHA Gsx1 Gaba	0	0	0	0	0	0	0.00050889	0	0	0	0
1803	DMH-LHA Gsx1 Gaba	0	0	0	0	3.45907e-06	0	0.000894413	0	0	0	0
1804	DMH-LHA Gsx1 Gaba	0	0	0	0	0	0	0.00177341	0	0	0	0
1805	DMH-LHA Gsx1 Gaba	0	0	0	0	0	0.000197961	0.0010332	0	0	0	0
1806	DMH-LHA Gsx1 Gaba	0	0	0	0	0	0	0.000817308	0	0	0	0
1807	DMH-LHA Gsx1 Gaba	0	0	0	0	0	0	0.000123367	0	0	1.36756e-05	0
1808	DMH-LHA Gsx1 Gaba	0	0	0	0	0	0	0.000416365	0	0	0	0
1809	DMH-LHA Gsx1 Gaba	0	0	0	0	0	0	0.000138788	0	0	0	0
1810	DMH-LHA Gsx1 Gaba	0	0	0	0	0	0	0.00430243	0	0	0	0
1811	DMH-LHA Gsx1 Gaba	0	0	0	0	0	0	4.62627e-05	0	0	0	0
1812	DMH-LHA Gsx1 Gaba	0	0	0	0	0	0	0.000971518	0	0	0	0
1813	DMH-LHA Gsx1 Gaba	0	0	0	0	0	0	0.00433328	2.03745e-05	0	0	0
2285	DMH-LHA Vgll2 Glut	0	0	0	0	0	0	4.62627e-05	0	0	0	0
2286	DMH-LHA Vgll2 Glut	0	0	0	0	0	3.29935e-05	0.00493469	0	0	1.36756e-05	0
2287	DMH-LHA Vgll2 Glut	0	0	0	0	0	0	0.000585995	0	0	0	0
2288	DMH-LHA Vgll2 Glut	0	0	0	0	0	0	0.000709362	0	0	0	0
2289	DMH-LHA Vgll2 Glut	0	0	0	0	0	0	0.00171172	8.14979e-05	0	0	0
4551	DMX VII Tbx20 Chol	0	0	0	0	0	0	0	0	0	0.000382916	0
4552	DMX VII Tbx20 Chol	0	0	0	0	0	0	0	0	0	0.00160004	0
4553	DMX VII Tbx20 Chol	0	0	0	0	0	0	0	0	0	0.00131286	0
4554	DMX VII Tbx20 Chol	0	0	0	0	0	0	0	0	0	0.00116242	0
4555	DMX VII Tbx20 Chol	0	0	0	0	0	0	0	0	0	0.00149064	0
4556	DMX VII Tbx20 Chol	0	0	0	0	0	0	0	0	0	0.000738482	0
4775	DTN-LDT-IPN Otp Pax3 Gaba	0	0	0	0	0	0	0	0	1.75417e-05	2.73512e-05	2.15602e-06
4776	DTN-LDT-IPN Otp Pax3 Gaba	0	0	0	0	0	0	0	0	0	0.000423943	8.62409e-06
4777	DTN-LDT-IPN Otp Pax3 Gaba	0	0	0	0	0	0	0	0	1.75417e-05	5.47024e-05	0
4778	DTN-LDT-IPN Otp Pax3 Gaba	0	0	0	0	3.45907e-06	0	0	0	7.01668e-05	0.000369241	2.15602e-06
4779	DTN-LDT-IPN Otp Pax3 Gaba	0	0	0	0	0	0	0	0	0.000649043	0.000382916	0
4780	DTN-LDT-IPN Otp Pax3 Gaba	0	0	0	0	0	0	0	0	0.000491168	0.000533348	2.15602e-06
4781	DTN-LDT-IPN Otp Pax3 Gaba	0	0	0	0	0	0	0	0	1.75417e-05	0.00012308	0
4782	DTN-LDT-IPN Otp Pax3 Gaba	0	0	0	0	0	0	0	0	0.000684127	0.000984642	0
4783	DTN-LDT-IPN Otp Pax3 Gaba	0	0	0	0	0	0	0	0	7.89377e-05	4.10268e-05	0
4784	DTN-LDT-IPN Otp Pax3 Gaba	0	0	0	0	0	0	0	0	0.000175417	0.000724806	0
4785	DTN-LDT-IPN Otp Pax3 Gaba	0	0	0	0	0	0	0	0	4.38543e-05	0.000642753	0
4786	DTN-LDT-IPN Otp Pax3 Gaba	0	0	0	0	0	0	0	0	0.000578876	0.000492321	0
4787	DTN-LDT-IPN Otp Pax3 Gaba	0	0	0	0	3.45907e-06	3.29935e-05	0	0	0.00139457	0.000136756	0
4788	DTN-LDT-IPN Otp Pax3 Gaba	0	0	0	0	0	3.29935e-05	0	0	0.000122792	0.00187356	0
4789	DTN-LDT-IPN Otp Pax3 Gaba	0	0	0	0	0	3.29935e-05	0	0	0.00176294	0.000656428	0
4790	DTN-LDT-IPN Otp Pax3 Gaba	0	0	0	0	0	0	0	0	0.000131563	0.000519672	0
4791	DTN-LDT-IPN Otp Pax3 Gaba	0	0	0	0	0	0	0	0	7.89377e-05	0.000287187	0
4792	DTN-LDT-IPN Otp Pax3 Gaba	0	0	0	0	0	0	0	0	0	0.000205134	2.15602e-06
4793	DTN-LDT-IPN Otp Pax3 Gaba	0	0	0	0	0	3.29935e-05	0	0	0.000385918	0.00728909	0.000142298
4794	DTN-LDT-IPN Otp Pax3 Gaba	0	0	0	0	0	0	0	0	0	4.10268e-05	0
4795	DTN-LDT-IPN Otp Pax3 Gaba	0	0	0	0	0	0	0	0	0.00218394	4.10268e-05	0
4796	DTN-LDT-IPN Otp Pax3 Gaba	0	0	0	0	0	0	0	0	0.000473626	5.47024e-05	0
4797	DTN-LDT-IPN Otp Pax3 Gaba	0	0	0	0	0	0	0	0	2.63126e-05	0	0
4798	DTN-LDT-IPN Otp Pax3 Gaba	0	0	0	0	0	0	6.16837e-05	0	0.000666585	0	0
4799	DTN-LDT-IPN Otp Pax3 Gaba	0	0	0	0	0	0	0.000215893	0	0.00121038	0	0
252	ENTmv-PA-COAp Glut	0	3.05986e-05	2.18032e-05	0.00124327	0	0	0	0	0	0	0
253	ENTmv-PA-COAp Glut	0	0.000655683	0	0.00317723	0	0	0	0	0	0	0
254	ENTmv-PA-COAp Glut	0	0.000332213	0	0.00044205	0	0	0	0	0	0	0
255	ENTmv-PA-COAp Glut	0	0.000170478	0.000193503	0.00270756	0	0	0	0	0	0	0
256	ENTmv-PA-COAp Glut	0	8.30532e-05	0	2.76281e-05	0	0	0	0	0	0	0
257	ENTmv-PA-COAp Glut	0	0.00064257	2.7254e-05	0.000193397	0	0	0	0	0	0	0
258	ENTmv-PA-COAp Glut	0	0.000695024	5.45079e-06	0.000801216	0	0	0	0	0	0	0
259	ENTmv-PA-COAp Glut	0	0.000437122	0.00020713	0.000718331	0	0	0	0	0	0	0
260	ENTmv-PA-COAp Glut	0	0.000297243	0.000109016	0.000939356	0	0	0	0	0	0	0
918	GPe-SI Sox6 Cyp26b1 Gaba	0	0	0	0	0.000179872	0.0157049	0	0	8.77085e-06	0	0
919	GPe-SI Sox6 Cyp26b1 Gaba	0	0	8.17619e-06	0	0.000280185	0.00676367	0.000370102	0	0	0	0
920	GPe-SI Sox6 Cyp26b1 Gaba	0	0	0	0	1.38363e-05	6.5987e-05	1.54209e-05	0	0	0	0
921	GPe-SI Sox6 Cyp26b1 Gaba	0	0	0	0	1.38363e-05	0.0010228	1.54209e-05	0	0	0	0
922	GPe-SI Sox6 Cyp26b1 Gaba	0	0	0	0	1.72954e-05	0.000494903	0	0	0	0	0
1995	GPi Tbr1 Cngb3 Gaba-Glut	0	0	0	0	0	0.000593883	0.000462627	0	0	0	0
1996	GPi Tbr1 Cngb3 Gaba-Glut	0	0	5.45079e-06	2.76281e-05	0	0.00207859	0.000138788	2.03745e-05	8.77085e-06	1.36756e-05	0
1997	GPi Tbr1 Cngb3 Gaba-Glut	0	0	0	0	0	0.000527896	0.000400944	0	0	0	0
4844	GRN-IRN-MDRNd Ikzf1 Gly-Gaba	0	0	0	0	0	0	0	0	0	0.000109405	0
4845	GRN-IRN-MDRNd Ikzf1 Gly-Gaba	0	0	0	0	0	0	0	0	0	0.000177783	0
4846	GRN-IRN-MDRNd Ikzf1 Gly-Gaba	0	0	0	0	0	0	0	0	0	0.000328214	0
4601	HB Calcb Chol	0	0	0	0	0	0	0	0	8.77085e-06	0.000629077	0
4602	HB Calcb Chol	0	0	5.45079e-06	0	0	0	0	0	0.000798148	0.000355565	0
4603	HB Calcb Chol	0	0	0	0	0	0	0	0	1.75417e-05	0.00170945	0
4604	HB Calcb Chol	0	0	0	0	0	0	0	0	4.38543e-05	0.0080686	0
4605	HB Calcb Chol	0	0	0	0	0	0	0	0	0	0.00170945	0
497	HPF CR Glut	0.000256496	0.0122307	0.000536903	0.000828844	0.000231758	0.000197961	0.000123367	0.000305617	4.38543e-05	0	2.15602e-06
498	HPF CR Glut	2.12482e-05	6.99395e-05	2.18032e-05	0	2.07544e-05	0	0	0	0	0	0
499	HPF CR Glut	1.51773e-06	2.62273e-05	2.99794e-05	0	1.38363e-05	0	0	0	0	0	0
500	HPF CR Glut	9.10636e-06	0.000209819	7.35857e-05	0.000110513	2.76726e-05	0	1.54209e-05	2.03745e-05	0	0	0
501	HPF CR Glut	7.58864e-06	1.74849e-05	8.17619e-06	0	6.91814e-06	0	0	0	0	0	0
2564	HY Gnrh1 Glut	3.03545e-06	0	2.45286e-05	0	6.22633e-05	0.00065987	0.000323839	0	0	0	0
1016	IA Mgp Gaba	0	0	1.90778e-05	0	6.91814e-06	9.89805e-05	0	0	0	0	0
1017	IA Mgp Gaba	0	0	5.17825e-05	0.000276281	2.76726e-05	0.000131974	0	0	0	0	0
1018	IA Mgp Gaba	0	4.37122e-06	3.81556e-05	0.00124327	4.49679e-05	6.5987e-05	1.54209e-05	0	0	0	0
1019	IA Mgp Gaba	0	0	1.3627e-05	0.0010775	4.49679e-05	3.29935e-05	0	0	0	0	0
1020	IA Mgp Gaba	0	0	8.17619e-06	0.00209974	0.00011069	0	0	0	0	0	0
1021	IA Mgp Gaba	1.51773e-06	0	5.45079e-06	0.000745959	5.53451e-05	0	1.54209e-05	0	0	0	0
1022	IA Mgp Gaba	0	0	2.7254e-06	0.000303909	4.8427e-05	0	0	0	0	0	0
1023	IA Mgp Gaba	1.51773e-05	0	3.54302e-05	0.000994613	8.64768e-05	0	0	0	0	0	0
1024	IA Mgp Gaba	3.03545e-06	0	0.000716779	0.000165769	1.38363e-05	0	0	0	0	0	0
1025	IA Mgp Gaba	0	0	1.63524e-05	0.000248653	5.53451e-05	0	0	0	0	0	0
1026	IA Mgp Gaba	0	0	0	0.000276281	8.64768e-05	0.000164968	0	0	0	0	0
1027	IA Mgp Gaba	0	0	0	0	0	0	0	0	0	0	0
3465	IC Six3 En2 Gaba	0	0	0	0	0	0	0	0	0.000789377	0	2.15602e-06
3466	IC Six3 En2 Gaba	0	0	0	0	0	0	0	0	0.00129809	0	3.01843e-05
3467	IC Six3 En2 Gaba	0	0	0	0	0	0	0	0	0.00242076	1.36756e-05	5.60566e-05
3468	IC Six3 En2 Gaba	0	0	0	0	0	0	0	0	0.000868314	0	2.15602e-06
3469	IC Six3 En2 Gaba	0	0	0	0	0	0	0	0	0.00506078	0	6.46807e-06
3470	IC Six3 En2 Gaba	0	0	0	0	0	0	0	0	0.00963917	1.36756e-05	3.66524e-05
3471	IC Six3 En2 Gaba	0	0	0	0	0	0	0	0	0.00092094	0	0
3472	IC Six3 En2 Gaba	0	0	0	0	0	0	0	0	0.000482397	0	2.15602e-06
3473	IC Six3 En2 Gaba	0	0	0	0	0	0	0	0	0.000438543	0	0
3474	IC Six3 En2 Gaba	0	0	0	0	0	0	0	0	0	0	0
3475	IC Six3 En2 Gaba	0	0	0	0	0	0	0	0	0.000789377	0	0
3476	IC Six3 En2 Gaba	0	0	0	0	0	0	0	0	0.00110513	0	0
3477	IC Six3 En2 Gaba	0	0	0	0	0	0	0	0	8.77085e-05	0	0
3478	IC Six3 En2 Gaba	0	0	0	0	0	0	0	0	0.000526251	1.36756e-05	0
3479	IC Six3 En2 Gaba	0	0	0	0	0	0	0	0	0.00143842	0	2.80283e-05
3480	IC Six3 En2 Gaba	0	0	0	0	0	0	0	0	0.00030698	0	0
3481	IC Six3 En2 Gaba	0	0	0	0	0	0	0	0	6.1396e-05	0	0
3482	IC Six3 En2 Gaba	0	0	0	0	0	0	0	0	0.00121915	0	8.62409e-06
3483	IC Six3 En2 Gaba	0	0	0	0	0	0	0	0	9.64794e-05	0	0
3484	IC Six3 En2 Gaba	0	0	0	0	0	0	0	0	0.000228042	0	0
3485	IC Six3 En2 Gaba	0	0	0	0	0	0	0	0	3.50834e-05	0	0
3486	IC Six3 En2 Gaba	0	0	0	0	0	0	0	0	0.000482397	0	0
3487	IC Six3 En2 Gaba	0	0	0	0	0	0	0	2.03745e-05	0.000263126	0	0
3488	IC Six3 En2 Gaba	0	0	0	0	0	0	0	0	0.00010525	0	2.15602e-06
3489	IC Six3 En2 Gaba	0	0	0	0	0	0	0	0	0.000333292	0	0
3490	IC Six3 En2 Gaba	0	0	0	0	0	0	0	0	0.000236813	0	4.31205e-06
3491	IC Six3 En2 Gaba	0	0	0	0	0	0	0	0	0.000938481	0	0
3492	IC Six3 En2 Gaba	0	0	0	0	0	0	0	0	0.00249969	0	1.72482e-05
3493	IC Six3 En2 Gaba	0	0	0	0	0	0	0	0	0.000982336	0	4.31205e-06
3494	IC Six3 En2 Gaba	0	0	0	0	0	0	0	0	0.000982336	2.73512e-05	0
3495	IC Six3 En2 Gaba	0	0	0	0	0	0	0	0	0.00061396	0	4.31205e-06
3496	IC Six3 En2 Gaba	0	0	0	0	0	0	0	0	0.000429772	0	0
3497	IC Six3 En2 Gaba	0	0	0	0	0	0	0	0	0.000745522	0	0
3498	IC Six3 En2 Gaba	0	0	0	0	0	0	0	0	0.000157875	0	0
3499	IC Six3 En2 Gaba	0	0	0	0	0	0	0	0	0.00115775	4.10268e-05	0
3500	IC Six3 En2 Gaba	0	0	0	0	0	0	0	0	0.0015963	0	0
3501	IC Six3 En2 Gaba	0	0	0	0	0	0	0	0	0.00030698	0	4.31205e-06
3502	IC Six3 En2 Gaba	0	0	0	0	0	0	0	0	0.000622731	1.36756e-05	2.15602e-06
3503	IC Six3 En2 Gaba	0	0	0	0	0	0	0	0	0.000149104	0	2.15602e-05
3504	IC Six3 En2 Gaba	0	0	0	0	0	0	0	0	0.000140334	0	6.46807e-06
3505	IC Six3 En2 Gaba	0	0	0	0	0	0	0	0	0.000280667	0	0
3506	IC Six3 En2 Gaba	0	0	0	0	0	0	0	2.03745e-05	0.000254355	0	0
3507	IC Six3 En2 Gaba	0	0	0	0	0	0	0	0	1.75417e-05	0	0
3508	IC Six3 En2 Gaba	0	0	0	0	0	0	0	0	4.38543e-05	0	0
3282	IC Tfap2d Maf Glut	0	0	0	0	0	0	0	0	0.0217166	0	0.00036868
3283	IC Tfap2d Maf Glut	0	0	0	0	0	0	0	0	0.000228042	0	2.15602e-06
3284	IC Tfap2d Maf Glut	0	0	0	0	0	0	0	0	0.0457137	1.36756e-05	0.000166014
3285	IC Tfap2d Maf Glut	0	0	0	0	0	0	0	0	0.00315751	0	0
3286	IC Tfap2d Maf Glut	0	0	0	0	0	0	0	0	0.0224709	0	0.000125049
3287	IC Tfap2d Maf Glut	0	0	0	0	0	0	0	0	0.000377147	0	0
3288	IC Tfap2d Maf Glut	0	0	0	0	0	0	0	0	0.00181557	0	1.94042e-05
3289	IC Tfap2d Maf Glut	0	0	0	0	0	0	0	0	0.00254355	0	0
3290	IC Tfap2d Maf Glut	0	0	0	0	0	0	0	0	0.00104373	0	2.15602e-06
3291	IC Tfap2d Maf Glut	0	0	0	0	0	0	0	0	0.000228042	0	0
3292	IC Tfap2d Maf Glut	0	0	0	0	0	0	0	0	0.00104373	0	1.94042e-05
3293	IC Tfap2d Maf Glut	0	0	0	0	0	0	0	0	0.000508709	0	1.07801e-05
3294	IC Tfap2d Maf Glut	0	0	0	0	0	0	0	0	0.000526251	0	2.15602e-06
3295	IC Tfap2d Maf Glut	0	0	0	0	0	0	0	0	0.000175417	0	0
3296	IC Tfap2d Maf Glut	0	0	0	0	0	0	0	0	0.00133317	0	1.07801e-05
3297	IC Tfap2d Maf Glut	0	0	0	0	0	0	0	0	0.00149104	0	2.15602e-06
3298	IC Tfap2d Maf Glut	0	8.74244e-06	0	0	0	0	0	0	0.00215763	0	2.15602e-06
3299	IC Tfap2d Maf Glut	0	0	0	0	0	0	0	0	0.000271896	0	8.62409e-06
3300	IC Tfap2d Maf Glut	0	0	0	0	0	0	0	0	0.0120073	1.36756e-05	0.000392396
3301	IC Tfap2d Maf Glut	0	0	0	0	0	0	0	0	0.00324522	0	3.66524e-05
3302	IC Tfap2d Maf Glut	0	0	0	0	0	0	0	0	7.89377e-05	0	0
3303	IC Tfap2d Maf Glut	0	4.37122e-06	0	0	0	0	0	0	0.000342063	0	2.15602e-06
3304	IC Tfap2d Maf Glut	0	0	0	0	0	0	0	0	0.00760433	0	4.52765e-05
3305	IC Tfap2d Maf Glut	0	0	0	0	0	0	0	0	0.0127353	0	2.37163e-05
3306	IC Tfap2d Maf Glut	0	0	0	0	0	0	0	0	0.0654744	0	0.000523914
3307	IC Tfap2d Maf Glut	0	0	0	0	0	0	0	0	0.00204361	0	0
3308	IC Tfap2d Maf Glut	0	0	0	0	0	0	0	0	0.00920062	0	0.000125049
3309	IC Tfap2d Maf Glut	0	0	0	0	0	0	0	0	0.000622731	0	0
3310	IC Tfap2d Maf Glut	0	0	0	0	0	0	0	0	0.00323644	0	2.15602e-06
3311	IC Tfap2d Maf Glut	0	8.74244e-06	0	0	3.45907e-06	0	0	4.0749e-05	0.00513972	1.36756e-05	3.01843e-05
3312	IC Tfap2d Maf Glut	0	0	0	0	0	0	0	0	6.1396e-05	0	0
3313	IC Tfap2d Maf Glut	0	0	0	0	0	0	0	0	0.000385918	0	1.07801e-05
3314	IC Tfap2d Maf Glut	0	0	0	0	0	0	0	0	0.000271896	0	0
3315	IC Tfap2d Maf Glut	0	0	0	0	0	0	0	0	0.00392934	0	4.31205e-06
3316	IC Tfap2d Maf Glut	0	0	5.45079e-06	0	0	0	0	0	0.00840248	0	3.23403e-05
3317	IC Tfap2d Maf Glut	0	0	0	0	0	0	0	0	0.00577122	0	1.72482e-05
3318	IC Tfap2d Maf Glut	0	0	0	0	0	0	0	0	0.000184188	0	0
3319	IC Tfap2d Maf Glut	0	0	0	0	0	0	0	0	0.00486782	0	3.01843e-05
2767	IF-RL-CLI-PAG Foxa1 Glut	0	0	0	0	0	0	6.16837e-05	0	5.26251e-05	0	0
2768	IF-RL-CLI-PAG Foxa1 Glut	0	0	0	0	0	0	0.000123367	0	0.000684127	0	0
2769	IF-RL-CLI-PAG Foxa1 Glut	0	0	0	0	0	0	7.71046e-05	0	0.000254355	0	0
2770	IF-RL-CLI-PAG Foxa1 Glut	0	0	0	0	0	0	9.25255e-05	0	0.000403459	0	0
2771	IF-RL-CLI-PAG Foxa1 Glut	0	0	0	0	0	0	0.000416365	0	0.000508709	5.47024e-05	0
2772	IF-RL-CLI-PAG Foxa1 Glut	0	0	0	0	0	0	0	0	7.89377e-05	0	0
2773	IF-RL-CLI-PAG Foxa1 Glut	0	0	0	0	0	0	0	0	2.63126e-05	0	0
2774	IF-RL-CLI-PAG Foxa1 Glut	0	0	0	0	0	0	3.08418e-05	0	0.0002105	1.36756e-05	0
2775	IF-RL-CLI-PAG Foxa1 Glut	0	0	0	0	3.45907e-06	0	0	0	0.000271896	1.36756e-05	0
2776	IF-RL-CLI-PAG Foxa1 Glut	0	0	2.7254e-06	0	3.45907e-06	0	4.62627e-05	0	0.000552564	5.47024e-05	0
2777	IF-RL-CLI-PAG Foxa1 Glut	0	0	0	0	0	0	0	0	0	0	0
2778	IF-RL-CLI-PAG Foxa1 Glut	0	0	0	0	0	0	0	0	0.00082446	0	0
2779	IF-RL-CLI-PAG Foxa1 Glut	0	0	0	0	0	0	0	0	0	0	0
2780	IF-RL-CLI-PAG Foxa1 Glut	0	0	0	0	0	0	0.000138788	8.14979e-05	0.000377147	0.000164107	0
4557	IO Fgl2 Glut	0	0	0	0	0	0	0	0	0	0.0292931	0
3828	IPN Otp Crisp1 Gaba	0	0	0	0	0	0	0	0	7.01668e-05	0	0
3829	IPN Otp Crisp1 Gaba	0	0	0	0	0	0	0	0	0.00142965	6.83779e-05	0
3830	IPN Otp Crisp1 Gaba	0	0	0	0	0	0	0	0	0.000166646	1.36756e-05	0
3831	IPN Otp Crisp1 Gaba	0	0	0	0	0	0	0	0	0.000912169	0.000300863	0
3832	IPN Otp Crisp1 Gaba	0	0	0	0	0	0	0	0	0.000289438	9.57291e-05	0
3833	IPN Otp Crisp1 Gaba	0	0	0	0	0	0	4.62627e-05	0	0.00197344	0.00012308	0
3834	IPN Otp Crisp1 Gaba	0	0	0	0	0	0	0	0	0.00214886	6.83779e-05	0
3835	IPN Otp Crisp1 Gaba	0	0	0	0	0	0	0	0	0.000122792	0	0
3836	IPN Otp Crisp1 Gaba	0	0	0	0	0	0	0	0	7.01668e-05	0	0
4174	IPN-LDT Vsx2 Nkx6-1 Glut	0	0	0	0	0	0	0	0	0.000342063	1.36756e-05	0
4175	IPN-LDT Vsx2 Nkx6-1 Glut	0	0	0	0	0	0	1.54209e-05	0	0.00092971	2.73512e-05	0
4176	IPN-LDT Vsx2 Nkx6-1 Glut	0	0	0	0	0	0	0	0	0.000157875	0	0
4177	IPN-LDT Vsx2 Nkx6-1 Glut	0	0	0	0	0	0	0	0	0.000508709	1.36756e-05	0
4178	IPN-LDT Vsx2 Nkx6-1 Glut	0	0	0	0	0	0	0	0	0.000429772	0	0
4179	IPN-LDT Vsx2 Nkx6-1 Glut	0	0	0	0	0	0	0	0	0.00010525	0	0
4180	IPN-LDT Vsx2 Nkx6-1 Glut	0	0	0	0	0	0	0	0	2.63126e-05	0	2.15602e-06
4181	IPN-LDT Vsx2 Nkx6-1 Glut	0	0	0	0	3.45907e-06	0	0	0	0.000456084	9.57291e-05	0
4182	IPN-LDT Vsx2 Nkx6-1 Glut	0	0	0	0	0	0	0	0	0.000166646	8.20535e-05	0
4183	IPN-LDT Vsx2 Nkx6-1 Glut	0	0	0	0	0	0	0	0	0.00041223	1.36756e-05	2.15602e-06
4184	IPN-LDT Vsx2 Nkx6-1 Glut	0	0	0	0	0	0	0	0	1.75417e-05	1.36756e-05	0
4185	IPN-LDT Vsx2 Nkx6-1 Glut	0	0	0	0	0	0	0	0	0	0	0
5068	IRN Dmbx1 Pax2 Gly-Gaba	0	0	0	0	0	0	0	0	0	0.000519672	0
5069	IRN Dmbx1 Pax2 Gly-Gaba	0	0	0	0	0	0	0	0	0	0.000560699	0
5070	IRN Dmbx1 Pax2 Gly-Gaba	0	0	0	0	0	0	0	0	0	0.00404797	0
5071	IRN Dmbx1 Pax2 Gly-Gaba	0	0	0	0	0	0	0	0	0	0.000287187	0
4201	IRN Vip Glut	0	0	0	0	0	0	0	0	0	0.000177783	0
4202	IRN Vip Glut	0	0	0	0	0	0	0	0	0	0.000109405	0
4203	IRN Vip Glut	0	0	0	0	0	0	0	0	0	0.000150431	0
4204	IRN Vip Glut	0	0	0	0	0	0	0	0	0	0.000150431	0
166	IT AON-TT-DP Glut	6.07091e-06	0	0.000177151	0	0	0	0	0	0	0	0
167	IT AON-TT-DP Glut	5.91914e-05	0	0.00101385	0	3.45907e-06	0	0	0	0	0	0
168	IT AON-TT-DP Glut	4.70495e-05	8.74244e-06	0.000531452	5.52563e-05	3.11316e-05	0	0	0	0	0	0
169	IT AON-TT-DP Glut	0.000188198	8.74244e-06	0.00189415	2.76281e-05	5.18861e-05	0	0	0	0	0	0
170	IT AON-TT-DP Glut	1.06241e-05	0	0.00537721	0	0.000121067	0	0	0	0	0	0
171	IT AON-TT-DP Glut	0	0	0.00863678	0.000248653	0.000131445	0	0	0	0	0	0
172	IT AON-TT-DP Glut	4.55318e-06	0	0.00191595	2.76281e-05	3.45907e-06	0	0	0	0	0	0
173	IT AON-TT-DP Glut	0	0	0.00113377	2.76281e-05	1.38363e-05	0	0	0	0	0	0
174	IT AON-TT-DP Glut	0	4.37122e-06	0.000144446	0	1.03772e-05	0	0	0	0	0	0
175	IT AON-TT-DP Glut	1.51773e-06	0	0.00328138	0	0	0	0	0	0	0	0
176	IT AON-TT-DP Glut	0	0	0.00161889	0	0	0	0	0	0	0	0
177	IT AON-TT-DP Glut	0	0	0.00416713	0	3.45907e-06	0	0	0	0	0	0
178	IT AON-TT-DP Glut	0	0	0.00465225	0	0	0	0	0	0	0	0
179	IT AON-TT-DP Glut	0	0	0.000231659	0	3.45907e-06	0	0	0	0	0	0
180	IT AON-TT-DP Glut	1.51773e-06	0	0.00146081	0.000580191	1.72954e-05	0	0	0	0	0	0
181	IT AON-TT-DP Glut	0	0	0.000932086	2.76281e-05	6.91814e-06	0	0	0	0	0	0
182	IT AON-TT-DP Glut	1.51773e-06	0	0.000940262	0	0	0	0	0	0	0	0
183	IT AON-TT-DP Glut	0	0	0.00115012	0	0	0	0	0	0	0	0
184	IT AON-TT-DP Glut	1.36595e-05	8.74244e-06	0.0312358	0.000193397	1.03772e-05	0	1.54209e-05	0	0	0	0
185	IT AON-TT-DP Glut	0	0	0.0019214	0	0	0	0	0	0	0	0
6	IT EP-CLA Glut	0.000197305	5.68259e-05	1.3627e-05	0.00174057	2.76726e-05	0	0	0	0	0	0
7	IT EP-CLA Glut	0.00103509	0.00171789	0.000885754	0.0723304	0.000228299	0	0	0	0	0	0
8	IT EP-CLA Glut	9.71345e-05	1.74849e-05	9.53889e-05	0.00337063	1.03772e-05	0	0	0	0	0	0
9	IT EP-CLA Glut	9.56168e-05	8.74244e-06	0.000926635	0.0144495	1.38363e-05	0	0	0	0	0	0
10	IT EP-CLA Glut	1.36595e-05	4.37122e-06	2.7254e-05	0.000524934	0	0	0	0	0	0	0
11	IT EP-CLA Glut	0.000150255	4.37122e-06	5.72333e-05	0.00400608	2.76726e-05	0	0	0	0	0	0
12	IT EP-CLA Glut	0.000188198	0	8.17619e-06	0.000635447	1.72954e-05	0	0	0	0	0	0
13	IT EP-CLA Glut	9.10636e-06	4.37122e-06	2.7254e-06	5.52563e-05	0	0	0	0	0	0	0
14	IT EP-CLA Glut	1.82127e-05	0.000804305	3.54302e-05	0.00259704	3.45907e-06	0	0	0	0	0	0
15	IT EP-CLA Glut	6.07091e-06	3.9341e-05	2.7254e-06	0.000165769	0	0	0	0	0	0	0
16	IT EP-CLA Glut	6.07091e-06	1.74849e-05	7.08603e-05	0.000607819	0	0	0	0	0	0	0
17	IT EP-CLA Glut	3.339e-05	0.000432751	0.000455141	0.00969747	1.03772e-05	0	0	0	0	0	0
18	IT EP-CLA Glut	4.55318e-06	0	5.45079e-05	0.00375743	3.45907e-06	0	0	0	0	0	0
19	IT EP-CLA Glut	1.51773e-06	4.37122e-06	0.000512375	0.00505595	6.91814e-06	0	0	0	0	0	0
20	IT EP-CLA Glut	0	0	2.7254e-06	8.28844e-05	0	0	0	0	0	0	0
21	IT EP-CLA Glut	1.97305e-05	0	0.000337949	0.00256942	0	0	0	0	0	0	0
22	IT EP-CLA Glut	1.06241e-05	0	0.000351576	0.000138141	3.45907e-06	0	0	0	0	0	0
186	L2 IT ENT-po Glut	1.82127e-05	0.00064257	0	0	0	0	0	0	0	0	0
187	L2 IT ENT-po Glut	3.79432e-05	0.0038729	0	0	0	0	0	0	0	0	0
188	L2 IT ENT-po Glut	0	0.000611971	0	0	0	0	0	0	0	0	0
189	L2 IT ENT-po Glut	0	0.00310794	0	0	0	0	0	0	0	0	0
190	L2 IT ENT-po Glut	0	2.62273e-05	2.7254e-06	0	0	0	0	0	0	0	0
191	L2 IT ENT-po Glut	0	0.0100669	0	0	0	0	0	0	0	0	0
318	L2 IT PPP-APr Glut	0.000302028	0.000493948	0	0	0	0	0	0	0	0	0
319	L2 IT PPP-APr Glut	9.71345e-05	0.000952926	0	0	0	0	0	0	0	0	0
320	L2 IT PPP-APr Glut	1.06241e-05	0.000218561	0	0	0	0	0	0	0	0	0
321	L2 IT PPP-APr Glut	1.51773e-05	0.000721252	0	0	0	0	0	0	0	0	0
322	L2 IT PPP-APr Glut	1.51773e-06	0.000319099	0	0	0	0	0	0	0	0	0
323	L2 IT PPP-APr Glut	3.03545e-06	0.00278447	0	0	0	0	0	0	0	0	0
324	L2 IT PPP-APr Glut	3.03545e-06	0.00123706	0	0	0	0	0	0	0	0	0
325	L2 IT PPP-APr Glut	3.03545e-06	0.000437122	0	0	0	0	0	0	0	0	0
326	L2 IT PPP-APr Glut	1.51773e-06	0.0017616	0	0	0	0	0	0	0	0	0
327	L2 IT PPP-APr Glut	1.51773e-06	0.00115837	0	2.76281e-05	0	0	0	0	0	0	0
328	L2 IT PPP-APr Glut	3.18723e-05	0.00168729	0	0	0	0	0	0	0	0	0
103	L2/3 IT CTX Glut	0.000110794	4.37122e-06	0	0	0	0	0	0	0	0	0
104	L2/3 IT CTX Glut	0.00175905	0	5.72333e-05	0	0	0	0	0	0	0	0
105	L2/3 IT CTX Glut	0.0117229	6.99395e-05	3.27048e-05	0	0	0	0	0	0	0	0
106	L2/3 IT CTX Glut	0.00105027	8.74244e-06	0	0	0	0	0	0	0	0	0
107	L2/3 IT CTX Glut	0.00026712	4.37122e-06	0	0	0	0	0	0	0	0	0
108	L2/3 IT CTX Glut	0.000160879	0	2.7254e-06	0	0	0	0	0	0	0	0
109	L2/3 IT CTX Glut	0.225891	0.000227304	0.000425162	0.000165769	3.45907e-06	0	0	0	7.01668e-05	0	0
110	L2/3 IT CTX Glut	0.0131238	7.43108e-05	1.3627e-05	0	0	0	0	0	8.77085e-06	0	0
111	L2/3 IT CTX Glut	0.00134015	1.31137e-05	1.09016e-05	0	0	0	0	0	0	0	0
112	L2/3 IT CTX Glut	0.00550783	4.37122e-05	0	2.76281e-05	0	0	0	0	0.000140334	0	0
113	L2/3 IT CTX Glut	0.00139631	4.37122e-06	2.7254e-06	5.52563e-05	0	0	0	0	0	0	0
114	L2/3 IT CTX Glut	0.00338453	3.9341e-05	5.17825e-05	0.000138141	0	0	0	0	0	0	0
115	L2/3 IT CTX Glut	0.000341489	8.74244e-06	1.63524e-05	0	0	0	0	0	0	0	0
116	L2/3 IT CTX Glut	0.0120189	8.74244e-05	1.90778e-05	0.000138141	0	0	0	0	0	0	0
117	L2/3 IT CTX Glut	0.00216731	2.18561e-05	8.99381e-05	5.52563e-05	0	0	0	0	0	0	0
118	L2/3 IT CTX Glut	0.0062758	0.000100538	8.44873e-05	2.76281e-05	0	0	0	0	0	0	0
119	L2/3 IT CTX Glut	0.000160879	2.18561e-05	2.18032e-05	0	3.45907e-06	0	0	0	0	0	0
120	L2/3 IT CTX Glut	1.97305e-05	0	0	0	0	0	0	0	0	0	0
121	L2/3 IT ENT Glut	0	0.000542031	0.000138995	0.000165769	0	0	0	0	0	0	0
122	L2/3 IT ENT Glut	4.55318e-06	0.00240854	0.000288892	0.00174057	0	0	0	0	0	0	0
123	L2/3 IT ENT Glut	1.21418e-05	0.000485206	3.81556e-05	5.52563e-05	0	0	0	0	0	0	0
124	L2/3 IT ENT Glut	0	0.000201076	2.45286e-05	0	0	0	0	0	0	0	0
125	L2/3 IT ENT Glut	3.03545e-06	0.000424008	5.45079e-06	0	0	0	0	0	0	0	0
126	L2/3 IT ENT Glut	1.51773e-06	0.001154	8.17619e-06	0	0	0	0	0	0	0	0
127	L2/3 IT ENT Glut	1.6695e-05	0.000327842	2.7254e-06	0	0	0	0	0	0	0	0
128	L2/3 IT ENT Glut	0	0.00259651	0.000389732	0.000165769	0	0	0	0	0	0	0
129	L2/3 IT ENT Glut	1.51773e-05	0.00123268	2.7254e-05	2.76281e-05	0	0	0	0	0	0	0
130	L2/3 IT ENT Glut	0.000502368	0.0269748	2.7254e-06	0	0	0	0	0	0	0	0
131	L2/3 IT ENT Glut	4.55318e-06	0.00143376	0	0	0	0	0	0	0	0	0
132	L2/3 IT ENT Glut	2.42836e-05	0.0165407	5.45079e-06	2.76281e-05	0	0	0	0	0	0	0
133	L2/3 IT ENT Glut	3.03545e-06	0.00173537	0	0	0	0	0	0	0	0	0
134	L2/3 IT ENT Glut	1.51773e-06	0.00375925	0	0	0	0	0	0	0	0	0
135	L2/3 IT ENT Glut	7.89218e-05	0.00389913	0	2.76281e-05	0	0	0	0	0	0	0
136	L2/3 IT ENT Glut	0	0.000760593	5.45079e-05	0	0	0	0	0	0	0	0
137	L2/3 IT ENT Glut	1.51773e-06	0.000813047	5.45079e-06	0	0	0	0	0	0	0	0
138	L2/3 IT PIR-ENTl Glut	5.0085e-05	0.00082179	0.0108035	0.000359166	3.45907e-06	0	0	0	0	0	0
139	L2/3 IT PIR-ENTl Glut	1.97305e-05	0.000738736	0.00269814	0.000303909	0	0	0	0	0	0	0
140	L2/3 IT PIR-ENTl Glut	1.51773e-06	6.11971e-05	0.00186417	0.000165769	3.45907e-06	0	0	0	0	0	0
141	L2/3 IT PIR-ENTl Glut	3.03545e-06	4.37122e-06	0.00342037	0.000193397	6.91814e-06	0	0	0	0	0	0
142	L2/3 IT PIR-ENTl Glut	3.03545e-06	0	5.72333e-05	8.28844e-05	0	0	0	0	0	0	0
143	L2/3 IT PIR-ENTl Glut	3.03545e-06	4.37122e-06	0.000299794	2.76281e-05	3.45907e-06	0	0	0	0	0	0
144	L2/3 IT PIR-ENTl Glut	9.10636e-06	6.11971e-05	0.00869674	0.000165769	0.000370121	3.29935e-05	0	0	0	0	0
145	L2/3 IT PIR-ENTl Glut	1.51773e-06	7.43108e-05	0.0028971	0.000193397	3.80498e-05	0	0	0	0	0	0
146	L2/3 IT PIR-ENTl Glut	1.6695e-05	3.49698e-05	0.00768017	5.52563e-05	6.91814e-06	0	0	0	0	1.36756e-05	0
147	L2/3 IT PIR-ENTl Glut	2.12482e-05	0.00014425	0.0049902	0.000138141	6.91814e-06	0	0	0	0	0	0
148	L2/3 IT PIR-ENTl Glut	7.58864e-06	2.18561e-05	0.00538538	2.76281e-05	0	0	0	0	0	0	0
149	L2/3 IT PIR-ENTl Glut	3.03545e-06	0.000166106	0.000569608	2.76281e-05	0	0	0	0	0	0	0
150	L2/3 IT PIR-ENTl Glut	0.00011383	3.9341e-05	0.00616757	8.28844e-05	3.45907e-06	0	0	0	0	0	0
151	L2/3 IT PIR-ENTl Glut	1.51773e-06	0	0.000482395	2.76281e-05	6.91814e-06	0	0	0	0	0	0
152	L2/3 IT PIR-ENTl Glut	3.03545e-06	0.000109281	0.00316146	2.76281e-05	6.91814e-06	0	0	0	0	0	0
153	L2/3 IT PIR-ENTl Glut	1.51773e-05	0	0.00140903	0	0	0	0	0	0	0	0
154	L2/3 IT PIR-ENTl Glut	7.58864e-06	4.37122e-06	0.00215851	5.52563e-05	3.45907e-06	3.29935e-05	0	0	0	0	0
155	L2/3 IT PIR-ENTl Glut	4.55318e-06	0.00503565	0.000509649	0	3.45907e-06	0	0	0	0	0	0
156	L2/3 IT PIR-ENTl Glut	4.24964e-05	0.000493948	0.0216179	0.000110513	7.26405e-05	0	0	0	0	0	0
157	L2/3 IT PIR-ENTl Glut	0	0.000655683	0.00394638	5.52563e-05	1.03772e-05	0	0	0	0	0	0
158	L2/3 IT PIR-ENTl Glut	6.37445e-05	0.00614594	0.000664997	0	3.45907e-06	0	0	0	0	0	0
159	L2/3 IT PIR-ENTl Glut	1.51773e-06	0.000721252	0.000730406	0	0	0	0	0	0	0	0
160	L2/3 IT PIR-ENTl Glut	1.51773e-06	0.000192334	0.0030906	0.0008841	0	0	0	0	0	0	0
161	L2/3 IT PIR-ENTl Glut	1.51773e-06	0.000402152	0.000318871	0.000193397	6.91814e-06	0	0	0	0	0	0
162	L2/3 IT PIR-ENTl Glut	0	4.80834e-05	7.63111e-05	0.000248653	0	0	0	0	0	0	0
163	L2/3 IT PIR-ENTl Glut	0	9.17957e-05	0.000956614	5.52563e-05	0	0	0	0	0	0	0
164	L2/3 IT PIR-ENTl Glut	0	8.74244e-06	0.000547805	0.000911728	1.03772e-05	0	0	0	0	0	0
165	L2/3 IT PIR-ENTl Glut	2.88368e-05	3.05986e-05	0.00264364	0.027711	0.00219651	6.5987e-05	0	2.03745e-05	0	0	0
329	L2/3 IT PPP Glut	1.51773e-06	0.00234735	0	0	0	0	0	0	0	0	0
330	L2/3 IT PPP Glut	4.55318e-05	0.00596672	0	0	0	0	0	0	0	0	0
331	L2/3 IT PPP Glut	6.07091e-06	0.00312542	0	0	0	0	0	0	0	0	0
332	L2/3 IT PPP Glut	0	2.62273e-05	0	0	0	0	0	0	0	0	0
333	L2/3 IT PPP Glut	4.55318e-06	0.00488265	0	2.76281e-05	0	0	0	0	0	0	0
334	L2/3 IT PPP Glut	1.6695e-05	0.0041614	0	0	0	0	0	0	0	0	0
335	L2/3 IT PPP Glut	0.000397644	0.0331382	2.7254e-06	0	0	0	0	0	0	0	0
336	L2/3 IT PPP Glut	7.58864e-06	0.0065612	0	0	0	0	0	0	0	0	0
337	L2/3 IT PPP Glut	2.58014e-05	0.00479086	2.7254e-06	0	0	0	0	0	0	0	0
338	L2/3 IT PPP Glut	0.000544864	0.00719503	0	0	0	0	0	0	0	0	0
339	L2/3 IT PPP Glut	0.000482637	0.00807802	0	0	0	0	0	0	0	0	0
340	L2/3 IT PPP Glut	3.03545e-06	0.00416577	0	0	0	0	0	0	0	0	0
341	L2/3 IT PPP Glut	5.31204e-05	0.000651312	0	0	0	0	0	0	0	0	0
342	L2/3 IT RSP Glut	0.00996084	0.000205447	0	2.76281e-05	0	0	0	0	0.00082446	0	0
343	L2/3 IT RSP Glut	0.0346376	0.00274513	2.7254e-06	0.000193397	0	0	0	0	0.000447313	0	0
344	L2/3 IT RSP Glut	0.000637445	0.000109281	0	5.52563e-05	0	0	0	0	1.75417e-05	0	0
345	L2/3 IT RSP Glut	0.000470495	5.24547e-05	0	0	0	0	0	0	0	0	0
346	L2/3 IT RSP Glut	0.00135229	0.000699395	0	0	0	0	0	0	0	0	0
347	L4 RSP-ACA Glut	0.000755828	5.24547e-05	0	0	0	0	0	0	0	0	0
348	L4 RSP-ACA Glut	0.0059935	0.000196705	2.7254e-06	0	0	0	0	0	0	0	0
66	L4/5 IT CTX Glut	0.000441659	4.37122e-06	0	0	0	0	0	0	0	0	0
67	L4/5 IT CTX Glut	0.00154353	8.74244e-06	0	0	0	0	0	0	0	0	0
68	L4/5 IT CTX Glut	0.000909119	4.37122e-06	0	0	0	0	0	0	0	0	0
69	L4/5 IT CTX Glut	0.0119354	4.37122e-06	0	2.76281e-05	0	0	0	0	0	0	0
70	L4/5 IT CTX Glut	0.00190323	0	0	0	0	0	0	0	0	0	0
71	L4/5 IT CTX Glut	0.00298385	0	0	0	0	0	0	0	0	0	0
72	L4/5 IT CTX Glut	0.0027395	0.00024916	9.53889e-05	0.000690703	0	0	0	0	0	0	0
73	L4/5 IT CTX Glut	0.00469888	8.74244e-06	0	0	0	0	0	0	0	0	0
74	L4/5 IT CTX Glut	0.00847347	0.000100538	0	5.52563e-05	0	0	0	0	0	0	0
75	L4/5 IT CTX Glut	0.000106241	0	0	0	0	0	0	0	0	0	0
76	L4/5 IT CTX Glut	7.43686e-05	0	0	0	0	0	0	0	0	0	0
77	L4/5 IT CTX Glut	2.42836e-05	0	0	0	0	0	0	0	0	0	0
78	L4/5 IT CTX Glut	0.0023889	0	0	0	0	0	0	0	0	0	0
79	L4/5 IT CTX Glut	0.0573792	1.31137e-05	2.7254e-06	0	3.45907e-06	0	0	0	0	0	0
80	L4/5 IT CTX Glut	0.00208839	0	2.7254e-06	0	0	0	0	0	0	0	0
81	L4/5 IT CTX Glut	0.00127489	0	0	0	0	0	0	0	0	0	0
82	L4/5 IT CTX Glut	0.00227963	0	2.7254e-06	0	0	0	0	0	0	0	0
83	L4/5 IT CTX Glut	0.00028078	4.37122e-06	0	0	0	0	0	0	0	0	0
84	L4/5 IT CTX Glut	0.0010442	6.99395e-05	1.09016e-05	5.52563e-05	0	0	0	0	0	0	0
85	L4/5 IT CTX Glut	0.00010017	0	0	0	0	0	0	0	0	0	0
86	L4/5 IT CTX Glut	0.000546382	4.37122e-06	5.45079e-06	0	0	0	0	0	0	0	0
87	L4/5 IT CTX Glut	0.000723956	0	0	0	0	0	0	0	0	0	0
88	L4/5 IT CTX Glut	2.58014e-05	0	0	0	0	0	0	0	0	0	0
89	L4/5 IT CTX Glut	8.04395e-05	0	0	0	0	0	0	0	0	0	0
90	L4/5 IT CTX Glut	0.00062075	0	0	0	0	0	0	0	0	0	0
91	L4/5 IT CTX Glut	0.00883014	0	2.7254e-06	8.28844e-05	6.91814e-06	0	0	0	0	0	0
92	L4/5 IT CTX Glut	0.00370781	0	0	2.76281e-05	0	0	0	0	0	0	0
93	L4/5 IT CTX Glut	0.00198063	1.31137e-05	0	0	0	0	0	0	0	0	0
94	L4/5 IT CTX Glut	0.00052058	0	0	0	0	0	0	0	0	0	0
95	L4/5 IT CTX Glut	0.00812136	0	0	0	0	0	0	0	0	0	0
96	L4/5 IT CTX Glut	0.00851141	0	2.7254e-06	0	0	0	0	0	0	0	0
97	L4/5 IT CTX Glut	0.0157783	8.74244e-06	2.7254e-06	2.76281e-05	0	0	0	0	8.77085e-06	0	0
98	L4/5 IT CTX Glut	0.000349077	0	0	0	0	0	0	0	0	0	0
99	L4/5 IT CTX Glut	0.00043407	0	0	0	0	0	0	0	0	0	0
100	L4/5 IT CTX Glut	0.0349608	6.11971e-05	1.09016e-05	5.52563e-05	1.38363e-05	0	0	0	8.77085e-06	0	0
101	L4/5 IT CTX Glut	0.00145854	4.37122e-06	2.7254e-06	0	0	0	0	0	0	0	0
102	L4/5 IT CTX Glut	0.00014722	0.000100538	0	0	0	0	0	0	0	0	0
349	L5 ET CTX Glut	3.64254e-05	0	0	0	0	0	0	0	0	0	0
350	L5 ET CTX Glut	0.000382467	0	5.45079e-06	0	0	0	0	0	0	0	0
351	L5 ET CTX Glut	0.00140845	0	8.17619e-06	0	0	0	0	0	0	0	0
352	L5 ET CTX Glut	0.00133408	4.37122e-06	0	0	0	0	0	0	0	0	0
353	L5 ET CTX Glut	0.000511474	0	0	0	0	0	0	0	0	0	0
354	L5 ET CTX Glut	0.000241319	0	0	0	0	0	0	0	0	0	0
355	L5 ET CTX Glut	0.00287002	0	0	0	0	0	0	0	0	0	0
356	L5 ET CTX Glut	0.0018061	0	0	0	0	0	0	0	0	0	0
357	L5 ET CTX Glut	0.00134167	4.37122e-06	0	0	0	0	0	0	0	0	0
358	L5 ET CTX Glut	0.00285636	0	0	0	0	0	0	0	0	0	0
359	L5 ET CTX Glut	0.00157692	4.37122e-06	1.09016e-05	0	0	0	0	0	0	0	0
360	L5 ET CTX Glut	0.00100322	0	5.45079e-06	0	0	0	0	0	0	0	0
361	L5 ET CTX Glut	0.00137203	0	0.000596862	0	0	0	0	0	0	0	0
362	L5 ET CTX Glut	0.00043407	0	0.000114467	0	0	0	0	0	0	0	0
363	L5 ET CTX Glut	0.000488708	0	2.7254e-06	0	0	0	0	0	0	0	0
364	L5 ET CTX Glut	0.00582048	0	0	0	0	0	0	0	0	0	0
365	L5 ET CTX Glut	0.00191537	1.74849e-05	2.7254e-06	0	0	0	0	0	0	0	0
366	L5 ET CTX Glut	0.00158602	0	0	0	0	0	0	0	0	0	0
367	L5 ET CTX Glut	0.000426481	4.37122e-06	2.7254e-06	0	0	0	0	0	0	0	0
368	L5 ET CTX Glut	0.000774041	0	0	0	0	0	0	0	0	0	0
369	L5 ET CTX Glut	0.00137658	4.37122e-06	0	0	0	0	0	0	0	0	0
370	L5 ET CTX Glut	0.000450765	0	0	0	0	0	0	0	0	0	0
371	L5 ET CTX Glut	0.00105482	0	0	0	0	0	0	0	0	0	0
372	L5 ET CTX Glut	0.000122936	0	0	0	0	0	0	0	0	0	0
373	L5 ET CTX Glut	0.000248907	0	0	0	0	0	0	0	0	0	0
374	L5 ET CTX Glut	0.000855998	0	0	0	0	0	0	0	0	0	0
375	L5 ET CTX Glut	0.00302483	3.9341e-05	0	0	0	0	0	0	0	0	0
376	L5 ET CTX Glut	0.0010791	4.37122e-06	4.90571e-05	0	0	0	0	0	0	0	0
377	L5 ET CTX Glut	0.00150862	4.37122e-06	0.000103565	0	0	0	0	0	0	0	0
378	L5 ET CTX Glut	0.00135837	4.37122e-06	3.27048e-05	0	0	0	0	0	0	0	0
379	L5 ET CTX Glut	0.00129766	0.000135508	0	0	0	0	0	0	0	0	0
380	L5 ET CTX Glut	0.000512992	0.00039341	2.7254e-06	0	0	0	0	0	0	0	0
381	L5 ET CTX Glut	0.00426178	9.61669e-05	0	0	0	0	0	0	0	0	0
382	L5 ET CTX Glut	0.000268638	2.18561e-05	0	0	0	0	0	0	0	0	0
55	L5 IT CTX Glut	0.00124454	0	2.7254e-06	5.52563e-05	0	0	0	0	0	0	0
56	L5 IT CTX Glut	0.00712421	0	2.7254e-06	0	0	0	0	0	0	0	0
57	L5 IT CTX Glut	0.000130525	0	0	0	0	0	0	0	0	0	0
58	L5 IT CTX Glut	0.000798324	1.74849e-05	0	0	0	0	0	0	0	0	0
59	L5 IT CTX Glut	0.00146612	3.49698e-05	0	0	0	0	0	0	0	0	0
60	L5 IT CTX Glut	0.0119339	4.37122e-05	0	0	0	0	0	0	8.77085e-06	0	0
61	L5 IT CTX Glut	0.01554	0	2.7254e-06	0	0	0	0	0	0	0	0
62	L5 IT CTX Glut	0.000169985	0	0	0	0	0	0	0	0	0	0
63	L5 IT CTX Glut	1.36595e-05	0	0	0	0	0	0	0	0	0	0
64	L5 IT CTX Glut	0.00414947	8.74244e-06	2.7254e-06	0	0	0	0	0	0	0	0
65	L5 IT CTX Glut	7.43686e-05	0	0	0	0	0	0	0	0	0	0
461	L5 NP CTX Glut	0.000411304	8.74244e-06	2.7254e-06	0	0	0	0	0	0	0	0
462	L5 NP CTX Glut	0.000628339	3.05986e-05	2.7254e-06	0	0	0	0	0	0	0	0
463	L5 NP CTX Glut	0.00100929	0.000113652	0	0	0	0	0	0	0	0	0
464	L5 NP CTX Glut	0.00489771	6.55683e-05	0.000703152	0.000138141	3.45907e-06	0	0	0	0	0	0
465	L5 NP CTX Glut	0.00302331	2.62273e-05	5.72333e-05	0	0	0	0	0	0	1.36756e-05	0
466	L5 NP CTX Glut	0.00473076	0.000222932	7.63111e-05	5.52563e-05	3.45907e-06	0	0	2.03745e-05	0	0	0
467	L5 NP CTX Glut	0.000122936	0	2.7254e-06	0	0	0	0	0	0	0	0
468	L5 NP CTX Glut	0.0047778	5.24547e-05	2.45286e-05	0	0	0	0	0	0	0	0
469	L5 NP CTX Glut	0.00284119	1.74849e-05	2.7254e-06	0	3.45907e-06	0	0	0	0	0	0
470	L5 NP CTX Glut	0.00263022	0	0	0	0	0	0	0	0	0	0
471	L5 NP CTX Glut	8.65104e-05	0	0	0	0	0	0	0	0	0	0
472	L5 NP CTX Glut	7.28509e-05	4.37122e-06	0	0	0	0	0	0	0	0	0
473	L5 NP CTX Glut	0.000549417	4.37122e-06	8.17619e-06	0	0	0	0	0	0	0	0
474	L5 NP CTX Glut	0.000160879	4.37122e-06	5.45079e-06	0	0	0	0	0	0	0	0
475	L5 NP CTX Glut	0.0001199	0	2.7254e-06	0	0	0	0	0	0	0	0
476	L5 NP CTX Glut	0.000130525	8.74244e-06	0	0	0	0	0	0	0	0	0
398	L5 PPP Glut	4.24964e-05	0.00269267	0	0	0	0	0	0	0	0	0
23	L5/6 IT TPE-ENT Glut	5.46382e-05	5.68259e-05	2.45286e-05	8.28844e-05	0	0	0	0	0	0	0
24	L5/6 IT TPE-ENT Glut	4.55318e-06	0.000367183	2.99794e-05	8.28844e-05	0	0	0	0	0	0	0
25	L5/6 IT TPE-ENT Glut	1.97305e-05	0.000686282	0	0	0	0	0	0	0	0	0
26	L5/6 IT TPE-ENT Glut	0.00103964	0.000712509	1.09016e-05	0.000248653	0	0	0	0	0	0	0
27	L5/6 IT TPE-ENT Glut	3.339e-05	0.000480834	8.17619e-06	0	0	0	0	0	0	0	0
28	L5/6 IT TPE-ENT Glut	1.82127e-05	3.49698e-05	0	2.76281e-05	0	0	0	0	0	0	0
29	L5/6 IT TPE-ENT Glut	3.94609e-05	4.80834e-05	0	5.52563e-05	0	0	0	0	0	0	0
30	L5/6 IT TPE-ENT Glut	5.0085e-05	0.0056651	4.0881e-05	5.52563e-05	0	0	0	0	0	0	0
31	L5/6 IT TPE-ENT Glut	7.58864e-06	2.18561e-05	0	0	0	0	0	0	0	0	0
32	L5/6 IT TPE-ENT Glut	0	0	0	0	0	0	0	0	0	0	0
436	L6 CT CTX Glut	0.0209401	8.74244e-05	5.17825e-05	0.00132615	6.91814e-06	0	0	0	0	0	0
437	L6 CT CTX Glut	0.00134015	2.18561e-05	0	2.76281e-05	0	0	0	0	0	0	0
438	L6 CT CTX Glut	0.000745204	0	0	0	0	0	0	0	0	0	0
439	L6 CT CTX Glut	0.0260639	5.68259e-05	2.18032e-05	0.000193397	3.45907e-06	0	0	0	8.77085e-06	0	0
440	L6 CT CTX Glut	0.00108517	8.74244e-06	2.7254e-06	0	0	0	0	0	0	0	0
441	L6 CT CTX Glut	0.00142211	8.74244e-06	8.17619e-06	0.000193397	1.03772e-05	0	0	0	0	0	0
442	L6 CT CTX Glut	0.0149633	3.49698e-05	2.45286e-05	0.000386794	1.38363e-05	0	0	0	0	0	0
443	L6 CT CTX Glut	0.0355467	1.31137e-05	1.09016e-05	2.76281e-05	3.45907e-06	0	0	0	0	0	0
444	L6 CT CTX Glut	0.00828679	0	2.7254e-06	5.52563e-05	0	0	0	0	0	0	0
445	L6 CT CTX Glut	0.00428151	4.80834e-05	0	0	0	0	0	0	0	1.36756e-05	0
446	L6 CT CTX Glut	0.00123543	8.74244e-06	0	0	0	0	0	0	0	0	0
447	L6 CT CTX Glut	0.000239801	0	0	2.76281e-05	0	0	0	0	0	0	0
448	L6 CT CTX Glut	0.00011383	0	0	0	0	0	0	0	0	0	0
449	L6 CT CTX Glut	0.000347559	4.37122e-06	2.7254e-06	2.76281e-05	0	0	0	0	0	0	0
450	L6 CT CTX Glut	0.00297019	0.000236046	5.45079e-06	2.76281e-05	3.45907e-06	0	0	0	0	0	0
451	L6 CT CTX Glut	0.000136595	4.37122e-06	9.53889e-05	0	0	0	0	0	0	0	0
452	L6 CT CTX Glut	0.000579772	0	0.00099477	0.00138141	0.000145281	0	0	0	0	0	0
453	L6 CT CTX Glut	0.000563077	0	6.26841e-05	0.0024589	0.000172954	0	0	0	0	0	0
454	L6 CT CTX Glut	0.000616197	0.000161735	8.17619e-06	0.000221025	3.45907e-06	0	0	0	0	0	0
455	L6 CT CTX Glut	0.0190885	0.00032347	0.000932086	0.00803978	0.00022484	0	0	0	0	0	0
456	L6 CT CTX Glut	0.000614679	0	8.17619e-06	0	0	0	0	0	0	0	0
457	L6 CT CTX Glut	0.00164977	1.31137e-05	2.7254e-06	0	0	0	0	0	0	0	0
33	L6 IT CTX Glut	6.678e-05	8.74244e-06	0	0	0	0	0	0	0	0	0
34	L6 IT CTX Glut	0.00185011	5.68259e-05	2.7254e-06	0.00143666	1.72954e-05	0	0	0	0	0	0
35	L6 IT CTX Glut	0.000197305	1.31137e-05	5.45079e-06	2.76281e-05	0	0	0	0	0	0	0
36	L6 IT CTX Glut	0.000693601	2.18561e-05	1.3627e-05	0.00163006	4.49679e-05	0	0	0	0	0	0
37	L6 IT CTX Glut	0.00454711	0.000131137	0	8.28844e-05	3.45907e-06	0	0	0	0	0	0
38	L6 IT CTX Glut	0.000488708	4.37122e-06	1.63524e-05	2.76281e-05	0	0	0	0	0	0	0
39	L6 IT CTX Glut	0.000660211	0	0	0	0	0	0	0	0	0	0
40	L6 IT CTX Glut	0.000948579	0	5.45079e-06	0.000331538	3.45907e-06	0	0	0	0	0	0
41	L6 IT CTX Glut	0.0167102	4.37122e-05	1.3627e-05	0.00154718	0.000117608	0	0	0	0	0	0
42	L6 IT CTX Glut	0.00620447	0	0	2.76281e-05	0	0	0	0	0	0	0
43	L6 IT CTX Glut	0.00022007	0	2.7254e-06	2.76281e-05	0	0	0	0	0	0	0
44	L6 IT CTX Glut	0.000188198	0	0	8.28844e-05	0	0	0	0	0	0	0
45	L6 IT CTX Glut	0.000118383	0	0	2.76281e-05	0	0	0	0	0	0	0
46	L6 IT CTX Glut	0.00382012	0	0	0	0	0	0	0	0	0	0
47	L6 IT CTX Glut	0.000365772	0	0	2.76281e-05	0	0	0	0	0	0	0
48	L6 IT CTX Glut	0.00129159	4.37122e-06	0	2.76281e-05	0	0	0	0	0	0	0
49	L6 IT CTX Glut	0.000215517	1.74849e-05	0	8.28844e-05	0	0	0	0	0	0	0
50	L6 IT CTX Glut	0.000531204	2.18561e-05	5.45079e-06	5.52563e-05	0	0	0	0	0	0	0
51	L6 IT CTX Glut	0.000297475	0	0	0	0	0	0	0	0	0	0
52	L6 IT CTX Glut	0.00128855	1.31137e-05	8.17619e-06	0.000193397	0	0	0	0	0	0	0
53	L6 IT CTX Glut	0.00256344	0	0	2.76281e-05	0	0	0	0	0	0	0
54	L6 IT CTX Glut	0.00133864	8.74244e-06	2.7254e-06	0.000221025	1.38363e-05	0	0	0	0	0	0
424	L6b CTX Glut	3.49077e-05	1.31137e-05	4.0881e-05	8.28844e-05	3.45907e-06	0	0	0	0	0	0
425	L6b CTX Glut	0.000326311	4.37122e-05	3.81556e-05	0.00044205	1.38363e-05	0	0	0	0	0	0
426	L6b CTX Glut	0.000393091	3.49698e-05	8.17619e-06	0.000221025	2.42135e-05	0	0	0	0	0	0
427	L6b CTX Glut	3.79432e-05	2.62273e-05	0	0	0	0	0	0	0	0	0
428	L6b CTX Glut	6.52623e-05	8.74244e-06	0	0	0	0	0	0	0	0	0
429	L6b CTX Glut	0.00101232	3.9341e-05	0	0.000193397	0.000134904	0	0	0	0	0	0
430	L6b CTX Glut	0.000479602	0.000104909	8.17619e-06	0.0008841	5.53451e-05	0	0	0	0	0	0
431	L6b CTX Glut	0.000223106	4.37122e-05	1.3627e-05	5.52563e-05	3.45907e-06	0	0	0	0	0	0
432	L6b CTX Glut	0.000138113	4.37122e-06	2.7254e-06	8.28844e-05	2.76726e-05	0	0	0	0	0	0
433	L6b CTX Glut	0.000330864	0	4.90571e-05	0.000248653	1.38363e-05	0	0	0	0	0	0
434	L6b CTX Glut	0.000104723	0	2.7254e-06	0	1.03772e-05	0	0	0	0	0	0
435	L6b CTX Glut	0.000682977	0.000139879	1.90778e-05	5.52563e-05	3.45907e-06	0	0	0	0	0	0
403	L6b EPd Glut	0	0	2.7254e-05	0.000359166	3.45907e-06	0	0	0	0	0	0
404	L6b EPd Glut	1.51773e-06	0	0	0.000110513	6.91814e-06	0	0	0	0	0	0
405	L6b EPd Glut	2.42836e-05	0	2.7254e-06	0.00339826	2.42135e-05	0	0	0	0	0	0
406	L6b EPd Glut	1.21418e-05	0	2.7254e-05	0.00781876	6.57223e-05	0	0	0	0	0	0
407	L6b EPd Glut	3.49077e-05	4.37122e-05	3.81556e-05	0.00607819	1.38363e-05	0	0	0	0	0	0
408	L6b EPd Glut	1.06241e-05	1.74849e-05	8.44873e-05	0.0151126	0.00014874	0	0	0	0	0	0
409	L6b EPd Glut	0	3.05986e-05	4.36064e-05	0.00248653	1.72954e-05	0	0	0	0	0	0
410	L6b/CT ENT Glut	4.55318e-06	0.00355817	3.54302e-05	0.00165769	0	0	0	0	0	0	0
411	L6b/CT ENT Glut	0	0.000813047	2.18032e-05	0.000331538	0	0	0	0	0	0	0
412	L6b/CT ENT Glut	6.678e-05	0.00868999	1.63524e-05	0.000801216	0	0	0	0	0	0	0
413	L6b/CT ENT Glut	1.51773e-05	0.00224244	0	0.000276281	0	0	0	0	0	0	0
414	L6b/CT ENT Glut	1.51773e-06	0.000161735	2.7254e-06	5.52563e-05	0	0	0	0	0	0	0
415	L6b/CT ENT Glut	4.55318e-06	0.00264459	1.09016e-05	0.000276281	3.45907e-06	0	0	0	0	0	0
416	L6b/CT ENT Glut	0	0.000240417	2.7254e-06	0.000497306	0	0	0	0	0	0	0
417	L6b/CT ENT Glut	0	0.000563888	0.00010084	0.00124327	0	0	0	0	0	0	0
418	L6b/CT ENT Glut	0	0.000152993	0	0	0	0	0	0	0	0	0
419	L6b/CT ENT Glut	0	0.000100538	0	0	0	0	0	0	0	0	0
420	L6b/CT ENT Glut	1.51773e-06	0.000367183	0	5.52563e-05	0	0	0	0	0	0	0
421	L6b/CT ENT Glut	0.000396127	0.0334923	1.90778e-05	0.000663075	6.91814e-06	0	0	0	0	0	0
422	L6b/CT ENT Glut	1.06241e-05	0.00075185	2.7254e-06	2.76281e-05	0	0	0	0	0	0	0
423	L6b/CT ENT Glut	1.36595e-05	0.000629456	0	0	0	0	0	0	0	0	0
221	LA-BLA-BMA-PA Glut	0	4.37122e-06	8.17619e-06	0.00757011	6.91814e-06	0	0	0	0	0	0
222	LA-BLA-BMA-PA Glut	0	4.37122e-06	8.99381e-05	0.00475204	0	0	0	0	0	0	0
223	LA-BLA-BMA-PA Glut	0	0.000113652	2.7254e-06	0.00983561	3.45907e-06	0	0	0	0	0	0
224	LA-BLA-BMA-PA Glut	0	9.61669e-05	8.17619e-06	0.00635447	3.45907e-06	0	0	0	0	0	0
225	LA-BLA-BMA-PA Glut	0	0	0	0.000303909	0	0	0	0	0	0	0
226	LA-BLA-BMA-PA Glut	0	0	0	0.000469678	0	0	0	0	0	0	0
227	LA-BLA-BMA-PA Glut	0	0	0	2.76281e-05	3.45907e-06	0	0	0	0	0	0
228	LA-BLA-BMA-PA Glut	0	0	0	0.00174057	1.72954e-05	0	0	0	0	0	0
229	LA-BLA-BMA-PA Glut	0	4.37122e-06	0.000128094	0.0227932	3.45907e-06	0	0	0	0	0	0
230	LA-BLA-BMA-PA Glut	0	0	0.000504198	0.0139798	6.91814e-06	0	0	0	0	0	0
231	LA-BLA-BMA-PA Glut	0	0.000100538	0.000250737	0.0433485	0	0	0	0	0	0	0
232	LA-BLA-BMA-PA Glut	0	0	5.45079e-06	0.00140903	3.45907e-06	0	0	0	0	0	0
233	LA-BLA-BMA-PA Glut	0	3.49698e-05	0.000403359	0.00809504	3.45907e-06	0	0	0	0	0	0
234	LA-BLA-BMA-PA Glut	0	1.31137e-05	6.54095e-05	0.005498	0	0	0	0	0	0	0
235	LA-BLA-BMA-PA Glut	0	0	0	0.00690703	2.07544e-05	0	0	0	0	0	0
236	LA-BLA-BMA-PA Glut	0	0	2.7254e-06	0.0111065	6.91814e-05	0	0	0	0	0	0
237	LA-BLA-BMA-PA Glut	0	8.74244e-06	0	0.0460008	0.0014874	0	0	0	0	0	0
238	LA-BLA-BMA-PA Glut	0	0	0	0.0192568	2.42135e-05	0	0	0	0	0	0
239	LA-BLA-BMA-PA Glut	3.03545e-06	8.74244e-06	2.99794e-05	0.0145324	0.000591501	0	0	0	0	0	0
240	LA-BLA-BMA-PA Glut	1.51773e-06	0	2.7254e-06	0.00743197	0.00124181	0	0	0	0	0	0
241	LA-BLA-BMA-PA Glut	0	4.37122e-06	0	0.0117972	0.000245594	0	0	0	0	0	0
242	LA-BLA-BMA-PA Glut	0	0	2.7254e-06	0.00483492	0.000674519	0	0	0	0	0	0
243	LA-BLA-BMA-PA Glut	0	0	0.000103565	0.00524934	6.91814e-06	0	0	0	0	0	0
244	LA-BLA-BMA-PA Glut	0	0	2.7254e-05	0.0130128	0.000581124	0	0	0	0	0	0
245	LA-BLA-BMA-PA Glut	0	4.37122e-06	0	0.0235668	0.00265311	0	0	0	0	0	0
246	LA-BLA-BMA-PA Glut	0	0	2.7254e-06	0.00044205	6.91814e-06	0	0	0	0	0	0
247	LA-BLA-BMA-PA Glut	0	1.31137e-05	0	0.00102224	0.000100313	0	0	0	0	0	0
248	LA-BLA-BMA-PA Glut	0	8.74244e-05	1.3627e-05	0.00312198	2.76726e-05	0	0	0	0	0	0
249	LA-BLA-BMA-PA Glut	0	0	0	0.00337063	8.64768e-05	0	0	0	0	0	0
250	LA-BLA-BMA-PA Glut	0	0	0	0.000524934	5.53451e-05	0	0	0	0	0	0
251	LA-BLA-BMA-PA Glut	0	0	5.45079e-06	0.0177373	2.07544e-05	0	0	0	0	0	0
4705	LDT Fgf7 Gaba	0	0	0	0	0	0	0	0	7.01668e-05	6.83779e-05	6.46807e-06
4706	LDT Fgf7 Gaba	0	0	0	0	0	0	0	0	5.26251e-05	0.000314539	4.31205e-06
4707	LDT Fgf7 Gaba	0	0	0	0	0	0	0	0	0.000140334	0.000232485	4.95885e-05
4186	LDT Vsx2 Nkx6-1 Nfib Glut	0	0	0	0	0	0	0	0	0.000157875	2.73512e-05	0
4187	LDT Vsx2 Nkx6-1 Nfib Glut	0	0	0	0	0	0	0	0	0.000333292	0	0
4188	LDT Vsx2 Nkx6-1 Nfib Glut	0	0	0	0	0	0	0	0	1.75417e-05	0	0
4189	LDT Vsx2 Nkx6-1 Nfib Glut	0	0	0	0	0	0	0	0	0.000228042	1.36756e-05	0
4190	LDT Vsx2 Nkx6-1 Nfib Glut	0	0	0	0	0	0	0	0	6.1396e-05	0	2.15602e-06
4191	LDT Vsx2 Nkx6-1 Nfib Glut	0	0	0	0	0	0	0	0	0.000245584	8.20535e-05	0
4192	LDT Vsx2 Nkx6-1 Nfib Glut	0	0	0	0	0	0	0	0	0.000157875	5.47024e-05	0
4193	LDT Vsx2 Nkx6-1 Nfib Glut	0	0	0	0	0	0	0	0	8.77085e-05	1.36756e-05	0
4194	LDT Vsx2 Nkx6-1 Nfib Glut	0	0	2.7254e-06	0	0	0	0	0	0.000140334	0	0
4708	LDT-DTN Gata3 Nfix Gaba	0	0	0	0	0	0	0	0	0.000526251	0.000738482	0
4709	LDT-DTN Gata3 Nfix Gaba	0	0	0	0	0	0	0	0	7.89377e-05	9.57291e-05	0
4710	LDT-DTN Gata3 Nfix Gaba	0	0	0	0	0	0	0	0	0.000394688	0.000615401	0
4711	LDT-DTN Gata3 Nfix Gaba	0	0	0	0	0	0	0	0	7.89377e-05	0.000574375	0
4712	LDT-DTN Gata3 Nfix Gaba	0	0	0	0	0	0	0	0	0	6.83779e-05	0
4713	LDT-DTN Gata3 Nfix Gaba	0	0	0	0	0	0	0	0	9.64794e-05	0.000738482	0
4714	LDT-DTN Gata3 Nfix Gaba	0	0	0	0	0	0	0	0	4.38543e-05	0.000396592	0
4715	LDT-DTN Gata3 Nfix Gaba	0	0	0	0	0	0	0	0	2.63126e-05	0.000232485	0
4716	LDT-DTN Gata3 Nfix Gaba	0	0	0	0	0	0	0	0	2.63126e-05	0.00012308	0
4763	LDT-PCG St18 Gaba	0	0	0	0	0	0	0	0	1.75417e-05	0.000328214	2.15602e-06
4764	LDT-PCG St18 Gaba	0	0	0	0	0	0	0	0	8.77085e-06	0.000355565	0
4765	LDT-PCG St18 Gaba	0	0	0	0	0	0	0	0	5.26251e-05	0.000505997	0
4766	LDT-PCG St18 Gaba	0	0	0	0	0	0	0	0	0.000114021	0.000437619	0
4767	LDT-PCG St18 Gaba	0	0	0	0	0	0	0	0	8.77085e-06	0.000205134	0
4768	LDT-PCG St18 Gaba	0	0	0	0	0	0	0	0	8.77085e-06	0.000246161	0
4769	LDT-PCG St18 Gaba	0	0	0	0	0	0	0	0	0.000192959	0.000423943	2.15602e-06
4770	LDT-PCG St18 Gaba	0	0	0	0	0	0	0	0	0	0.000519672	0
4771	LDT-PCG St18 Gaba	0	0	0	0	0	0	0	0	3.50834e-05	5.47024e-05	0
4772	LDT-PCG St18 Gaba	0	0	0	0	0	0	0	0	2.63126e-05	6.83779e-05	0
4773	LDT-PCG St18 Gaba	0	0	0	0	0	0	0	0	0	5.47024e-05	0
4774	LDT-PCG St18 Gaba	0	0	0	0	0	0	0	0	0	0.000136756	0
3974	LDT-PCG Vsx2 Lhx4 Glut	0	0	0	0	0	0	0	2.03745e-05	0.000385918	0.000369241	0
3975	LDT-PCG Vsx2 Lhx4 Glut	0	0	0	0	0	0	0	0	0.000499939	0.000847886	0
3976	LDT-PCG Vsx2 Lhx4 Glut	0	0	0	0	0	0	0	0	0.000122792	9.57291e-05	0
3977	LDT-PCG Vsx2 Lhx4 Glut	0	0	0	0	0	0	0	0	5.26251e-05	0.000410268	0
3978	LDT-PCG Vsx2 Lhx4 Glut	0	0	0	0	0	0	0	0	0.00010525	0.00080686	0
3979	LDT-PCG Vsx2 Lhx4 Glut	0	0	0	0	0	0	0	0	0.000157875	0.000287187	0
3980	LDT-PCG Vsx2 Lhx4 Glut	0	0	0	0	0	0	0	0	8.77085e-06	0.00058805	4.31205e-06
3981	LDT-PCG Vsx2 Lhx4 Glut	0	0	0	0	0	0	0	0	8.77085e-06	0.00034189	8.62409e-06
3982	LDT-PCG Vsx2 Lhx4 Glut	0	0	0	0	0	0	0	0	0	0	0
3983	LDT-PCG Vsx2 Lhx4 Glut	0	0	0	0	0	0	0	0	0	0.000328214	0
3984	LDT-PCG Vsx2 Lhx4 Glut	0	0	0	0	0	0	0	0	1.75417e-05	5.47024e-05	0
3985	LDT-PCG Vsx2 Lhx4 Glut	0	0	0	0	0	0	0	0	4.38543e-05	0.00046497	0
3986	LDT-PCG Vsx2 Lhx4 Glut	0	0	0	0	0	0	0	0	8.77085e-06	0.000505997	1.72482e-05
3987	LDT-PCG Vsx2 Lhx4 Glut	0	0	0	0	0	0	0	0	0	0.000136756	0
3988	LDT-PCG Vsx2 Lhx4 Glut	0	0	0	0	0	3.29935e-05	0	0	0	0.000396592	0
3989	LDT-PCG Vsx2 Lhx4 Glut	0	0	0	0	0	0	0	0	8.77085e-06	0.000793184	8.62409e-06
3990	LDT-PCG Vsx2 Lhx4 Glut	0	0	0	0	0	0	0	0	0	0.00034189	0
3991	LDT-PCG Vsx2 Lhx4 Glut	0	0	0	0	0	0	0	0	0	0.000109405	2.15602e-06
3992	LDT-PCG Vsx2 Lhx4 Glut	0	0	0	0	0	0	0	0	3.50834e-05	0	0
3993	LDT-PCG Vsx2 Lhx4 Glut	0	0	0	0	0	0	0	0	0.000342063	0.000287187	0
3994	LDT-PCG Vsx2 Lhx4 Glut	0	0	0	0	0	0	0	0	7.01668e-05	1.36756e-05	0
3995	LDT-PCG Vsx2 Lhx4 Glut	0	0	0	0	3.45907e-06	0	0	0	0.000377147	0.000164107	0
3996	LDT-PCG Vsx2 Lhx4 Glut	0	0	0	0	0	0	0	0	0.000140334	1.36756e-05	0
3997	LDT-PCG Vsx2 Lhx4 Glut	0	0	0	0	0	0	0	0	0.000140334	2.73512e-05	0
3998	LDT-PCG Vsx2 Lhx4 Glut	0	0	0	0	0	0	0	0	2.63126e-05	0	0
3999	LDT-PCG Vsx2 Lhx4 Glut	0	0	0	0	0	0	0	0	0	0.000505997	0
4000	LDT-PCG Vsx2 Lhx4 Glut	0	0	0	0	0	0	0	0	0	0.000287187	0
4001	LDT-PCG Vsx2 Lhx4 Glut	0	0	0	0	0	0	0	0	8.77085e-06	0.00155902	0
4002	LDT-PCG Vsx2 Lhx4 Glut	0	0	0	0	0	0	0	0	0	0.000724806	0
4003	LDT-PCG Vsx2 Lhx4 Glut	0	0	0	0	0	0	0	0	0	0.00058805	0
4004	LDT-PCG Vsx2 Lhx4 Glut	0	0	0	0	0	0	0	0	0	0.000396592	0
4005	LDT-PCG Vsx2 Lhx4 Glut	0	0	0	0	0	0	0	0	3.50834e-05	1.36756e-05	0
4006	LDT-PCG Vsx2 Lhx4 Glut	0	0	0	0	0	0	1.54209e-05	0	9.64794e-05	0.00252998	1.50922e-05
4007	LDT-PCG Vsx2 Lhx4 Glut	0	0	0	0	0	0	0	0	0.000157875	0.000232485	0
4008	LDT-PCG Vsx2 Lhx4 Glut	0	0	0	0	0	0	0	0	2.63126e-05	0.00012308	2.15602e-06
4009	LDT-PCG Vsx2 Lhx4 Glut	0	0	0	0	0	0	0	0	0	0.000396592	2.15602e-06
4010	LDT-PCG Vsx2 Lhx4 Glut	0	0	0	0	0	0	0	0	0.000140334	0.000410268	0
4011	LDT-PCG Vsx2 Lhx4 Glut	0	0	0	0	0	0	0	0	0.000289438	0.000711131	0
4012	LDT-PCG Vsx2 Lhx4 Glut	0	0	0	0	0	0	0	0	0	0.000232485	6.46807e-06
4013	LDT-PCG Vsx2 Lhx4 Glut	0	0	0	0	0	0	0	0	0	0.000109405	0
4014	LDT-PCG Vsx2 Lhx4 Glut	0	0	0	0	0	0	0	0	7.01668e-05	0.000615401	2.15602e-06
4015	LDT-PCG Vsx2 Lhx4 Glut	0	0	0	0	0	0	1.54209e-05	0	0.000456084	0.000273512	0
4016	LDT-PCG Vsx2 Lhx4 Glut	0	0	0	0	0	0	0	0	0.000499939	0.000136756	0
4017	LDT-PCG Vsx2 Lhx4 Glut	0	0	0	0	0	0	0	0	9.64794e-05	8.20535e-05	0
4734	LDT-PCG-CS Gata3 Lhx1 Gaba	0	0	0	0	0	0	0	0	1.75417e-05	0.000177783	0
4735	LDT-PCG-CS Gata3 Lhx1 Gaba	0	0	0	0	0	0	0	0	0.000271896	0.000670104	2.15602e-06
4736	LDT-PCG-CS Gata3 Lhx1 Gaba	0	0	0	0	0	0	0	0	7.89377e-05	0.000259836	0
4737	LDT-PCG-CS Gata3 Lhx1 Gaba	0	0	0	0	0	0	0	0	2.63126e-05	0.000505997	0
4738	LDT-PCG-CS Gata3 Lhx1 Gaba	0	0	0	0	0	0	0	0	8.77085e-05	0.000232485	2.15602e-06
4739	LDT-PCG-CS Gata3 Lhx1 Gaba	0	0	0	0	0	0	0	0	8.77085e-06	0.00012308	0
4740	LDT-PCG-CS Gata3 Lhx1 Gaba	0	0	0	0	0	0	0	0	1.75417e-05	0.000205134	0
4741	LDT-PCG-CS Gata3 Lhx1 Gaba	0	0	0	0	0	0	0	0	0	0.000164107	0
4742	LDT-PCG-CS Gata3 Lhx1 Gaba	0	0	0	0	0	0	0	0	5.26251e-05	0.000314539	0
4743	LDT-PCG-CS Gata3 Lhx1 Gaba	0	0	0	0	0	0	0	0	0.000131563	6.83779e-05	0
4744	LDT-PCG-CS Gata3 Lhx1 Gaba	0	0	0	0	0	0	1.54209e-05	0	0.000473626	0.00158637	0
4745	LDT-PCG-CS Gata3 Lhx1 Gaba	0	0	0	0	0	0	0	0	0.000184188	0.000615401	0
4746	LDT-PCG-CS Gata3 Lhx1 Gaba	0	0	0	0	0	0	0	0	1.75417e-05	0.000246161	0
4747	LDT-PCG-CS Gata3 Lhx1 Gaba	0	0	0	0	0	0	0	0	1.75417e-05	0.000246161	0
4748	LDT-PCG-CS Gata3 Lhx1 Gaba	0	0	0	0	0	0	0	0	0	1.36756e-05	0
3633	LGv-SPFp-SPFm Nkx2-2 Tcf7l2 Gaba	1.51773e-06	0	0	0	0	0	0	0	0.000157875	0	0
3634	LGv-SPFp-SPFm Nkx2-2 Tcf7l2 Gaba	0	0	0	0	3.45907e-06	0	4.62627e-05	0.000142621	0.000456084	0	0
3635	LGv-SPFp-SPFm Nkx2-2 Tcf7l2 Gaba	0	0	0	0	0	0	9.25255e-05	0.000346366	0.000649043	0	0
3636	LGv-SPFp-SPFm Nkx2-2 Tcf7l2 Gaba	0	1.31137e-05	0	0	0	0	3.08418e-05	0.000244494	0	0	0
3637	LGv-SPFp-SPFm Nkx2-2 Tcf7l2 Gaba	0	0	0	0	0	0	7.71046e-05	0.000285243	0	0	0
3638	LGv-SPFp-SPFm Nkx2-2 Tcf7l2 Gaba	0	0	0	0	0	0	0	8.14979e-05	0.000184188	0	0
3639	LGv-SPFp-SPFm Nkx2-2 Tcf7l2 Gaba	0	2.62273e-05	0	0	0	0	0	0.00018337	3.50834e-05	0	0
3640	LGv-SPFp-SPFm Nkx2-2 Tcf7l2 Gaba	0	0	0	0	0	0	1.54209e-05	0.000264868	0.000114021	0	0
3641	LGv-SPFp-SPFm Nkx2-2 Tcf7l2 Gaba	0	0	0	0	0	0	0	2.03745e-05	0	0	0
3642	LGv-SPFp-SPFm Nkx2-2 Tcf7l2 Gaba	0	5.68259e-05	0	0	0	0	0	0.000448239	6.1396e-05	0	0
3643	LGv-SPFp-SPFm Nkx2-2 Tcf7l2 Gaba	0	0.000126765	0	0	0	0	1.54209e-05	0.000244494	7.89377e-05	0	0
3644	LGv-SPFp-SPFm Nkx2-2 Tcf7l2 Gaba	0	0	0	0	0	0	0	0.000244494	0	0	0
3645	LGv-SPFp-SPFm Nkx2-2 Tcf7l2 Gaba	0	4.37122e-06	2.7254e-06	0	0	0	1.54209e-05	0.00130397	2.63126e-05	0	0
3646	LGv-SPFp-SPFm Nkx2-2 Tcf7l2 Gaba	0	1.31137e-05	0	0	0	0	0	0.000570486	5.26251e-05	0	0
3647	LGv-SPFp-SPFm Nkx2-2 Tcf7l2 Gaba	0	8.74244e-06	0	0	0	0	1.54209e-05	4.0749e-05	2.63126e-05	0	0
3648	LGv-SPFp-SPFm Nkx2-2 Tcf7l2 Gaba	0	1.74849e-05	0	0	0	0	0	0.000977975	0.000131563	0	0
3649	LGv-SPFp-SPFm Nkx2-2 Tcf7l2 Gaba	0	0	0	0	0	0	0	0.00059086	0	0	0
3650	LGv-SPFp-SPFm Nkx2-2 Tcf7l2 Gaba	0	0	0	0	0	0	1.54209e-05	0.000427864	0	0	0
3651	LGv-SPFp-SPFm Nkx2-2 Tcf7l2 Gaba	0	4.37122e-06	0	0	0	0	0	0.000224119	1.75417e-05	0	0
3652	LGv-SPFp-SPFm Nkx2-2 Tcf7l2 Gaba	0	0	0	0	0	0	0	0.00018337	0	0	0
3653	LGv-SPFp-SPFm Nkx2-2 Tcf7l2 Gaba	1.51773e-06	4.37122e-06	0	0	0	0	0	0.000325992	1.75417e-05	0	0
3654	LGv-SPFp-SPFm Nkx2-2 Tcf7l2 Gaba	0	0	0	0	0	0	0	0.00040749	4.38543e-05	0	0
3655	LGv-SPFp-SPFm Nkx2-2 Tcf7l2 Gaba	0	0	0	0	0	0	1.54209e-05	0.000753856	1.75417e-05	0	0
3656	LGv-SPFp-SPFm Nkx2-2 Tcf7l2 Gaba	0	4.37122e-06	0	0	0	0	0	0.000509362	8.77085e-06	0	0
3657	LGv-SPFp-SPFm Nkx2-2 Tcf7l2 Gaba	0	0	0	0	0	0	0	0.00018337	0	0	0
3658	LGv-SPFp-SPFm Nkx2-2 Tcf7l2 Gaba	0	4.37122e-06	0	0	0	0	0	0.00110022	4.38543e-05	0	0
3659	LGv-SPFp-SPFm Nkx2-2 Tcf7l2 Gaba	0	4.37122e-06	0	0	0	0	0	0.000142621	1.75417e-05	0	0
3660	LGv-SPFp-SPFm Nkx2-2 Tcf7l2 Gaba	0	0	0	0	0	0	0	0.000122247	0	0	0
3661	LGv-SPFp-SPFm Nkx2-2 Tcf7l2 Gaba	0	0	0	0	0	0	0	4.0749e-05	0	0	0
3662	LGv-SPFp-SPFm Nkx2-2 Tcf7l2 Gaba	1.51773e-06	8.74244e-06	0	0	0	0	0	0.000387115	8.77085e-06	0	0
3663	LGv-SPFp-SPFm Nkx2-2 Tcf7l2 Gaba	0	0	0	0	0	0	0.00016963	0.000509362	8.77085e-06	0	0
3664	LGv-SPFp-SPFm Nkx2-2 Tcf7l2 Gaba	0	0	0	0	0	0	6.16837e-05	0.000162996	8.77085e-06	0	0
3665	LGv-SPFp-SPFm Nkx2-2 Tcf7l2 Gaba	0	0	0	0	0	0	3.08418e-05	2.03745e-05	8.77085e-05	0	0
3666	LGv-SPFp-SPFm Nkx2-2 Tcf7l2 Gaba	0	0	0	0	0	0	3.08418e-05	0.000285243	2.63126e-05	0	0
3667	LGv-SPFp-SPFm Nkx2-2 Tcf7l2 Gaba	0	0	0	0	0	0	0	0.000692732	0	0	0
3668	LGv-SPFp-SPFm Nkx2-2 Tcf7l2 Gaba	0	0	0	0	0	0	0	0.000488988	4.38543e-05	0	0
1972	LGv-ZI Otx2 Gaba	0	0	0	0	0	0	4.62627e-05	0.000285243	0	0	0
1973	LGv-ZI Otx2 Gaba	0	0	0	0	0	0	1.54209e-05	0.000244494	0	0	0
1974	LGv-ZI Otx2 Gaba	0	0	0	0	0	0	0	8.14979e-05	0	1.36756e-05	0
1975	LGv-ZI Otx2 Gaba	0	0	0	0	0	0	0	0.00077423	0	0	0
1976	LGv-ZI Otx2 Gaba	0	0	0	0	0	0	0	0.000285243	0	0	0
1977	LGv-ZI Otx2 Gaba	0	0	0	0	0	0	0	0.00077423	0	0	0
1978	LGv-ZI Otx2 Gaba	0	0	0	0	0	0	1.54209e-05	0.0018337	8.77085e-06	0	0
1979	LGv-ZI Otx2 Gaba	0	2.62273e-05	0	0	2.76726e-05	6.5987e-05	0	0.000794605	8.77085e-06	0	0
1980	LGv-ZI Otx2 Gaba	0	0	0	0	3.45907e-06	3.29935e-05	0.000231314	0.000224119	2.63126e-05	0	0
1981	LGv-ZI Otx2 Gaba	0	0	0	0	6.91814e-06	0	0.000123367	0.00059086	8.77085e-06	0	0
1982	LGv-ZI Otx2 Gaba	0	0	0	0	0	0	1.54209e-05	0.000224119	0	0	0
1983	LGv-ZI Otx2 Gaba	0	0	0	0	0	0	1.54209e-05	0.000285243	2.63126e-05	0	0
1984	LGv-ZI Otx2 Gaba	0	0	0	0	1.03772e-05	9.89805e-05	0.000632257	0.00114097	0	1.36756e-05	0
1985	LGv-ZI Otx2 Gaba	0	0	0	0	0	0	0	0	0	0	0
1986	LGv-ZI Otx2 Gaba	0	2.62273e-05	0	0	3.45907e-06	3.29935e-05	0.00016963	0.000305617	7.89377e-05	0	0
1987	LGv-ZI Otx2 Gaba	0	0	0	0	3.45907e-06	0	0.000231314	0.00122247	0.000157875	0	0
1988	LGv-ZI Otx2 Gaba	0	0	0	0	0	0	6.16837e-05	0.00077423	1.75417e-05	1.36756e-05	0
2599	LH Pou4f1 Sox1 Glut	0	0	0	0	0	0	0	0.0079868	0	0	0
2600	LH Pou4f1 Sox1 Glut	0	0	0	0	0	0	0	0.00018337	0	0	0
2601	LH Pou4f1 Sox1 Glut	0	0	0	0	0	0	0	0.000550111	0	0	0
2602	LH Pou4f1 Sox1 Glut	0	4.37122e-06	0	0	0	0	0	0.00120209	0	0	0
2603	LH Pou4f1 Sox1 Glut	0	0	0	0	0	0	0	0.00177258	0	0	0
2604	LH Pou4f1 Sox1 Glut	0	0	0	0	0	0	0	0.00132434	0	0	0
2605	LH Pou4f1 Sox1 Glut	0	0	0	0	0	0	0	0.00140584	0	0	0
2606	LH Pou4f1 Sox1 Glut	0	8.74244e-06	0	0	0	0	0	0.00201707	0	0	0
2607	LH Pou4f1 Sox1 Glut	0	4.37122e-06	0	0	0	0	0	0.000692732	0	0	0
2608	LH Pou4f1 Sox1 Glut	0	4.37122e-06	0	0	0	0	0	0.0039934	0	0	0
2609	LH Pou4f1 Sox1 Glut	0	0	0	0	0	0	0	0.00201707	0	0	0
2610	LH Pou4f1 Sox1 Glut	0	0	0	0	0	0	0	0.000468613	3.50834e-05	0	0
2611	LH Pou4f1 Sox1 Glut	0	4.37122e-06	0	0	0	0	0	0.000651983	0	0	0
2612	LH Pou4f1 Sox1 Glut	0	4.37122e-06	0	0	0	0	0	0.0027913	8.77085e-06	0	0
2099	LHA Barhl2 Glut	0	0	0	0	3.45907e-06	9.89805e-05	0.000354681	8.14979e-05	0	0	0
2100	LHA Barhl2 Glut	0	0	0	0	0	0	6.16837e-05	0	0	0	0
2101	LHA Barhl2 Glut	0	0	0	0	3.45907e-06	0	0.00127994	0	0	0	0
2102	LHA Barhl2 Glut	0	0	0	0	0	0.000494903	0.00217435	4.0749e-05	0	0	0
2103	LHA Barhl2 Glut	1.51773e-06	0	0	0	0	3.29935e-05	4.62627e-05	0	0	0	0
2104	LHA Barhl2 Glut	0	0	0	0	3.45907e-06	0.000362929	0.000370102	2.03745e-05	0	0	0
2105	LHA Barhl2 Glut	0	0	2.7254e-06	0	3.45907e-06	3.29935e-05	0.00189677	0	0	0	0
2106	LHA Barhl2 Glut	0	0	0	0	3.45907e-06	3.29935e-05	0.000801888	0.000264868	0	0	0
2107	LHA Barhl2 Glut	0	0	0	0	3.45907e-06	0.000131974	0.00106404	0.000162996	0	0	0
2108	LHA Barhl2 Glut	0	0	0	0	0	6.5987e-05	0.000632257	0.000794605	0	0	0
2109	LHA Barhl2 Glut	0	0	2.7254e-06	0	1.03772e-05	3.29935e-05	0.000724783	0.000203745	0	0	0
2110	LHA Barhl2 Glut	0	0	0	0	0	0	0.000647678	0	0	0	0
2111	LHA Barhl2 Glut	0	0	0	0	0	0	0.000693941	4.0749e-05	0	0	0
2112	LHA Barhl2 Glut	0	0	0	0	0	6.5987e-05	0.000431786	0	0	0	0
2320	LHA Pmch Glut	0	0	0	0	0	3.29935e-05	0.000154209	0	0	0	0
2321	LHA Pmch Glut	0	0	0	0	0	0.000164968	0.00181967	4.0749e-05	8.77085e-06	0	0
2322	LHA Pmch Glut	0	0	0	0	0	9.89805e-05	0.0010332	0	0	0	0
2323	LHA Pmch Glut	0	0	0	0	0	0	0.00106404	0	0	0	0
2324	LHA Pmch Glut	0	0	0	0	0	0	0.00121825	0	0	0	0
2325	LHA-AHN-PVH Otp Trh Glut	0	0	0	0	0	3.29935e-05	0.000771046	0	0	0	0
2326	LHA-AHN-PVH Otp Trh Glut	0	0	0	0	3.45907e-06	0.000164968	0.000308418	0	0	0	0
2327	LHA-AHN-PVH Otp Trh Glut	0	0	0	0	0	3.29935e-05	0.000601416	0	0	0	0
2328	LHA-AHN-PVH Otp Trh Glut	0	0	0	0	0	9.89805e-05	0.000693941	0	0	0	0
2329	LHA-AHN-PVH Otp Trh Glut	0	0	0	0	0	3.29935e-05	0.00195846	0	0	0	0
2330	LHA-AHN-PVH Otp Trh Glut	0	0	0	0	0	9.89805e-05	0.00274492	6.11234e-05	0	4.10268e-05	0
2331	LHA-AHN-PVH Otp Trh Glut	0	0	0	0	3.11316e-05	0.000461909	0.00157293	2.03745e-05	0	0	0
2332	LHA-AHN-PVH Otp Trh Glut	0	0	0	0	3.45907e-06	0	0.00138788	4.0749e-05	0	0	0
2333	LHA-AHN-PVH Otp Trh Glut	0	0	0	0	0	0	0.000555153	0	0	0	0
2334	LHA-AHN-PVH Otp Trh Glut	0	0	0	0	0	6.5987e-05	0.00188135	0	0	0	0
2335	LHA-AHN-PVH Otp Trh Glut	0	0	0	0	3.45907e-06	3.29935e-05	0.00215893	0	0	0	0
2336	LHA-AHN-PVH Otp Trh Glut	0	0	0	0	0	0	0.00257529	0	0	0	0
2337	LHA-AHN-PVH Otp Trh Glut	0	0	0	0	0	0.000263948	0.00279119	0	0	0	0
2338	LHA-AHN-PVH Otp Trh Glut	0	0	0	0	0	0.000230955	0.00205098	2.03745e-05	0	0	0
2339	LHA-AHN-PVH Otp Trh Glut	0	0	2.7254e-06	0	0	3.29935e-05	0.00218977	0	0	0	0
2218	LHA-MEA Otp Glut	0	0	0	0	6.91814e-06	3.29935e-05	4.62627e-05	0	0	0	0
2219	LHA-MEA Otp Glut	0	0	8.17619e-06	0	5.88042e-05	6.5987e-05	7.71046e-05	0	0	0	0
2220	LHA-MEA Otp Glut	0	0	0	0	7.60996e-05	0.000296942	0.000385523	0	0	0	0
2221	LHA-MEA Otp Glut	0	0	0	0	1.72954e-05	9.89805e-05	0.000246735	0	0	0	0
2222	LHA-MEA Otp Glut	0	0	0	0	1.72954e-05	9.89805e-05	0.000385523	0	0	0	0
2223	LHA-MEA Otp Glut	0	0	0	0	3.45907e-06	0	3.08418e-05	0	0	0	0
2224	LHA-MEA Otp Glut	0	0	0	0	6.91814e-05	9.89805e-05	1.54209e-05	0	0	0	0
1074	LSX Nkx2-1 Gaba	0	0	0	0	0.000114149	3.29935e-05	0	0	0	0	0
1075	LSX Nkx2-1 Gaba	0	0	2.7254e-06	0	0.00011069	0	0	0	0	0	0
1076	LSX Nkx2-1 Gaba	0	0	0	0	1.03772e-05	0	0	0	0	0	0
1077	LSX Nkx2-1 Gaba	0	0	0	0	0.000401252	0	0	0	0	0	0
1078	LSX Nkx2-1 Gaba	0	0	0	0	1.38363e-05	0	0	0	0	0	0
1079	LSX Nkx2-1 Gaba	0	0	2.7254e-06	0	3.45907e-05	3.29935e-05	0	0	0	0	0
1080	LSX Nkx2-1 Gaba	0	0	0	0	0.000338989	0	0	0	0	0	0
1081	LSX Nkx2-1 Gaba	0	0	0	0	3.11316e-05	0	0	0	0	0	0
1082	LSX Nkx2-1 Gaba	0	0	0	0	0.000100313	0	0	0	0	0	0
1083	LSX Nkx2-1 Gaba	0	0	0	0	6.91814e-06	0	0	0	0	0	0
1084	LSX Nkx2-1 Gaba	0	0	0	0	8.30177e-05	0	0	0	0	0	0
1085	LSX Nkx2-1 Gaba	0	0	0	0	0.000383957	0	0	0	0	0	0
1086	LSX Nkx2-1 Gaba	0	0	0	0	6.91814e-06	0	0	0	0	0	0
1087	LSX Nkx2-1 Gaba	0	0	2.7254e-06	0	0.000290562	6.5987e-05	0	0	0	0	0
1088	LSX Nkx2-1 Gaba	0	0	0	0	0.000166035	0.000527896	3.08418e-05	0	0	0	0
1089	LSX Nkx2-1 Gaba	0	0	0	0	0.000325153	0.000164968	9.25255e-05	2.03745e-05	8.77085e-06	0	0
1090	LSX Nkx2-1 Gaba	0	0	0	0	0.000134904	0.000329935	1.54209e-05	0	0	0	0
1091	LSX Nkx2-1 Gaba	0	0	0	0	0.000238676	0.000428916	3.08418e-05	0	0	0	0
1092	LSX Nkx2-1 Gaba	0	0	1.3627e-05	0	0.000325153	0.000725857	7.71046e-05	0	0	0	0
1093	LSX Nkx2-1 Gaba	0	0	0	0	0.000397793	3.29935e-05	3.08418e-05	0	0	0	0
1094	LSX Nkx2-1 Gaba	0	0	0	0	4.49679e-05	0.000131974	0	0	0	0	0
1095	LSX Nkx2-1 Gaba	0	0	5.45079e-06	0	0.000169494	6.5987e-05	0	0	0	0	0
1096	LSX Nkx2-1 Gaba	0	0	0	0	0.000823259	0.000230955	0	0	0	0	0
1097	LSX Nkx2-1 Gaba	0	0	0	0	0.000325153	3.29935e-05	0	0	0	0	0
1098	LSX Nkx2-1 Gaba	0	0	0	0	0.000511942	3.29935e-05	0	0	0	0	0
1099	LSX Nkx2-1 Gaba	0	0	0	0	7.26405e-05	0	0	0	0	0	0
1100	LSX Nkx2-1 Gaba	0	0	0	0	4.8427e-05	0	1.54209e-05	0	0	0	0
1101	LSX Nkx2-1 Gaba	0	0	0	0	5.53451e-05	3.29935e-05	0	0	0	0	0
1102	LSX Nkx2-1 Gaba	0	0	0	0	0.000342448	9.89805e-05	0	0	0	0	0
1103	LSX Nkx2-1 Gaba	0	0	0	0	2.42135e-05	0	0	0	0	0	0
1104	LSX Nkx2-1 Gaba	0	0	0	0	3.45907e-05	0.000197961	0	0	0	0	0
1105	LSX Nkx2-1 Gaba	0	0	0	0	0.000183331	0	0	0	0	0	0
1106	LSX Nkx2-1 Gaba	0	0	0	0	0.000608796	0.000131974	0	0	0	0	0
1107	LSX Nkx2-1 Gaba	0	0	0	0	3.45907e-06	0	0	0	0	0	0
1108	LSX Nkx2-1 Gaba	0	0	0	0	0.000131445	3.29935e-05	1.54209e-05	0	0	0	0
1109	LSX Nkx2-1 Gaba	0	0	8.17619e-06	0	0.000211003	0	0	0	0	0	0
1110	LSX Nkx2-1 Gaba	0	0	2.7254e-06	0	1.72954e-05	0	0	0	0	0	0
1111	LSX Nkx2-1 Gaba	0	0	0	0	0.000560369	3.29935e-05	0	0	0	0	0
1112	LSX Nkx2-1 Gaba	0	0	2.7254e-06	0	0.000581124	0.000230955	0	0	0	0	0
1113	LSX Nkx2-1 Gaba	0	0	0	0	3.80498e-05	0	0	0	0	0	0
1114	LSX Nkx2-1 Gaba	0	0	2.7254e-06	0	0.000470434	0.000263948	0	2.03745e-05	0	0	0
1050	LSX Otx2 Gaba	0	0	0	0	0.000338989	0	0	0	0	0	0
1051	LSX Otx2 Gaba	0	0	0	0	0.000788668	0.000725857	3.08418e-05	2.03745e-05	0	0	0
1052	LSX Otx2 Gaba	0	0	0	0	0.000242135	0.000263948	1.54209e-05	6.11234e-05	0	0	0
1053	LSX Otx2 Gaba	0	0	0	0	7.60996e-05	0.000263948	0	0	0	0	0
1054	LSX Otx2 Gaba	0	0	0	0	0.000878604	0.000890825	1.54209e-05	0	0	0	0
1055	LSX Otx2 Gaba	0	0	0	0	2.76726e-05	6.5987e-05	1.54209e-05	0	0	0	0
1056	LSX Otx2 Gaba	0	0	0	0	0.000159117	0.000263948	7.71046e-05	0	0	0	0
1057	LSX Otx2 Gaba	0	0	0	0	0.000255971	0	0	0	0	0	0
1058	LSX Otx2 Gaba	0	0	0	0	0.000432384	0	0	0	0	0	0
1059	LSX Otx2 Gaba	0	0	0	0	0.000190249	3.29935e-05	1.54209e-05	0	0	0	0
1060	LSX Otx2 Gaba	0	0	0	0	0.000262889	9.89805e-05	0	0	0	0	0
1061	LSX Otx2 Gaba	0	0	0	0	0.000505024	0.000725857	0	0	0	0	0
1062	LSX Otx2 Gaba	0	0	0	0	9.33949e-05	6.5987e-05	0	0	0	0	0
1063	LSX Otx2 Gaba	0	0	0	0	3.45907e-06	3.29935e-05	0	0	0	0	0
1064	LSX Otx2 Gaba	0	0	0	0	7.95586e-05	3.29935e-05	0	0	0	0	0
1065	LSX Otx2 Gaba	0	0	0	0	1.72954e-05	3.29935e-05	0	0	0	0	0
1066	LSX Otx2 Gaba	0	0	0	0	0.00018679	3.29935e-05	0	0	0	0	0
1067	LSX Otx2 Gaba	0	0	0	0	6.91814e-06	0	0	0	0	0	0
1068	LSX Otx2 Gaba	0	0	0	0	2.76726e-05	0	0	0	0	0	0
1069	LSX Otx2 Gaba	0	0	2.7254e-05	0	0.000255971	0.000230955	1.54209e-05	0	0	0	0
1070	LSX Otx2 Gaba	0	0	0	0	5.88042e-05	0	0	0	0	0	0
1071	LSX Otx2 Gaba	0	0	0	0	2.76726e-05	0	0	0	0	0	0
1072	LSX Otx2 Gaba	0	0	0	0	8.64768e-05	3.29935e-05	1.54209e-05	0	0	0	0
1073	LSX Otx2 Gaba	0	0	0	0	0.000152199	0	0	0	0	0	0
1115	LSX Prdm12 Slit2 Gaba	0	0	5.17825e-05	0	0.00111036	0.000164968	0	0	0	0	0
1116	LSX Prdm12 Slit2 Gaba	0	0	8.17619e-06	0	0.00182985	3.29935e-05	0	0	0	0	0
1117	LSX Prdm12 Slit2 Gaba	0	0	3.27048e-05	0	0.000377039	0	0	0	0	0	0
1118	LSX Prdm12 Slit2 Gaba	0	0	0	0	1.72954e-05	0	0	0	0	0	0
1119	LSX Prdm12 Slit2 Gaba	0	0	5.45079e-06	0	0.000176413	0	0	0	0	0	0
1120	LSX Prdm12 Slit2 Gaba	0	0	5.45079e-06	0	3.80498e-05	0	0	0	0	0	0
1121	LSX Prdm12 Slit2 Gaba	0	0	5.45079e-06	0	0.000529238	0	0	0	0	0	0
1122	LSX Prdm12 Slit2 Gaba	0	0	0	0	1.03772e-05	0	0	0	0	0	0
1123	LSX Prdm12 Slit2 Gaba	0	0	2.7254e-06	0	1.03772e-05	0	0	0	0	0	0
1124	LSX Prdm12 Slit2 Gaba	0	0	0	0	0.000684896	3.29935e-05	0	0	0	0	0
1125	LSX Prdm12 Slit2 Gaba	0	0	0	0	0.00022484	0	0	0	0	0	0
1126	LSX Prdm12 Slit2 Gaba	0	0	0	0	0.000650305	3.29935e-05	0	0	0	0	0
1127	LSX Prdm12 Slit2 Gaba	0	0	2.7254e-06	0	0.000141822	3.29935e-05	0	0	0	0	0
1128	LSX Prdm12 Slit2 Gaba	0	0	0	0	0.000280185	0	0	0	0	0	0
1129	LSX Prdm12 Slit2 Gaba	0	0	8.17619e-06	0	0.000228299	0	0	0	0	0	0
1130	LSX Prdm12 Slit2 Gaba	0	0	0	0	2.76726e-05	0	0	0	0	0	0
1131	LSX Prdm12 Slit2 Gaba	0	0	2.18032e-05	0	0.000698732	9.89805e-05	0	0	0	0	0
1132	LSX Prdm12 Slit2 Gaba	0	0	0	0	0.000141822	0.000131974	0	0	0	0	0
1133	LSX Prdm12 Slit2 Gaba	0	0	2.45286e-05	0	0.000570747	0.000230955	0	0	0	0	0
1134	LSX Prdm12 Slit2 Gaba	0	0	0	0	0.000314775	3.29935e-05	0	0	0	0	0
1135	LSX Prdm12 Slit2 Gaba	0	0	5.45079e-06	0	0.00014874	0	0	0	0	0	0
1136	LSX Prdm12 Slit2 Gaba	0	0	5.45079e-06	0	0.000100313	0	0	0	0	0	0
1137	LSX Prdm12 Slit2 Gaba	1.51773e-06	0	7.90365e-05	0	0.000100313	0	0	0	0	0	0
1138	LSX Prdm12 Slit2 Gaba	0	0	0.000109016	0	0.000231758	0	0	0	0	0	0
1139	LSX Prdm12 Slit2 Gaba	0	0	1.90778e-05	0	0.000394334	0.000230955	0	0	0	0	0
1140	LSX Prdm12 Slit2 Gaba	0	0	5.45079e-06	0	0.000639928	0.000131974	0	0	0	0	0
1141	LSX Prdm12 Slit2 Gaba	0	0	0	0	0.000179872	0	0	0	0	0	0
1142	LSX Prdm12 Slit2 Gaba	0	0	0	0	4.8427e-05	0	0	0	0	0	0
1143	LSX Prdm12 Slit2 Gaba	0	0	0	0	0.000176413	0.00168267	0	0	0	0	0
1144	LSX Prdm12 Slit2 Gaba	0	0	0	0	3.45907e-06	0.000131974	0	0	0	0	0
1145	LSX Prdm12 Slit2 Gaba	0	0	0	0	2.76726e-05	9.89805e-05	0	0	0	0	0
1146	LSX Prdm12 Slit2 Gaba	0	0	5.45079e-06	0	0.000145281	0	0	0	0	0	0
1147	LSX Prdm12 Slit2 Gaba	0	0	0	0	0.000982376	0.00224356	0	0	0	0	0
1148	LSX Prdm12 Slit2 Gaba	0	0	0	0	0.000242135	0.000395922	0	0	0	0	0
1149	LSX Prdm12 Zeb2 Gaba	0	4.37122e-06	0	0	0.000636469	0.000263948	0	0	0	0	0
1150	LSX Prdm12 Zeb2 Gaba	0	0	0	0	0.000107231	0	0	0	0	0	0
1151	LSX Prdm12 Zeb2 Gaba	0	0	0	0	5.88042e-05	0	0	0	0	0	0
1152	LSX Prdm12 Zeb2 Gaba	0	0	2.18032e-05	0	0.00411629	0.000164968	0	0	0	0	0
1153	LSX Prdm12 Zeb2 Gaba	0	0	2.7254e-06	0	9.6854e-05	0	0	0	0	0	0
1154	LSX Prdm12 Zeb2 Gaba	0	0	2.7254e-06	0	9.33949e-05	0	0	0	0	0	0
1155	LSX Prdm12 Zeb2 Gaba	0	0	0	0	0.000449679	0	0	0	0	0	0
1156	LSX Prdm12 Zeb2 Gaba	0	0	5.45079e-06	0	0.000677978	0	0	0	0	0	0
1157	LSX Prdm12 Zeb2 Gaba	0	0	0	0	0.00014874	0	0	0	0	0	0
1158	LSX Prdm12 Zeb2 Gaba	0	0	0	0	0.000121067	0	0	0	0	0	0
1159	LSX Prdm12 Zeb2 Gaba	0	1.31137e-05	1.09016e-05	0	0.00223456	9.89805e-05	0	0	0	0	0
1160	LSX Prdm12 Zeb2 Gaba	0	0	0	0	0.00025943	0	0	0	0	0	0
1161	LSX Prdm12 Zeb2 Gaba	0	0	0	0	3.45907e-06	0	0	0	0	0	0
1162	LSX Prdm12 Zeb2 Gaba	1.51773e-06	0	2.45286e-05	0	0.000176413	0	0	0	0	0	0
1163	LSX Prdm12 Zeb2 Gaba	0	0	0	0	0.00011069	0	0	0	0	0	0
1164	LSX Prdm12 Zeb2 Gaba	0	0	0	0	0.000473893	6.5987e-05	0	0	0	0	0
1165	LSX Prdm12 Zeb2 Gaba	0	0	0	0	0.000245594	6.5987e-05	0	0	0	0	0
1166	LSX Prdm12 Zeb2 Gaba	0	0	0	0	6.91814e-06	0	0	0	0	0	0
1167	LSX Prdm12 Zeb2 Gaba	0	0	5.45079e-06	0	0.00225185	9.89805e-05	0	0	0	0	0
1168	LSX Prdm12 Zeb2 Gaba	0	0	0	0	0.000114149	0	0	0	0	0	0
1169	LSX Prdm12 Zeb2 Gaba	0	0	0	0	0.000390875	0.000131974	0	0	0	0	0
1170	LSX Prdm12 Zeb2 Gaba	0	0	0	0	2.07544e-05	0	0	0	0	0	0
1171	LSX Prdm12 Zeb2 Gaba	0	0	0	0	4.8427e-05	0	0	0	0	0	0
1172	LSX Prdm12 Zeb2 Gaba	0	0	0	0	0.000100313	0	0	0	0	0	0
1173	LSX Prdm12 Zeb2 Gaba	0	0	0	0	2.76726e-05	0	0	0	0	0	0
1174	LSX Sall3 Lmo1 Gaba	0	0	0	0	0.000231758	9.89805e-05	0	0	0	0	0
1175	LSX Sall3 Lmo1 Gaba	0	0	0	0	0	0	0	0	0	0	0
1176	LSX Sall3 Lmo1 Gaba	0	0	0	0	0.000425466	9.89805e-05	0	0	0	0	0
1177	LSX Sall3 Lmo1 Gaba	0	0	0	0	8.30177e-05	0	0	0	0	0	0
1178	LSX Sall3 Lmo1 Gaba	0	4.37122e-06	0	0	0.000176413	3.29935e-05	0	0	0	0	0
1179	LSX Sall3 Lmo1 Gaba	0	0	0	0	0.000280185	0	0	0	0	0	0
1180	LSX Sall3 Lmo1 Gaba	0	3.05986e-05	5.99587e-05	0	0.000501565	0.000131974	0	0	0	0	0
1181	LSX Sall3 Lmo1 Gaba	0	2.62273e-05	2.7254e-05	0	0.000954703	0.000791844	0	0	0	0	0
1182	LSX Sall3 Lmo1 Gaba	0	0	0	0	2.76726e-05	0	0	0	0	0	0
1183	LSX Sall3 Lmo1 Gaba	0	0	0	0	0.000124527	6.5987e-05	0	0	0	0	0
1184	LSX Sall3 Lmo1 Gaba	0	0	0	0	0.000176413	0.000164968	0	0	0	0	0
1185	LSX Sall3 Lmo1 Gaba	1.51773e-06	8.74244e-06	2.45286e-05	0	0.000785209	0.00214458	0	0	0	0	0
1186	LSX Sall3 Lmo1 Gaba	0	0	8.17619e-06	0	0.000304398	0.000395922	0	0	0	0	0
1187	LSX Sall3 Lmo1 Gaba	0	0	0	0	8.30177e-05	3.29935e-05	0	0	0	0	0
1042	LSX Sall3 Pax6 Gaba	1.51773e-06	0	0.000321597	0	0.000266348	0.000395922	0	2.03745e-05	0	0	0
1043	LSX Sall3 Pax6 Gaba	0	0	0	0	0.000172954	0.000197961	0	0	0	0	0
1044	LSX Sall3 Pax6 Gaba	0	0	8.17619e-06	0	0.000103772	0.000164968	0	0	8.77085e-06	0	0
1045	LSX Sall3 Pax6 Gaba	0	0	2.7254e-06	0	0.000823259	0.000989805	3.08418e-05	0	0	0	0
1046	LSX Sall3 Pax6 Gaba	0	0	0	0	3.80498e-05	0.000131974	0	0	0	0	0
1047	LSX Sall3 Pax6 Gaba	0	0	0	0	6.91814e-06	0	0	0	0	0	0
1048	LSX Sall3 Pax6 Gaba	0	0	0	0	0.000221381	0.000131974	0	0	0	0	0
1049	LSX Sall3 Pax6 Gaba	0	0	2.7254e-06	0	0.000127986	0.000395922	0	0	0	0	0
706	Lamp5 Gaba	2.73191e-05	2.18561e-05	2.7254e-06	0	0	0	0	0	0	0	0
707	Lamp5 Gaba	0.000258014	0.000139879	6.81349e-05	0	2.07544e-05	0	0	0	8.77085e-06	0	0
708	Lamp5 Gaba	0.0033906	0.00340081	0.00204405	0.00201685	0.000338989	0.000494903	1.54209e-05	6.11234e-05	8.77085e-05	0	0
709	Lamp5 Gaba	0.0115848	0.0023386	0.00157528	0.00560851	0.000629551	0.000593883	4.62627e-05	0.000101872	1.75417e-05	0	0
710	Lamp5 Gaba	0.000831714	0.000760593	0.000566883	0.00256942	0.000121067	0.000296942	3.08418e-05	2.03745e-05	0	0	0
711	Lamp5 Gaba	0.000115347	0.000236046	0.000310695	0.00124327	9.33949e-05	3.29935e-05	0	2.03745e-05	0	0	0
712	Lamp5 Gaba	3.94609e-05	6.55683e-05	9.53889e-05	0.000386794	1.38363e-05	0	0	0	0	0	0
713	Lamp5 Gaba	5.31204e-05	0.000109281	8.17619e-05	0.000138141	6.91814e-06	3.29935e-05	1.54209e-05	0	0	0	0
714	Lamp5 Gaba	0.000101688	3.49698e-05	8.17619e-06	0	0	3.29935e-05	0	0	0	0	0
715	Lamp5 Gaba	0.000129007	6.11971e-05	1.90778e-05	0	0	3.29935e-05	0	0	0	0	0
716	Lamp5 Gaba	0.000262567	4.37122e-05	1.09016e-05	0	0	0	0	0	0	0	0
717	Lamp5 Gaba	0.000144184	2.18561e-05	1.63524e-05	0	0	0	0	0	0	0	0
718	Lamp5 Gaba	0.00118079	0.000166106	5.45079e-05	0.000110513	6.91814e-06	0	0	0	0	0	0
719	Lamp5 Gaba	0.000719403	4.80834e-05	2.45286e-05	2.76281e-05	0	0	0	0	0	0	0
720	Lamp5 Gaba	0.000285333	5.24547e-05	1.63524e-05	2.76281e-05	3.45907e-06	0	0	0	8.77085e-06	0	0
721	Lamp5 Gaba	0.000112312	1.74849e-05	1.09016e-05	2.76281e-05	6.91814e-06	0	0	0	0	0	0
722	Lamp5 Gaba	0.000632892	5.68259e-05	7.08603e-05	0.000221025	6.91814e-06	3.29935e-05	0	0	0	0	0
723	Lamp5 Gaba	0	0	2.7254e-06	0	6.91814e-06	0	0	0	0	0	0
724	Lamp5 Lhx6 Gaba	0.000479602	0.00243477	0.000215306	0.00392319	0.000107231	0.000131974	1.54209e-05	0	8.77085e-06	0	0
725	Lamp5 Lhx6 Gaba	3.03545e-06	9.17957e-05	0	5.52563e-05	6.91814e-06	0	0	0	0	0	0
726	Lamp5 Lhx6 Gaba	0.000329347	0.00768024	0.00030797	0.00301147	0.000193708	9.89805e-05	1.54209e-05	4.0749e-05	1.75417e-05	0	0
727	Lamp5 Lhx6 Gaba	0	1.31137e-05	0	0	0	0	0	0	0	0	0
728	Lamp5 Lhx6 Gaba	0	0.000279758	0	8.28844e-05	3.45907e-06	0	0	0	0	0	0
729	Lamp5 Lhx6 Gaba	1.51773e-06	0.000944184	2.7254e-06	0.000221025	1.03772e-05	0	0	0	8.77085e-06	0	0
730	Lamp5 Lhx6 Gaba	0	0.000157364	0	0	3.45907e-06	0	0	0	0	0	0
731	Lamp5 Lhx6 Gaba	1.21418e-05	0.00189274	4.0881e-05	0.00309435	5.88042e-05	3.29935e-05	0	2.03745e-05	8.77085e-06	0	0
4308	MARN-GRN Pyy Glut	0	0	0	0	0	0	0	0	0	0.000642753	0
5016	MARN-PPY Ngfr Gly-Gaba	0	0	0	0	0	0	0	0	0	0.000683779	0
5017	MARN-PPY Ngfr Gly-Gaba	0	0	0	0	0	0	0	0	0	0.00144961	0
3880	MB-MY Tph2 Glut-Sero	0	0	0	0	0	0	0	0	0.000833231	0.000177783	0
3881	MB-MY Tph2 Glut-Sero	0	0	0	0	0	0	0	0	0.000315751	0	0
3882	MB-MY Tph2 Glut-Sero	0	0	0	0	0	0	0	0	9.64794e-05	8.20535e-05	0
3883	MB-MY Tph2 Glut-Sero	0	0	0	0	0	0	0	0	0.000403459	0.000328214	0
3884	MB-MY Tph2 Glut-Sero	0	0	0	0	0	0	0	0	0.00200853	0.000902589	0
3885	MB-MY Tph2 Glut-Sero	0	0	0	0	0	0	0	0	0.00082446	0.000218809	0
3886	MB-MY Tph2 Glut-Sero	0	0	0	0	0	0	0	0	8.77085e-06	0.000492321	0
3887	MB-MY Tph2 Glut-Sero	0	0	0	0	0	0	1.54209e-05	0	0.000324522	0.0047044	2.15602e-06
3888	MB-MY Tph2 Glut-Sero	0	0	0	0	0	3.29935e-05	1.54209e-05	0	0.000219271	0.000533348	4.31205e-06
3889	MB-MY Tph2 Glut-Sero	0	0	0	0	0	0	0	0	0.000377147	0.000136756	0
3890	MB-MY Tph2 Glut-Sero	0	0	0	0	0	0	0	0	2.63126e-05	0.00322744	0
3891	MB-MY Tph2 Glut-Sero	0	0	0	0	0	0	0	0	0.000368376	5.47024e-05	0
3892	MB-MY Tph2 Glut-Sero	0	0	0	0	0	0	0	0	6.1396e-05	0.000109405	0
3893	MB-MY Tph2 Glut-Sero	0	0	0	0	0	0	0	0	0.000219271	0.00080686	0
3894	MB-MY Tph2 Glut-Sero	0	0	0	0	0	0	0	0	2.63126e-05	0.000177783	0
3895	MB-MY Tph2 Glut-Sero	0	0	0	0	0	0	0	0	8.77085e-06	0.000218809	0
3896	MB-MY Tph2 Glut-Sero	0	0	0	0	0	0	0	0	8.77085e-05	0	0
3897	MB-MY Tph2 Glut-Sero	0	0	0	0	0	0	0	0	0.000114021	0	0
3898	MB-MY Tph2 Glut-Sero	0	0	0	0	0	0	0	0	0.00041223	0.000109405	0
3899	MB-MY Tph2 Glut-Sero	0	0	0	0	0	0	0	0	7.89377e-05	0	0
3900	MB-MY Tph2 Glut-Sero	0	0	0	0	0	0	0	0	0.000149104	0.000191458	0
3901	MB-MY Tph2 Glut-Sero	0	0	0	0	0	0	0	0	5.26251e-05	0	0
3902	MB-MY Tph2 Glut-Sero	0	0	0	0	0	0	0	0	0.000806918	0.000724806	0
3903	MB-MY Tph2 Glut-Sero	0	0	0	0	0	0	0	0	8.77085e-06	0.00180518	0
3904	MB-MY Tph2 Glut-Sero	0	0	0	0	0	0	0	0	0.000429772	0.00311803	0
3905	MB-MY Tph2 Glut-Sero	0	0	0	0	0	0	0	0	8.77085e-06	0.00150431	0
3906	MB-MY Tph2 Glut-Sero	0	0	0	0	0	0	0	0	0	0.00315906	0
3907	MB-MY Tph2 Glut-Sero	0	0	0	0	0	0	0	0	0	0.00369241	0
3908	MB-MY Tph2 Glut-Sero	0	0	0	0	6.91814e-06	0	0	0	0	0.000902589	0
3909	MB-MY Tph2 Glut-Sero	0	0	0	0	0	0	0	0	0	0.000410268	0
3910	MB-MY Tph2 Glut-Sero	0	0	0	0	0	0	0	0	7.89377e-05	0.00192826	8.62409e-06
3911	MB-MY Tph2 Glut-Sero	0	0	0	0	0	0	0	0	6.1396e-05	0.000984642	0
2752	MB-ant-ve Dmrta2 Glut	0	0	0	0	0	3.29935e-05	0	0	0.000429772	1.36756e-05	0
2753	MB-ant-ve Dmrta2 Glut	0	0	0	0	0	0	0	0	1.75417e-05	0	0
2754	MB-ant-ve Dmrta2 Glut	0	0	0	0	0	0	0.000200472	0	0.00141211	0	0
2755	MB-ant-ve Dmrta2 Glut	0	0	0	0	0	0	0	0	0.000964794	0	0
2756	MB-ant-ve Dmrta2 Glut	0	0	0	0	0	0	1.54209e-05	2.03745e-05	2.63126e-05	1.36756e-05	0
2757	MB-ant-ve Dmrta2 Glut	0	0	0	0	0	0	0	0	0.000561335	1.36756e-05	0
2758	MB-ant-ve Dmrta2 Glut	0	0	0	0	0	0	3.08418e-05	0	0.000122792	0	0
2759	MB-ant-ve Dmrta2 Glut	0	0	0	0	0	0	1.54209e-05	0	5.26251e-05	0	0
2760	MB-ant-ve Dmrta2 Glut	0	0	0	0	0	0	3.08418e-05	0.000733481	8.77085e-05	1.36756e-05	0
4950	MDRN Hoxb5 Ebf2 Gly-Gaba	0	0	0	0	0	0	0	0	0	0.000164107	0
4951	MDRN Hoxb5 Ebf2 Gly-Gaba	0	0	0	0	0	0	0	0	0	0.000164107	0
4952	MDRN Hoxb5 Ebf2 Gly-Gaba	0	0	0	0	0	0	0	0	8.77085e-06	0.00118978	0
4953	MDRN Hoxb5 Ebf2 Gly-Gaba	0	0	0	0	0	0	0	0	0	0.000861562	0
4954	MDRN Hoxb5 Ebf2 Gly-Gaba	0	0	0	0	0	0	0	0	0	0.000205134	0
4955	MDRN Hoxb5 Ebf2 Gly-Gaba	0	0	0	0	0	0	0	0	0	0.000437619	0
4594	MDRNd Bves Glut	0	0	0	0	0	0	0	0	0	6.83779e-05	0
4595	MDRNd Bves Glut	0	0	0	0	0	0	0	0	1.75417e-05	0.000273512	0
4596	MDRNd Bves Glut	0	0	0	0	0	0	0	0	0	0.000232485	0
4956	MDRNd Prox1 Pax6 Gly-Gaba	0	0	2.7254e-06	0	0	0	0	0	0	0.000218809	0
4957	MDRNd Prox1 Pax6 Gly-Gaba	0	0	2.7254e-06	0	0	0	0	0	0	0.000150431	0
4958	MDRNd Prox1 Pax6 Gly-Gaba	0	0	0	0	0	0	0	0	0	6.83779e-05	0
4597	MDRNv Crp Glut	0	0	0	0	0	0	0	0	0	1.36756e-05	0
4598	MDRNv Crp Glut	0	0	0	0	0	0	0	0	0	9.57291e-05	0
4599	MDRNv Crp Glut	0	0	0	0	0	0	0	0	0	8.20535e-05	0
4600	MDRNv Crp Glut	0	0	2.7254e-06	0	0	0	0	0	0	0.000177783	0
4309	MDRNv Lhx4 Qrfprl Glut	0	0	0	0	0	0	0	0	0	0.000150431	0
2203	MEA Otp Foxp2 Glut	0	0	8.17619e-06	0	1.38363e-05	0	0	0	0	0	0
2204	MEA Otp Foxp2 Glut	0	0	0.000190778	0.000193397	0.00103772	0.000329935	0.000215893	0	0	0	0
2205	MEA Otp Foxp2 Glut	0	0	0	0	1.38363e-05	6.5987e-05	3.08418e-05	0	0	0	0
2206	MEA Otp Foxp2 Glut	0	0	0	0	2.07544e-05	0	0	0	0	0	0
2207	MEA Otp Foxp2 Glut	0	0	8.17619e-06	0	4.15088e-05	0	0	0	0	0	0
192	MEA Slc17a7 Glut	0	1.74849e-05	0	0.00121564	8.99358e-05	0	0	0	0	0	0
193	MEA Slc17a7 Glut	0	0	0	0.00958696	0.000549992	0	0	0	0	0	0
194	MEA Slc17a7 Glut	0	0	8.17619e-06	0.00179583	0.000415088	0	0	0	0	0	0
195	MEA Slc17a7 Glut	0	0	8.17619e-06	0.00221025	0.00148048	0	0	0	0	0	0
196	MEA Slc17a7 Glut	0	5.68259e-05	0	0.00295621	0.00067106	0	0	0	0	0	0
197	MEA Slc17a7 Glut	0	3.9341e-05	0	5.52563e-05	0.000193708	0	0	0	0	0	0
198	MEA Slc17a7 Glut	0	0	5.17825e-05	0.0015748	3.45907e-05	0	0	0	0	0	0
199	MEA Slc17a7 Glut	0	0	0	0.00118801	0	0	0	0	0	0	0
200	MEA Slc17a7 Glut	0	0	0	5.52563e-05	3.11316e-05	0	0	0	0	0	0
201	MEA Slc17a7 Glut	0	0	1.90778e-05	0.000552563	3.45907e-06	0	0	0	0	0	0
202	MEA Slc17a7 Glut	0	0	8.17619e-06	5.52563e-05	2.76726e-05	0.000164968	7.71046e-05	0	0	0	0
203	MEA Slc17a7 Glut	0	4.37122e-06	0	0.000193397	0.000155658	0.000890825	0.000215893	0	0	0	0
204	MEA Slc17a7 Glut	0	0	0	2.76281e-05	6.91814e-06	0	1.54209e-05	0	0	0	0
205	MEA Slc17a7 Glut	3.03545e-06	0	4.63318e-05	0.000469678	0.000328612	0.000197961	7.71046e-05	0	0	0	0
206	MEA Slc17a7 Glut	0	0	1.3627e-05	2.76281e-05	1.03772e-05	0	0	0	0	0	0
207	MEA Slc17a7 Glut	0	0	1.3627e-05	0	2.07544e-05	6.5987e-05	1.54209e-05	0	0	0	0
208	MEA Slc17a7 Glut	3.03545e-06	4.37122e-06	6.81349e-05	0.000276281	6.91814e-06	0	0	0	0	2.73512e-05	2.15602e-06
209	MEA Slc17a7 Glut	0	0	2.99794e-05	2.76281e-05	6.22633e-05	0	0	0	0	0	0
210	MEA Slc17a7 Glut	7.58864e-06	0	7.35857e-05	2.76281e-05	0	0	0	0	0	0	0
211	MEA Slc17a7 Glut	0	0	0	2.76281e-05	3.80498e-05	0	0	0	0	0	0
212	MEA Slc17a7 Glut	0	0	2.7254e-06	8.28844e-05	5.88042e-05	0	0	0	0	0	0
213	MEA Slc17a7 Glut	0	0	0.000782189	0.00458627	0.00070565	0	0	0	0	0	0
214	MEA Slc17a7 Glut	0	8.74244e-05	0.000177151	0.000911728	0.0027465	0	1.54209e-05	0	0	0	0
1281	MEA-BST Lhx6 Nfib Gaba	0	4.37122e-06	8.17619e-06	0.000138141	0.000169494	0.00148471	0.000231314	0	0	0	0
1282	MEA-BST Lhx6 Nfib Gaba	0	0	2.7254e-06	0	5.88042e-05	0.000857831	0.000771046	2.03745e-05	0	0	0
1283	MEA-BST Lhx6 Nfib Gaba	0	0	0	0	6.91814e-06	6.5987e-05	3.08418e-05	0	0	0	0
1284	MEA-BST Lhx6 Nfib Gaba	0	0	0	0	2.42135e-05	0.000131974	0.000107946	0	0	0	0
1285	MEA-BST Lhx6 Nfib Gaba	0	0	0	0	1.03772e-05	0.000989805	0.000478048	0	0	0	0
1286	MEA-BST Lhx6 Nfib Gaba	0	0	0	0	3.45907e-06	0	0	0	0	0	0
1287	MEA-BST Lhx6 Nfib Gaba	0	0	0	0	3.11316e-05	0.000263948	0.000107946	0	0	0	0
1288	MEA-BST Lhx6 Nfib Gaba	0	0	0	0	3.45907e-06	0.000131974	6.16837e-05	0	0	0	0
1289	MEA-BST Lhx6 Nfib Gaba	0	0	0	2.76281e-05	3.45907e-05	0.000362929	0.000138788	0	0	0	0
1290	MEA-BST Lhx6 Nfib Gaba	0	0	0	5.52563e-05	5.88042e-05	0.00065987	0	0	0	0	0
1291	MEA-BST Lhx6 Nfib Gaba	0	0	2.7254e-06	8.28844e-05	0.000197167	0.00171566	0	2.03745e-05	0	0	0
1292	MEA-BST Lhx6 Nfib Gaba	0	8.74244e-06	1.63524e-05	0.000110513	0.000290562	0.000989805	3.08418e-05	0	0	0	0
1293	MEA-BST Lhx6 Nfib Gaba	0	0	2.7254e-06	0	0.000169494	0.00247451	4.62627e-05	6.11234e-05	0	0	0
1294	MEA-BST Lhx6 Nfib Gaba	0	0	0	0	3.45907e-06	6.5987e-05	0	0	0	0	0
1295	MEA-BST Lhx6 Nfib Gaba	0	0	0	5.52563e-05	2.42135e-05	0.000428916	1.54209e-05	0	0	0	0
1296	MEA-BST Lhx6 Nfib Gaba	0	0	0	2.76281e-05	0.00011069	3.29935e-05	0	0	0	0	0
1297	MEA-BST Lhx6 Nfib Gaba	0	4.37122e-06	5.45079e-06	8.28844e-05	0.000947785	0.00108879	3.08418e-05	0	0	0	0
1298	MEA-BST Lhx6 Nfib Gaba	0	0	0	2.76281e-05	6.91814e-06	0	0	0	0	0	0
1299	MEA-BST Lhx6 Nfib Gaba	0	0	0	2.76281e-05	0.000117608	0	0	0	0	0	0
1300	MEA-BST Lhx6 Nfib Gaba	0	0	0	0	2.07544e-05	3.29935e-05	0	0	0	0	0
1301	MEA-BST Lhx6 Nfib Gaba	0	0	0	0	3.45907e-06	0.000131974	0.00107946	0	0	0	0
1302	MEA-BST Lhx6 Nfib Gaba	0	0	0	0	1.03772e-05	0.000362929	0.000215893	0	0	0	0
1303	MEA-BST Lhx6 Nfib Gaba	0	0	0	0	0	0	1.54209e-05	0	0	0	0
1304	MEA-BST Lhx6 Nfib Gaba	0	0	0	0	0	0.000131974	0.000215893	0	0	0	0
1305	MEA-BST Lhx6 Nfib Gaba	0	0	0	0	0	3.29935e-05	3.08418e-05	0	0	0	0
1306	MEA-BST Lhx6 Nfib Gaba	0	0	0	0	3.45907e-06	0.000329935	0.000185051	6.11234e-05	0	0	0
1307	MEA-BST Lhx6 Nfib Gaba	0	0	2.7254e-06	0	3.45907e-06	0.000296942	0.000370102	0	0	0	0
1308	MEA-BST Lhx6 Nfib Gaba	0	0	0	0	0	0	0	0	0	0	0
1309	MEA-BST Lhx6 Nfib Gaba	0	0	2.7254e-06	0	3.45907e-06	0.000329935	0.00175798	2.03745e-05	0	0	0
1310	MEA-BST Lhx6 Nfib Gaba	0	0	0	0	0	9.89805e-05	0.000462627	0	0	0	0
1311	MEA-BST Lhx6 Nfib Gaba	0	0	2.7254e-06	2.76281e-05	0.000276726	0.000923818	0.000215893	2.03745e-05	0	0	0
1312	MEA-BST Lhx6 Nfib Gaba	0	0	2.7254e-06	0	6.22633e-05	0.000131974	0	0	0	0	0
1313	MEA-BST Lhx6 Nfib Gaba	0	0	0	2.76281e-05	0	0.000428916	0.000370102	0	0	0	0
1314	MEA-BST Lhx6 Nfib Gaba	0	3.9341e-05	4.0881e-05	0.000248653	0.000207544	3.29935e-05	0	0	0	0	0
1269	MEA-BST Lhx6 Nr2e1 Gaba	0	0	0	0	0.000127986	6.5987e-05	0	0	0	0	0
1270	MEA-BST Lhx6 Nr2e1 Gaba	0	0	0	0	5.53451e-05	0	0	0	0	0	0
1271	MEA-BST Lhx6 Nr2e1 Gaba	0	0	8.17619e-06	8.28844e-05	4.8427e-05	3.29935e-05	0	0	0	0	0
1272	MEA-BST Lhx6 Nr2e1 Gaba	0	0	0	0	4.49679e-05	3.29935e-05	1.54209e-05	0	0	0	0
1273	MEA-BST Lhx6 Nr2e1 Gaba	0	0	0	0	6.91814e-06	0	0	0	0	0	0
1274	MEA-BST Lhx6 Nr2e1 Gaba	0	0	0	5.52563e-05	0	6.5987e-05	0	0	0	0	2.15602e-06
1275	MEA-BST Lhx6 Nr2e1 Gaba	0	0	5.45079e-06	0.000331538	3.45907e-05	0	0	0	0	0	0
1276	MEA-BST Lhx6 Nr2e1 Gaba	0	0	0	0.000193397	2.07544e-05	6.5987e-05	1.54209e-05	0	0	0	0
1277	MEA-BST Lhx6 Nr2e1 Gaba	0	0	1.09016e-05	0.000359166	2.07544e-05	0	0	0	0	0	0
1278	MEA-BST Lhx6 Nr2e1 Gaba	0	0	8.17619e-06	0.000386794	3.11316e-05	3.29935e-05	1.54209e-05	0	0	0	2.15602e-06
1279	MEA-BST Lhx6 Nr2e1 Gaba	0	0	5.45079e-06	8.28844e-05	0.000366661	0.00234254	0.000416365	2.03745e-05	0	0	0
1280	MEA-BST Lhx6 Nr2e1 Gaba	0	0	2.45286e-05	0.000359166	5.18861e-05	3.29935e-05	0	0	0	0	0
1238	MEA-BST Lhx6 Sp9 Gaba	0	0	0	0	0.000103772	0	0	0	0	0	0
1239	MEA-BST Lhx6 Sp9 Gaba	0	0	0	0	7.60996e-05	0.000197961	1.54209e-05	0	0	0	0
1240	MEA-BST Lhx6 Sp9 Gaba	0	0	0	0	6.91814e-05	0.000494903	6.16837e-05	2.03745e-05	0	1.36756e-05	0
1241	MEA-BST Lhx6 Sp9 Gaba	0	0	0	0	0	0	0	0	0	0	0
1242	MEA-BST Lhx6 Sp9 Gaba	0	0	0	0	0.000321694	0.000296942	3.08418e-05	0	0	0	0
1243	MEA-BST Lhx6 Sp9 Gaba	0	0	0	0	0.000100313	0	0	0	0	0	0
1244	MEA-BST Lhx6 Sp9 Gaba	0	0	0	0	6.91814e-06	0.000527896	0.000215893	2.03745e-05	0	0	0
1245	MEA-BST Lhx6 Sp9 Gaba	0	0	0	0	0	0	0	0	0	0	0
1246	MEA-BST Lhx6 Sp9 Gaba	0	0	0	0	0	9.89805e-05	7.71046e-05	0	0	0	0
1247	MEA-BST Lhx6 Sp9 Gaba	0	0	0	0	4.15088e-05	0.000131974	1.54209e-05	0	0	0	0
1248	MEA-BST Lhx6 Sp9 Gaba	1.51773e-06	0	5.45079e-06	5.52563e-05	1.72954e-05	0	0	0	0	0	0
1249	MEA-BST Lhx6 Sp9 Gaba	0	0	2.7254e-06	0	2.76726e-05	0	0	0	0	0	0
1250	MEA-BST Lhx6 Sp9 Gaba	0	0	0	0	0	0	0	0	0	0	0
1251	MEA-BST Lhx6 Sp9 Gaba	1.51773e-06	0	2.7254e-05	5.52563e-05	0.000117608	0.000329935	0.000154209	0	0	0	0
1252	MEA-BST Lhx6 Sp9 Gaba	0	0	0	0	4.49679e-05	6.5987e-05	4.62627e-05	0	0	0	0
1253	MEA-BST Lhx6 Sp9 Gaba	0	0	0	8.28844e-05	0.000325153	0.000296942	1.54209e-05	0	0	0	0
1254	MEA-BST Lhx6 Sp9 Gaba	0	0	0	0	6.91814e-06	0	0	0	0	0	0
1255	MEA-BST Lhx6 Sp9 Gaba	0	0	1.90778e-05	8.28844e-05	0.000176413	9.89805e-05	4.62627e-05	0	0	0	0
1256	MEA-BST Lhx6 Sp9 Gaba	0	0	1.3627e-05	0	2.07544e-05	0	1.54209e-05	0	0	0	0
1257	MEA-BST Lhx6 Sp9 Gaba	0	0	1.09016e-05	5.52563e-05	0.000131445	0.000164968	6.16837e-05	0	0	0	0
1258	MEA-BST Lhx6 Sp9 Gaba	0	0	0	0	5.53451e-05	9.89805e-05	0	0	0	0	0
1259	MEA-BST Lhx6 Sp9 Gaba	0	0	2.7254e-06	5.52563e-05	0.000124527	0.000197961	3.08418e-05	0	0	0	0
1260	MEA-BST Lhx6 Sp9 Gaba	0	0	0	0	6.91814e-05	0.000362929	7.71046e-05	0	0	0	0
1261	MEA-BST Lhx6 Sp9 Gaba	1.51773e-06	0	0	0	0.000141822	0.000527896	4.62627e-05	2.03745e-05	0	0	0
1262	MEA-BST Lhx6 Sp9 Gaba	0	0	0	0	0.000190249	0.00138573	3.08418e-05	0	0	0	0
1263	MEA-BST Lhx6 Sp9 Gaba	0	0	0	0	0	0	3.08418e-05	0	0	0	0
1264	MEA-BST Lhx6 Sp9 Gaba	0	4.37122e-06	0	0	1.03772e-05	0.000296942	4.62627e-05	0	0	0	0
1265	MEA-BST Lhx6 Sp9 Gaba	0	0	0	0	3.45907e-06	0	4.62627e-05	0	0	0	0
1266	MEA-BST Lhx6 Sp9 Gaba	0	0	0	0	0	9.89805e-05	3.08418e-05	0	0	0	0
1267	MEA-BST Lhx6 Sp9 Gaba	0	0	0	0	0	9.89805e-05	0.000107946	0	0	0	0
1268	MEA-BST Lhx6 Sp9 Gaba	0	0	2.7254e-06	0	0	0.000362929	0.000801888	2.03745e-05	8.77085e-06	1.36756e-05	0
2208	MEA-BST Otp Zic2 Glut	0	0	0	0	0	0.000395922	0.000292997	0	0	0	0
2209	MEA-BST Otp Zic2 Glut	0	0	0	0	6.91814e-06	3.29935e-05	0	0	0	0	0
2210	MEA-BST Otp Zic2 Glut	0	0	0	2.76281e-05	7.60996e-05	0.00056089	0.000138788	0	0	0	0
2211	MEA-BST Otp Zic2 Glut	0	0	0	0	0	0.000164968	0.000107946	0	0	0	0
2212	MEA-BST Otp Zic2 Glut	0	0	0	0	6.91814e-06	0.000494903	0.000354681	2.03745e-05	0	0	0
2213	MEA-BST Otp Zic2 Glut	0	0	0	0	0	0	0	0	0	0	0
2214	MEA-BST Otp Zic2 Glut	0	0	0	0	4.8427e-05	0.000197961	3.08418e-05	0	0	0	0
2215	MEA-BST Otp Zic2 Glut	0	0	0	0	9.33949e-05	0.000461909	0	0	0	0	0
2216	MEA-BST Otp Zic2 Glut	0	0	0	0	7.60996e-05	0.000428916	0	0	0	0	0
2217	MEA-BST Otp Zic2 Glut	1.51773e-06	4.37122e-06	0	0	2.42135e-05	0.000131974	1.54209e-05	0	0	0	0
1188	MEA-BST Sox6 Gaba	0	0	8.17619e-06	2.76281e-05	1.03772e-05	0	0	0	0	0	4.31205e-06
1189	MEA-BST Sox6 Gaba	0	0	2.7254e-05	0.000138141	8.30177e-05	0.000164968	6.16837e-05	0	0	0	0
1190	MEA-BST Sox6 Gaba	0	0	0	0	3.45907e-06	0.000230955	3.08418e-05	0	0	0	0
1191	MEA-BST Sox6 Gaba	0	4.37122e-06	6.54095e-05	5.52563e-05	0.000197167	3.29935e-05	3.08418e-05	2.03745e-05	0	0	0
1192	MEA-BST Sox6 Gaba	0	0	0	0	1.72954e-05	0.000197961	0	0	0	0	0
1193	MEA-BST Sox6 Gaba	0	0	8.72127e-05	2.76281e-05	0.00011069	6.5987e-05	3.08418e-05	4.0749e-05	8.77085e-06	0	0
1194	MEA-BST Sox6 Gaba	0	0	6.81349e-05	0	8.99358e-05	0.000131974	4.62627e-05	0	0	0	0
1195	MEA-BST Sox6 Gaba	0	0	1.63524e-05	0	4.49679e-05	3.29935e-05	7.71046e-05	0	0	0	0
1196	MEA-BST Sox6 Gaba	0	8.74244e-06	0.000128094	0	0.000366661	0.000263948	9.25255e-05	0	0	0	2.15602e-06
1197	MEA-BST Sox6 Gaba	0	0	2.7254e-06	0	0	9.89805e-05	0	0	0	0	0
1198	MEA-BST Sox6 Gaba	0	0	0	0	0.000124527	3.29935e-05	3.08418e-05	0	8.77085e-06	0	0
1199	MEA-BST Sox6 Gaba	0	0	8.17619e-06	0	2.42135e-05	0	4.62627e-05	0	0	0	0
1200	MEA-BST Sox6 Gaba	0	0	2.7254e-06	0	8.64768e-05	0.000296942	0.000200472	0	0	0	0
1201	MEA-BST Sox6 Gaba	0	0	0	0	3.45907e-06	3.29935e-05	3.08418e-05	0	0	0	0
1202	MEA-BST Sox6 Gaba	0	0	2.7254e-06	0	0	3.29935e-05	0	0	0	0	0
1203	MEA-BST Sox6 Gaba	0	0	5.45079e-06	0	2.76726e-05	0	6.16837e-05	0	0	0	0
1204	MEA-BST Sox6 Gaba	0	0	1.3627e-05	2.76281e-05	7.26405e-05	0.000395922	0.000185051	0	8.77085e-06	0	2.15602e-06
1205	MEA-BST Sox6 Gaba	0	0	0	0	2.42135e-05	3.29935e-05	0	0	0	0	0
1206	MEA-BST Sox6 Gaba	0	0	1.63524e-05	0	1.72954e-05	3.29935e-05	0	0	0	0	0
1207	MEA-BST Sox6 Gaba	0	0	0	5.52563e-05	3.11316e-05	0	0	0	0	0	0
1208	MEA-BST Sox6 Gaba	0	0	1.90778e-05	0	7.60996e-05	6.5987e-05	0	0	0	0	0
1209	MEA-BST Sox6 Gaba	0	0	8.17619e-05	2.76281e-05	4.49679e-05	3.29935e-05	3.08418e-05	0	0	0	0
1210	MEA-BST Sox6 Gaba	0	0	2.7254e-06	5.52563e-05	3.45907e-06	0	0	0	0	0	0
1211	MEA-BST Sox6 Gaba	0	0	2.7254e-05	0	2.07544e-05	0	3.08418e-05	0	0	0	0
1212	MEA-BST Sox6 Gaba	0	0	5.72333e-05	5.52563e-05	3.45907e-05	3.29935e-05	0	0	0	1.36756e-05	0
1213	MEA-BST Sox6 Gaba	0	0	4.90571e-05	8.28844e-05	8.64768e-05	0.000362929	7.71046e-05	0	0	0	2.15602e-06
1214	MEA-BST Sox6 Gaba	0	0	7.63111e-05	0	4.8427e-05	0	3.08418e-05	0	0	0	0
1215	MEA-BST Sox6 Gaba	0	0	3.81556e-05	0	2.42135e-05	6.5987e-05	3.08418e-05	0	0	0	0
1216	MEA-BST Sox6 Gaba	0	4.37122e-06	3.27048e-05	0	2.07544e-05	3.29935e-05	3.08418e-05	0	0	0	0
1217	MEA-BST Sox6 Gaba	0	0	5.17825e-05	5.52563e-05	7.60996e-05	3.29935e-05	0	0	0	0	0
1218	MEA-BST Sox6 Gaba	0	0	1.90778e-05	0	4.15088e-05	0.000197961	4.62627e-05	0	0	0	0
1219	MEA-BST Sox6 Gaba	0	0	0	0	0	0	0	0	0	0	0
1220	MEA-BST Sox6 Gaba	0	0	2.7254e-06	2.76281e-05	0.000127986	9.89805e-05	9.25255e-05	0	0	0	0
1221	MEA-BST Sox6 Gaba	0	0	2.7254e-06	8.28844e-05	0.000121067	0	0	0	0	0	0
1222	MEA-BST Sox6 Gaba	0	0	1.90778e-05	0.000165769	5.18861e-05	3.29935e-05	0	0	0	0	0
1223	MEA-BST Sox6 Gaba	0	0	2.45286e-05	0.000138141	5.53451e-05	0	0	0	0	0	0
1224	MEA-BST Sox6 Gaba	0	0	5.45079e-06	5.52563e-05	1.03772e-05	3.29935e-05	0	0	8.77085e-06	0	0
1225	MEA-BST Sox6 Gaba	0	0	5.45079e-06	5.52563e-05	0.00029748	0.000197961	6.16837e-05	0	0	0	2.15602e-06
1226	MEA-BST Sox6 Gaba	0	0	0	0	0	0.000956812	6.16837e-05	0	0	0	0
1227	MEA-BST Sox6 Gaba	0	4.37122e-06	1.09016e-05	5.52563e-05	0.000574206	0.00488304	0.00180425	2.03745e-05	0	0	0
1228	MEA-BST Sox6 Gaba	0	0	0	0	3.45907e-06	9.89805e-05	0.00101778	0	0	0	2.15602e-06
1229	MEA-BST Sox6 Gaba	0	0	8.17619e-06	0	5.88042e-05	0	1.54209e-05	0	0	0	0
1230	MEA-BST Sox6 Gaba	0	0	0	0	4.15088e-05	6.5987e-05	3.08418e-05	0	0	0	0
1231	MEA-BST Sox6 Gaba	0	0	2.7254e-06	0	0.000100313	0.000131974	3.08418e-05	0	0	0	2.15602e-06
1232	MEA-BST Sox6 Gaba	0	0	1.09016e-05	2.76281e-05	5.18861e-05	9.89805e-05	4.62627e-05	0	0	0	0
1233	MEA-BST Sox6 Gaba	0	4.37122e-06	5.45079e-05	0.000221025	0.00011069	0.000197961	0	0	0	0	2.15602e-06
1234	MEA-BST Sox6 Gaba	3.03545e-06	4.37122e-06	9.53889e-05	0.000165769	8.30177e-05	0.000197961	9.25255e-05	2.03745e-05	0	0	0
1235	MEA-BST Sox6 Gaba	0	0	0	0	0	0	0	0	0	0	0
1236	MEA-BST Sox6 Gaba	0	0	0	0	1.03772e-05	0.000593883	0.000308418	0	0	0	0
1237	MEA-BST Sox6 Gaba	0	0	2.18032e-05	0.000303909	0.000124527	0.000461909	6.16837e-05	4.0749e-05	0	0	2.15602e-06
1998	MEA-COA-BMA Ccdc42 Glut	6.07091e-06	4.37122e-06	1.63524e-05	0.00179583	0.000176413	0	1.54209e-05	0	1.75417e-05	1.36756e-05	8.62409e-06
1999	MEA-COA-BMA Ccdc42 Glut	3.03545e-06	4.37122e-06	2.7254e-05	0.000663075	2.42135e-05	0	0	0	2.63126e-05	5.47024e-05	0
2000	MEA-COA-BMA Ccdc42 Glut	1.51773e-06	4.37122e-06	1.63524e-05	0.00174057	0.000138363	3.29935e-05	3.08418e-05	0	0	0	2.15602e-06
2001	MEA-COA-BMA Ccdc42 Glut	1.21418e-05	8.74244e-06	5.72333e-05	0.00223788	8.30177e-05	0	3.08418e-05	4.0749e-05	1.75417e-05	0	0
2002	MEA-COA-BMA Ccdc42 Glut	1.51773e-06	0	3.27048e-05	0.000386794	1.03772e-05	0	0	0	0	0	0
2003	MEA-COA-BMA Ccdc42 Glut	2.27659e-05	1.31137e-05	0.000174425	0.00850946	0.000536156	0	0.000138788	4.0749e-05	5.26251e-05	0.000150431	4.31205e-06
2004	MEA-COA-BMA Ccdc42 Glut	0.000148737	0.000201076	0.000523276	0.0010775	8.64768e-05	3.29935e-05	7.71046e-05	0.000122247	8.77085e-05	8.20535e-05	8.62409e-06
2005	MEA-COA-BMA Ccdc42 Glut	0	0	0	0	3.45907e-06	0	0	0	0	0	0
2006	MEA-COA-BMA Ccdc42 Glut	4.85673e-05	2.62273e-05	0.000983868	0.011217	0.00661028	0.00135273	0.00117199	0.000142621	0.000236813	0.000423943	3.23403e-05
2007	MEA-COA-BMA Ccdc42 Glut	9.10636e-06	0	8.17619e-06	0	3.45907e-05	0	0	2.03745e-05	0	0	0
2008	MEA-COA-BMA Ccdc42 Glut	6.07091e-06	8.74244e-06	8.44873e-05	0.000221025	0.00109307	0.000362929	0.000231314	0	1.75417e-05	8.20535e-05	2.15602e-06
2009	MEA-COA-BMA Ccdc42 Glut	0	0	0	0	0	0	0	0	0	0	0
2010	MEA-COA-BMA Ccdc42 Glut	0	0	0.000354302	0.000469678	0.000193708	3.29935e-05	1.54209e-05	0	2.63126e-05	4.10268e-05	0
2011	MEA-COA-BMA Ccdc42 Glut	6.07091e-06	8.74244e-06	0.000166249	0.000165769	0	3.29935e-05	0	0	7.01668e-05	0	6.46807e-06
2012	MEA-COA-BMA Ccdc42 Glut	3.03545e-06	4.37122e-06	5.17825e-05	0.000138141	6.91814e-06	0	1.54209e-05	0	1.75417e-05	1.36756e-05	0
2013	MEA-COA-BMA Ccdc42 Glut	1.51773e-06	0	1.90778e-05	2.76281e-05	0.000107231	0	0	0	1.75417e-05	1.36756e-05	0
4197	MEV Ppp1r1c Glut	0	0	0	0	0	0	0	0	0.000236813	0.000328214	1.72482e-05
2704	MG-POL-SGN Nts Glut	0	0	0	0	0	0	0	0.000224119	3.50834e-05	0	0
2705	MG-POL-SGN Nts Glut	0	0	0	0	0	0	0	0	0	0	0
2706	MG-POL-SGN Nts Glut	0	0	0	0	0	0	0	0.000611234	4.38543e-05	0	0
2707	MG-POL-SGN Nts Glut	0	0	2.7254e-06	0	0	0	0	0	0	0	0
2708	MG-POL-SGN Nts Glut	0	0	0	0	0	0	0	2.03745e-05	0	0	0
2709	MG-POL-SGN Nts Glut	0	0	0	0	0	0	0	0.000101872	2.63126e-05	0	0
2578	MH Tac2 Glut	0	0	0	0	0	0	0	0.00440089	0	0	0
2579	MH Tac2 Glut	0	0	0	0	0	0	0	0.000631609	0	0	0
2580	MH Tac2 Glut	0	0	0	0	0	0	0	0.0190501	5.26251e-05	0	0
2581	MH Tac2 Glut	0	0	0	0	0	0	0	0.0037489	0	0	0
2582	MH Tac2 Glut	0	8.74244e-06	0	0	0	0	0	0.00397302	0	0	0
2583	MH Tac2 Glut	0	0	0	0	0	0	0	0.00493062	0	0	0
2584	MH Tac2 Glut	0	0	0	0	0	0	0	0.00140584	0	0	0
2585	MH Tac2 Glut	0	0	0	0	0	0	0	0.0098205	0	0	0
2586	MH Tac2 Glut	0	1.74849e-05	0	0	0	0	0	0.0137324	0	0	0
2587	MH Tac2 Glut	0	0	0	0	0	0	0	0.00929076	8.77085e-06	0	0
2588	MH Tac2 Glut	0	0	0	0	0	0	0	0.000570486	0	0	0
2589	MH Tac2 Glut	0	0	0	0	0	0	0	0.00313767	0	0	0
2590	MH Tac2 Glut	0	0	0	0	0	0	0	0.00525662	0	0	0
2591	MH Tac2 Glut	0	0	0	0	0	0	0	0.00156884	0	0	0
2592	MH Tac2 Glut	0	1.31137e-05	0	0	0	0	0	0.00578635	0	0	0
2593	MH Tac2 Glut	0	0	0	0	0	0	0	0.00162996	0	0	0
2594	MH Tac2 Glut	0	0	0	0	0	0	0	0.000203745	0	0	0
2595	MH Tac2 Glut	0	0	0	0	0	0	0	0.000570486	0	0	0
2596	MH Tac2 Glut	0	0.000109281	0	0	0	0	0	0.00260793	0	0	0
2597	MH Tac2 Glut	0	0	0	0	0	0	0	0.00134472	0	0	0
2598	MH Tac2 Glut	0	4.80834e-05	0	0	0	0	0	0.00364703	0	0	0
2571	MM Foxb1 Glut	0	0	0	0	0	0	0.0186901	0	0	0	0
2572	MM Foxb1 Glut	0	0	0	0	0	0	0.00410196	0	0	0	0
2573	MM Foxb1 Glut	0	0	0	0	0	0	0.00430243	0	0	0	0
2574	MM Foxb1 Glut	1.51773e-06	0	0	0	0	0	0.0231776	0	8.77085e-06	1.36756e-05	0
2575	MM Foxb1 Glut	0	0	0	0	0	0	0.00104862	0	0	4.10268e-05	0
2576	MM Foxb1 Glut	0	0	0	0	0	0	0.00217435	0	8.77085e-06	2.73512e-05	0
2577	MM Foxb1 Glut	0	0	0	0	0	0	0.00127994	0	0	0	0
2565	MM-ant Foxb1 Glut	0	0	0	0	0	0	0.0046417	0	8.77085e-06	0	0
2566	MM-ant Foxb1 Glut	0	0	0	0	0	0	0.00168088	0	0	0	0
2567	MM-ant Foxb1 Glut	0	0	0	0	0	0	0.00595247	0	0	0	0
2568	MM-ant Foxb1 Glut	0	0	0	0	0	0	0.0134008	0	0	1.36756e-05	0
2569	MM-ant Foxb1 Glut	0	0	0	0	0	0	0.000215893	0	0	0	0
2570	MM-ant Foxb1 Glut	0	0	0	0	0	0	0.00522769	0	0	0	0
1483	MPN-MPO-LPO Lhx6 Zfhx3 Gaba	0	0	0	0	3.11316e-05	0.000989805	0.000215893	2.03745e-05	0	0	0
1484	MPN-MPO-LPO Lhx6 Zfhx3 Gaba	0	0	0	0	3.11316e-05	0.000362929	0.000107946	0	0	0	0
1485	MPN-MPO-LPO Lhx6 Zfhx3 Gaba	0	0	0	0	6.91814e-06	0	0.000601416	0	0	0	0
1486	MPN-MPO-LPO Lhx6 Zfhx3 Gaba	0	0	0	0	1.38363e-05	0.000164968	4.62627e-05	0	0	0	0
1487	MPN-MPO-LPO Lhx6 Zfhx3 Gaba	0	0	0	0	0	3.29935e-05	0.000431786	0	0	0	0
1488	MPN-MPO-LPO Lhx6 Zfhx3 Gaba	0	0	0	0	0	3.29935e-05	0.000292997	2.03745e-05	0	0	0
1489	MPN-MPO-LPO Lhx6 Zfhx3 Gaba	0	0	0	0	0	9.89805e-05	0.000478048	0	0	0	0
1490	MPN-MPO-LPO Lhx6 Zfhx3 Gaba	0	0	0	0	0	3.29935e-05	3.08418e-05	0	0	0	0
1491	MPN-MPO-LPO Lhx6 Zfhx3 Gaba	0	0	0	0	0	0	1.54209e-05	0	0	0	0
1492	MPN-MPO-LPO Lhx6 Zfhx3 Gaba	0	0	0	0	0	3.29935e-05	0.000154209	0	0	0	0
2231	MPN-MPO-PVpo Hmx2 Glut	0	0	0	0	0	0	0.000354681	0	0	0	0
2232	MPN-MPO-PVpo Hmx2 Glut	0	0	0	0	0	0	6.16837e-05	0	0	0	0
2233	MPN-MPO-PVpo Hmx2 Glut	0	0	0	0	0	0	0.000185051	0	0	0	0
2234	MPN-MPO-PVpo Hmx2 Glut	0	0	0	0	0	0	0.000185051	0	0	0	0
2235	MPN-MPO-PVpo Hmx2 Glut	0	0	0	0	0	0	0.000585995	0	0	0	0
2236	MPN-MPO-PVpo Hmx2 Glut	0	0	0	0	3.45907e-06	0	0.000956097	0	0	0	0
2237	MPN-MPO-PVpo Hmx2 Glut	0	0	0	0	0	9.89805e-05	0.00118741	0	0	0	0
2238	MPN-MPO-PVpo Hmx2 Glut	0	0	0	0	0	3.29935e-05	0.000478048	0	0	0	0
2239	MPN-MPO-PVpo Hmx2 Glut	0	0	0	0	0	6.5987e-05	0.000493469	0	0	0	0
2240	MPN-MPO-PVpo Hmx2 Glut	0	0	0	0	0	9.89805e-05	0.00067852	0	0	0	0
2241	MPN-MPO-PVpo Hmx2 Glut	0	0	0	0	0	0	0.000308418	0	0	0	0
2242	MPN-MPO-PVpo Hmx2 Glut	0	0	0	0	3.45907e-06	0	0.00033926	0	0	0	0
2243	MPN-MPO-PVpo Hmx2 Glut	0	0	0	0	0	0	0.000431786	0	0	0	0
2244	MPN-MPO-PVpo Hmx2 Glut	0	0	0	0	0	0	0.000555153	0	0	0	0
2245	MPN-MPO-PVpo Hmx2 Glut	0	0	0	0	0	0	0.000462627	0	0	0	0
2246	MPN-MPO-PVpo Hmx2 Glut	0	0	0	0	0	0	9.25255e-05	0	0	0	0
2247	MPN-MPO-PVpo Hmx2 Glut	0	0	0	0	3.45907e-06	0	0.000462627	0	0	0	0
2248	MPN-MPO-PVpo Hmx2 Glut	0	0	0	0	0	0	0.000909834	0	0	0	0
2249	MPN-MPO-PVpo Hmx2 Glut	0	0	0	0	0	0	0.000200472	0	0	0	0
2250	MPN-MPO-PVpo Hmx2 Glut	0	0	0	0	0	0	0.000323839	0	0	0	0
2251	MPN-MPO-PVpo Hmx2 Glut	0	0	0	0	0	0	0.00143414	0	0	0	0
2252	MPN-MPO-PVpo Hmx2 Glut	0	0	0	0	0	0.000230955	0.00101778	0	0	0	0
2253	MPN-MPO-PVpo Hmx2 Glut	0	0	0	0	0	3.29935e-05	0.000323839	0	0	0	0
2254	MPN-MPO-PVpo Hmx2 Glut	0	0	0	0	0	0	0.000724783	0	0	0	0
2255	MPN-MPO-PVpo Hmx2 Glut	0	0	0	0	0	0	0.000354681	0	0	0	0
2256	MPN-MPO-PVpo Hmx2 Glut	0	0	0	0	0	0.000395922	0.00104862	0	0	0	0
2257	MPN-MPO-PVpo Hmx2 Glut	0	0	0	0	0	0	0.000154209	0	0	0	0
2258	MPN-MPO-PVpo Hmx2 Glut	0	0	0	0	0	0	0.000215893	0	0	0	0
2259	MPN-MPO-PVpo Hmx2 Glut	0	0	0	0	0	0	0.000138788	0	0	0	0
2260	MPN-MPO-PVpo Hmx2 Glut	0	0	0	0	0	0	4.62627e-05	0	0	0	0
2261	MPN-MPO-PVpo Hmx2 Glut	0	0	0	0	0	0	0.000647678	0	0	0	0
[truncated: 3,206 more rows]

## Sheet: non-neuronal
cluster_id	subclass_label	Isocortex	Hippocampus	Olfactory	Cortical_subplate	Striatum	Pallidum	Hypothalamus	Thalamus	Midbrain	Hindbrain	Cerebellum	Fiber_tracts	Ventricular_systems
5293	ABC NN	0.00515205	0.00603232	0.00467821	0.000446166	0.000515497	0.000213858	0.00278137	0	0.00174796	0.0011451	0.00983924	0.0023085	0.00301634
5294	ABC NN	6.63283e-06	4.00553e-06	9.09273e-06	0	0	0	0	0	3.52412e-06	5.79798e-06	7.94555e-05	1.14851e-05	0
5295	ABC NN	0.00191855	0.0018105	0.00295968	0.000422684	0.000257749	2.85144e-05	0.000831639	7.54586e-06	0.000387653	0.00107263	0.00361522	0.0016929	0.00198265
5207	Astro-CB NN	8.29104e-06	4.00553e-06	0.000340977	0	9.20531e-06	0	3.69617e-05	0	2.11447e-05	0.000333384	0.0167982	0.00324109	0.000677828
5208	Astro-NT NN	1.65821e-06	0	0	0	0	1.42572e-05	9.24044e-06	2.26376e-05	1.40965e-05	0.000646474	0.000946844	0.000273345	0.000915068
5209	Astro-NT NN	9.28596e-05	0.00174641	5.91027e-05	2.34824e-05	0.000377418	0.00114058	0.00407503	0.00134316	0.00836978	0.00151617	0.00153614	0.00328473	0.00122009
5210	Astro-NT NN	0	0	0	0	0	0	0	0	2.11447e-05	8.69696e-06	0	2.29701e-06	1.69457e-05
5211	Astro-NT NN	0	4.00553e-06	9.09273e-06	0	3.22186e-05	7.1286e-05	9.24044e-06	0	3.52412e-06	0	0	4.59403e-06	0
5212	Astro-NT NN	0	0	0	0	0	1.42572e-05	4.62022e-05	0	0.000144489	0.00017104	8.60768e-05	5.51283e-05	0.000101674
5213	Astro-NT NN	0	0	0	0	0	0	0	0	0	2.89899e-06	0	0	0
5214	Astro-NT NN	0.000784332	0.00467846	0.00400989	0.00847716	0.0264837	0.204691	0.309425	0.139395	0.237229	0.129199	0.0392775	0.0375975	0.0647834
5215	Astro-NT NN	1.65821e-06	0.000204282	4.54636e-06	0	0.000110464	0.00061306	0.0024672	0.0844306	0.00236468	0.000736343	0.000271473	0.000888944	0.00262658
5216	Astro-NT NN	6.63283e-06	4.80663e-05	2.27318e-05	0	0.000105861	0.00149701	0.00216226	0.00199211	0.00885611	0.0575536	0.00810446	0.00463078	0.00276215
5217	Astro-NT NN	0	0	0	0	0	4.27716e-05	1.84809e-05	3.77293e-05	2.46688e-05	0.00308742	0.00201287	0.000521422	0.00247407
5231	Astro-OLF NN	0.000134315	4.80663e-05	0.0381758	0	2.76159e-05	4.27716e-05	1.84809e-05	2.26376e-05	0	0	3.31064e-05	0.000374413	0
5232	Astro-OLF NN	0.000152555	1.60221e-05	0.0249141	0	4.60265e-06	2.85144e-05	0	0	0	0	3.31064e-05	0.00174803	0
5233	Astro-OLF NN	8.29104e-06	8.01106e-06	0.00111386	0	0	0	0	0	0	0	0	1.14851e-05	0
5234	Astro-OLF NN	4.97462e-06	0	0.000872902	0	9.20531e-06	0	0	0	0	0	0	1.60791e-05	0
5235	Astro-OLF NN	4.47716e-05	2.00276e-05	0.0113114	0	4.14239e-05	0	1.84809e-05	0	0	2.89899e-06	0	0.000243483	0.000203348
5236	Astro-OLF NN	2.48731e-05	1.60221e-05	0.00202768	0	0	0	0	0	0	0	6.62129e-06	3.67522e-05	0
5218	Astro-TE NN	0.00354856	0.00975346	0.00479187	0.000634026	0.00119669	0.000171086	6.46831e-05	0.000505573	0.000429942	0	3.97277e-05	0.00208569	0.00142344
5219	Astro-TE NN	0.000253706	0.000360497	0.000190947	0.000211342	9.66557e-05	0	0	7.54586e-06	1.05724e-05	0	0	4.59403e-05	1.69457e-05
5220	Astro-TE NN	8.29104e-06	8.01106e-06	9.09273e-06	0	9.20531e-06	0	0	0	0	0	0	1.14851e-05	1.69457e-05
5221	Astro-TE NN	0.000459323	0.00164227	0.000363709	0.00018786	0.000119669	1.42572e-05	0	4.52752e-05	5.28618e-05	0	0	8.26925e-05	0.000271131
5222	Astro-TE NN	4.97462e-05	0.00599227	9.09273e-05	0.000352237	7.82451e-05	0	9.24044e-06	0	3.52412e-06	0	0	0.000314691	0.000254186
5223	Astro-TE NN	4.97462e-06	2.80387e-05	4.54636e-06	2.34824e-05	0	0	0	0	0	0	0	1.83761e-05	0
5224	Astro-TE NN	2.65313e-05	8.81216e-05	5.001e-05	2.34824e-05	0.000391226	4.27716e-05	0	0	3.52412e-06	0	0	3.44552e-05	3.38914e-05
5225	Astro-TE NN	0.261131	0.319685	0.168311	0.291699	0.132515	0.0145709	0.000351137	0.00171291	0.00117706	6.08787e-05	0.000192017	0.0796627	0.0293839
5226	Astro-TE NN	0.00141611	0.00193066	0.00514648	0.000493131	0.0237313	0.00340747	9.24044e-06	3.77293e-05	3.52412e-06	0	0	0.00318825	0.00786281
5227	Astro-TE NN	0.000442741	0.000380525	0.00101839	0.00140895	0.0523644	0.00727117	0.00021253	0	0	0	0	0.000535204	0.000728665
5228	Astro-TE NN	0.000116074	0.00100939	0.000245504	0.0105436	0.00122891	0	0	0	7.04823e-06	0	0	0.00209028	0.00672745
5229	Astro-TE NN	3.81388e-05	0.000108149	0.0020004	4.69649e-05	0.00125652	0	0	0	0	0	0	0.00251523	0.00357554
5230	Astro-TE NN	5.30626e-05	9.61327e-05	0.000268235	7.04473e-05	0.00568888	0.000228115	9.24044e-06	7.54586e-06	0	0	0	0.000147009	0.0111842
5237	Astroependymal NN	1.82403e-05	0.000136188	9.09273e-05	0	4.60265e-06	2.85144e-05	3.69617e-05	0.00124507	0.000162109	2.89899e-05	3.97277e-05	7.12074e-05	0.00094896
5238	Astroependymal NN	1.16074e-05	0.000196271	1.81855e-05	0	2.76159e-05	1.42572e-05	3.69617e-05	6.03669e-05	1.40965e-05	0	1.32426e-05	4.82373e-05	0.000389751
5239	Astroependymal NN	2.15567e-05	4.00553e-05	5.001e-05	2.34824e-05	4.14239e-05	5.70288e-05	1.84809e-05	7.54586e-06	3.52412e-06	0	1.32426e-05	1.60791e-05	0.000101674
5240	Astroependymal NN	0	2.00276e-05	9.09273e-06	0	0	0	0	0	2.46688e-05	0.000202929	0.000476733	4.59403e-06	0.00179624
5241	Astroependymal NN	4.97462e-06	8.01106e-06	1.36391e-05	0	4.60265e-06	0	9.24044e-06	2.26376e-05	0.000310122	2.31919e-05	4.6349e-05	9.18805e-06	0.000559208
5242	Astroependymal NN	1.65821e-06	4.00553e-06	9.09273e-06	0	9.20531e-06	0	0	1.50917e-05	0.000285454	2.89899e-06	3.97277e-05	3.21582e-05	0.000881177
5313	BAM NN	0.00269459	0.00306022	0.00422812	0.00162029	0.00285825	0.00188195	0.00192201	0.00196947	0.00253736	0.00177708	0.00518447	0.00216379	0.00693079
5314	BAM NN	0.00252877	0.00301216	0.00349615	0.0021369	0.00172139	0.00176789	0.00179264	0.00155445	0.00230125	0.00196841	0.00345631	0.00186747	0.0023724
5206	Bergmann NN	3.31641e-06	4.00553e-06	8.18345e-05	0	9.20531e-06	0	0	0	0.00102904	0.000121757	0.233043	0.00405652	0.00725276
5264	CHOR NN	3.31641e-06	0.000580802	0	0.000140895	0.00217245	1.42572e-05	0	0.000460297	0	0.00324687	0.0145668	0.00127944	0.150851
5265	CHOR NN	1.65821e-06	0.000977349	0	0.000281789	0.0071065	4.27716e-05	0	0.00043766	0	0.000417454	0.00209895	0.00265764	0.145309
5316	DC NN	3.31641e-06	1.60221e-05	3.18245e-05	4.69649e-05	4.60265e-06	0	0	1.50917e-05	1.76206e-05	1.73939e-05	6.62129e-06	2.06731e-05	0.000101674
5317	DC NN	3.48223e-05	2.00276e-05	7.27418e-05	0	9.20531e-06	5.70288e-05	9.24044e-06	2.26376e-05	2.81929e-05	4.05858e-05	5.29703e-05	2.98612e-05	3.38914e-05
5318	DC NN	0.000223858	0.000280387	0.000327338	0.000305272	9.20531e-05	8.55432e-05	0.000138607	0.000113188	0.000158585	9.27676e-05	0.000331064	0.000114851	0.000254186
5309	Endo NN	0.0273024	0.0218542	0.0244867	0.0217447	0.0172784	0.0136441	0.0166697	0.0153105	0.0186073	0.0157908	0.0276969	0.00777309	0.00608351
5310	Endo NN	0.190364	0.139701	0.143902	0.122743	0.132648	0.0849872	0.101174	0.131917	0.113878	0.112776	0.142583	0.0554315	0.0391615
5311	Endo NN	0.0803418	0.0699005	0.0820619	0.0716215	0.0605801	0.0418591	0.054075	0.048052	0.0527701	0.0447227	0.0971873	0.0283497	0.0220972
5251	Ependymal NN	0	4.00553e-05	0	0	0.00031298	7.1286e-05	0.0017834	0.00120734	0.00247745	0.000397161	0.000456869	0.00037671	0.0257744
5252	Ependymal NN	0	3.20442e-05	4.54636e-06	0.000164377	0.000497087	2.85144e-05	4.62022e-05	7.54586e-06	2.46688e-05	0.000376868	0.00295972	0.000296315	0.00838812
5253	Ependymal NN	0	0	0	0	4.60265e-06	0	0	0	3.52412e-06	8.69696e-06	5.95916e-05	6.89104e-06	0.000152511
5254	Ependymal NN	0	0	0	0	4.60265e-06	0	9.24044e-06	0	0	2.89899e-06	8.60768e-05	1.37821e-05	0.00011862
5255	Ependymal NN	0	4.00553e-06	0	0	9.20531e-06	0	1.84809e-05	0	7.04823e-06	5.50808e-05	0.000397277	4.59403e-06	0.00144039
5256	Ependymal NN	0	0.00208688	5.91027e-05	0.00147939	0.00920991	0.00071286	0.0128627	0.000581031	0.00177616	0.000452242	0.00305904	0.00472725	0.141005
5257	Ependymal NN	0	0.000360497	4.54636e-06	2.34824e-05	0.000400431	5.70288e-05	5.54426e-05	0.00278442	0.000348888	8.69696e-06	6.62129e-05	0.000780984	0.0270115
5258	Ependymal NN	0	3.60497e-05	2.27318e-05	2.34824e-05	0.000741027	0.000128315	9.24044e-06	6.79127e-05	1.05724e-05	0	2.64852e-05	0.000397383	0.00882871
5259	Ependymal NN	0	0	0	0	9.20531e-06	0	3.69617e-05	7.54586e-06	4.93376e-05	8.40706e-05	7.94555e-05	1.60791e-05	0.00071172
5260	Ependymal NN	0	0	0	0	0	0	0	1.50917e-05	1.05724e-05	0	5.95916e-05	1.83761e-05	0.000254186
5261	Ependymal NN	0	4.00553e-06	0	2.34824e-05	4.60265e-05	0	8.31639e-05	7.54586e-06	7.04823e-06	0.000188434	2.64852e-05	1.60791e-05	0.00164373
5262	Ependymal NN	0	0	0	0	4.60265e-06	1.42572e-05	0.00021253	1.50917e-05	0.000394701	0.000197131	0.00015229	2.29701e-05	0.00271131
5263	Hypendymal NN	3.31641e-06	0	9.09273e-06	0	0	0	0	1.50917e-05	0.00107838	5.79798e-06	1.32426e-05	0.000128633	0.0068969
5319	Lymphoid NN	0.000625144	0.000544752	0.000541017	0.000328754	0.000395828	0.00025663	0.000286454	0.000264105	0.00047928	0.000385565	0.00105941	0.00024578	0.000525317
5320	Lymphoid NN	3.31641e-06	1.60221e-05	0	0	9.20531e-06	1.42572e-05	0	0	7.04823e-06	5.79798e-06	1.32426e-05	1.60791e-05	5.08371e-05
5321	Lymphoid NN	0.000374755	0.000280387	0.000422812	0.000328754	0.000280762	0.000228115	0.000240251	0.000233922	0.000288978	0.000298596	0.000748206	0.000236592	0.000965905
5322	Lymphoid NN	0.000654992	0.000476658	0.00129117	0.000469649	0.000423444	0.000242372	0.000286454	0.000362201	0.000426418	0.000440646	0.000814419	0.000581144	0.000898122
5312	Microglia NN	0.124699	0.094935	0.105557	0.129623	0.10628	0.0830624	0.0559416	0.0572806	0.0459615	0.0388551	0.0320073	0.0398394	0.0219786
5315	Monocytes NN	1.82403e-05	8.01106e-06	2.72782e-05	0	4.60265e-06	1.42572e-05	1.84809e-05	2.26376e-05	2.46688e-05	1.1596e-05	5.95916e-05	1.60791e-05	1.69457e-05
5289	OEC NN	8.29104e-06	0	0.00896543	0	0	0	0	0	0	5.79798e-06	0	0.0214656	3.38914e-05
5290	OEC NN	9.28596e-05	0	0.0297696	0	0	0	0	0	0	0	0	0.0211095	0
5291	OEC NN	0.000570423	0	0.0478914	0	0	0	2.77213e-05	0	0	0	0	0.00672565	5.08371e-05
5292	OEC NN	0.000106125	0	0.00248686	0	0	0	0	0	0	0	0	0.000103366	0
5266	OPC NN	0.000708054	0.000656907	0.000982015	0.00171422	0.000372815	0.000427716	0.000147847	5.2821e-05	6.34341e-05	2.89899e-05	3.31064e-05	0.000273345	8.47285e-05
5267	OPC NN	2.81895e-05	5.20719e-05	8.18345e-05	7.04473e-05	5.52318e-05	0.000427716	0.000314175	0.000203738	0.000271357	0.000289899	0.000417141	0.000192949	5.08371e-05
5268	OPC NN	0.000331641	0.000352486	0.000318245	0.000563579	0.000142682	0.000142572	7.39235e-05	2.26376e-05	2.81929e-05	3.76868e-05	3.97277e-05	0.0001539	1.69457e-05
5269	OPC NN	0.0713792	0.0796379	0.0730373	0.120418	0.0634982	0.0615626	0.0627518	0.0550999	0.0481994	0.0409192	0.0341923	0.035374	0.0171152
5270	OPC NN	0.000135973	0.000168232	0.000131845	0.000469649	8.28478e-05	0.000441973	0.000129366	9.05503e-05	7.40065e-05	5.50808e-05	6.62129e-06	7.58014e-05	3.38914e-05
5271	OPC NN	0.00106457	0.000977349	0.00145938	0.0013385	0.000671987	0.00081266	0.000766956	0.000422568	0.000387653	0.000455141	0.000496597	0.00093029	0.000288077
5272	Oligo NN	0.00191191	0.00279185	0.00228227	0.00272396	0.00297792	0.0070288	0.00382554	0.0040144	0.00391882	0.00451952	0.00354901	0.00645231	0.00188097
5273	Oligo NN	0.00345073	0.00323647	0.00407809	0.00511917	0.00363149	0.00457656	0.00284605	0.00252032	0.00196293	0.00222062	0.00125804	0.00436892	0.00135566
5274	Oligo NN	0	4.00553e-06	0	0	0	0	0	7.54586e-06	3.52412e-06	8.69696e-06	0	6.89104e-06	0
5275	Oligo NN	0.00026863	0.000292404	0.000427358	0.000422684	0.000395828	0.000670088	0.000508224	0.000520664	0.00047928	0.000342081	0.000198639	0.000983122	0.000338914
5276	Oligo NN	1.32657e-05	8.01106e-06	2.72782e-05	4.69649e-05	1.3808e-05	2.85144e-05	2.77213e-05	7.54586e-06	2.11447e-05	1.1596e-05	0	4.59403e-05	0
5277	Oligo NN	0.0279275	0.00900843	0.00549655	0.00878244	0.00194232	0.00590248	0.00268897	0.000475389	0.00161757	0.00042905	4.6349e-05	0.00166074	0.000220294
5278	Oligo NN	0	0	0	0	0	0	0	0	0	0	0	0	0
5279	Oligo NN	0.000266971	0.000344475	0.000327338	0.000493131	0.000561524	0.000869689	0.000498984	0.000392385	0.000373556	0.000385565	0.000231745	0.00116459	0.000203348
5280	Oligo NN	0.000732928	0.000620857	0.000786521	0.000868851	0.00112305	0.00192472	0.00107189	0.00143371	0.00142022	0.00124656	0.000549567	0.0023866	0.000660883
5281	Oligo NN	0.000255364	0.000184254	0.000254596	0.000375719	0.000446457	0.000784146	0.000341896	0.000279197	0.000296026	0.000214525	0.000105941	0.000863677	0.000152511
5282	Oligo NN	0.00294663	0.00256754	0.00303242	0.00507221	0.00618136	0.00828343	0.00522085	0.0044596	0.00475051	0.00389334	0.00137061	0.0124797	0.00276215
5283	Oligo NN	0.000220542	0.000164227	0.000209133	0.000211342	0.000598345	0.000584545	0.000175568	0.000249013	0.000169158	0.000107263	5.29703e-05	0.000654649	0.000101674
5284	Oligo NN	0.0075067	0.009421	0.0132072	0.0096278	0.044006	0.0581979	0.0358714	0.0538925	0.051808	0.106807	0.0445414	0.111809	0.0181997
5285	Oligo NN	0.0903706	0.107881	0.0789612	0.113373	0.222101	0.333889	0.235557	0.318579	0.305608	0.346145	0.130075	0.41784	0.0938453
5286	Oligo NN	0.000195668	0.000244337	0.000627398	0.000399202	0.00100338	0.00272313	0.00206986	0.0013658	0.00536723	0.0206437	0.00469449	0.00994147	0.00193181
5287	Oligo NN	3.81388e-05	1.60221e-05	9.09273e-06	4.69649e-05	0.000105861	0.00025663	9.24044e-05	0.000181101	7.75306e-05	8.69696e-05	7.28342e-05	0.00024578	0
5288	Oligo NN	3.31641e-06	4.00553e-06	1.81855e-05	0.000164377	0.000110464	8.55432e-05	0	3.77293e-05	1.76206e-05	1.1596e-05	1.98639e-05	3.44552e-05	1.69457e-05
5304	Peri NN	0.0424385	0.0338147	0.0355026	0.039427	0.0328169	0.0245652	0.0296895	0.0358428	0.0299585	0.0254125	0.0422968	0.0161733	0.0112519
5305	Peri NN	0.000686498	0.0007971	0.000604666	0.000305272	0.000487881	0.000370687	0.000277213	0.000301834	0.000465183	0.000350778	0.00153614	0.00055358	0.00223683
5306	SMC NN	0.0010314	0.000845166	0.00101839	0.00115064	0.000593742	0.000370687	0.000619109	0.000618761	0.000669582	0.000559505	0.00104616	0.000197543	6.77828e-05
5307	SMC NN	0.0128179	0.0151369	0.0126525	0.00990959	0.0120543	0.00983747	0.0112826	0.010934	0.0136701	0.0105697	0.0219827	0.00640637	0.00432116
5308	SMC NN	0.000265313	0.000696962	0.000586481	2.34824e-05	0.000372815	0.000270887	0.000101645	8.30045e-05	0.000352412	0.000388464	0.000741584	0.0004617	0.000135566
5243	Tanycyte NN	3.31641e-06	2.40332e-05	4.54636e-06	0	0	2.85144e-05	0.000277213	3.77293e-05	7.04823e-06	0	1.32426e-05	1.37821e-05	0.0039653
5244	Tanycyte NN	1.65821e-06	0	4.54636e-06	0	0	0	0.000933284	0	0	0	0	0.000110257	0.00106758
5245	Tanycyte NN	1.65821e-06	4.00553e-06	1.36391e-05	0	4.60265e-06	0	0.000739235	0	0	0	6.62129e-06	0	0.00113536
5246	Tanycyte NN	0	0	0	0	4.60265e-06	1.42572e-05	0.00190353	0	0	0	0	6.89104e-06	0.0033383
5247	Tanycyte NN	0	4.00553e-06	4.54636e-06	0	9.20531e-06	0	0.00318795	0	0	0	6.62129e-06	6.89104e-06	0.00389751
5248	Tanycyte NN	0	0	0	0	0	0	9.24044e-06	0	0	0	0	0	1.69457e-05
5249	Tanycyte NN	0	0	1.81855e-05	0	4.60265e-06	0	0.00422288	0	0	0	0	2.98612e-05	0.00469396
5250	Tanycyte NN	1.65821e-06	4.00553e-06	3.63709e-05	0	0	0	0.00361301	0	0	0	0	1.37821e-05	0.000660883
5296	VLMC NN	1.49239e-05	8.41161e-05	2.27318e-05	0	2.76159e-05	5.70288e-05	0.000129366	7.54586e-06	0.000176206	4.92828e-05	0.000827661	5.97223e-05	0.00011862
5297	VLMC NN	0.00501608	0.00646492	0.00832894	0.000704473	0.00114606	0.000384944	0.00176492	7.54586e-06	0.00179378	0.00196841	0.00612469	0.00226256	0.00142344
5298	VLMC NN	0.00996417	0.0132303	0.0127798	0.000281789	0.0027754	0.00337896	0.00617261	0.00304098	0.00754866	0.00299465	0.013567	0.00739179	0.00654104
5299	VLMC NN	0.000353198	0.000781078	0.000904726	0	0.000303775	0.000342173	0.000480503	0.000120734	0.000683679	0.00100015	0.00280743	0.00146549	0.00140649
5300	VLMC NN	0.00061022	0.000841161	0.000736511	0.000140895	0.000326788	0.000470488	0.000452781	0.000603669	0.000764733	0.000452242	0.00186058	0.000565065	0.00083034
5301	VLMC NN	0.0104036	0.0140394	0.0120888	0.00756135	0.00816511	0.00687197	0.0087969	0.0102397	0.0105935	0.00849983	0.031716	0.00692549	0.00913374
5302	VLMC NN	2.65313e-05	0.000236326	4.54636e-06	0	0.00103099	4.27716e-05	9.24044e-06	0.000203738	7.04823e-06	0.000336283	0.0016487	0.000656946	0.0276554
5303	VLMC NN	0	4.00553e-06	0	0	0	0	0	7.54586e-06	1.40965e-05	5.79798e-06	1.32426e-05	1.37821e-05	0
