# Supplementary material for: Molecularly defined and spatially resolved cell atlas of the whole mouse brain
Source: Nature. 2023 Dec 13;624(7991):343–54. doi: 10.1038/s41586-023-06808-9 (PMC10719103; doi:10.1038/s41586-023-06808-9)
Supplement: Supplementary file 4 — Compositions of spatial modules. The “brain_region” sheet contains brain region compositions of spatial modules. Each row is a level-1 spatial module. “spatial_modules_level_1_name” column is the name of the level-1 spatial module. The columns after “spatial_modules_level_1_name” are the fractions of cells in each spatial module that belong to individual major brain region. The “subclass” sheet contains subclass compositions of spatial modules. Each row is a level-2 spatial module. “spatial_modules_level_2_name” column is the name of the level-2 spatial module. “spatial_modules_level_1_name” column is the name of the level-1 spatial module. The columns after “spatial_modules_level_1_name” are the fractions of cells in each spatial module that belongs to individual cell subclasses. [file 41586_2023_6808_MOESM4_ESM.xlsx]

## Sheet: brain_region
spatial_modules_level_1_name	Isocortex	Hippocampus	Olfactory	Cortical_subplate	Striatum	Pallidum	Hypothalamus	Thalamus	Midbrain	Hindbrain	Cerebellum	Fiber_tracts	Ventricular_systems
SM_CB	0	0.000553808	0	0	0	0	0	0	0.0136302	0.00255915	0.917551	0.0552341	0.0104718
SM_CB/FT	0	0	0	0	0	0	0	0	0.000184231	0.054877	0.723288	0.211907	0.00974378
SM_CTX	0.941723	0.00122379	0.00537116	0.00287151	0.00152648	0	0	0	1.62738e-06	0	0	0.047268	1.46464e-05
SM_FT	0.0137118	0.0961825	0.0361226	0.00304541	0.0185392	0.00796921	0.00678735	0.00714302	0.0059908	0.061753	0.0266233	0.692361	0.0237705
SM_HB	3.70888e-05	0.0016061	1.61255e-06	0	0.00151096	0.0111798	0.0283116	0.00662115	0.149327	0.611915	0.0389819	0.143624	0.006884
SM_HY	0	0.00250008	3.04887e-05	0	0.000381109	0.0150005	0.782486	0.0602153	0.0436599	0.000579286	0	0.0822891	0.0128586
SM_MB	0.00448461	0.00267953	3.12299e-06	0	0.000218609	0.000296684	0.00551208	0.0531627	0.890408	0.00303242	0.00936272	0.0239627	0.00687682
SM_MOB inner	0.00114107	0	0.969832	0	0	0	0	0	0	0	0	0.029027	0
SM_MOB outer	0.0109022	0	0.814347	0	0	0	0	0	0	0	0	0.174751	0
SM_OLF/HPF	0.0309793	0.587607	0.247543	0.0848878	0.0196538	0.000105957	8.34415e-05	0.00105957	0.0020569	5.29787e-06	9.40372e-05	0.0244232	0.00150062
SM_PAL/STR	0.00286982	0.000947485	0.0373316	0.0296901	0.411674	0.260394	0.139804	0.00229175	6.15694e-05	3.42052e-05	0	0.106614	0.00828793
SM_RSP	0.98451	0.00591587	0	0	0	0	0	0	0.00583427	0	0	0.00373992	0
SM_RT	0	0.000584471	0	0	0.000905929	0.0737894	0.0503229	0.623133	0.00245478	0	0	0.245419	0.00338993
SM_STR	0.000818101	1.08e-05	0.0131139	0.0031995	0.944734	0.0280962	0.0004131	0	0	0	0	0.00890191	0.000712801
SM_TH	0	0.0153767	0	0	0	9.87042e-05	0.0175905	0.894436	0.00250991	0	0	0.0482029	0.0217854
SM_VS	0.000384626	0.0190967	0.132667	0.00453859	0.127879	0.00144235	0.0379722	0.00950989	0.0463956	0.0363087	0.0535881	0.116071	0.414147

## Sheet: subclass
spatial_modules_level_2_name	spatial_modules_level_1_name	ACB-BST-FS D1 Gaba	AD Serpinb7 Glut	ADP-MPO Trp73 Glut	AHN Onecut3 Gaba	AHN-RCH-LHA Otp Fezf1 Glut	AHN-SBPV-PVHd Pdrm12 Gaba	APN C1ql2 Glut	APN C1ql4 Glut	ARH-PVi Six6 Dopa-Gaba	ARH-PVp Tbx3 Gaba	ARH-PVp Tbx3 Glut	AV Col27a1 Glut	AVPV-MEPO-SFO Tbr1 Glut	B-PB Nr4a2 Glut	BST Tac2 Gaba	BST-MPN Six3 Nrgn Gaba	BST-SI-AAA Six3 Slc22a3 Gaba	BST-po Iigp1 Glut	CA1-ProS Glut	CA2-FC-IG Glut	CA3 Glut	CB Granule Glut	CB PLI Gly-Gaba	CBN Dmbx1 Gaba	CBN Neurod2 Pvalb Glut	CBX Golgi Gly-Gaba	CBX MLI Cdh22 Gaba	CBX MLI Megf11 Gaba	CBX Purkinje Gaba	CEA-AAA-BST Six3 Sp9 Gaba	CEA-BST Ebf1 Pdyn Gaba	CEA-BST Gal Avp Gaba	CEA-BST Rai14 Pdyn Crh Gaba	CEA-BST Six3 Cyp26b1 Gaba	CLA-EPd-CTX Car3 Glut	CM-IAD-CL-PCN Sema5b Glut	COAa-PAA-MEA Barhl2 Glut	COAp Grxcr2 Glut	CS-PRNr-DR En1 Sox2 Gaba	CS-PRNr-PCG Tmem163 Otp Gaba	CS-RPO Meis2 Gaba	CT SUB Glut	CU-ECU Pax2 Gly-Gaba	CU-ECU-SPVI Foxb1 Glut	CUN Evx2 Lhx2 Glut	CUN-PPN Evx2 Meis2 Glut	DCO Il22 Gly-Gaba	DCO UBC Glut
SM_CB/FT:0	SM_CB/FT	0	0	0	0	0	0	0	0	0	0	0	0	0	0	0	0	0	0	0	0	0	0.981942	0.000296195	0.000251422	0.000103324	0.00189427	0.000134321	0.000423628	2.41089e-05	0	3.44413e-06	0	0	0	0	0	3.44413e-06	0	0	0	0	7.23268e-05	0	6.88826e-06	6.88826e-06	0	0.00420873	0.00718446
SM_CB:0	SM_CB	0	0	0	0	0	0	0	0	0	0	0	0	0	0	0	0	0	0	0	0	0	0.178034	0.00343022	0	0	8.57554e-05	0.168172	0.6375	0.00300716	1.14341e-05	0	0	0	0	0	0	5.71703e-06	0	0	0	5.71703e-06	0.000360173	0	1.71511e-05	1.14341e-05	0	5.71703e-05	0.00820965
SM_CB:11	SM_CB	0	0	0	0	0	0	0	0	0	0	0	0	0	0	0	0	0	0	0	0	0	0.920303	0.00955538	0	0	0.00227599	0.00142484	0.034342	0.0298371	0	4.70245e-06	0	0	0	0	0	0	0	0	0	0	0.000263337	0	0	0	0	9.4049e-06	0.001533
SM_CTX:0	SM_CTX	0	0	1.26593e-05	0	0	0	0	0	0	0	0	0	6.32967e-06	0	0	6.32967e-06	0	0	6.32967e-06	0	0	1.8989e-05	0	0	0	0	0	0	0	2.53187e-05	0	0	0	0	0.0773676	0	0.000101275	0	0	0	0	0.000303824	0	0	0	0	0	0
SM_CTX:1	SM_CTX	0	0	4.60859e-06	0	4.60859e-06	0	0	0	0	0	0	0	0	0	0	0	0	0	0	0	0	2.76516e-05	0	0	0	0	4.60859e-06	0	0	4.60859e-06	0	0	0	0	0.000188952	0	2.76516e-05	2.3043e-05	0	0	0	0.000732766	0	0	0	0	0	4.60859e-06
SM_CTX:2	SM_CTX	0	0	0	0	0	0	0	0	0	0	0	0	0	0	0	0	0	0	0	0	0	3.73916e-05	0	0	0	0	0	0	0	1.86958e-05	0	0	0	0	0.00806723	0	0	0	0	0	0	0.000261741	0	0	0	0	0	0
SM_CTX:3	SM_CTX	0	0	0	9.90168e-06	0	0	0	0	0	0	0	0	0	0	0	0	0	0	0	0	0	9.90168e-06	0	0	0	0	0	0	0	3.96067e-05	0	0	0	0	0.0287446	0	0.00017823	0	0	0	0	0.000504985	0	0	0	0	0	9.90168e-06
SM_CTX:5	SM_CTX	0	0	0	0	0	0	0	0	0	0	0	0	0	0	0	0	0	0	0	0	0	0	0	0	0	0	0	0	0	0	0	0	0	0	0.0025832	0	8.07249e-05	0	0	0	0	0.000201812	0	0	0	0	0	0
SM_CTX:7	SM_CTX	0	0	0	0	0	0	0	0	0	0	0	0	0	0	0	0	0	0	0	0	0	0	0	0	0	0	0	0	0	0	0	0	0	0	3.94617e-05	0	0	0	0	0	0	0.000749773	0	0	0	0	0	0
SM_FT:0	SM_FT	8.20614e-05	0.000164123	0.000492368	0	8.20614e-05	0	0	0	0	0	0.000164123	8.20614e-05	0.00172329	0	0	0.000164123	0	0.000246184	0.00681109	0.0157558	0.000410307	0.118743	0.00385688	0.000984737	0.000246184	0.000738552	0.000410307	0.000328246	8.20614e-05	8.20614e-05	0.00131298	0	0.000164123	0	8.20614e-05	0	0.00246184	0	0	0	0	0.0452979	8.20614e-05	8.20614e-05	0	0	0.0155096	0.0171508
SM_HB:0	SM_HB	0	0	0	0	5.85103e-05	0	0	0	0	0	0	0	0	0	0	0	0	0	0	0	0	0.000351062	0	0	0	0	5.85103e-05	0	0	0	0	0	0	0	0	0	5.85103e-05	0	0	0	0	0.000936165	0.000351062	0.0202446	0	0	0	0
SM_HB:1	SM_HB	0	6.72993e-05	0	6.72993e-05	6.72993e-05	0	6.72993e-05	0	0	0	0	0	0.000201898	0.00302847	0	6.72993e-05	0	0	0	0	0	0.00821051	6.72993e-05	0	0	0	6.72993e-05	0.00121139	0	0	0.000134599	0	0	0	0	0	0	0	0	0.000403796	0.000201898	0.00343226	6.72993e-05	0.017767	0	0.000336496	0	0.000807591
SM_HB:10	SM_HB	0	0	0	0	0	0	0	0	0	0	0	0	0	0.00367512	0	0	0	0	0	0	0	0.00588019	0.000367512	0.00128629	0.0016538	0	0.00183756	0.00385888	0.000183756	0	0	0	0	0	0	0	0.000183756	0	0.00569644	0.00110254	0	0.000367512	0	0.000551268	0.00091878	0.00588019	0	0.00661521
SM_HB:11	SM_HB	0	0	0	0	0	0	0	0	0	0	0	0	0	0	0	0	0	0	0	0	0	0.021794	0	0	0.000458821	0	0	0	0	0	0	0	0	0	0	0	0	0	0	0	0	0.00114705	0	0.000917642	0	0	0.00022941	0.0107823
SM_HB:12	SM_HB	0	0	0	0	0	0	0	0	0	0	0	0	0	0.000919329	0	0	0	0	0	0	0	0	0	0.000229832	0	0	0	0	0	0	0	0	0	0	0	0	0	0	0.00183866	0.00459664	0.00229832	0.000459664	0	0	0	0.000459664	0	0
SM_HB:13	SM_HB	0	0	0	0	0	0	0	0	0	0	0	0	0	0	0	0	0	0	0	0	0	0	0	0	0	0	0	0	0	0	0	0	0	0	0	0	0.000235682	0	0	0	0	0.00777752	0	0	0	0	0	0
SM_HB:14	SM_HB	0	0	0	0	0	0	0	0	0	0	0	0	0	0.00148104	0	0	0	0	0	0	0	0.00562796	0	0	0	0.000296209	0	0.000296209	0	0	0	0	0	0	0	0	0.000592417	0	0.000592417	0.000592417	0.000296209	0.0035545	0	0.000296209	0	0	0	0.0216232
SM_HB:15	SM_HB	0	0	0	0	0	0	0	0	0	0	0	0	0	0	0	0	0	0	0	0	0	0.0164975	0.204949	0.513959	0.191307	0.000634518	0.0111041	0.00729695	0.00126904	0	0	0	0	0	0	0	0	0	0	0	0.000317259	0.00380711	0	0	0	0	0.00317259	0.00475888
SM_HB:16	SM_HB	0	0	0.000346141	0	0	0	0	0	0	0	0.000346141	0	0	0	0	0	0	0	0	0	0	0	0	0	0	0	0	0	0	0	0	0	0	0	0	0	0	0	0	0	0	0.000346141	0	0	0	0	0	0
SM_HB:17	SM_HB	0	0	0	0	0	0	0	0	0	0	0.000212857	0	0	0	0	0	0	0	0	0	0	0.000425713	0	0	0	0	0	0	0	0	0	0	0	0	0	0	0.000212857	0	0	0	0	0.00063857	0	0	0	0	0	0
SM_HB:19	SM_HB	0	0	0	0	0	0	0	0	0	0	0	0	0	0	0	0	0	0	0	0	0	0.0310196	0	0	0	0	0	0	0	0	0	0	0	0	0	0	0.00257338	0	0	6.95507e-05	0.000904159	0.00257338	0	0.000139101	0	0	0	0.000417304
SM_HB:2	SM_HB	0	0	0	0	0	0	7.98403e-05	7.98403e-05	0	0	0	0	0	0.00175649	0	0	0	0	0	0	0	0.000399202	0	0.000239521	7.98403e-05	0	0	0.000319361	0	0	0	0	0	0	0	0	0	0	0.0807984	0.00678643	0.00646707	0.000479042	0	7.98403e-05	0.00319361	0.150898	0	7.98403e-05
SM_HB:20	SM_HB	0	0	0	0	0	0	0	0	0.000674764	0	0	0	0	0	0	0	0	0	0	0	0	0.00202429	0	0	0	0	0	0	0	0	0	0	0	0	0	0	0	0	0	0	0	0.00269906	0	0	0	0.000674764	0	0
SM_HB:3	SM_HB	0	0	0	9.74469e-05	0	0	0	0	0	0	0	0	0	0.000487234	0	0	0	0	0	0	0	0.000389788	0	0.00107192	0	0	0	0	0	0	0	0	0	0	0	0	9.74469e-05	0	0.00214383	0.0587605	0.117716	0	0	0	0	0.000682128	0	0
SM_HB:4	SM_HB	0	0	0	0	0	0	0	0	0	0	0	0	0	0	0	0	0	0	0	0	0	0.00144605	0.000111235	0	0	0	0.000222469	0.000667408	0	0	0	0	0	0	0	0	0.000111235	0	0	0	0	0.000778643	0.000111235	0.00211346	0	0	0.000333704	0.00111235
SM_HB:5	SM_HB	0	0	0	0	0	0	0	0	0	0	0	0	0	0	0	0	0	0	0	0	0	0.00976682	0.00183128	0.000366256	0.00817971	0.000122085	0.000732511	0.00122085	0	0	0	0	0	0	0	0	0.000366256	0	0	0.000122085	0.000366256	0.00219753	0	0.00207545	0	0.000122085	0.00122085	0.0107435
SM_HB:6	SM_HB	0.000129316	0.000129316	0.000775896	0.000129316	0	0.000129316	0	0.000129316	0	0.000129316	0	0	0.000129316	0	0	0	0	0	0	0	0	0.000258632	0	0.000129316	0.000129316	0	0	0	0	0	0	0	0	0	0	0	0.000517264	0	0.0081469	0.000129316	0.000517264	0.00193974	0	0	0	0.000129316	0	0.000129316
SM_HB:7	SM_HB	0	0	0	0	0	0	0	0	0	0	0	0	0	0	0	0	0	0	0	0	0	0.00570196	0	0	0	0	0	0.000770535	0	0	0	0	0	0	0	0	0.000308214	0	0	0	0	0.00292803	0.0044691	0.372014	0	0	0	0.000616428
SM_HY:0	SM_HY	0	0	0.00152439	0.181818	0.387611	0.202328	0	0	0.00166297	0	0	0	0.000277162	0	0.000970067	0.0166297	0	0.000138581	0	0	0	0	0	0	0	0	0	0	0	0	0.000138581	0	0	0	0	0	0.000138581	0	0	0	0	0	0	0	0	0	0	0
SM_HY:1	SM_HY	0	0	0	0.0192469	0.0104603	0.00125523	0	0	0.00390516	0.00097629	0.00669456	0	0	0	0	0.00167364	0	0	0	0	0	0	0	0	0	0	0	0	0	0	0.00027894	0	0	0	0	0	0.00055788	0	0	0	0.00013947	0	0	0	0	0	0	0
SM_HY:10	SM_HY	0	0	0.000384763	0.000769527	0.00346287	0	0	0	0.000769527	0.00230858	0.013082	0	0.000384763	0	0	0	0.000384763	0	0	0	0	0.000384763	0	0	0	0	0	0	0	0	0.0042324	0	0	0	0	0	0	0	0	0	0	0.000384763	0	0	0	0	0	0
SM_HY:11	SM_HY	0	0	0.000475737	0	0.00570885	0.000951475	0	0	0	0	0.0038059	0	0	0	0	0	0	0	0	0	0	0	0	0	0	0	0	0	0	0	0	0	0	0	0	0	0.000475737	0	0	0	0	0.000475737	0	0	0	0	0	0
SM_HY:12	SM_HY	0	0	0	0	0.00230947	0.000769823	0	0	0.00230947	0.000769823	0.000769823	0	0	0	0	0.00230947	0	0	0	0	0	0	0	0	0	0	0	0	0	0	0	0	0	0	0	0	0	0	0	0	0	0.000769823	0	0	0	0	0	0
SM_HY:13	SM_HY	0	0	0	0	0	0	0	0	0	0	0	0	0	0	0	0	0	0.00708104	0	0	0	0	0	0	0	0	0	0	0	0	0	0	0	0	0	0	0	0	0	0	0	0.00236035	0	0	0	0	0	0
SM_HY:14	SM_HY	0	0	0	0.0210421	0.00300601	0	0	0	0	0	0.011022	0	0	0	0	0	0	0	0	0	0	0	0	0	0	0	0	0	0	0	0	0	0	0	0	0	0	0	0	0	0	0	0	0	0	0	0	0
SM_HY:15	SM_HY	0	0	0	0.000906947	0.0016325	0.0114275	0	0	0	0	0	0	0	0	0	0	0	0.000181389	0	0	0	0	0	0.000181389	0	0	0	0	0	0.000362779	0.000362779	0	0	0	0	0	0.000181389	0	0	0	0	0.000181389	0	0	0	0	0	0
SM_HY:16	SM_HY	0	0	0	0	0	0	0	0	0	0	0.0100756	0	0	0	0	0	0	0	0	0	0	0.00251889	0	0	0	0	0	0	0	0	0	0	0	0	0	0	0	0	0	0	0	0.00251889	0	0	0	0	0	0
SM_HY:18	SM_HY	0	0	0.00425877	0.00202799	0.0310282	0.00344758	0	0	0.00405597	0.000405597	0.000202799	0	0.0158183	0	0.000811194	0.195498	0	0	0	0	0	0	0	0	0	0	0	0	0	0.000202799	0.000202799	0	0	0	0	0	0	0	0	0	0	0	0	0	0	0	0	0
SM_HY:2	SM_HY	0	0	0	0.00595928	0.00480053	0.00364178	0	0	0.00198643	0.000993213	0.00297964	0	0.000496607	0	0.000165536	0.00132428	0.000165536	0	0	0	0	0	0	0	0	0	0	0	0	0.000331071	0.000165536	0	0	0	0	0	0	0	0	0	0	0	0	0	0	0	0	0
SM_HY:5	SM_HY	0	0	0	0.0035769	0.00178845	0	0	0	0.0229944	0.180378	0.213592	0	0.00153296	0	0	0.000510986	0	0	0	0	0	0	0	0	0	0	0	0	0	0	0.000255493	0.000255493	0	0	0	0	0	0	0	0	0	0.00127747	0	0	0	0	0	0
SM_HY:6	SM_HY	0	0	0	0.000269034	0.000538068	0	0	0	0.000807103	0.0104923	0.00914716	0	0	0	0.000269034	0	0	0	0	0	0	0	0	0	0	0	0	0	0	0	0.000269034	0	0	0	0	0	0	0	0	0	0	0.000269034	0	0	0	0	0	0
SM_HY:7	SM_HY	0	0	0	0.00151561	0	0	0	0	0	0.000303122	0.000303122	0	0	0	0	0	0	0	0	0	0	0	0	0	0	0	0	0	0	0	0	0	0	0	0	0	0	0	0	0	0	0	0	0	0	0	0	0.000303122
SM_HY:8	SM_HY	0	0	0	0	0.000319795	0.000319795	0	0	0	0	0	0	0	0	0	0	0	0	0	0	0	0.000639591	0	0.000639591	0	0	0	0	0	0	0	0	0	0	0	0	0	0	0	0	0	0	0	0	0	0	0	0
SM_HY:9	SM_HY	0	0	0	0.0158616	0.00901226	0.0133381	0	0	0.00144196	0	0.00036049	0	0	0	0	0	0	0	0	0	0	0	0	0	0	0	0	0	0	0	0.000720981	0	0	0	0	0	0	0	0	0	0	0.00036049	0	0	0	0	0	0
SM_MB:0	SM_MB	0	4.33745e-05	0	0	0	0	0.000130124	8.67491e-05	0	0	0	4.33745e-05	0	0	0	0	0	0	0	0	0	4.33745e-05	8.67491e-05	0	0	0	8.67491e-05	0	0	0	0	0	0	0	0	0	0	0	0	0	0	0.00121449	0	8.67491e-05	0	0	0	4.33745e-05
SM_MB:1	SM_MB	0	0	0	0	0	0	0	0	0	0	0	0	0	0	0	0	0	0	0	0	0	0.00301391	7.26243e-05	0	0	0	0.00217873	0.00795236	7.26243e-05	0	0	0	0	0	0	0	3.63121e-05	0	0	0	0	0.000290497	0	0	0.000544682	0	0	0.000108936
SM_MB:10	SM_MB	0	0	0	0	0	0	0.469585	0.283787	0	0	0	0	0	0	0	0	0	0	0	0	0	0	0	0	0	0	0	0	0	0	0	0	0	0	0	0	0	0	0	0	0	0.000509035	0	0	0	0	0	0
SM_MB:11	SM_MB	0	0	0	0	0	0	0.00169539	0.000565131	0	0	0	0	0	0	0	0	0	0	0	0	0	0	0	0	0	0	0	0	0	0	0	0	0	0	0	0	0	0	0	0	0	0	0	0	0	0	0	0
SM_MB:12	SM_MB	0	0	0	0	0	0	0	0	0	0	0	0	0	0	0	0	0	0	0	0	0	0	0	0	0	0	0	0	0	0	0	0	0	0	0	0	0	0	0.00153965	0	0	0	0	0	0.000769823	0.00153965	0	0
SM_MB:13	SM_MB	0	0	0	0	0	0	0	0	0	0	0	0	0	0	0	0	0	0	0	0	0	0.00141643	0	0	0	0	0	0	0	0	0	0	0	0	0	0	0	0	0	0	0	0.00849858	0	0	0	0	0	0
SM_MB:2	SM_MB	0	0	0	0	0	0	0	7.51258e-05	0	0	0	0	0	0	0	0	0	0	0	0	0	0.000150252	0	0	7.51258e-05	0	0	0	0	0	0	0	0	0	0	0	0	0	0	7.51258e-05	0	0.000375629	0	0	0.000676133	0	0	0
SM_MB:3	SM_MB	0	0	0	0	0	0	0.000349253	0.000436567	0	0	0	0	0	0	0	0	0	0	0	0	0	0.000174627	0	0	8.73134e-05	0	0	0	0	0	0	0	0	0	0	0	0	0	0	0	0	0.000611194	0	0	0.000174627	0	0	0
SM_MB:4	SM_MB	0	0	0	0	0	0	0	0.000329236	0	0	0	0	0	0	0	0	0	0	0	0	0	0.00208516	0.000219491	0	0.000109745	0	0.000329236	0.000548727	0	0	0	0	0	0	0	0	0	0	0.000438982	0	0	0.000548727	0	0.000109745	0.0838455	0.00570676	0	0.000877963
SM_MB:6	SM_MB	0	0	0	0	0	0	0	0	0	0	0	0	0	0	0	0	0	0	0	0	0	0.000661201	0.00013224	0.00013224	0	0	0.00026448	0.00145464	0.00013224	0	0	0	0	0	0	0	0	0	0	0	0	0.00105792	0	0	0.00251256	0.00013224	0	0.00026448
SM_MB:7	SM_MB	0	0	0	0	0	0	0.000631579	0.00252632	0	0	0	0.000210526	0	0	0	0	0	0	0	0	0	0.000210526	0	0	0	0	0	0	0	0	0	0	0	0	0	0.00736842	0	0	0	0	0	0	0	0	0	0	0	0
SM_MB:8	SM_MB	0	0	0	0	0	0	0.00270027	0.00315032	0	0	0	0	0	0	0	0	0	0	0	0	0	0.000450045	0	0.000225023	0	0	0	0.000225023	0	0	0	0	0	0	0	0	0	0	0	0	0	0.000225023	0	0	0	0	0	0
SM_MB:9	SM_MB	0	0	0	0	0	0	0.0039438	0.000739463	0.000246488	0	0	0	0	0	0	0	0	0	0	0	0	0	0	0	0	0	0	0	0	0	0	0	0	0	0	0.000246488	0	0	0	0	0	0	0	0	0	0	0	0
SM_MOB inner:0	SM_MOB inner	0	0	2.8931e-05	0	0	0	0	0	0	0	0	0	7.23275e-06	0	0	0	0	0	0	0	0	0	0	0	0	0	0	0	0	0	0	0	0	0	0	0	1.44655e-05	0	0	0	0	2.16982e-05	0	0	0	0	0	7.23275e-06
SM_MOB inner:1	SM_MOB inner	0	0	0.000106944	0	1.7824e-05	0	0	0	0	0	5.34721e-05	0	7.12962e-05	0	0	0	0	0	0	0	0	3.56481e-05	0	0	0	0	0	0	0	0	0	0	0	0	0	0	7.12962e-05	0	0	0	0	7.12962e-05	0	0	0	0	0	0.000106944
SM_MOB inner:2	SM_MOB inner	0	0	0	0	0	0	0	0	0	0	0	0	0	0	0	0	0	0	0	0	0	0	0	0	0	0	0	0	0	1.80382e-05	0	0	0	0	0	0	0	0	0	0	0	0.00019842	0	0	0	0	0	0
SM_MOB inner:3	SM_MOB inner	0	0	0.000188442	0	0	0	0	0	0	0	0	0	0	0	0	0	0	6.28141e-05	0	0	0	0	0	0	0	0	0	0	0	0	0	0	0	0	0	0	0.00175879	0	0	0	0	0.000125628	0	0	0	0	0	6.28141e-05
SM_MOB outer:0	SM_MOB outer	0	0	5.86304e-05	1.46576e-05	2.19864e-05	0	0	0	0	0	4.39728e-05	0	7.3288e-06	0	0	0	0	2.93152e-05	0	0	0	0.000102603	0	0	0	0	0	0	0	0	0	0	0	0	0	0	7.3288e-06	0	0	0	0	0.000703565	0	0	0	0	0	6.59592e-05
SM_MOB outer:1	SM_MOB outer	0	0	0.000480356	7.58457e-05	2.52819e-05	0	0	0	0	0	0.000176973	0	2.52819e-05	0	0	2.52819e-05	0	0.000101128	0	0	0	7.58457e-05	0	0	0	0	0	0	0	0	0	0	0	0	2.52819e-05	0	7.58457e-05	0	0	0	0	0.000353947	0	0	0	0	0	0.000328665
SM_MOB outer:2	SM_MOB outer	0	0	0.000429553	0	0	0	0	0	0	0	0	0	0.000214777	0	0	0	0	0.00064433	0	0	0	0	0	0	0	0	0	0	0	0	0	0	0	0	0	0	0.00107388	0	0	0	0	0.000859107	0	0	0	0	0	0.000214777
SM_OLF/HPF:0	SM_OLF/HPF	0	0	9.69337e-05	0	0	0	0	0	0	0	0	0	0	0	0	0	0	0	0	0	0	9.69337e-05	0	0	0	0	0	3.23112e-05	0	0.000290801	0	0	0	0	0.00025849	0	0.0306957	0.000452357	0	0	0	0.000743158	0	0	0	0	0	0
SM_OLF/HPF:1	SM_OLF/HPF	0	0	0	0	0	0	0	0	0	0	0	0	0	0	0	0	0	0	0.0488883	0.000136687	0.000318936	4.55622e-05	0	0	0	0	0	0	0	0	0	0	0	0	0	0	4.55622e-05	0	0	0	0	0.119464	0	0	0	0	0	0
SM_OLF/HPF:10	SM_OLF/HPF	0	0	0	0	0	0	0	0	0	0	0	0	0	0	0	0	0	0	0.000363928	0	0	0	0	0	0	0	0	0	0	0	0	0	0	0	0.000363928	0	0	0	0	0	0	0.000509499	0	0	0	0	0	0
SM_OLF/HPF:11	SM_OLF/HPF	0	0	0.00046454	0	0	0	0	0	0	0	0	0	7.74234e-05	0	0	0.00046454	0	0	7.74234e-05	0.00046454	0	0	0	0	0	0	0	0	0	0.00023227	0	0	0	0	0	0	0.00123877	0	0	0	0	0.000541963	0	0	0	0	0	0
SM_OLF/HPF:12	SM_OLF/HPF	0	0	0	0	0	0	0	0	0	0	0	0	0	0	0	0	0	0	4.51162e-05	6.01549e-05	0.0116701	0	0	0	0	0	0	0	0	0	0	0	0	0	0	0	0	0	0	0	0	0.000105271	0	0	0	0	0	0
SM_OLF/HPF:15	SM_OLF/HPF	0	0	0	0	0	0	0	0	0	0	0	0	0	0	0	0	0	0	0.0202458	0.00578453	0.789381	0	0	0	0	0	0	0	0	0	0	0	0	0	0.000516476	0	0	0	0	0	0	0.00227249	0	0	0	0	0	0
SM_OLF/HPF:16	SM_OLF/HPF	0	0	0	0	0	0	0	0	0	0	0	0	0	0	0	0	0	0	0.944023	0.00178806	0.00113122	0	0	0	0	0	0	0	0	0	0	0	0	0	0	0	0	0	0	0	0	0.000255437	0	0	0	0	0	0
SM_OLF/HPF:17	SM_OLF/HPF	0	0	0	0	0	0	0	0	0	0	0	0	0	0	0	0	0	0	0	0	0	0	0	0	0	0	0	0	0	0	0	0	0	0	0.000108354	0	0.000108354	0	0	0	0	0.0110521	0	0	0	0	0	0
SM_OLF/HPF:18	SM_OLF/HPF	0	0	0	0	0	0	0	0	0	0	0	0	0	0	0	0	0	0	0	0	0	0.000232396	0	0	0	0	0	0	0	0	0	0	0	0	0.000929584	0	0.00104578	0.000116198	0	0	0	0.00290495	0	0	0	0	0	0
SM_OLF/HPF:19	SM_OLF/HPF	0	0	0.000130497	0	0	0	0	0	0	0	0	0	0	0	0	0	0	0	0	0	0	0	0	0	0	0	0	0	0	0	0	0	0	0	0	0	0.00091348	0	0	0	0	0.00208796	0	0	0	0	0	0
SM_OLF/HPF:2	SM_OLF/HPF	0	0	4.8546e-05	0	0	0	0	0	0	0	0	0	0	0	0	4.8546e-05	0	0	0	0	0	0	0	0	0	0	0	0	0	9.70921e-05	0	0	0	0	0	0	0.000436914	0	0	0	0	0.000436914	0	0	0	0	0	0
SM_OLF/HPF:20	SM_OLF/HPF	0	0	0	0	0	0	0	0	0	0	0	0	0	0	0	0	0	0	0.00980816	0.00403866	0.897303	0	0	0	0	0	0	0	0	0	0	0	0	0	0	0	0	0	0	0	0	0.000288475	0	0	0	0	0	0
SM_OLF/HPF:21	SM_OLF/HPF	0	0	0	0	0	0	0	0	0	0	0	0	0	0	0	0	0	0	0	0	0	0	0	0	0	0	0	0	0	0	0	0	0	0	0	0	0.00121488	0.846621	0	0	0	0.000911162	0	0	0	0	0	0
SM_OLF/HPF:22	SM_OLF/HPF	0	0	0.000635829	0	0	0	0	0	0	0	0	0	0	0	0	0	0	0	0	0	0	0	0	0	0	0	0	0	0	0	0	0	0	0	0.000158957	0	0.000794786	0	0	0	0	0.000953743	0	0	0	0	0	0
SM_OLF/HPF:23	SM_OLF/HPF	0	0	0	0	0	0	0	0	0	0	0	0	0	0	0	0	0	0	0.00460375	0.000657678	0.00016442	0.000493259	0	0	0	0	0	0.00016442	0	0.00016442	0	0	0	0	0	0	0.000822098	0.00016442	0	0	0	0.00559027	0	0	0	0	0	0.00016442
SM_OLF/HPF:25	SM_OLF/HPF	0	0	0	0	0	0	0	0	0	0	0	0	0	0	0	0	0	0	0.0984891	0.691102	0.063421	0.000373065	0	0	0	0	0	0	0	0	0	0	0	0	0.000186532	0	0	0	0	0	0	0.000746129	0	0	0	0	0	0
SM_OLF/HPF:26	SM_OLF/HPF	0	0	0	0	0	0	0	0	0	0	0	0	0	0	0	0	0	0	0.00371602	0.00508508	0.928418	0	0	0	0	0	0	0.00019558	0	0	0	0	0	0	0.00039116	0	0	0	0	0	0	0.00078232	0	0	0	0	0	0
SM_OLF/HPF:27	SM_OLF/HPF	0	0	0	0	0	0	0	0	0	0	0	0	0	0	0	0.000200803	0	0	0.000200803	0	0.00301205	0	0	0	0	0	0	0	0	0	0	0	0	0.00060241	0.000200803	0	0.00180723	0.0230924	0	0	0	0.00120482	0	0	0	0	0	0
SM_OLF/HPF:28	SM_OLF/HPF	0	0	0	0	0	0	0	0	0	0	0	0	0	0	0	0	0	0	0	0	0	0.000411862	0	0	0	0	0	0.000205931	0	0	0	0	0	0	0	0	0	0.000205931	0	0	0	0.00288303	0	0	0	0	0	0
SM_OLF/HPF:29	SM_OLF/HPF	0	0	0.000214087	0	0	0	0	0	0	0	0	0	0	0	0	0.000214087	0	0	0	0	0	0	0	0	0	0	0	0	0	0.0017127	0	0	0	0	0	0	0.00620852	0	0	0	0	0.000642261	0	0	0	0	0	0
SM_OLF/HPF:30	SM_OLF/HPF	0.000442478	0	0.000442478	0	0	0	0	0	0	0	0	0	0.000221239	0	0	0.000221239	0	0	0	0.00265487	0	0.00110619	0	0	0	0	0	0.000884956	0	0.0090708	0.000221239	0	0	0.000442478	0.000663717	0	0.0517699	0	0	0	0	0.00110619	0	0	0	0	0	0
SM_OLF/HPF:32	SM_OLF/HPF	0	0	0	0	0	0	0	0	0	0	0	0	0	0	0	0	0	0	0	0	0	0	0	0	0	0	0	0	0	0	0	0	0	0.00268384	0.00134192	0	0	0	0	0	0	0	0	0	0	0	0	0
SM_OLF/HPF:34	SM_OLF/HPF	0	0	0	0	0	0	0	0	0	0	0	0	0	0	0	0	0	0	0	0	0	0.00059577	0	0	0	0	0	0.000297885	0	0	0	0	0	0	0	0	0	0	0	0	0	0.00148943	0	0	0	0	0	0
SM_OLF/HPF:4	SM_OLF/HPF	0	0	0	0	0	0	0	0	0	0	5.19292e-05	0	0	0	0	0	0	0	5.19292e-05	0	0	0	0	0	0	0	0	0	0	0	0	0	0	0	0.000363504	0	0.00259646	0.000571221	0	0	0	0.000155788	0	0	0	0	0	5.19292e-05
SM_OLF/HPF:6	SM_OLF/HPF	0	0	0	0	0	0	0	0	0	0	0	0	0	0	0	0	0	0	0.000438624	0	0.000375963	0.000250642	0	0	0	0	0	0	0	0.000313303	0	0	0	6.26606e-05	0	0	0.0135347	0.00294505	0	0	0	0.000125321	0	0	0	0	0	6.26606e-05
SM_OLF/HPF:7	SM_OLF/HPF	0	0	0	0	0	0	0	0	0	0	0	0	0	0	0	0	0	0	0	0	0	6.3004e-05	0	0	0	0	0	0	0	0.000441028	0	0	0	6.3004e-05	0.22127	0	0.0190902	0	0	0	0	0.000567036	0	0	0	0	0	0
SM_OLF/HPF:8	SM_OLF/HPF	0	0	0	0	0	0	0	0	0	0	0	0	0	0	0	0	0	0	0.000126968	0	0	0.000253936	0	0	0	0	6.3484e-05	0.000253936	0	0	0	0	0	0	6.3484e-05	0	0	0	0	0	0	0.00165058	0	0	0	0	0	0
SM_OLF/HPF:9	SM_OLF/HPF	0	0	0	0	0	0	0	0	0	0	0	0	0	0	0	0	0	0	0.876605	0.000572155	0.0107438	0.000190718	0	0	0	0	0	0	0	0	0	0	0	0	6.35728e-05	0	0	0	0	0	0	0.000508582	0	0	0	0	0	0
SM_PAL/STR:0	SM_PAL/STR	0.00440777	0	0.0239614	0.00168808	0.00304792	0.000562693	0	0	0	4.68911e-05	4.68911e-05	0	0.00131295	0	0.0214292	0.00956579	0.00900309	0.000234456	0	0	0	0	0	0	0	0	0	0	0	0.00726812	0.00375129	0.00121917	0.000234456	0.000562693	0	0	0.00182875	0	0	0	9.37822e-05	0.000328238	0	4.68911e-05	0	9.37822e-05	0	0
SM_PAL/STR:1	SM_PAL/STR	0.0192548	0	0.00106971	5.94283e-05	0	0	5.94283e-05	0	0	0	0	5.94283e-05	0.000475426	0	5.94283e-05	0.00475426	0.00124799	0.00035657	0	0	5.94283e-05	5.94283e-05	0	0	0	0	0	0	0	0.0128365	0.00190171	0.000950853	0.00213942	0.00309027	0.000475426	0	0.0101028	0	0	0	0	0.000118857	0	0	0	0	0	0
SM_PAL/STR:10	SM_PAL/STR	0.00110254	0	0.00385888	0	0.00110254	0	0	0	0	0	0	0	0.00385888	0	0	0.0374862	0.000551268	0	0	0	0	0	0	0	0	0	0	0	0	0.00661521	0.000551268	0	0.000551268	0	0	0	0.00882029	0	0	0	0	0	0	0	0	0	0	0
SM_PAL/STR:11	SM_PAL/STR	0	0	0.00193863	0.000221558	0.000166168	0	0	0	0	0	5.53894e-05	0	0.000664673	0	0	0.0041542	0	0	0	0	0	5.53894e-05	0	0	0	0	0	0	0	0	0.000498504	0	0.000221558	0.000110779	0	0	0	0	0	0	0	5.53894e-05	0	0	0	5.53894e-05	0	0
SM_PAL/STR:12	SM_PAL/STR	0	0	0	0	0	0	0	0	0	0	0	0	0	0	0	0	0	0	0	0	0	0	0	0	0	0	0	0	0	0.000815661	0	0	0	0	0.000815661	0	0.0146819	0	0	0	0	0	0	0	0	0	0	0
SM_PAL/STR:3	SM_PAL/STR	0.00089507	0	0.0369733	0.01019	0.00413109	6.88516e-05	0	0	0.000137703	0.000206555	0.000275406	0	0.118562	0	0.00358028	0.00826219	0.00289177	0	0	0	0	0	0	0	0	0	0	0	0	0.000481961	0.000826219	0.000275406	0.00268521	0.000275406	0	0	6.88516e-05	0	0	0	0	6.88516e-05	0	0	0	6.88516e-05	0	0
SM_PAL/STR:4	SM_PAL/STR	0.00103192	0	0.000619152	6.87947e-05	0.00866813	0.000412768	0	0	0	0	0	0	0.000206384	0	0.00268299	0.0174739	0.00137589	6.87947e-05	0	6.87947e-05	0	6.87947e-05	0	0	0	0	0	0	0	0.0188498	6.87947e-05	0.00282058	6.87947e-05	0.000756742	6.87947e-05	0	0.132567	0.000343974	0	0	0	0.000412768	0	0.000137589	0	0	0	0.000137589
SM_PAL/STR:5	SM_PAL/STR	0.0900511	0	0.00111037	0	0.000111037	0	0	0	0	0	0	0	0.000666223	0	0.0068843	0.00266489	0.00466356	0	0	0	0	0	0	0	0	0	0	0	0	0.0771708	0.332889	0.00488563	0.0260937	0.27626	0	0	0.000999334	0	0	0	0	0	0	0	0	0	0	0
SM_PAL/STR:6	SM_PAL/STR	0.000691563	0	0.000230521	0	0	0	0	0	0	0	0	0	0.00011526	0	0	0	0.00011526	0.000230521	0	0	0	0.000230521	0	0	0	0	0	0	0	0.00103734	0.00011526	0	0.000345781	0.00011526	0.00195943	0	0	0	0	0	0	0.000230521	0	0	0	0	0	0
SM_PAL/STR:7	SM_PAL/STR	0	0	0.00147907	0.000295814	0.000443721	0	0	0	0.000147907	0	0.000295814	0	0.00118326	0	0	0	0	0	0	0	0	0.000295814	0	0	0	0	0	0	0	0	0	0	0	0	0	0	0	0	0	0	0	0	0	0	0	0	0	0.000147907
SM_RSP:0	SM_RSP	0	0	0	0	0	0	0	0	0	0	0	0	0	0	0	0	0	0	0	8.96411e-05	0	0	0	0	0	0	0	1.79282e-05	0	0	0	0	0	0	0.000860554	0	0	0	0	0	0	0.000609559	0	0	0	0	0	0
SM_RT:0	SM_RT	0	0.00085191	0.0018458	0.000141985	0.000425955	0	0	0	0	0	0	0.000709925	0	0	0.000425955	0	0.000141985	0.0577879	0	0	0	0	0	0	0	0	0	0	0	0.000141985	0.000709925	0	0.000141985	0	0	0	0	0	0	0	0	0.00212977	0	0	0	0	0	0
SM_STR:0	SM_STR	0	0	0	0	0	0	0	0	0	0	0	0	0	0	0	0	0	0	0	0	0	0	0	0	0	0	0	0	0	0	4.8006e-05	0	0	3.60045e-05	0	0	0	0	0	0	0	3.60045e-05	0	0	0	0	0	0
SM_STR:1	SM_STR	0.00326551	0	0.000195372	0	0	2.79104e-05	0	0	0	0	0	0	5.58207e-05	0	0	0.000474476	0	0	0	0	0	0	0	0	0	0	0	0	0	0.00078149	0.000139552	0	0.000167462	8.37311e-05	0	0	2.79104e-05	0	0	0	0	0.000139552	0	0	0	0	0	0
SM_STR:10	SM_STR	0	0	0	0	0	0	0	0	0	0	0	0	0	0	0	0	0	0	0	0	0	0	0	0	0	0	0	0	0	0	0	0	0	0	0	0	0	0	0	0	0	0	0	0	0	0	0	0
SM_STR:11	SM_STR	0	0	0.000145054	0	0	0	0	0	0	0	0	0	0	0	0	0	0	0	0	0	0	0	0	0	0	0	0	0	0	0	0	0	0	0.000290107	0	0	0.000145054	0	0	0	0	0.000580215	0	0	0	0	0	0
SM_STR:2	SM_STR	0	0	0	0	0	0	0	0	0	0	0	0	0	0	0	0	0	0	1.5921e-05	0	0	0	0	0	0	0	0	0	0	1.5921e-05	0	0	0	3.18421e-05	6.36841e-05	0	0	0	0	0	0	4.77631e-05	0	0	0	0	0	0
SM_STR:4	SM_STR	0.000578202	0	3.61376e-05	0	0	0	0	0	0	0	0	0	0	0	0	0.000180688	0	0	3.61376e-05	0	0	0	0	0	0	0	0	0	0	0.000722752	0.00198757	7.22752e-05	0.000614339	0.00184302	0	0	0	0	0	0	0	3.61376e-05	0	0	0	0	0	0
SM_STR:5	SM_STR	0.00109951	0	0.000183251	0	0	0	0	0	0	0	0	0	0.000305418	0	0	0.00189359	0	0	0	0	0	6.10836e-05	0	0	0	0	0	0	0	0.000427585	6.10836e-05	0	6.10836e-05	0	0	0	0	0	0	0	0	0.000244334	0	0	0	0	0	6.10836e-05
SM_STR:6	SM_STR	0.000272554	0	0	0	0	0	0	0	0	0	0	0	0	0	0	0	0	0	0	0	0	0	0	0	0	0	0	0	0	0	0.000272554	0	0	0.0166258	0.000136277	0	0	0	0	0	0	0.000136277	0	0	0	0	0	0
SM_STR:8	SM_STR	0.000330033	0	0.000330033	0	0	0	0	0	0	0	0	0	0.000165017	0	0	0.000825083	0	0	0	0	0	0	0	0	0	0	0	0	0	0.000990099	0	0	0	0	0.000165017	0	0.00132013	0	0	0	0	0	0	0	0	0	0	0
SM_TH:0	SM_TH	0	0.00014839	0.00014839	0	0	0	0	0	0	0	0	0	0	0	0	0	0	0	0	0.00029678	0	0.00029678	0	0	0	0	0	0	0	0	0.00014839	0	0	0	0	0.00059356	0	0	0	0	0	0.00089034	0	0	0	0	0	0
SM_TH:1	SM_TH	0	0	0	0	0	0	0.000206954	0	0	0	0	0	0	0	0	0	0	0	0	0	0	0.000103477	0	0	0	0	0	0	0	0	0	0	0	0	0	0	0	0	0	0	0	0.000206954	0	0	0	0	0	0
SM_TH:10	SM_TH	0	0.00161464	0	0	0	0	0	0	0	0	0	0.00161464	0	0	0	0	0	0	0	0	0	0	0	0	0	0	0	0	0	0	0	0	0	0	0	0.736814	0	0	0	0	0	0.000538213	0	0	0	0	0	0
SM_TH:11	SM_TH	0	0	0	0	0	0	0	0	0	0	0	0	0	0	0	0	0	0	0	0	0	0	0	0	0	0	0	0	0	0	0	0	0	0	0	0	0	0	0	0	0	0.000545256	0	0	0	0	0	0
SM_TH:12	SM_TH	0	0	0.00070922	0	0.00070922	0	0	0	0	0	0	0	0	0	0	0	0	0	0	0	0	0	0	0	0	0	0	0	0	0	0	0	0	0	0	0.00283688	0	0	0	0	0	0.00070922	0	0	0	0	0	0
SM_TH:13	SM_TH	0	0	0	0	0	0	0	0	0	0	0	0.899299	0	0	0	0	0	0	0	0	0	0.00262697	0	0	0	0	0	0	0	0	0	0	0	0	0	0.000875657	0	0	0	0	0	0.00175131	0	0	0	0	0	0
SM_TH:14	SM_TH	0	0.909177	0	0	0	0	0	0	0	0	0	0.0548723	0	0	0	0	0	0	0	0	0	0	0	0	0	0	0	0	0	0	0	0	0	0	0	0.00662252	0	0	0	0	0	0.00756859	0	0	0	0	0	0
SM_TH:15	SM_TH	0	0	0	0	0	0	0	0	0	0	0	0	0	0	0	0	0	0	0	0	0	0	0	0	0	0	0	0	0	0	0	0	0	0	0	0.00114548	0	0	0	0	0	0	0	0	0	0	0	0
SM_TH:17	SM_TH	0	0	0	0	0	0	0	0	0	0	0	0.00147275	0	0	0	0	0	0	0	0	0	0	0	0	0	0	0	0	0	0	0	0	0	0	0	0.00147275	0	0	0	0	0	0	0	0	0	0	0	0
SM_TH:2	SM_TH	0	0.000406421	0.00142248	0	0.000609632	0	0	0	0	0	0	0	0.000203211	0	0	0	0	0.000203211	0	0	0	0	0	0	0	0	0	0	0	0	0	0	0	0	0	0.0369844	0	0	0	0	0	0	0	0	0	0	0	0
SM_TH:4	SM_TH	0	0	0	0	0	0	0	0	0	0	0	0	0	0	0	0	0	0	0	0	0	0	0	0	0	0	0	0	0	0	0	0	0	0	0	0	0	0	0	0	0	0.00489237	0	0	0	0	0	0
SM_TH:5	SM_TH	0	0	0	0	0	0	0.000698324	0.000349162	0	0	0	0	0	0	0	0	0	0	0	0	0	0.000698324	0	0	0	0	0	0	0	0	0	0	0	0	0	0.0188547	0.000349162	0	0	0	0	0.000698324	0	0	0	0	0	0
SM_TH:6	SM_TH	0	0	0	0	0	0	0	0	0	0	0	0	0	0	0	0	0	0	0	0	0	0	0	0	0	0	0	0	0	0	0	0	0	0	0	0.00230415	0	0	0	0	0	0.000384025	0	0	0	0	0	0
SM_TH:7	SM_TH	0	0.00203335	0	0	0	0	0	0	0	0	0	0.00244002	0	0	0	0	0	0	0	0	0	0.000406669	0	0	0	0	0	0	0	0	0	0	0	0	0	0.000406669	0	0	0	0	0	0.00447336	0	0	0	0	0	0
SM_TH:8	SM_TH	0	0	0	0	0	0	0	0	0	0	0	0.00045208	0	0	0	0	0	0	0	0	0	0.00045208	0	0	0	0	0	0.00045208	0	0	0.00135624	0	0	0	0	0.00045208	0	0	0	0	0	0.000904159	0	0	0	0	0	0
SM_TH:9	SM_TH	0	0	0.000509944	0	0.000509944	0	0	0	0	0	0	0.000509944	0	0	0	0	0	0	0	0	0	0	0	0	0	0	0	0	0	0	0	0	0	0	0	0.00356961	0	0	0	0	0	0.000509944	0	0	0	0	0	0
SM_VS:0	SM_VS	3.56443e-05	0.000320798	0.000213866	0.000178221	0.000356443	3.56443e-05	0	0	0.000285154	3.56443e-05	3.56443e-05	0.000356443	0.00210301	0	3.56443e-05	3.56443e-05	0	0.000285154	0.000213866	0.00024951	7.12885e-05	0.0151488	0.000427731	0.000926751	0.000178221	7.12885e-05	0.005311	0.015434	0	3.56443e-05	0.00142577	0	7.12885e-05	0.000356443	0	3.56443e-05	0	0	0	0	0.000178221	0.00267332	0	0	0	0.000142577	0.00213866	0.0031367
[truncated: 267 more columns]
