# Supplementary material for: Molecularly defined and spatially resolved cell atlas of the whole mouse brain
Source: Nature. 2023 Dec 13;624(7991):343–54. doi: 10.1038/s41586-023-06808-9 (PMC10719103; doi:10.1038/s41586-023-06808-9)
Supplement: Supplementary file 5 — Predicted pairs of interacting cell types. The “15μm” sheet contains the predicted pairs of interacting cell types (subclasses) identified with the proximity distance threshold of Rproximal = 15μm. The “30μm” sheet contains predicted pairs of interacting cell types identified with Rproximal = 30μm. Each row is a predicted interacting cell-type pair in a major brain region. “subclass1” and “subclass2” columns are the labels of subclasses. “pval-adjusted” and “pval” columns are the p-values after and before the Benjamini-Hochberg multiple-hypothesis-testing correction. The p-values are calculated using null distributions generated by local randomization (Methods). “z_score” column is the z-score of the measured number of proximal cell pairs compared to the null distribution. “proximal_count” column is the measured number of proximal cell pairs with soma centroid distance < Rproximal. ”permutation_mean” column is the mean count of proximal cell pairs in the null distribution. ”permutation_std” column is the standard deviation of the count of proximal cell pairs in the null distribution. “fold_change” column is the fold change of the measured proximal cell-pair count compared to the mean of the null distribution. “region” column is the major brain region of the proximity analysis. The “supported_by_LR_analysis” column in the “30μm” sheet indicates whether a pair of proximal cell types is supported by at least one upregulated ligand-receptor pair. [file 41586_2023_6808_MOESM5_ESM.xlsx]

## Sheet: 15μm
subclass1	subclass2	pval-adjusted	pval	z_score	proximal_count	permutation_mean	permutation_std	fold_change	region
VLMC NN	VLMC NN	0	0	169.278	10332	1433.47	52.5676	7.20766	Isocortex
SMC NN	SMC NN	0	0	150.979	4434	381.688	26.8402	11.6168	Isocortex
Endo NN	SMC NN	0	0	145.809	6274	1206.87	34.7518	5.19857	Isocortex
Endo NN	Endo NN	0	0	139.789	59562	27681.8	228.06	2.15167	Isocortex
SMC NN	VLMC NN	0	0	127.831	2860	371.008	19.4709	7.70873	Isocortex
L2/3 IT RSP Glut	L2/3 IT RSP Glut	0	0	127.033	66908	32442.1	271.314	2.06238	Isocortex
Endo NN	Peri NN	0	0	126.858	11172	3677.32	59.0795	3.03809	Isocortex
OPC NN	OPC NN	0	0	114.429	7458	1395.9	52.9767	5.34279	Isocortex
Endo NN	VLMC NN	0	0	101.719	7427	2321.01	50.1968	3.1999	Isocortex
BAM NN	VLMC NN	0	0	96.0062	1370	161.416	12.5886	8.48739	Isocortex
Astro-TE NN	Astro-TE NN	0	0	93.3749	36856	18843.4	192.906	1.95591	Isocortex
ABC NN	ABC NN	0	0	91.6057	2378	266.17	23.0535	8.93414	Isocortex
ABC NN	VLMC NN	0	0	89.8206	2118	362.999	19.539	5.83473	Isocortex
BAM NN	SMC NN	0	0	77.1128	678	67.803	7.91304	9.99956	Isocortex
BAM NN	Endo NN	0	0	65.6871	1896	481.334	21.5364	3.93905	Isocortex
Oligo NN	Oligo NN	0	0	56.1282	18236	10138.2	144.273	1.79874	Isocortex
Sst Gaba	Sst Gaba	0	0	55.5999	4406	1411.88	53.8512	3.12067	Isocortex
BAM NN	BAM NN	0	0	55.2929	474	31.062	8.01075	15.2598	Isocortex
Vip Gaba	Vip Gaba	0	0	53.2372	2468	601.3	35.0638	4.10444	Isocortex
Peri NN	Peri NN	0	0	53.0866	2106	477.4	30.6782	4.4114	Isocortex
Astro-TE NN	VLMC NN	0	0	49.282	4841	2356.08	50.4225	2.05468	Isocortex
Lamp5 Gaba	Lamp5 Gaba	0	0	48.947	2022	464.622	31.8176	4.35192	Isocortex
Microglia NN	Microglia NN	0	0	47.3134	7578	3592.5	84.236	2.10939	Isocortex
L5 NP CTX Glut	L5 NP CTX Glut	0	0	41.4364	4940	2217.73	65.6977	2.2275	Isocortex
Sncg Gaba	Sncg Gaba	5.72968e-279	3.52813e-280	35.7482	334	34.348	8.3823	9.724	Isocortex
OEC NN	OEC NN	5.45026e-271	3.49032e-272	35.2299	916	206.294	20.145	4.44026	Isocortex
Pvalb Gaba	Pvalb Gaba	4.14629e-234	2.75739e-235	32.7318	5142	2730.61	73.6711	1.88309	Isocortex
Endo NN	Microglia NN	5.19684e-208	3.58403e-209	30.842	12669	9720.04	95.6151	1.30339	Isocortex
ABC NN	BAM NN	7.01382e-188	5.00987e-189	29.3012	187	29.554	5.37337	6.3274	Isocortex
Lymphoid NN	Lymphoid NN	2.51741e-169	1.86016e-170	27.8055	74	3.074	2.55079	24.0729	Isocortex
Peri NN	VLMC NN	9.14423e-151	6.98205e-152	26.2245	699	258.728	16.7886	2.70168	Isocortex
DC NN	VLMC NN	2.47997e-91	1.95465e-92	20.3584	81	11.378	3.41981	7.119	Isocortex
ABC NN	Astro-TE NN	2.8321e-82	2.30195e-83	19.308	875	459.126	21.539	1.90579	Isocortex
L2/3 IT RSP Glut	Vip Gaba	3.11381e-70	2.60762e-71	17.817	1846	1193.66	36.6132	1.5465	Isocortex
Microglia NN	Peri NN	3.12347e-68	2.69264e-69	17.5556	1906	1275.92	35.8902	1.49382	Isocortex
CLA-EPd-CTX Car3 Glut	CLA-EPd-CTX Car3 Glut	3.84546e-62	3.50448e-63	16.7373	4516	3144.3	81.9545	1.43625	Isocortex
Endo NN	Lymphoid NN	5.71968e-59	5.3534e-60	16.295	317	132.931	11.296	2.3847	Isocortex
L2/3 IT CTX Glut	L2/3 IT CTX Glut	1.31556e-52	1.26372e-53	15.3719	140096	131885	534.17	1.06226	Isocortex
ABC NN	Endo NN	5.41546e-47	5.33543e-48	14.5087	720	420.152	20.6668	1.71367	Isocortex
Lymphoid NN	VLMC NN	7.49321e-41	7.56704e-42	13.5024	77	18.704	4.31745	4.11677	Isocortex
Lymphoid NN	Peri NN	1.18904e-32	1.23004e-33	12.0304	69	17.743	4.26063	3.88886	Isocortex
ABC NN	SMC NN	3.68043e-32	3.898e-33	11.9348	140	52.22	7.35497	2.68097	Isocortex
Astro-TE NN	BAM NN	3.53697e-30	3.92029e-31	11.5448	641	406.281	20.3311	1.57773	Isocortex
DC NN	Endo NN	6.93471e-30	7.85706e-31	11.4849	90	28.276	5.37437	3.18291	Isocortex
L2/3 IT CTX Glut	L2/3 IT RSP Glut	1.2812e-29	1.48317e-30	11.4298	3743	3057.11	60.0084	1.22436	Isocortex
BAM NN	Peri NN	2.54664e-27	3.01081e-28	10.9589	139	56.061	7.56818	2.47944	Isocortex
L6 CT CTX Glut	L6 CT CTX Glut	3.45109e-27	4.16511e-28	10.9295	83606	79217.7	401.512	1.0554	Isocortex
L6 IT CTX Glut	L6 IT CTX Glut	1.10167e-23	1.411e-24	10.1657	10952	9554.13	137.509	1.14631	Isocortex
Astro-TE NN	SMC NN	3.76039e-18	5.09412e-19	8.83302	1318	1038.49	31.6439	1.26915	Isocortex
CLA-EPd-CTX Car3 Glut	L2/3 IT RSP Glut	1.12474e-14	1.55137e-15	7.8867	163	86.319	9.72282	1.88834	Isocortex
BAM NN	Microglia NN	1.8692e-10	2.67029e-11	6.56112	229	150.629	11.9448	1.52029	Isocortex
Peri NN	SMC NN	0.000138916	2.05295e-05	4.10144	161	117.579	10.5868	1.36929	Isocortex
ABC NN	Peri NN	0.000408536	6.13811e-05	3.84054	72	45.351	6.93886	1.58762	Isocortex
L5 IT CTX Glut	L5 IT CTX Glut	0.00264779	0.000404343	3.3498	6520	6148.93	110.775	1.06035	Isocortex
L2/3 IT CTX Glut	Vip Gaba	0.0170815	0.00265058	2.78814	7672	7424.51	88.7653	1.03333	Isocortex
Microglia NN	VLMC NN	0.0462513	0.00740476	2.437	684	622.379	25.2856	1.09901	Isocortex
DG Glut	DG Glut	0	0	240.286	335496	163808	714.518	2.04811	Hippocampus
CA1-ProS Glut	CA1-ProS Glut	0	0	152.764	103486	49702.7	352.068	2.0821	Hippocampus
VLMC NN	VLMC NN	0	0	114.968	9082	1754.06	63.7392	5.17769	Hippocampus
SMC NN	SMC NN	0	0	113.873	3200	318.738	25.3024	10.0396	Hippocampus
Endo NN	Endo NN	0	0	93.467	20692	8408.36	131.422	2.46088	Hippocampus
Endo NN	SMC NN	0	0	89.6446	2995	644.727	26.2177	4.64538	Hippocampus
Endo NN	Peri NN	0	0	80.4687	3847	1153.1	33.4777	3.33624	Hippocampus
ABC NN	ABC NN	0	0	77.3778	2058	260.072	23.2357	7.91319	Hippocampus
SMC NN	VLMC NN	0	0	76.577	1912	406.172	19.6642	4.70737	Hippocampus
Endo NN	VLMC NN	0	0	69.2083	4139	1444.1	38.939	2.86615	Hippocampus
ABC NN	VLMC NN	0	0	62.0756	1425	299.9	18.1247	4.75158	Hippocampus
OPC NN	OPC NN	0	0	61.8816	3412	850.656	41.391	4.01102	Hippocampus
BAM NN	VLMC NN	0	0	57.4387	1074	214.686	14.9605	5.00266	Hippocampus
DG-PIR Ex IMN	DG-PIR Ex IMN	0	0	57.3861	1892	373.436	26.4622	5.06646	Hippocampus
Oligo NN	Oligo NN	0	0	44.7346	12036	6621.86	121.028	1.81762	Hippocampus
Ependymal NN	Ependymal NN	0	0	43.1274	1294	257.99	24.0221	5.0157	Hippocampus
BAM NN	Endo NN	1.49136e-287	3.42147e-289	36.3237	812	234.588	15.8963	3.46139	Hippocampus
L2 IT PPP-APr Glut	L2 IT PPP-APr Glut	2.93011e-277	7.11767e-279	35.6641	3624	1546.33	58.2566	2.34362	Hippocampus
BAM NN	SMC NN	3.51532e-272	9.01363e-274	35.3334	314	54.717	7.33818	5.73862	Hippocampus
Microglia NN	Microglia NN	5.54664e-245	1.49707e-246	33.5142	2600	1069.57	45.6652	2.43089	Hippocampus
Astro-TE NN	Astro-TE NN	4.2217e-216	1.19643e-217	31.4678	22554	16785.1	183.327	1.34369	Hippocampus
Peri NN	Peri NN	4.89403e-175	1.45302e-176	28.3061	642	151.374	17.3329	4.24115	Hippocampus
HPF CR Glut	HPF CR Glut	2.28012e-174	7.07728e-176	28.2502	572	125.134	15.8182	4.5711	Hippocampus
Sst Gaba	Sst Gaba	4.21677e-167	1.36576e-168	27.6508	1214	428.774	28.398	2.83133	Hippocampus
Lamp5 Lhx6 Gaba	Lamp5 Lhx6 Gaba	1.95134e-158	6.58346e-160	26.919	362	63.168	11.1012	5.73075	Hippocampus
CA2-FC-IG Glut	CA2-FC-IG Glut	4.79521e-147	1.68253e-148	25.9263	1758	739.518	39.2837	2.37722	Hippocampus
CA3 Glut	CA3 Glut	2.75832e-121	1.00506e-122	23.53	17880	13751.4	175.46	1.30023	Hippocampus
BAM NN	BAM NN	1.21367e-113	4.58608e-115	22.7696	206	29.998	7.72968	6.86712	Hippocampus
Astro-TE NN	DG-PIR Ex IMN	1.26798e-108	4.96239e-110	22.2557	1094	560.485	23.972	1.95188	Hippocampus
Sncg Gaba	Sncg Gaba	3.98133e-97	1.61188e-98	21.0337	114	12.594	4.82112	9.05193	Hippocampus
Astro-TE NN	VLMC NN	8.49652e-94	3.55455e-95	20.6653	2575	1683.45	43.1424	1.5296	Hippocampus
ABC NN	BAM NN	3.16692e-89	1.36763e-90	20.1492	139	29.433	5.43779	4.72259	Hippocampus
Endo NN	Microglia NN	9.09225e-79	4.04918e-80	18.9181	3787	2818.41	51.1991	1.34366	Hippocampus
CHOR NN	CHOR NN	4.32907e-77	1.98635e-78	18.7117	766	275.402	26.2187	2.78139	Hippocampus
DC NN	VLMC NN	1.11696e-70	5.42652e-72	17.9046	83	14.577	3.82153	5.6939	Hippocampus
Peri NN	VLMC NN	2.20569e-57	1.10136e-58	16.1091	386	173.179	13.2112	2.22891	Hippocampus
Lymphoid NN	VLMC NN	7.41074e-52	3.80038e-53	15.3004	87	19.195	4.43159	4.53243	Hippocampus
L6b/CT ENT Glut	L6b/CT ENT Glut	7.87785e-50	4.14624e-51	14.9919	12978	10701.5	151.851	1.21273	Hippocampus
RHP-COA Ndnf Gaba	RHP-COA Ndnf Gaba	4.84472e-45	2.61523e-46	14.2392	120	22.95	6.81568	5.22876	Hippocampus
NP PPP Glut	NP PPP Glut	5.57892e-44	3.08685e-45	14.0657	344	125.866	15.5083	2.73307	Hippocampus
Microglia NN	Peri NN	2.81565e-42	1.59592e-43	13.7838	658	387.968	19.5906	1.69602	Hippocampus
L5 PPP Glut	L5 PPP Glut	4.3867e-29	2.54559e-30	11.3828	154	46.764	9.42084	3.29313	Hippocampus
Astroependymal NN	VLMC NN	7.05764e-29	4.19077e-30	11.3393	53	12.244	3.59423	4.32865	Hippocampus
Endo NN	Lymphoid NN	1.86464e-19	1.15754e-20	9.24671	103	42.802	6.51021	2.40643	Hippocampus
CT SUB Glut	VLMC NN	1.44476e-18	9.35875e-20	9.02053	52	15.655	4.02914	3.32162	Hippocampus
NP SUB Glut	NP SUB Glut	3.96269e-18	2.6204e-19	8.90705	1586	1137.3	50.3756	1.39453	Hippocampus
DG-PIR Ex IMN	Microglia NN	2.49962e-17	1.72039e-18	8.6959	194	105.773	10.1458	1.83412	Hippocampus
Astro-TE NN	BAM NN	1.036e-16	7.40999e-18	8.52855	424	280.828	16.7874	1.50982	Hippocampus
CT SUB Glut	CT SUB Glut	2.26571e-15	1.65113e-16	8.16174	1212	866.692	42.3081	1.39842	Hippocampus
DG-PIR Ex IMN	Lamp5 Lhx6 Gaba	1.37e-14	1.01687e-15	7.93927	78	32.773	5.69662	2.38001	Hippocampus
L5 PPP Glut	NP PPP Glut	1.5556e-14	1.17562e-15	7.92126	119	59.395	7.52469	2.00354	Hippocampus
BAM NN	Peri NN	1.15661e-13	9.05308e-15	7.66341	69	28.278	5.31382	2.44006	Hippocampus
CA1-ProS Glut	Pvalb chandelier Gaba	3.69398e-13	2.94122e-14	7.51067	298	188.415	14.5906	1.58162	Hippocampus
ENTmv-PA-COAp Glut	ENTmv-PA-COAp Glut	3.22015e-12	2.60741e-13	7.21958	552	351.532	27.7673	1.57027	Hippocampus
L5/6 IT TPE-ENT Glut	L5/6 IT TPE-ENT Glut	3.16403e-09	2.69007e-10	6.2076	424	274.89	24.0206	1.54244	Hippocampus
DG-PIR Ex IMN	Oligo NN	4.80484e-08	4.34446e-09	5.75452	168	107.543	10.506	1.56217	Hippocampus
BAM NN	Microglia NN	1.94722e-06	1.8132e-07	5.08759	100	60.185	7.8259	1.66154	Hippocampus
OPC NN	Sst Gaba	5.3803e-05	5.22783e-06	4.40753	503	410.987	20.8763	1.22388	Hippocampus
Astro-TE NN	Oligo NN	0.000285416	2.85031e-05	4.02487	6081	5770.85	77.0573	1.05374	Hippocampus
L2/3 IT PPP Glut	L2/3 IT PPP Glut	0.0100575	0.00104511	3.0771	16600	16005.5	193.212	1.03715	Hippocampus
DG-PIR Ex IMN	Endo NN	0.0147475	0.00155237	2.95717	240	197.978	14.2102	1.21226	Hippocampus
Astro-TE NN	HPF CR Glut	0.0208844	0.00222655	2.84414	743	672.595	24.7544	1.10468	Hippocampus
Microglia NN	VLMC NN	0.0329976	0.00365156	2.6827	384	335.881	17.9368	1.14326	Hippocampus
Microglia NN	Oligo NN	0.0351804	0.00394059	2.65712	1501	1397.77	38.8519	1.07386	Hippocampus
Astro-TE NN	SMC NN	0.036765	0.00422094	2.63387	866	789.599	29.0072	1.09676	Hippocampus
ABC NN	Astro-TE NN	0.0421695	0.00500798	2.57528	291	248.174	16.6297	1.17256	Hippocampus
OB-out Frmd7 Gaba	OB-out Frmd7 Gaba	0	0	152.301	71116	30796.3	264.737	2.30924	Olfactory
OB Dopa-Gaba	OB-out Frmd7 Gaba	0	0	133.494	30969	14517.9	123.235	2.13316	Olfactory
VLMC NN	VLMC NN	0	0	129.38	7148	1026.64	47.3129	6.96252	Olfactory
OB Dopa-Gaba	OB Dopa-Gaba	0	0	124.559	22706	7435.92	122.593	3.05356	Olfactory
OEC NN	OEC NN	0	0	102.673	27488	11278.2	157.877	2.43726	Olfactory
OB Meis2 Thsd7b Gaba	OB-out Frmd7 Gaba	0	0	93.4169	22103	11610.9	112.314	1.90364	Olfactory
SMC NN	SMC NN	0	0	88.3851	1966	203.316	19.9432	9.66968	Olfactory
OB-STR-CTX Inh IMN	OB-STR-CTX Inh IMN	0	0	85.1177	42844	21936	245.636	1.95313	Olfactory
Endo NN	Endo NN	0	0	85.0483	17202	7115.98	118.592	2.41738	Olfactory
Endo NN	SMC NN	0	0	83.7267	1991	373.366	19.3204	5.33257	Olfactory
OB-in Frmd7 Gaba	OB-in Frmd7 Gaba	0	0	83.6904	1018468	891637	1515.48	1.14225	Olfactory
Endo NN	Peri NN	0	0	76.2297	3204	924.205	29.9069	3.46676	Olfactory
ABC NN	ABC NN	0	0	72.9246	1180	106.582	14.7196	11.0713	Olfactory
ABC NN	VLMC NN	0	0	71.2671	1165	199.755	13.544	5.83214	Olfactory
BAM NN	VLMC NN	0	0	70.8354	876	118.555	10.693	7.38898	Olfactory
SMC NN	VLMC NN	0	0	64.0298	1052	184.776	13.5441	5.69338	Olfactory
OB Meis2 Thsd7b Gaba	OB Meis2 Thsd7b Gaba	0	0	62.477	11574	5225.11	101.62	2.21507	Olfactory
OPC NN	OPC NN	0	0	60.5591	2560	567.242	32.906	4.51306	Olfactory
Endo NN	VLMC NN	0	0	55.2853	2553	898.759	29.9219	2.84058	Olfactory
L2/3 IT PIR-ENTl Glut	L2/3 IT PIR-ENTl Glut	0	0	51.972	74658	56144.5	356.221	1.32975	Olfactory
OB Dopa-Gaba	OB Meis2 Thsd7b Gaba	0	0	45.4302	9068	5611.29	76.0883	1.61603	Olfactory
BAM NN	SMC NN	0	0	45.3152	275	30.945	5.38572	8.88673	Olfactory
BAM NN	Endo NN	0	0	39.2763	774	208.931	14.387	3.70457	Olfactory
OB Eomes Ms4a15 Glut	OB-out Frmd7 Gaba	0	0	38.9764	14443	10276.9	106.888	1.40539	Olfactory
Microglia NN	Microglia NN	4.32857e-306	2.48769e-307	37.455	2526	922.278	42.8173	2.73887	Olfactory
OB Eomes Ms4a15 Glut	OB Eomes Ms4a15 Glut	1.55063e-288	9.26816e-290	36.3596	11312	6967.81	119.478	1.62346	Olfactory
BAM NN	BAM NN	3.67506e-268	2.28107e-269	35.0455	250	21.092	6.53173	11.8528	Olfactory
Oligo NN	Oligo NN	1.7497e-260	1.12625e-261	34.5368	5524	2798.18	78.9253	1.97414	Olfactory
OB Dopa-Gaba	OB Eomes Ms4a15 Glut	2.41378e-254	1.60919e-255	34.1243	7887	5298.1	75.8668	1.48865	Olfactory
Astro-OLF NN	OB-out Frmd7 Gaba	5.4683e-198	3.77124e-199	30.0853	7754	5463.05	76.1486	1.41935	Olfactory
Peri NN	Peri NN	3.3733e-189	2.40396e-190	29.4045	550	114.27	14.8185	4.81316	Olfactory
OB Eomes Ms4a15 Glut	OB Meis2 Thsd7b Gaba	2.21528e-188	1.62963e-189	29.3394	6928	4838.25	71.2266	1.43192	Olfactory
Astro-OLF NN	OB-STR-CTX Inh IMN	7.17559e-157	5.44355e-158	26.7547	5629	3840.72	66.8399	1.46561	Olfactory
OB Trdn Gaba	OB-in Frmd7 Gaba	2.60442e-128	2.03564e-129	24.1751	88321	81159	296.257	1.08825	Olfactory
OEC NN	VLMC NN	5.71225e-122	4.59606e-123	23.5632	1513	818.113	29.4903	1.84938	Olfactory
ABC NN	BAM NN	1.41733e-109	1.17296e-110	22.3203	118	20.082	4.38694	5.87591	Olfactory
OB Dopa-Gaba	OB-STR-CTX Inh IMN	2.56583e-102	2.18243e-103	21.5589	513	200.738	14.4841	2.55557	Olfactory
Astro-OLF NN	OB Dopa-Gaba	7.75122e-77	6.94937e-78	18.6449	3587	2644.67	50.5409	1.35631	Olfactory
Endo NN	Microglia NN	7.64831e-75	7.03293e-76	18.3963	3282	2358.9	50.1786	1.39133	Olfactory
OB Trdn Gaba	OB Trdn Gaba	4.29316e-72	4.04643e-73	18.0486	10888	8557.01	129.151	1.27241	Olfactory
Ependymal NN	Ependymal NN	8.12143e-67	7.84138e-68	17.3632	106	13.228	5.34303	8.01331	Olfactory
Microglia NN	OB-out Frmd7 Gaba	1.41744e-64	1.40115e-65	17.0629	2310	1598.2	41.7164	1.44538	Olfactory
Lymphoid NN	VLMC NN	3.80204e-61	3.84574e-62	16.5941	78	14.558	3.82317	5.35788	Olfactory
OB-STR-CTX Inh IMN	OB-out Frmd7 Gaba	6.55438e-50	6.78039e-51	14.9592	843	498.285	23.0436	1.6918	Olfactory
Microglia NN	OB Dopa-Gaba	8.56189e-47	9.05396e-48	14.4724	1216	800.282	28.7249	1.51946	Olfactory
OB-mi Frmd7 Gaba	OB-mi Frmd7 Gaba	1.7791e-46	1.92225e-47	14.4205	588	258.78	22.83	2.2722	Olfactory
Peri NN	VLMC NN	1.47191e-43	1.65802e-44	13.9462	239	99.632	9.99323	2.39883	Olfactory
BAM NN	OEC NN	4.44547e-40	5.10973e-41	13.361	390	199.575	14.2523	1.95415	Olfactory
OB Dopa-Gaba	Oligo NN	7.3514e-37	8.61889e-38	12.7961	698	418.051	21.8777	1.66965	Olfactory
BAM NN	Peri NN	3.49651e-31	4.17973e-32	11.7357	79	22.488	4.81538	3.51298	Olfactory
Microglia NN	Peri NN	8.66553e-30	1.0558e-30	11.4593	516	313.684	17.6551	1.64497	Olfactory
Microglia NN	OEC NN	1.84517e-26	2.37539e-27	10.7704	803	537.937	24.6104	1.49274	Olfactory
Astro-OLF NN	OB Meis2 Thsd7b Gaba	5.29127e-23	7.05503e-24	10.0076	2933	2441.82	49.0801	1.20115	Olfactory
Astro-OLF NN	Astro-OLF NN	3.318e-22	4.50027e-23	9.82259	3590	2816.56	78.741	1.2746	Olfactory
ABC NN	SMC NN	2.55547e-17	3.54534e-18	8.61343	78	30.125	5.55818	2.58921	Olfactory
OB-out Frmd7 Gaba	Oligo NN	2.55547e-17	3.58354e-18	8.6122	1065	805.055	30.1833	1.32289	Olfactory
OEC NN	Oligo NN	3.64198e-16	5.27459e-17	8.29844	256	148.551	12.9481	1.72331	Olfactory
ABC NN	OEC NN	2.75805e-15	4.05782e-16	8.05244	256	154.168	12.6461	1.66053	Olfactory
Endo NN	Lymphoid NN	2.8431e-15	4.24831e-16	8.04683	114	55.912	7.21874	2.03892	Olfactory
Astro-OLF NN	Endo NN	2.80583e-14	4.25712e-15	7.75968	2776	2399.31	48.5443	1.157	Olfactory
Astro-OLF NN	Microglia NN	3.5139e-14	5.41221e-15	7.72918	984	770.063	27.6791	1.27782	Olfactory
OB-out Frmd7 Gaba	Peri NN	8.72643e-13	1.36413e-13	7.30717	927	729.373	27.0456	1.27095	Olfactory
COAa-PAA-MEA Barhl2 Glut	COAa-PAA-MEA Barhl2 Glut	3.18367e-10	5.12314e-11	6.46327	446	292.07	23.8161	1.52703	Olfactory
OB-out Frmd7 Gaba	OPC NN	6.53578e-10	1.06676e-10	6.35141	1223	1010.18	33.5069	1.21067	Olfactory
Microglia NN	OB Meis2 Thsd7b Gaba	1.01953e-09	1.71094e-10	6.27835	924	755.445	26.847	1.22312	Olfactory
OB Meis2 Thsd7b Gaba	OB-STR-CTX Inh IMN	3.42734e-08	5.90921e-09	5.70233	290	206.774	14.5951	1.4025	Olfactory
Microglia NN	VLMC NN	4.45423e-08	7.78211e-09	5.65523	316	229.272	15.3359	1.37828	Olfactory
COAp Grxcr2 Glut	COAp Grxcr2 Glut	9.30824e-08	1.64767e-08	5.52497	4126	3612.85	92.879	1.14204	Olfactory
Endo NN	OB-out Frmd7 Gaba	1.23049e-06	2.2064e-07	5.05023	7721	7285.38	86.2567	1.05979	Olfactory
BAM NN	Microglia NN	2.08767e-06	3.79141e-07	4.94581	99	60.388	7.80701	1.6394	Olfactory
Endo NN	OB-STR-CTX Inh IMN	2.43762e-06	4.48298e-07	4.91307	1173	998.862	35.4438	1.17434	Olfactory
Astro-OLF NN	Oligo NN	5.8521e-06	1.10315e-06	4.73355	1121	966.085	32.727	1.16035	Olfactory
Microglia NN	Oligo NN	9.43278e-06	1.79982e-06	4.63325	1167	1025.81	30.4743	1.13764	Olfactory
Astro-OLF NN	OB Eomes Ms4a15 Glut	9.50072e-06	1.83462e-06	4.62929	3197	2938.27	55.8896	1.08805	Olfactory
NDB-SI-ant Prdm12 Gaba	NDB-SI-ant Prdm12 Gaba	2.93414e-05	5.73337e-06	4.38749	148	89.19	13.404	1.65938	Olfactory
Lymphoid NN	OEC NN	6.13474e-05	1.21285e-05	4.2216	67	40.053	6.38312	1.67278	Olfactory
OB Meis2 Thsd7b Gaba	OPC NN	0.000110556	2.21112e-05	4.08423	571	481.028	22.0291	1.18704	Olfactory
Microglia NN	SMC NN	0.000717904	0.000146882	3.62074	143	105.991	10.2214	1.34917	Olfactory
OPC NN	Oligo NN	0.00501176	0.00104844	3.07616	770	692.423	25.2188	1.11204	Olfactory
Astro-OLF NN	Peri NN	0.00567898	0.00120107	3.0354	323	271.575	16.9417	1.18936	Olfactory
IT AON-TT-DP Glut	IT AON-TT-DP Glut	0.00577188	0.00123399	3.02724	19314	18679.8	209.489	1.03395	Olfactory
OB Dopa-Gaba	Peri NN	0.0115638	0.00249883	2.80718	412	355.401	20.1622	1.15925	Olfactory
ABC NN	Endo NN	0.0182002	0.00405844	2.64717	184	150.454	12.6724	1.22297	Olfactory
COAa-PAA-MEA Barhl2 Glut	Oligo NN	0.0212521	0.00478782	2.59079	119	94.549	9.43767	1.25861	Olfactory
Astro-OLF NN	SMC NN	0.0447762	0.0102934	2.31548	134	109.357	10.6427	1.22534	Olfactory
Endo NN	Endo NN	0	0	52.5931	3152	898.08	42.8558	3.50971	Cortical_subplate
Endo NN	SMC NN	0	0	42.9801	340	43.332	6.90245	7.8464	Cortical_subplate
Endo NN	Peri NN	0	0	42.769	672	154.101	12.1092	4.36078	Cortical_subplate
SMC NN	VLMC NN	0	0	38.565	133	10.016	3.189	13.2788	Cortical_subplate
SMC NN	SMC NN	0	0	38.3905	282	22.872	6.74979	12.3295	Cortical_subplate
STR-PAL Chst9 Gaba	STR-PAL Chst9 Gaba	1.13479e-241	1.14432e-243	33.3157	4120	1851.82	68.0815	2.22484	Cortical_subplate
Endo NN	VLMC NN	2.50336e-181	2.94513e-183	28.8448	206	35.13	5.92377	5.86393	Cortical_subplate
Astro-TE NN	Astro-TE NN	1.73862e-171	2.33764e-173	28.0444	3520	1829.14	60.2921	1.9244	Cortical_subplate
VLMC NN	VLMC NN	7.63562e-166	1.15497e-167	27.5736	134	9.882	4.50134	13.56	Cortical_subplate
OPC NN	OPC NN	1.65237e-153	2.7771e-155	26.521	828	243.288	22.0472	3.40337	Cortical_subplate
BAM NN	Endo NN	4.63274e-126	8.56473e-128	24.0201	112	16.784	3.96401	6.67302	Cortical_subplate
Oligo NN	Oligo NN	1.03104e-117	2.07942e-119	23.2039	1394	587.248	34.768	2.37378	Cortical_subplate
Ependymal NN	Ependymal NN	3.07897e-85	7.24465e-87	19.7201	104	11.218	4.70494	9.27081	Cortical_subplate
Sncg Gaba	Sncg Gaba	1.97866e-77	5.32076e-79	18.7818	64	4.788	3.15263	13.3668	Cortical_subplate
Microglia NN	Microglia NN	3.3707e-76	9.63056e-78	18.6274	626	231.752	21.1649	2.70116	Cortical_subplate
Peri NN	Peri NN	5.04457e-73	1.52609e-74	18.2288	146	23.194	6.73694	6.29473	Cortical_subplate
CLA-EPd-CTX Car3 Glut	CLA-EPd-CTX Car3 Glut	2.42615e-55	8.15513e-57	15.8407	1156	593.222	35.5274	1.94868	Cortical_subplate
Sst Gaba	Sst Gaba	2.69389e-54	9.50783e-56	15.6855	286	83.538	12.9076	3.42359	Cortical_subplate
Endo NN	Microglia NN	3.94698e-36	1.45939e-37	12.7551	698	435.405	20.5874	1.60311	Cortical_subplate
Vip Gaba	Vip Gaba	7.56831e-26	3.17996e-27	10.7435	112	30.382	7.59698	3.68639	Cortical_subplate
ENTmv-PA-COAp Glut	ENTmv-PA-COAp Glut	8.84161e-22	3.86356e-23	9.83795	382	180.698	20.4618	2.11402	Cortical_subplate
Microglia NN	Peri NN	2.05932e-16	9.34482e-18	8.50166	145	72.23	8.5595	2.00748	Cortical_subplate
IT EP-CLA Glut	IT EP-CLA Glut	3.72289e-11	1.87709e-12	6.94614	1310	990.658	45.974	1.32235	Cortical_subplate
COAa-PAA-MEA Barhl2 Glut	COAa-PAA-MEA Barhl2 Glut	2.91938e-05	1.66822e-06	4.64894	112	60.992	10.972	1.83631	Cortical_subplate
Astro-TE NN	Oligo NN	0.000116402	6.84718e-06	4.34871	807	691.328	26.5992	1.16732	Cortical_subplate
Microglia NN	Oligo NN	0.000518977	3.14003e-05	4.00203	353	284.877	17.0221	1.23913	Cortical_subplate
COAp Grxcr2 Glut	COAp Grxcr2 Glut	0.000858249	5.33701e-05	3.87474	108	62.9	11.6395	1.71701	Cortical_subplate
Endo NN	Oligo NN	0.000961567	6.1411e-05	3.84042	603	516.308	22.5735	1.16791	Cortical_subplate
MEA-COA-BMA Ccdc42 Glut	MEA-COA-BMA Ccdc42 Glut	0.0432992	0.00327473	2.71892	836	726.194	40.3858	1.15121	Cortical_subplate
OT D3 Folh1 Gaba	OT D3 Folh1 Gaba	0	0	123.419	55400	21550.2	274.266	2.57074	Striatum
SMC NN	SMC NN	0	0	100.153	2154	185.546	19.6546	11.609	Striatum
Endo NN	SMC NN	0	0	95.9824	2066	319.95	18.1914	6.45726	Striatum
Ependymal NN	Ependymal NN	0	0	91.9256	6616	1397.86	56.7648	4.73296	Striatum
STR-PAL Chst9 Gaba	STR-PAL Chst9 Gaba	0	0	90.6996	15564	5401.09	112.05	2.88164	Striatum
Oligo NN	Oligo NN	0	0	76.2837	27116	14082.5	170.856	1.92551	Striatum
Endo NN	Endo NN	0	0	73.7505	13318	5349.91	108.041	2.48939	Striatum
Endo NN	Peri NN	0	0	71.5073	2705	751.292	27.3218	3.60046	Striatum
Endo NN	VLMC NN	0	0	66.4466	1595	361.792	18.5594	4.40861	Striatum
SMC NN	VLMC NN	0	0	65.9275	813	108.245	10.6899	7.51074	Striatum
VLMC NN	VLMC NN	0	0	62.3826	1992	324.122	26.7363	6.14583	Striatum
Astro-TE NN	Astro-TE NN	0	0	60.6872	13446	6348.37	116.954	2.11802	Striatum
CHOR NN	CHOR NN	0	0	52.2446	4198	1278.05	55.89	3.28469	Striatum
STR D1 Sema5a Gaba	STR D1 Sema5a Gaba	0	0	49.4372	6206	2481.13	75.3455	2.50128	Striatum
BAM NN	VLMC NN	0	0	45.5906	420	60.253	7.89082	6.97061	Striatum
OPC NN	OPC NN	0	0	45.3612	1724	416.606	28.8219	4.1382	Striatum
BAM NN	Endo NN	0	0	42.25	588	121.793	11.0345	4.82786	Striatum
BAM NN	SMC NN	1.01705e-260	1.38061e-262	34.5974	209	26.041	5.28822	8.02581	Striatum
PAL-STR Gaba-Chol	PAL-STR Gaba-Chol	1.22635e-165	1.75722e-167	27.5584	208	22.69	6.72428	9.16703	Striatum
ABC NN	ABC NN	1.48988e-159	2.24719e-161	27.044	112	7.758	3.85453	14.4367	Striatum
Sst Chodl Gaba	Sst Chodl Gaba	3.32251e-147	5.26189e-149	25.971	226	30.078	7.54387	7.5138	Striatum
BAM NN	BAM NN	2.34309e-145	3.88749e-147	25.8051	150	14.63	5.24587	10.2529	Striatum
CHOR NN	VLMC NN	5.93017e-133	1.02861e-134	24.6735	498	156.338	13.8473	3.18541	Striatum
Peri NN	Peri NN	8.61585e-132	1.55943e-133	24.5633	462	103.546	14.5931	4.46179	Striatum
Microglia NN	Microglia NN	4.34992e-130	8.2012e-132	24.4017	2056	984.966	43.8918	2.08738	Striatum
ABC NN	VLMC NN	2.68918e-96	5.2729e-98	20.9774	128	25.455	4.88835	5.02848	Striatum
STR D2 Gaba	STR D2 Gaba	8.28891e-95	1.68779e-96	20.8119	54446	47912.1	313.952	1.13637	Striatum
Peri NN	VLMC NN	6.02305e-72	1.27183e-73	18.1124	161	43.751	6.47341	3.67992	Striatum
Astro-TE NN	Ependymal NN	1.32608e-65	2.90017e-67	17.2879	1272	759.462	29.6472	1.67487	Striatum
TRS-BAC Sln Glut	TRS-BAC Sln Glut	6.77276e-65	1.5323e-66	17.1917	1118	528.622	34.2827	2.11493	Striatum
Microglia NN	Oligo NN	4.64745e-51	1.08651e-52	15.2319	3487	2692.47	52.1626	1.2951	Striatum
Endo NN	Microglia NN	3.16144e-45	7.62941e-47	14.3251	2908	2232.7	47.1411	1.30246	Striatum
STR Lhx8 Gaba	STR Lhx8 Gaba	9.5481e-38	2.37622e-39	13.0721	106	21.218	6.48571	4.99576	Striatum
STR D1 Gaba	STR D1 Gaba	3.78001e-28	9.97741e-30	11.2631	66576	62404.8	370.345	1.06684	Striatum
CHOR NN	Endo NN	1.4828e-27	4.02569e-29	11.1396	220	101.628	10.6263	2.16476	Striatum
Microglia NN	Peri NN	7.19895e-25	2.11734e-26	10.5671	489	306.853	17.2372	1.5936	Striatum
Oligo NN	STR-PAL Chst9 Gaba	2.45077e-24	7.39298e-26	10.4491	1962	1534.78	40.8861	1.27836	Striatum
BAM NN	Peri NN	8.85098e-23	2.73673e-24	10.1009	54	14.929	3.86807	3.61712	Striatum
BAM NN	CHOR NN	9.82421e-23	3.11174e-24	10.0883	102	37.842	6.35964	2.69542	Striatum
Astro-TE NN	Oligo NN	4.72576e-19	1.53249e-20	9.21666	6742	6017.78	78.5774	1.12035	Striatum
STR D1 Sema5a Gaba	STR-PAL Chst9 Gaba	2.42636e-18	8.05126e-20	9.037	859	627.524	25.6142	1.36887	Striatum
Astro-TE NN	SMC NN	1.10373e-14	3.82894e-16	8.05955	374	246.626	15.8041	1.51647	Striatum
Endo NN	Lymphoid NN	6.83598e-14	2.42301e-15	7.83084	62	24.602	4.77573	2.52012	Striatum
STR Prox1 Lhx6 Gaba	STR Prox1 Lhx6 Gaba	1.43972e-12	5.21166e-14	7.43542	84	28.752	7.43038	2.92154	Striatum
CHOR NN	Peri NN	1.11749e-11	4.21376e-13	7.15402	68	28.899	5.4656	2.35302	Striatum
MS-SF Bsx Glut	MS-SF Bsx Glut	1.94622e-11	7.48545e-13	7.07476	188	93.934	13.296	2.00141	Striatum
OPC NN	Oligo NN	9.30685e-10	3.71993e-11	6.51151	1918	1635.72	43.3508	1.17257	Striatum
MEA-BST Sox6 Gaba	MEA-BST Sox6 Gaba	4.84478e-07	2.04606e-08	5.48683	282	179.492	18.6826	1.5711	Striatum
Astro-TE NN	VLMC NN	6.19767e-07	2.66416e-08	5.43999	339	251.699	16.048	1.34685	Striatum
MEA-BST Lhx6 Sp9 Gaba	MEA-BST Lhx6 Sp9 Gaba	1.64706e-05	7.45276e-07	4.8125	200	121.876	16.2336	1.64101	Striatum
ACB-BST-FS D1 Gaba	ACB-BST-FS D1 Gaba	7.2481e-05	3.49833e-06	4.49379	114	61.682	11.6423	1.84819	Striatum
MEA-BST Lhx6 Nfib Gaba	MEA-BST Lhx6 Nfib Gaba	0.000122615	6.01055e-06	4.3772	480	354.376	28.6996	1.35449	Striatum
LSX Sall3 Pax6 Gaba	LSX Sall3 Pax6 Gaba	0.000249282	1.24077e-05	4.21647	70	34.516	8.41557	2.02804	Striatum
Endo NN	TRS-BAC Sln Glut	0.000492783	2.48993e-05	4.05657	108	72.461	8.76085	1.49046	Striatum
LSX Sall3 Lmo1 Gaba	LSX Sall3 Lmo1 Gaba	0.000755583	3.87478e-05	3.95202	172	111.074	15.4164	1.54852	Striatum
CEA-AAA-BST Six3 Sp9 Gaba	CEA-AAA-BST Six3 Sp9 Gaba	0.000920663	4.79078e-05	3.90095	136	84.304	13.2522	1.61321	Striatum
Oligo NN	Sst Chodl Gaba	0.000963772	5.08779e-05	3.88637	395	323.667	18.3547	1.22039	Striatum
LSX Otx2 Gaba	LSX Otx2 Gaba	0.00195974	0.000109367	3.69634	686	551.706	36.3317	1.24342	Striatum
Ependymal NN	Microglia NN	0.00542578	0.000315072	3.4183	102	72.49	8.63295	1.40709	Striatum
LSX Nkx2-1 Gaba	LSX Nkx2-1 Gaba	0.00566035	0.000332962	3.40324	744	622.372	35.7389	1.19543	Striatum
NDB-SI-ant Prdm12 Gaba	NDB-SI-ant Prdm12 Gaba	0.00572092	0.000340839	3.39684	82	49.06	9.69724	1.67142	Striatum
LSX Prdm12 Zeb2 Gaba	LSX Prdm12 Zeb2 Gaba	0.0109735	0.000662052	3.2107	1382	1218.73	50.8512	1.13397	Striatum
OPC NN	STR Prox1 Lhx6 Gaba	0.0356793	0.00223332	2.84318	99	74.529	8.60693	1.32834	Striatum
OT D3 Folh1 Gaba	OT D3 Folh1 Gaba	0	0	100.898	8900	1959.78	68.7846	4.54133	Pallidum
STR-PAL Chst9 Gaba	STR-PAL Chst9 Gaba	0	0	81.3896	3380	573.078	34.4875	5.89798	Pallidum
SMC NN	SMC NN	0	0	53.8075	584	46.764	9.9844	12.4882	Pallidum
Endo NN	SMC NN	0	0	50.4634	501	73.33	8.47485	6.83213	Pallidum
Endo NN	Endo NN	0	0	39.4902	2772	1013.09	44.5405	2.73619	Pallidum
VLMC NN	VLMC NN	3.52543e-307	1.325350005480926e-309	37.5944	610	97.49	13.6326	6.25705	Pallidum
Endo NN	Peri NN	3.53582e-306	1.5507980808421657e-308	37.529	627	164.123	12.3339	3.82031	Pallidum
Ependymal NN	Ependymal NN	8.62372e-263	4.32267e-265	34.7636	338	36.652	8.6685	9.22187	Pallidum
Endo NN	VLMC NN	1.84255e-241	1.03903e-243	33.3186	391	82.968	9.24505	4.71266	Pallidum
SMC NN	VLMC NN	2.36182e-207	1.47984e-209	30.8707	225	35.234	6.14713	6.38588	Pallidum
BAM NN	VLMC NN	7.82753e-172	5.39492e-174	28.0966	139	17.778	4.31448	7.81865	Pallidum
Oligo NN	Oligo NN	1.51347e-168	1.13794e-170	27.8232	15524	11248.8	153.655	1.38005	Pallidum
BAM NN	Endo NN	5.01021e-123	4.081e-125	23.7625	157	27.958	5.43049	5.61557	Pallidum
OPC NN	OPC NN	3.53557e-105	3.10138e-107	21.9652	568	170.022	18.1186	3.34074	Pallidum
TRS-BAC Sln Glut	TRS-BAC Sln Glut	6.93787e-85	6.52056e-87	19.7254	4368	2767.24	81.152	1.57847	Pallidum
BAM NN	SMC NN	4.90938e-77	4.92168e-79	18.7859	58	7.261	2.7009	7.98788	Pallidum
BAM NN	BAM NN	3.60045e-72	3.83506e-74	18.1783	58	4.42	2.94747	13.1222	Pallidum
BST-po Iigp1 Glut	BST-po Iigp1 Glut	1.95995e-47	2.21047e-49	14.7255	374	113.274	17.7057	3.30173	Pallidum
PAL-STR Gaba-Chol	PAL-STR Gaba-Chol	6.86471e-45	8.17227e-47	14.3203	176	42.744	9.3054	4.11754	Pallidum
Astro-NT NN	Astro-NT NN	3.35964e-43	4.21007e-45	14.0437	3334	2383.24	67.7004	1.39894	Pallidum
Microglia NN	Microglia NN	3.87108e-38	5.09352e-40	13.1887	662	321.89	25.7879	2.0566	Pallidum
Peri NN	Peri NN	7.95956e-34	1.09718e-35	12.414	114	25.18	7.15483	4.5274	Pallidum
Peri NN	VLMC NN	4.12945e-33	5.95096e-35	12.2779	51	10.797	3.27441	4.72353	Pallidum
STR D1 Sema5a Gaba	STR D1 Sema5a Gaba	7.02817e-32	1.05687e-33	12.0429	264	93.018	14.1977	2.83816	Pallidum
AVPV-MEPO-SFO Tbr1 Glut	AVPV-MEPO-SFO Tbr1 Glut	8.89602e-14	1.61644e-15	7.88157	60	14.164	5.81559	4.23609	Pallidum
Microglia NN	Oligo NN	2.45944e-13	4.62302e-15	7.74922	1803	1502.81	38.7378	1.19975	Pallidum
GPe-SI Sox6 Cyp26b1 Gaba	GPe-SI Sox6 Cyp26b1 Gaba	3.74764e-12	7.74888e-14	7.38281	62	18.478	5.89504	3.35534	Pallidum
ACB-BST-FS D1 Gaba	ACB-BST-FS D1 Gaba	3.15197e-10	7.10971e-12	6.75565	370	216.506	22.7208	1.70896	Pallidum
Endo NN	Microglia NN	9.01991e-10	2.09108e-11	6.59748	655	508.107	22.265	1.2891	Pallidum
STR D1 Sema5a Gaba	STR-PAL Chst9 Gaba	7.78407e-09	1.95089e-10	6.25791	73	34.656	6.12729	2.10642	Pallidum
STN-PSTN Pitx2 Glut	STN-PSTN Pitx2 Glut	1.85478e-07	4.76478e-09	5.7389	102	45.838	9.7862	2.22523	Pallidum
CEA-BST Ebf1 Pdyn Gaba	CEA-BST Ebf1 Pdyn Gaba	2.40539e-07	6.32998e-09	5.69059	370	236.418	23.4742	1.56502	Pallidum
Astro-NT NN	Endo NN	3.47813e-06	1.00247e-07	5.19888	1567	1374.38	37.0509	1.14015	Pallidum
OT D3 Folh1 Gaba	SI-MA-LPO-LHA Skor1 Glut	4.90173e-06	1.44349e-07	5.13068	75	38.876	7.04078	1.92921	Pallidum
Oligo NN	RT-ZI Gnb3 Gaba	1.65337e-05	5.07613e-07	4.88866	184	127.942	11.4669	1.43815	Pallidum
GPe-SI Sox6 Cyp26b1 Gaba	Oligo NN	3.07316e-05	9.82025e-07	4.75709	323	247.4	15.8921	1.30558	Pallidum
LSX Otx2 Gaba	LSX Otx2 Gaba	7.79026e-05	2.60858e-06	4.55586	54	22.732	6.86325	2.37551	Pallidum
MEA-BST Sox6 Gaba	MEA-BST Sox6 Gaba	7.79026e-05	2.6358e-06	4.55368	106	55.668	11.053	1.90415	Pallidum
NDB-SI-MA-STRv Lhx8 Gaba	NDB-SI-MA-STRv Lhx8 Gaba	0.000139353	4.97688e-06	4.41818	1546	1315.46	52.1804	1.17526	Pallidum
RT-ZI Gnb3 Gaba	RT-ZI Gnb3 Gaba	0.00245928	0.0001017	3.71476	64	33.234	8.2821	1.92574	Pallidum
MS-SF Bsx Glut	MS-SF Bsx Glut	0.00379483	0.00016644	3.58827	54	27.41	7.41026	1.97008	Pallidum
MEA-BST Lhx6 Nfib Gaba	MEA-BST Lhx6 Nfib Gaba	0.00445867	0.000203937	3.53494	448	346.946	28.5872	1.29127	Pallidum
SI-MA-LPO-LHA Skor1 Glut	SI-MA-LPO-LHA Skor1 Glut	0.00579795	0.000268827	3.46126	110	69.686	11.6472	1.57851	Pallidum
OPC NN	Oligo NN	0.00994529	0.000479816	3.3021	1203	1096.85	32.1453	1.09677	Pallidum
Oligo NN	SI-MA-LPO-LHA Skor1 Glut	0.00996075	0.000486803	3.29804	307	254.255	15.9928	1.20745	Pallidum
MPO-ADP Lhx8 Gaba	MPO-ADP Lhx8 Gaba	0.024075	0.0012671	3.01923	70	41.876	9.31497	1.6716	Pallidum
Astro-NT NN	TRS-BAC Sln Glut	0.0344044	0.0019401	2.88774	245	201.584	15.0346	1.21537	Pallidum
SMC NN	SMC NN	0	0	66.3251	970	81.082	13.4024	11.9632	Thalamus
Ependymal NN	Ependymal NN	0	0	65.0838	1976	305.056	25.6737	6.4775	Thalamus
Endo NN	SMC NN	0	0	63.4157	1097	205.434	14.0591	5.33991	Thalamus
SMC NN	VLMC NN	0	0	63.3347	551	60.261	7.74835	9.14356	Thalamus
Endo NN	VLMC NN	0	0	56.468	1227	285.774	16.6683	4.2936	Thalamus
VLMC NN	VLMC NN	0	0	51.9946	1050	148.866	17.3313	7.05332	Thalamus
Endo NN	Peri NN	0	0	45.2183	1808	638.583	25.8616	2.83127	Thalamus
Endo NN	Endo NN	0	0	43.3592	7578	3801.03	87.1088	1.99367	Thalamus
MH Tac2 Glut	MH Tac2 Glut	0	0	40.9285	18242	10916.6	178.98	1.67103	Thalamus
BAM NN	VLMC NN	0	0	39.4917	211	23.528	4.74713	8.96804	Thalamus
BAM NN	BAM NN	5.52259e-194	1.08286e-195	29.8198	90	4.372	2.87152	20.5855	Thalamus
OPC NN	OPC NN	2.38018e-190	5.0913e-192	29.5352	900	251	21.9738	3.58566	Thalamus
Astro-NT NN	Astro-NT NN	9.83128e-168	2.27819e-169	27.7154	7628	4901.45	98.3769	1.55628	Thalamus
BAM NN	Endo NN	4.86846e-161	1.21495e-162	27.1515	291	68.747	8.18566	4.23291	Thalamus
Oligo NN	Oligo NN	1.93423e-153	5.17174e-155	26.4975	21372	16601.1	180.052	1.28739	Thalamus
BAM NN	SMC NN	2.66234e-131	7.59313e-133	24.4989	85	9.576	3.07867	8.87636	Thalamus
Microglia NN	Microglia NN	1.4879e-81	4.50878e-83	19.2732	674	249.656	22.0173	2.69971	Thalamus
CHOR NN	CHOR NN	2.21671e-65	7.11244e-67	17.2361	198	38.88	9.23177	5.09259	Thalamus
RT-ZI Gnb3 Gaba	RT-ZI Gnb3 Gaba	6.0079e-54	2.03476e-55	15.6371	4854	3493.89	86.98	1.38928	Thalamus
Peri NN	Peri NN	2.46961e-51	8.80433e-53	15.2456	330	106.378	14.668	3.10215	Thalamus
Peri NN	VLMC NN	6.93345e-45	2.59541e-46	14.2398	125	38.617	6.06633	3.23692	Thalamus
Endo NN	Microglia NN	4.80039e-21	2.05364e-22	9.66841	1237	936.898	31.0395	1.32031	Thalamus
SPA-SPFm-SPFp-POL-PIL-PoT Sp9 Glut	SPA-SPFm-SPFp-POL-PIL-PoT Sp9 Glut	5.68031e-18	2.53133e-19	8.91089	780	487.796	32.7918	1.59903	Thalamus
ZI Pax6 Gaba	ZI Pax6 Gaba	4.162e-17	1.92891e-18	8.68291	306	154.004	17.5052	1.98696	Thalamus
BST-po Iigp1 Glut	BST-po Iigp1 Glut	3.15241e-12	1.62959e-13	7.28323	132	53.108	10.832	2.4855	Thalamus
PVT-PT Ntrk1 Glut	PVT-PT Ntrk1 Glut	1.33313e-11	7.12903e-13	7.08152	2256	1805.2	63.6581	1.24972	Thalamus
Astroependymal NN	MH Tac2 Glut	3.99384e-10	2.27813e-11	6.58476	265	171.192	14.2462	1.54797	Thalamus
Microglia NN	Oligo NN	1.12256e-08	6.80342e-10	6.06006	1993	1735.93	42.4202	1.14809	Thalamus
CM-IAD-CL-PCN Sema5b Glut	CM-IAD-CL-PCN Sema5b Glut	1.25408e-06	8.04758e-08	5.23957	526	374.768	28.8634	1.40353	Thalamus
LH Pou4f1 Sox1 Glut	LH Pou4f1 Sox1 Glut	8.96832e-06	5.91493e-07	4.85847	882	690.594	39.3964	1.27716	Thalamus
Microglia NN	Peri NN	3.9655e-05	2.75676e-06	4.54423	213	155.72	12.605	1.36784	Thalamus
AD Serpinb7 Glut	AD Serpinb7 Glut	0.000120388	8.79838e-06	4.29339	466	349.956	27.0285	1.3316	Thalamus
Microglia NN	VLMC NN	0.0269029	0.00225389	2.84025	79	58.07	7.36906	1.36043	Thalamus
LGv-SPFp-SPFm Nkx2-2 Tcf7l2 Gaba	LGv-SPFp-SPFm Nkx2-2 Tcf7l2 Gaba	0.0303248	0.0026034	2.79395	174	128.87	16.1527	1.3502	Thalamus
Ependymal NN	Ependymal NN	0	0	71.3516	2738	474.586	31.722	5.76924	anterior_HY
Endo NN	Endo NN	0	0	43.7275	2816	936.708	42.9773	3.00627	anterior_HY
SMC NN	VLMC NN	0	0	42.1484	139	9.174	3.08021	15.1515	anterior_HY
SMC NN	SMC NN	0	0	39.2762	268	20.166	6.31003	13.2897	anterior_HY
Endo NN	SMC NN	0	0	38.7732	316	48.093	6.90958	6.5706	anterior_HY
Astro-NT NN	Astro-NT NN	1.60134e-288	8.1701e-291	36.4263	5952	3119.77	77.7523	1.90783	anterior_HY
Endo NN	Peri NN	3.95417e-252	2.35367e-254	34.0456	562	149.421	12.1184	3.76118	anterior_HY
Endo NN	VLMC NN	1.81112e-246	1.23205e-248	33.657	270	44.234	6.70785	6.1039	anterior_HY
Tanycyte NN	Tanycyte NN	5.74459e-172	4.39637e-174	28.1038	842	197.818	22.9215	4.25644	anterior_HY
VLMC NN	VLMC NN	4.39944e-143	3.74102e-145	25.6278	104	6.642	3.79893	15.6579	anterior_HY
SCH Six6 Cdc14a Gaba	SCH Six6 Cdc14a Gaba	4.86649e-88	5.37962e-90	20.0813	7022	4607.33	120.245	1.52409	anterior_HY
OPC NN	OPC NN	1.8306e-72	2.17929e-74	18.2093	418	130.58	15.7843	3.2011	anterior_HY
BAM NN	Endo NN	1.30636e-65	1.66627e-67	17.3198	83	15.373	3.9046	5.39908	anterior_HY
Microglia NN	Microglia NN	3.91386e-60	5.32497e-62	16.5745	326	94.382	13.9743	3.45405	anterior_HY
Peri NN	Peri NN	2.73872e-45	4.19191e-47	14.3666	118	23.388	6.58555	5.04532	anterior_HY
Oligo NN	Oligo NN	2.29375e-44	3.70589e-46	14.2148	4612	3420.58	83.8155	1.34831	anterior_HY
PVH-SO-PVa Otp Glut	PVH-SO-PVa Otp Glut	6.3832e-36	1.08558e-37	12.7782	1586	996.188	46.1578	1.59207	anterior_HY
Ependymal NN	Tanycyte NN	4.06622e-23	7.2611e-25	10.2302	72	21.834	4.90372	3.29761	anterior_HY
TU-ARH Otp Six6 Gaba	TU-ARH Otp Six6 Gaba	7.43562e-22	1.39102e-23	9.94022	234	89.54	14.5329	2.61336	anterior_HY
PVR Six3 Sox3 Gaba	PVR Six3 Sox3 Gaba	4.52895e-16	9.62787e-18	8.4982	374	204.466	19.9494	1.82915	anterior_HY
LHA-AHN-PVH Otp Trh Glut	LHA-AHN-PVH Otp Trh Glut	2.89125e-14	6.39222e-16	7.99666	252	123.926	16.0159	2.03347	anterior_HY
Microglia NN	Peri NN	7.65522e-12	1.75758e-13	7.27303	93	44.914	6.61155	2.07062	anterior_HY
Endo NN	Microglia NN	3.39142e-09	8.65158e-11	6.38355	389	281.302	16.8712	1.38286	anterior_HY
PVpo-VMPO-MPN Hmx2 Gaba	PVpo-VMPO-MPN Hmx2 Gaba	4.7013e-08	1.23929e-09	5.96286	1466	1178.8	48.1651	1.24364	anterior_HY
MEA-BST Lhx6 Nfib Gaba	MEA-BST Lhx6 Nfib Gaba	8.66232e-08	2.43075e-09	5.85184	180	97.212	14.1473	1.85162	anterior_HY
SI-MPO-LPO Lhx8 Gaba	SI-MPO-LPO Lhx8 Gaba	2.62856e-07	7.8231e-09	5.65432	288	179.422	19.2027	1.60515	anterior_HY
SBPV-PVa Six6 Satb2 Gaba	SBPV-PVa Six6 Satb2 Gaba	3.59414e-07	1.10025e-08	5.59545	106	50.764	9.87159	2.08809	anterior_HY
AVPV-MEPO-SFO Tbr1 Glut	AVPV-MEPO-SFO Tbr1 Glut	1.32963e-06	4.18336e-08	5.35904	1066	840.686	42.0438	1.26801	anterior_HY
MPN-MPO-PVpo Hmx2 Glut	MPN-MPO-PVpo Hmx2 Glut	1.97969e-06	6.39695e-08	5.28177	330	220.08	20.8112	1.49945	anterior_HY
VMH Nr5a1 Glut	VMH Nr5a1 Glut	3.70839e-06	1.22982e-07	5.16075	1080	851.094	44.3552	1.26896	anterior_HY
MPO-ADP Lhx8 Gaba	MPO-ADP Lhx8 Gaba	1.02665e-05	3.49201e-07	4.96181	422	299.244	24.7402	1.41022	anterior_HY
BST Tac2 Gaba	BST Tac2 Gaba	1.17555e-05	4.09843e-07	4.93062	62	26.66	7.16745	2.32558	anterior_HY
SI-MA-LPO-LHA Skor1 Glut	SI-MA-LPO-LHA Skor1 Glut	7.56325e-05	2.76547e-06	4.54357	174	108.674	14.3777	1.60112	anterior_HY
ADP-MPO Trp73 Glut	ADP-MPO Trp73 Glut	0.000248721	9.30588e-06	4.28093	94	50.442	10.1749	1.86353	anterior_HY
Endo NN	PVH-SO-PVa Otp Glut	0.000273541	1.04671e-05	4.25469	388	311.353	18.0147	1.24617	anterior_HY
MEA-BST Sox6 Gaba	MEA-BST Sox6 Gaba	0.00027451	1.07376e-05	4.24897	62	29.318	7.69174	2.11474	anterior_HY
BST-MPN Six3 Nrgn Gaba	BST-MPN Six3 Nrgn Gaba	0.000661674	2.75697e-05	4.0327	468	352.798	28.567	1.32654	anterior_HY
Microglia NN	Oligo NN	0.0078557	0.000387441	3.36161	533	461.005	21.4168	1.15617	anterior_HY
Astro-NT NN	SMC NN	0.014893	0.000785174	3.16136	115	85.434	9.35231	1.34607	anterior_HY
NDB-SI-MA-STRv Lhx8 Gaba	NDB-SI-MA-STRv Lhx8 Gaba	0.0187922	0.0010227	3.08356	278	214.606	20.5587	1.2954	anterior_HY
AHN Onecut3 Gaba	AHN Onecut3 Gaba	0.022696	0.00127376	3.01764	262	200.852	20.2635	1.30444	anterior_HY
Astro-NT NN	Endo NN	0.0296929	0.00171694	2.92597	1704	1586.63	40.1143	1.07398	anterior_HY
Tanycyte NN	Tanycyte NN	0	0	60.8783	3598	863.484	44.9178	4.16684	posterior_HY
SMC NN	SMC NN	0	0	56.5256	680	58.416	10.9965	11.6406	posterior_HY
Ependymal NN	Ependymal NN	0	0	49.1058	1298	207.616	22.2048	6.25193	posterior_HY
Endo NN	SMC NN	0	0	46.4461	586	99.618	10.472	5.88247	posterior_HY
VLMC NN	VLMC NN	0	0	41.8024	2020	531.108	35.6174	3.80337	posterior_HY
Endo NN	Endo NN	0	0	39.8356	3422	1384.43	51.1493	2.47177	posterior_HY
SMC NN	VLMC NN	4.47302e-235	2.66251e-237	32.8731	364	76.528	8.7449	4.75643	posterior_HY
Astro-NT NN	Astro-NT NN	3.71049e-213	2.52415e-215	31.2975	5856	3295.35	81.8164	1.77705	posterior_HY
Endo NN	Peri NN	7.51879e-211	5.75418e-213	31.1237	663	212.4	14.4777	3.12147	posterior_HY
ABC NN	ABC NN	2.92915e-199	2.49077e-201	30.2515	556	100.646	15.0523	5.52431	posterior_HY
Endo NN	VLMC NN	1.91618e-166	1.79234e-168	27.641	527	160.013	13.2769	3.29348	posterior_HY
Microglia NN	Microglia NN	3.23303e-104	3.29901e-106	21.8575	362	81.848	12.8172	4.42283	posterior_HY
OPC NN	OPC NN	1.50034e-99	1.65854e-101	21.3576	426	108.604	14.8611	3.92251	posterior_HY
ABC NN	VLMC NN	3.14454e-53	3.7435e-55	15.5982	338	141.501	12.5975	2.38868	posterior_HY
BAM NN	VLMC NN	1.23674e-49	1.57747e-51	15.056	155	47.873	7.11526	3.23773	posterior_HY
TU-ARH Otp Six6 Gaba	TU-ARH Otp Six6 Gaba	9.77699e-39	1.3302e-40	13.2896	1026	563.402	34.8091	1.82108	posterior_HY
Peri NN	Peri NN	4.2363e-36	6.12391e-38	12.8226	134	32.062	7.94985	4.1794	posterior_HY
BAM NN	Endo NN	4.92311e-32	7.954e-34	12.0663	99	31.721	5.57577	3.12096	posterior_HY
Oligo NN	Oligo NN	3.00083e-28	5.10346e-30	11.322	6188	5052.74	100.27	1.22468	posterior_HY
DMH Nkx2-4 Glut	DMH Nkx2-4 Glut	1.82031e-18	3.40535e-20	9.13062	466	250.318	23.6218	1.86163	posterior_HY
TMv-PMv Tbx3 Hist-Gaba	TMv-PMv Tbx3 Hist-Gaba	6.10112e-18	1.19325e-19	8.99388	108	35.036	8.11263	3.08254	posterior_HY
Peri NN	VLMC NN	3.50139e-16	7.14569e-18	8.53275	65	22.989	4.9235	2.82744	posterior_HY
PH-SUM Foxa1 Glut	PH-SUM Foxa1 Glut	5.78125e-14	1.27817e-15	7.91085	458	274.554	23.1892	1.66816	posterior_HY
DMH-LHA Gsx1 Gaba	DMH-LHA Gsx1 Gaba	2.44655e-13	5.61708e-15	7.72445	340	190.73	19.3244	1.78262	posterior_HY
ARH-PVp Tbx3 Gaba	ARH-PVp Tbx3 Gaba	1.66695e-10	4.11068e-12	6.83464	176	83.686	13.5068	2.1031	posterior_HY
Ependymal NN	Tanycyte NN	4.62309e-10	1.17936e-11	6.68189	51	19.119	4.77125	2.6675	posterior_HY
STN-PSTN Pitx2 Glut	STN-PSTN Pitx2 Glut	3.19878e-09	8.70416e-11	6.38262	1214	920.32	46.0125	1.31911	posterior_HY
MM Foxb1 Glut	MM Foxb1 Glut	1.72686e-08	4.99263e-10	6.10965	3624	3105.95	84.7918	1.16679	posterior_HY
Microglia NN	Peri NN	2.93912e-08	8.74737e-10	6.01951	90	48.087	6.96286	1.87161	posterior_HY
Endo NN	Microglia NN	5.21438e-07	1.59624e-08	5.53054	398	301.933	17.3703	1.31817	posterior_HY
PH-ant-LHA Otp Bsx Glut	PH-ant-LHA Otp Bsx Glut	5.5803e-07	1.77425e-08	5.51197	710	521.356	34.2245	1.36183	posterior_HY
PH-LHA Foxb1 Glut	PH-LHA Foxb1 Glut	2.2921e-06	7.60136e-08	5.25009	282	178.04	19.8016	1.58391	posterior_HY
DMH Hmx2 Gaba	DMH Hmx2 Gaba	2.23603e-05	7.60556e-07	4.80844	480	347.81	27.4912	1.38006	posterior_HY
ZI Pax6 Gaba	ZI Pax6 Gaba	5.95951e-05	2.07772e-06	4.60345	918	736.23	39.4856	1.24689	posterior_HY
TMd-DMH Foxd2 Gaba	TMd-DMH Foxd2 Gaba	0.00108875	4.25873e-05	3.92935	88	48.848	9.96398	1.80151	posterior_HY
Astro-NT NN	BAM NN	0.00341695	0.000142373	3.6288	67	42.502	6.751	1.5764	posterior_HY
ARH-PVp Tbx3 Glut	ARH-PVp Tbx3 Glut	0.00517222	0.000219907	3.51496	140	91.916	13.6798	1.52313	posterior_HY
PVHd-DMH Lhx6 Gaba	PVHd-DMH Lhx6 Gaba	0.0112139	0.000524459	3.27707	76	44.374	9.65071	1.71271	posterior_HY
DMH Hmx2 Glut	DMH Hmx2 Glut	0.0288904	0.0014003	2.98882	82	52.138	9.99124	1.57275	posterior_HY
Microglia NN	Oligo NN	0.0338219	0.00172561	2.9244	589	520.433	23.4465	1.13175	posterior_HY
PMd-LHA Foxb1 Glut	PMd-LHA Foxb1 Glut	0.0381133	0.00200937	2.87669	574	476.798	33.7896	1.20386	posterior_HY
Ependymal NN	Ependymal NN	0	0	103.244	4444	637.236	36.8716	6.97387	anterior_MB
SMC NN	SMC NN	0	0	86.4506	2086	225.84	21.517	9.23663	anterior_MB
Endo NN	SMC NN	0	0	67.6285	1593	336.901	18.5735	4.72839	anterior_MB
Endo NN	VLMC NN	0	0	56.4306	1623	429.297	21.1535	3.7806	anterior_MB
Endo NN	Endo NN	0	0	54.1386	9084	4171.87	90.7324	2.17744	anterior_MB
VLMC NN	VLMC NN	0	0	53.0144	1974	401.308	29.6654	4.91892	anterior_MB
Endo NN	Peri NN	0	0	48.5094	1861	650.126	24.9616	2.86252	anterior_MB
SMC NN	VLMC NN	0	0	45.7035	813	181.657	13.8139	4.47547	anterior_MB
BAM NN	VLMC NN	2.27117e-250	8.71292e-253	33.9395	334	60.25	8.06582	5.54357	anterior_MB
Hypendymal NN	Hypendymal NN	7.87804e-230	3.35808e-232	32.5142	996	225.532	23.6963	4.41622	anterior_MB
BAM NN	Endo NN	7.11406e-206	3.33566e-208	30.7697	378	96.111	9.16126	3.93295	anterior_MB
OPC NN	OPC NN	2.03892e-197	1.04293e-199	30.128	952	263.386	22.8563	3.61447	anterior_MB
Microglia NN	Microglia NN	5.94873e-104	3.2964e-106	21.8575	778	276.444	22.9466	2.81431	anterior_MB
BAM NN	SMC NN	6.04532e-96	3.60761e-98	20.9955	130	24.457	5.02694	5.31545	anterior_MB
Peri NN	Peri NN	2.88879e-76	1.84705e-78	18.7156	372	99.296	14.5709	3.74637	anterior_MB
BAM NN	BAM NN	9.68264e-76	6.60368e-78	18.6476	96	10.862	4.56563	8.83815	anterior_MB
Astro-NT NN	Astro-NT NN	7.39245e-73	5.35685e-75	18.2859	10472	8099.02	129.771	1.293	anterior_MB
Peri NN	VLMC NN	1.63468e-62	1.25423e-64	16.9344	178	52.325	7.42128	3.40182	anterior_MB
Astroependymal NN	Astroependymal NN	5.42192e-56	4.39116e-58	16.0233	80	9.75	4.38423	8.20513	anterior_MB
SCsg Gabrr2 Gaba	SCsg Gabrr2 Gaba	4.58245e-42	3.90661e-44	13.885	828	418.404	29.4992	1.97895	anterior_MB
DTN-LDT-IPN Otp Pax3 Gaba	DTN-LDT-IPN Otp Pax3 Gaba	1.49886e-31	1.40558e-33	12.0194	720	378.504	28.4121	1.90223	anterior_MB
IPN-LDT Vsx2 Nkx6-1 Glut	IPN-LDT Vsx2 Nkx6-1 Glut	1.53806e-28	1.5079e-30	11.4284	154	44.862	9.54971	3.43275	anterior_MB
Oligo NN	Oligo NN	1.50602e-21	1.54068e-23	9.93004	22574	20539.1	204.924	1.09907	anterior_MB
Endo NN	Lymphoid NN	1.67886e-14	1.78907e-16	8.15205	57	20.786	4.44232	2.74223	anterior_MB
SNc-VTA-RAmb Foxa1 Dopa	SNc-VTA-RAmb Foxa1 Dopa	5.30946e-12	5.88431e-14	7.41936	766	526.138	32.3292	1.45589	anterior_MB
SCig Tfap2b Chrnb3 Glut	SCig Tfap2b Chrnb3 Glut	9.51744e-12	1.09536e-13	7.33661	72	22.194	6.78869	3.24412	anterior_MB
SCs Dmbx1 Gaba	SCs Dmbx1 Gaba	3.43684e-11	4.10194e-13	7.15771	634	427.278	28.881	1.48381	anterior_MB
SPA-SPFm-SPFp-POL-PIL-PoT Sp9 Glut	SPA-SPFm-SPFp-POL-PIL-PoT Sp9 Glut	1.52387e-08	2.0786e-10	6.24801	786	579.08	33.1178	1.35733	anterior_MB
IPN Otp Crisp1 Gaba	IPN Otp Crisp1 Gaba	9.8996e-08	1.43472e-09	5.9389	478	313.846	27.6405	1.52304	anterior_MB
SCs Pax7 Nfia Gaba	SCs Pax7 Nfia Gaba	4.0064e-07	6.14792e-09	5.69557	240	142.648	17.0926	1.68246	anterior_MB
SCsg Pde5a Glut	SCsg Pde5a Glut	5.85642e-07	9.23647e-09	5.62573	542	381.14	28.5936	1.42205	anterior_MB
Endo NN	Microglia NN	1.44273e-06	2.3984e-08	5.45868	1117	946.998	31.1434	1.17952	anterior_MB
IF-RL-CLI-PAG Foxa1 Glut	IF-RL-CLI-PAG Foxa1 Glut	1.74777e-05	3.12901e-07	4.98308	74	33.236	8.18048	2.2265	anterior_MB
SC Lef1 Otx2 Gaba	SC Lef1 Otx2 Gaba	1.86723e-05	3.48914e-07	4.96197	104	52.282	10.4229	1.98921	anterior_MB
SCsg Pde5a Glut	VLMC NN	0.000141477	2.77406e-06	4.54292	96	61.373	7.6222	1.56421	anterior_MB
SCig Foxb1 Glut	SCig Foxb1 Glut	0.000221229	4.43212e-06	4.44317	220	144.882	16.9064	1.51848	anterior_MB
SCsg Gabrr2 Gaba	SCsg Pde5a Glut	0.000221521	4.6027e-06	4.43504	460	373.772	19.4424	1.2307	anterior_MB
ND-INC Foxd2 Glut	ND-INC Foxd2 Glut	0.000221521	4.62681e-06	4.43392	180	112.912	15.1306	1.59416	anterior_MB
SCop Sln Glut	SCop Sln Glut	0.0003133	6.67731e-06	4.35421	134	81.08	12.1537	1.65269	anterior_MB
Microglia NN	Peri NN	0.00149124	3.24182e-05	3.99448	196	147.739	12.0819	1.32666	anterior_MB
PRT Tcf7l2 Gaba	PRT Tcf7l2 Gaba	0.00167906	3.7217e-05	3.96165	456	349.616	26.8535	1.30429	anterior_MB
Astro-NT NN	BAM NN	0.0024183	5.77258e-05	3.85559	163	120.65	10.9841	1.35102	anterior_MB
APN C1ql4 Glut	APN C1ql4 Glut	0.00351077	8.82929e-05	3.75035	252	180.876	18.9646	1.39322	anterior_MB
PAG-ND-PCG Onecut1 Gaba	PAG-ND-PCG Onecut1 Gaba	0.00438429	0.00011213	3.68999	72	38.74	9.01357	1.85854	anterior_MB
PAG Pou4f2 Glut	PAG Pou4f2 Glut	0.00488438	0.000127002	3.65819	142	91.902	13.6948	1.54512	anterior_MB
Astro-NT NN	SCsg Gabrr2 Gaba	0.0104755	0.000276846	3.45334	623	544.068	22.8567	1.14508	anterior_MB
PAG Pou4f1 Ebf2 Glut	PAG Pou4f1 Ebf2 Glut	0.018899	0.000531684	3.2732	100	61.676	11.7084	1.62138	anterior_MB
APN C1ql2 Glut	APN C1ql2 Glut	0.0290324	0.000841519	3.14112	426	342.71	26.516	1.24303	anterior_MB
SCiw Pitx2 Glut	SCiw Pitx2 Glut	0.0312422	0.000918889	3.11527	250	189.102	19.5482	1.32204	anterior_MB
VLMC NN	VLMC NN	0	0	87.5952	4352	781.03	40.7667	5.57213	posterior_MB
SMC NN	SMC NN	0	0	78.1924	1626	163.004	18.7102	9.97522	posterior_MB
Endo NN	SMC NN	0	0	66.6084	1487	301.259	17.8017	4.93595	posterior_MB
Endo NN	VLMC NN	0	0	53.629	1860	560.246	24.236	3.31997	posterior_MB
Ependymal NN	Ependymal NN	0	0	52.0509	1412	228.598	22.7355	6.17678	posterior_MB
SMC NN	VLMC NN	0	0	50.3412	816	158.655	13.0578	5.14324	posterior_MB
Endo NN	Endo NN	0	0	47.6214	8252	3925.35	90.8553	2.10223	posterior_MB
ABC NN	ABC NN	0	0	47.4898	692	80.978	12.8664	8.54553	posterior_MB
BAM NN	VLMC NN	0	0	45.2016	551	98.908	10.0017	5.57083	posterior_MB
Endo NN	Peri NN	0	0	42.8136	1609	585.294	23.9108	2.74905	posterior_MB
ABC NN	VLMC NN	0	0	38.1442	581	135.483	11.6798	4.28836	posterior_MB
OPC NN	OPC NN	3.91606e-171	2.12541e-173	28.0478	752	202.572	19.589	3.71226	posterior_MB
BAM NN	Endo NN	1.27087e-141	7.47234e-144	25.5108	387	113.565	10.7184	3.40774	posterior_MB
Microglia NN	Microglia NN	3.09257e-127	1.95821e-129	24.1767	564	152.682	17.013	3.69395	posterior_MB
BAM NN	BAM NN	1.56178e-111	1.05955e-113	22.6316	148	17.848	5.7509	8.29225	posterior_MB
Bergmann NN	Bergmann NN	6.18301e-105	4.47436e-107	21.9485	246	42.004	9.2943	5.85659	posterior_MB
BAM NN	SMC NN	7.36942e-105	5.66622e-107	21.9378	124	20.993	4.69542	5.90673	posterior_MB
Peri NN	Peri NN	5.70307e-65	4.64294e-67	17.2608	308	86.436	12.8363	3.56333	posterior_MB
Peri NN	VLMC NN	3.09426e-54	2.79897e-56	15.7629	209	73.115	8.62054	2.85851	posterior_MB
Astro-NT NN	Astro-NT NN	3.76613e-49	3.57705e-51	15.0017	9262	7422.98	122.587	1.24775	posterior_MB
Astroependymal NN	Astroependymal NN	1.64149e-48	1.63333e-50	14.9006	60	6.908	3.56308	8.68558	posterior_MB
SCsg Gabrr2 Gaba	SCsg Gabrr2 Gaba	4.41701e-27	4.79459e-29	11.124	780	444.042	30.2012	1.75659	posterior_MB
BAM NN	Peri NN	8.74416e-24	9.88711e-26	10.4215	58	15.794	4.04988	3.67228	posterior_MB
SCs Dmbx1 Gaba	SCs Dmbx1 Gaba	5.91337e-17	6.95376e-19	8.79816	664	415.336	28.2632	1.59871	posterior_MB
Oligo NN	Oligo NN	8.96042e-17	1.09422e-18	8.74713	16140	14629.3	172.713	1.10327	posterior_MB
SC Tnnt1 Gli3 Gaba	SC Tnnt1 Gli3 Gaba	3.56815e-16	4.51869e-18	8.58559	84	25.636	6.7979	3.27664	posterior_MB
IC Six3 En2 Gaba	IC Six3 En2 Gaba	1.19592e-11	1.67677e-13	7.27938	522	333.36	25.9143	1.56587	posterior_MB
CUN-PPN Evx2 Meis2 Glut	CUN-PPN Evx2 Meis2 Glut	1.41771e-10	2.05187e-12	6.93356	544	357.02	26.9674	1.52372	posterior_MB
SCiw Pitx2 Glut	SCiw Pitx2 Glut	3.29556e-10	4.91875e-12	6.80886	390	241.146	21.8618	1.61728	posterior_MB
SCsg Pde5a Glut	SCsg Pde5a Glut	3.28581e-09	5.05281e-11	6.46536	504	333.428	26.3824	1.51157	posterior_MB
PAG-PPN Pax5 Sox21 Gaba	PAG-PPN Pax5 Sox21 Gaba	1.75904e-08	2.8641e-10	6.19773	94	38.686	8.92488	2.42982	posterior_MB
Astro-NT NN	VLMC NN	2.72066e-07	4.55289e-09	5.7466	826	668.659	27.3799	1.23531	posterior_MB
SC Lef1 Otx2 Gaba	SC Lef1 Otx2 Gaba	2.00006e-06	3.61838e-08	5.38519	110	56.412	9.95099	1.94994	posterior_MB
PBG Mtnr1a Glut-Chol	PBG Mtnr1a Glut-Chol	4.23755e-06	7.85796e-08	5.24397	160	88.196	13.6927	1.81414	posterior_MB
SCop Sln Glut	SCop Sln Glut	7.57348e-06	1.43865e-07	5.13131	140	75.53	12.564	1.85357	posterior_MB
MB-MY Tph2 Glut-Sero	MB-MY Tph2 Glut-Sero	1.29798e-05	2.52433e-07	5.02445	524	377.52	29.1534	1.38801	posterior_MB
PAG-MRN Pou3f1 Glut	PAG-MRN Pou3f1 Glut	2.58217e-05	5.25544e-07	4.88182	66	29.014	7.57627	2.27476	posterior_MB
Endo NN	Microglia NN	4.28033e-05	9.29244e-07	4.76823	863	731.436	27.5918	1.17987	posterior_MB
SCig Tfap2b Chrnb3 Glut	SCig Tfap2b Chrnb3 Glut	0.000141053	3.2536e-06	4.5092	80	38.302	9.24731	2.08866	posterior_MB
MRN-VTN-PPN Pax5 Cdh23 Gaba	MRN-VTN-PPN Pax5 Cdh23 Gaba	0.00023036	5.52196e-06	4.39566	72	34.188	8.60213	2.106	posterior_MB
SCsg Gabrr2 Gaba	SCsg Pde5a Glut	0.00107008	2.71028e-05	4.03671	413	336.241	19.0152	1.22829	posterior_MB
PB Evx2 Glut	PB Evx2 Glut	0.00262583	6.76945e-05	3.81644	154	98.278	14.6005	1.56698	posterior_MB
Microglia NN	Peri NN	0.00471712	0.000123742	3.66485	150	112.038	10.3584	1.33883	posterior_MB
Microglia NN	Oligo NN	0.00578755	0.000154439	3.60774	1517	1383.45	37.0188	1.09654	posterior_MB
SCs Pax7 Nfia Gaba	SCs Pax7 Nfia Gaba	0.00619165	0.000168023	3.5858	204	143.904	16.7594	1.41761	posterior_MB
LDT-PCG Vsx2 Lhx4 Glut	LDT-PCG Vsx2 Lhx4 Glut	0.00730069	0.000201421	3.53821	116	72.266	12.3605	1.60518	posterior_MB
SC Lef1 Otx2 Gaba	SCsg Pde5a Glut	0.00815024	0.000228546	3.50472	170	129.347	11.5995	1.31429	posterior_MB
PPN-CUN-PCG Otp En1 Gaba	PPN-CUN-PCG Otp En1 Gaba	0.015107	0.000430457	3.33243	92	57.956	10.216	1.58741	posterior_MB
PAG-SC Pou4f1 Zic1 Glut	PAG-SC Pou4f1 Zic1 Glut	0.0218302	0.000631902	3.22407	112	72.826	12.1505	1.53791	posterior_MB
PAG Pou4f2 Mesi2 Glut	PAG Pou4f2 Mesi2 Glut	0.0240038	0.000716532	3.18791	100	63.628	11.4094	1.57164	posterior_MB
PAG-MRN-RN Foxa2 Gaba	PAG-MRN-RN Foxa2 Gaba	0.0393183	0.00122703	3.02895	108	70.614	12.3429	1.52944	posterior_MB
SMC NN	SMC NN	0	0	62.0764	1006	100.668	14.5842	9.99325	Pons
VLMC NN	VLMC NN	0	0	49.9229	1292	217.658	21.52	5.93592	Pons
Endo NN	SMC NN	0	0	48.4047	990	234.768	15.6024	4.21693	Pons
Ependymal NN	Ependymal NN	0	0	43.0419	676	95.272	13.4921	7.09547	Pons
Endo NN	VLMC NN	8.08976e-300	2.07111e-302	37.1515	841	255.603	15.757	3.29026	Pons
Endo NN	Peri NN	4.36803e-267	1.34194e-269	35.0606	1300	519.345	22.2658	2.50315	Pons
Endo NN	Endo NN	2.11108e-259	7.56658e-262	34.5483	6800	3797.09	86.9193	1.79085	Pons
SMC NN	VLMC NN	6.26077e-240	2.56457e-242	33.2223	427	90.68	10.1233	4.70887	Pons
BAM NN	VLMC NN	5.52242e-233	2.54489e-235	32.7342	210	28.913	5.53204	7.26317	Pons
ABC NN	ABC NN	8.30572e-199	4.2528e-201	30.2339	254	28.018	7.47447	9.0656	Pons
ABC NN	VLMC NN	7.12279e-171	4.01181e-173	28.0252	247	47.482	7.11925	5.20197	Pons
OPC NN	OPC NN	5.68076e-145	3.49048e-147	25.8093	750	215.564	20.7071	3.47925	Pons
Microglia NN	Microglia NN	2.78825e-144	1.85598e-146	25.7445	564	138.762	16.5176	4.06451	Pons
BAM NN	BAM NN	3.68783e-115	2.64361e-117	22.9945	82	5.738	3.31653	14.2907	Pons
Oligo NN	Oligo NN	1.05935e-98	8.13633e-101	21.2831	31928	26799.3	240.974	1.19137	Pons
BAM NN	Endo NN	2.29544e-85	1.88054e-87	19.7882	241	70.22	8.63039	3.43207	Pons
Astro-NT NN	Astro-NT NN	1.26259e-76	1.09903e-78	18.7432	7016	5166.15	98.6941	1.35807	Pons
Peri NN	Peri NN	7.74274e-68	7.13616e-70	17.6309	288	74.524	12.1081	3.86453	Pons
BAM NN	SMC NN	1.29106e-62	1.25603e-64	16.9343	74	12.321	3.64225	6.00601	Pons
MB-MY Tph2 Glut-Sero	MB-MY Tph2 Glut-Sero	6.12211e-38	6.26944e-40	13.1731	700	350.15	26.558	1.99914	Pons
DTN-LDT-IPN Otp Pax3 Gaba	DTN-LDT-IPN Otp Pax3 Gaba	3.69658e-25	4.1641e-27	10.7186	650	347.738	28.1998	1.86922	Pons
Microglia NN	Oligo NN	5.2951e-15	6.77816e-17	8.26858	2229	1870.44	43.3643	1.1917	Pons
LDT-PCG Vsx2 Lhx4 Glut	LDT-PCG Vsx2 Lhx4 Glut	5.51298e-15	7.33935e-17	8.25909	380	204.648	21.2314	1.85685	Pons
Peri NN	VLMC NN	5.8265e-15	8.05507e-17	8.24797	75	30.392	5.40836	2.46775	Pons
PCG-PRNr Vsx2 Nkx6-1 Glut	PCG-PRNr Vsx2 Nkx6-1 Glut	4.89256e-14	7.01442e-16	7.98521	130	49.276	10.1092	2.6382	Pons
PB Lmx1a Glut	PB Lmx1a Glut	1.0498e-12	1.55885e-14	7.59334	492	301.47	25.0917	1.632	Pons
PDTg Otp Olig3 Gaba	PDTg Otp Olig3 Gaba	2.99815e-12	4.60546e-14	7.45175	66	19.042	6.30161	3.46602	Pons
LDT-PCG St18 Gaba	LDT-PCG St18 Gaba	9.49935e-10	1.65375e-11	6.63219	52	15.38	5.52156	3.38101	Pons
CUN-PPN Evx2 Meis2 Glut	CUN-PPN Evx2 Meis2 Glut	5.19485e-08	9.57576e-10	6.00484	70	26.594	7.2285	2.63217	Pons
PRNc Otp Gly-Gaba	PRNc Otp Gly-Gaba	1.98534e-06	4.06624e-08	5.36416	114	57.782	10.4803	1.97293	Pons
CS-RPO Meis2 Gaba	CS-RPO Meis2 Gaba	6.82603e-06	1.43301e-07	5.13205	208	123.848	16.3973	1.67948	Pons
Endo NN	Microglia NN	1.77326e-05	3.81346e-07	4.94468	824	690.053	27.0891	1.19411	Pons
PB Evx2 Glut	PB Evx2 Glut	3.02563e-05	6.91014e-07	4.82758	454	327.334	26.238	1.38696	Pons
PRNc-NI-SG-RPO Vsx2 Nr4a2 Glut	PRNc-NI-SG-RPO Vsx2 Nr4a2 Glut	3.02563e-05	6.9561e-07	4.82626	76	34.918	8.51218	2.17653	Pons
LDT-PCG-CS Gata3 Lhx1 Gaba	LDT-PCG-CS Gata3 Lhx1 Gaba	3.02563e-05	6.97149e-07	4.82582	64	27.558	7.55147	2.32237	Pons
CS-PRNr-PCG Tmem163 Otp Gaba	CS-PRNr-PCG Tmem163 Otp Gaba	5.66253e-05	1.33372e-06	4.69489	66	30.74	7.51029	2.14704	Pons
PRP-NI-PRNc-GRN Otp Glut	PRP-NI-PRNc-GRN Otp Glut	0.00322554	8.75338e-05	3.75252	96	54.51	11.0566	1.76114	Pons
NLL Gata3 Gly-Gaba	NLL Gata3 Gly-Gaba	0.0168508	0.000474548	3.3052	322	250.146	21.7397	1.28725	Pons
PB-NTS Phox2b Ebf3 Lmx1b Glut	PB-NTS Phox2b Ebf3 Lmx1b Glut	0.04306	0.00130084	3.01126	66	38.89	9.00288	1.69709	Pons
Microglia NN	Peri NN	0.0469194	0.00146548	2.97489	126	97.111	9.71096	1.29748	Pons
SMC NN	SMC NN	0	0	76.5861	1436	137.972	16.9486	10.4079	Medulla
Endo NN	SMC NN	0	0	63.9942	1483	313.19	18.2799	4.73514	Medulla
VLMC NN	VLMC NN	0	0	61.5916	2292	439.104	30.0836	5.21972	Medulla
Ependymal NN	Ependymal NN	0	0	51.8937	1146	166.79	18.8695	6.87092	Medulla
Endo NN	Endo NN	0	0	50.5982	11134	5634.9	108.682	1.9759	Medulla
SMC NN	VLMC NN	0	0	49.5746	726	132.9	11.9638	5.46275	Medulla
Endo NN	VLMC NN	0	0	47.0522	1464	434.545	21.879	3.36904	Medulla
Endo NN	Peri NN	0	0	45.5998	2017	740.672	27.9898	2.7232	Medulla
BAM NN	VLMC NN	0	0	37.8964	344	55.097	7.62349	6.24353	Medulla
OPC NN	OPC NN	1.35641e-306	6.13481003223525e-309	37.5537	1054	232.658	21.8711	4.53025	Medulla
CHOR NN	CHOR NN	9.43756e-233	4.6953e-235	32.7155	2392	884.57	46.0769	2.70414	Medulla
Microglia NN	Microglia NN	4.26523e-221	2.31491e-223	31.8828	886	215.044	21.0445	4.12009	Medulla
Oligo NN	Oligo NN	2.84666e-218	1.67375e-220	31.6758	46472	38120.9	263.643	1.21907	Medulla
ABC NN	ABC NN	6.54245e-217	4.14267e-219	31.5744	240	23.752	6.84883	10.1044	Medulla
ABC NN	VLMC NN	1.10852e-180	7.52046e-183	28.8123	262	54.548	7.20012	4.80311	Medulla
BAM NN	Endo NN	2.96206e-172	2.14351e-174	28.1294	411	114.953	10.5245	3.57537	Medulla
Astro-NT NN	Astro-NT NN	4.46373e-168	3.43208e-170	27.7835	10206	6913.96	118.489	1.47614	Medulla
BAM NN	SMC NN	2.89434e-137	2.35632e-139	25.1021	121	18.282	4.092	6.61853	Medulla
BAM NN	BAM NN	1.19234e-111	1.02462e-113	22.6331	108	9.208	4.36494	11.7289	Medulla
Peri NN	Peri NN	3.97527e-63	3.5959e-65	17.0078	326	95.606	13.5464	3.40983	Medulla
PAS-MV Ebf2 Gly-Gaba	PAS-MV Ebf2 Gly-Gaba	8.68896e-57	8.25274e-59	16.1269	686	274.084	25.5421	2.50288	Medulla
Microglia NN	Oligo NN	1.47957e-54	1.53913e-56	15.8007	3663	2807.25	54.1591	1.30484	Medulla
Peri NN	VLMC NN	1.87519e-43	2.03548e-45	14.0951	157	51.456	7.48799	3.05115	Medulla
DCO UBC Glut	DCO UBC Glut	2.24954e-25	2.54357e-27	10.7641	670	362.494	28.5678	1.84831	Medulla
CHOR NN	VLMC NN	5.20548e-18	6.35676e-20	9.06281	259	138.997	13.2413	1.86335	Medulla
RPA Pax6 Hoxb5 Gly-Gaba	RPA Pax6 Hoxb5 Gly-Gaba	9.83095e-17	1.28945e-18	8.72858	88	24.882	7.23119	3.53669	Medulla
NTS Dbh Glut	NTS Dbh Glut	1.36717e-10	2.10239e-12	6.93012	132	56.702	10.8653	2.32796	Medulla
NTS-PARN Neurod2 Gly-Gaba	NTS-PARN Neurod2 Gly-Gaba	1.9833e-09	3.22926e-11	6.53272	346	209.166	20.9459	1.65419	Medulla
Astroependymal NN	Astroependymal NN	2.2123e-07	3.80223e-09	5.777	68	24.628	7.5077	2.76108	Medulla
SPVC Ccdc172 Glut	SPVC Ccdc172 Glut	5.54096e-07	1.0275e-08	5.60731	54	20.092	6.04711	2.68764	Medulla
Endo NN	Lymphoid NN	7.91891e-06	1.5759e-07	5.11414	62	32.61	5.74682	1.90126	Medulla
Microglia NN	Peri NN	1.05548e-05	2.14819e-07	5.05533	196	136.689	11.7324	1.43391	Medulla
MV-SPIV-PRP Dmbx1 Gly-Gaba	MV-SPIV-PRP Dmbx1 Gly-Gaba	0.000160375	3.55422e-06	4.49042	52	22.34	6.60518	2.32766	Medulla
Endo NN	Microglia NN	0.000316418	7.15554e-06	4.33903	1175	1030.15	33.383	1.14061	Medulla
NTS Phox2b Glut	NTS Phox2b Glut	0.000318838	7.35448e-06	4.333	758	602.27	35.9404	1.25857	Medulla
PARN-MDRNd-NTS Gbx2 Gly-Gaba	PARN-MDRNd-NTS Gbx2 Gly-Gaba	0.000804279	2.00069e-05	4.1074	340	246.446	22.7769	1.37961	Medulla
HB Calcb Chol	HB Calcb Chol	0.016612	0.000480855	3.3015	108	68.904	11.8419	1.5674	Medulla
SPVI-SPVC Sall3 Lhx1 Gly-Gaba	SPVI-SPVC Sall3 Lhx1 Gly-Gaba	0.0169832	0.000499279	3.29093	148	101.862	14.0197	1.45295	Medulla
CB Granule Glut	CB Granule Glut	0	0	271.247	1088462	704583	1415.24	1.54483	Cerebellum
Bergmann NN	Bergmann NN	0	0	195.997	29478	6940.46	114.989	4.24727	Cerebellum
VLMC NN	VLMC NN	0	0	105.748	6916	1296.96	53.1359	5.33245	Cerebellum
SMC NN	SMC NN	0	0	97.8035	2840	307.348	25.8953	9.24034	Cerebellum
Endo NN	SMC NN	0	0	91.2063	2607	514.081	22.9471	5.07119	Cerebellum
Bergmann NN	CBX Purkinje Gaba	0	0	88.9209	4214	1179.57	34.1251	3.57249	Cerebellum
Endo NN	VLMC NN	0	0	83.7349	4240	1251.76	35.6869	3.38723	Cerebellum
SMC NN	VLMC NN	0	0	77.7692	1869	370.794	19.2648	5.04053	Cerebellum
Ependymal NN	Ependymal NN	0	0	77.6548	3774	716.67	39.3708	5.26602	Cerebellum
Endo NN	Endo NN	0	0	71.119	11528	4674.8	96.3624	2.46599	Cerebellum
ABC NN	ABC NN	0	0	61.3118	1468	188.114	20.875	7.80378	Cerebellum
ABC NN	VLMC NN	0	0	54.8297	1152	246.734	16.5105	4.669	Cerebellum
Endo NN	Peri NN	0	0	53.966	2124	694.928	26.481	3.05643	Cerebellum
BAM NN	VLMC NN	0	0	53.6341	797	147.794	12.1044	5.39264	Cerebellum
CHOR NN	CHOR NN	0	0	46.6815	4906	1840.31	65.6724	2.66585	Cerebellum
Bergmann NN	CB PLI Gly-Gaba	0	0	41.5516	1260	403.383	20.6157	3.12358	Cerebellum
Oligo NN	Oligo NN	0	0	40.4606	13504	8192.94	131.265	1.64825	Cerebellum
OPC NN	OPC NN	0	0	39.0912	604	82.342	13.3446	7.33526	Cerebellum
BAM NN	Endo NN	6.82126e-194	3.19222e-195	29.7835	536	158.114	12.6878	3.38996	Cerebellum
CB Granule Glut	CBX Golgi Gly-Gaba	3.20078e-161	1.57674e-162	27.1419	2953	1727.51	45.1511	1.7094	Cerebellum
Microglia NN	Microglia NN	2.03138e-139	1.05072e-140	25.2255	342	59.462	11.2005	5.75157	Cerebellum
Lymphoid NN	Lymphoid NN	7.69401e-119	4.16917e-120	23.2729	54	2.53	2.21158	21.3439	Cerebellum
Peri NN	VLMC NN	2.21991e-116	1.25759e-117	23.0268	459	166.005	12.7241	2.76498	Cerebellum
Peri NN	Peri NN	1.04791e-113	6.19451e-115	22.7564	448	104.884	15.0777	4.27139	Cerebellum
BAM NN	BAM NN	9.91869e-108	6.10757e-109	22.1429	158	19.468	6.25627	8.11588	Cerebellum
BAM NN	SMC NN	1.72121e-83	1.10225e-84	19.4643	160	37.429	6.29722	4.27476	Cerebellum
Microglia NN	Oligo NN	6.1141e-79	4.06603e-80	18.9178	958	521.368	23.0804	1.83747	Cerebellum
CHOR NN	VLMC NN	2.25513e-67	1.55526e-68	17.4558	535	243.356	16.7076	2.19843	Cerebellum
Astro-CB NN	Oligo NN	4.99457e-66	3.56755e-67	17.276	752	394.183	20.7118	1.90774	Cerebellum
CB PLI Gly-Gaba	CBX Purkinje Gaba	4.59237e-65	3.39338e-66	17.1455	235	82.872	8.87275	2.8357	Cerebellum
DC NN	VLMC NN	1.03434e-47	7.89769e-49	14.6392	51	8.115	2.92947	6.28466	Cerebellum
Bergmann NN	Endo NN	1.1237e-40	8.85671e-42	13.4908	3451	2740.13	52.6932	1.25943	Cerebellum
BAM NN	Peri NN	7.96194e-29	6.47153e-30	11.3012	75	22.282	4.66481	3.36595	Cerebellum
Bergmann NN	CBX Golgi Gly-Gaba	4.26696e-28	3.57332e-29	11.1502	236	113.23	11.0106	2.08425	Cerebellum
Bergmann NN	Peri NN	2.66757e-26	2.29963e-27	10.7734	664	434.822	21.2727	1.52706	Cerebellum
OPC NN	Oligo NN	5.42426e-25	4.80969e-26	10.4898	777	543.414	22.2678	1.42985	Cerebellum
CB Granule Glut	CB PLI Gly-Gaba	6.55417e-24	5.97302e-25	10.2491	3163	2533.16	61.4536	1.24864	Cerebellum
ABC NN	BAM NN	1.60195e-22	1.49936e-23	9.93275	67	21.293	4.60165	3.14657	Cerebellum
Lymphoid NN	VLMC NN	6.44788e-21	6.19378e-22	9.55476	62	19.11	4.48886	3.24437	Cerebellum
Astro-CB NN	Bergmann NN	2.44995e-14	2.47408e-15	7.82822	243	146.951	12.2696	1.65361	Cerebellum
BAM NN	CHOR NN	8.54853e-14	8.84331e-15	7.66642	94	41.067	6.90453	2.28894	Cerebellum
CB Granule Glut	DCO UBC Glut	4.33183e-13	4.5879e-14	7.45226	1231	977.472	34.0203	1.25937	Cerebellum
ABC NN	Endo NN	1.01718e-12	1.10237e-13	7.33576	252	158.292	12.7741	1.59199	Cerebellum
Astro-CB NN	Astro-CB NN	4.09132e-12	4.53471e-13	7.14394	178	84.25	13.123	2.11276	Cerebellum
Endo NN	Lymphoid NN	3.31956e-10	3.84284e-11	6.50663	80	38.969	6.30603	2.05291	Cerebellum
Astro-CB NN	Endo NN	3.49909e-10	4.13685e-11	6.49554	259	171.45	13.4785	1.51064	Cerebellum
Endo NN	Microglia NN	4.30505e-10	5.19575e-11	6.46114	606	464.674	21.8732	1.30414	Cerebellum
Microglia NN	OPC NN	6.00607e-10	7.39664e-11	6.40749	123	67.669	8.63536	1.81767	Cerebellum
Astro-CB NN	Microglia NN	1.65435e-09	2.11888e-10	6.24501	62	28.45	5.37229	2.17926	Cerebellum
Astro-CB NN	CB Granule Glut	7.31472e-09	9.54877e-10	6.0053	5153	4682.18	78.4015	1.10056	Cerebellum
Microglia NN	Peri NN	6.92073e-07	9.20492e-08	5.21472	112	70.096	8.03572	1.59781	Cerebellum
Ependymal NN	Microglia NN	5.07241e-06	7.12468e-07	4.82148	60	31.607	5.88885	1.89831	Cerebellum
Endo NN	Oligo NN	8.30888e-06	1.22791e-06	4.71176	2782	2536.84	52.0308	1.09664	Cerebellum
CBX MLI Cdh22 Gaba	CBX MLI Cdh22 Gaba	2.29602e-05	3.44968e-06	4.49677	1724	1478.61	54.5712	1.16596	Cerebellum
ABC NN	SMC NN	3.87221e-05	6.00861e-06	4.37728	68	39.691	6.46727	1.71323	Cerebellum
BAM NN	Bergmann NN	6.01841e-05	9.48715e-06	4.27663	68	41.151	6.27807	1.65245	Cerebellum
CB PLI Gly-Gaba	CB PLI Gly-Gaba	7.96298e-05	1.29448e-05	4.2069	84	45.348	9.18776	1.85234	Cerebellum
CHOR NN	Peri NN	0.000321061	5.45645e-05	3.86934	61	36.037	6.45148	1.6927	Cerebellum
CBN Dmbx1 Gaba	CBN Dmbx1 Gaba	0.000659942	0.000115409	3.68266	182	123.344	15.9276	1.47555	Cerebellum
Peri NN	SMC NN	0.000845208	0.000151971	3.61192	76	49.86	7.23715	1.52427	Cerebellum
Oligo NN	Peri NN	0.00120265	0.000219201	3.51582	469	395.757	20.8324	1.18507	Cerebellum
CBN Dmbx1 Gaba	Oligo NN	0.00142685	0.000267095	3.463	547	470.154	22.1906	1.16345	Cerebellum
Bergmann NN	Oligo NN	0.00341885	0.000656823	3.21298	522	454.088	21.1368	1.14956	Cerebellum
CBX MLI Cdh22 Gaba	CBX MLI Megf11 Gaba	0.0143507	0.00293376	2.75509	5427	5226.35	72.828	1.03839	Cerebellum

## Sheet: 30μm
subclass1	subclass2	pval-adjusted	pval	z_score	proximal_count	permutation_mean	permutation_std	fold_change	region	supported_by_LR_analysis
L2/3 IT RSP Glut	L2/3 IT RSP Glut	0	0	186.508	264114	128339	727.984	2.05794	Isocortex	True
VLMC NN	VLMC NN	0	0	164.071	23180	5617.89	107.039	4.1261	Isocortex	True
L2/3 IT CTX Glut	L2/3 IT CTX Glut	0	0	145.098	700432	524201	1214.57	1.33619	Isocortex	True
SMC NN	SMC NN	0	0	142.676	9380	1480.33	55.3678	6.33642	Isocortex	True
SMC NN	VLMC NN	0	0	128.955	6366	1458.51	38.0557	4.36472	Isocortex	True
ABC NN	VLMC NN	0	0	104.134	5342	1430.33	37.5639	3.7348	Isocortex	True
Endo NN	SMC NN	0	0	102.496	11990	4793.9	70.2089	2.50109	Isocortex	True
L4/5 IT CTX Glut	L4/5 IT CTX Glut	0	0	98.0361	791564	656563	1377.05	1.20562	Isocortex	False
Endo NN	VLMC NN	0	0	96.1868	18853	9215.18	100.199	2.04586	Isocortex	True
ABC NN	ABC NN	0	0	88.8259	5138	1045.59	46.0722	4.91396	Isocortex	True
BAM NN	VLMC NN	0	0	87.8161	2870	633.353	25.4697	4.53144	Isocortex	True
Endo NN	Peri NN	0	0	75.8057	23700	14663.4	119.207	1.61627	Isocortex	True
BAM NN	SMC NN	0	0	69.025	1402	268.51	16.4214	5.22141	Isocortex	False
L6 CT CTX Glut	L6 CT CTX Glut	0	0	66.9441	377650	315548	927.664	1.19681	Isocortex	False
Endo NN	Endo NN	0	0	63.9498	139862	110433	460.19	1.26649	Isocortex	True
BAM NN	Endo NN	0	0	51.9442	4200	1916.38	43.963	2.19163	Isocortex	True
L2/3 IT CTX Glut	L2/3 IT RSP Glut	0	0	47.1605	18492	12125.1	135.005	1.5251	Isocortex	True
Astro-TE NN	VLMC NN	0	0	47.0194	14134	9375.38	101.205	1.50757	Isocortex	True
OPC NN	OPC NN	0	0	43.6473	10114	5558.81	104.364	1.81945	Isocortex	False
OEC NN	OEC NN	0	0	40.9521	2748	810.338	47.3153	3.39118	Isocortex	True
L2/3 IT RSP Glut	Vip Gaba	0	0	39.8056	8014	4726.88	82.5793	1.69541	Isocortex	False
BAM NN	BAM NN	7.3097e-299	3.96092e-300	37.0099	668	121.23	14.7736	5.51019	Isocortex	False
L5 ET CTX Glut	L5 ET CTX Glut	2.09832e-291	1.18871e-292	36.5421	36234	27465.2	239.965	1.31927	Isocortex	False
L5 NP CTX Glut	L5 NP CTX Glut	2.10116e-288	1.24207e-289	36.3515	13638	8817.2	132.616	1.54675	Isocortex	True
Oligo NN	Oligo NN	1.44839e-286	8.91865e-288	36.2339	50910	40427.4	289.303	1.25929	Isocortex	False
L2/3 IT CTX Glut	Vip Gaba	4.01634e-251	2.57204e-252	33.9076	35903	29562.8	186.984	1.21446	Isocortex	True
Vip Gaba	Vip Gaba	8.53137e-231	5.67357e-232	32.4981	4602	2389.58	68.0784	1.92586	Isocortex	False
L5 IT CTX Glut	L5 IT CTX Glut	6.70235e-213	4.62231e-214	31.2045	31760	24472.1	233.553	1.29781	Isocortex	True
L6 IT CTX Glut	L6 IT CTX Glut	1.57858e-207	1.12756e-208	30.8049	46810	38029.7	285.029	1.23088	Isocortex	False
ABC NN	BAM NN	6.82853e-196	5.04571e-197	29.9223	431	116.668	10.5049	3.69424	Isocortex	True
Lamp5 Gaba	Lamp5 Gaba	2.21116e-178	1.68832e-179	28.5436	3538	1846.3	59.2673	1.91626	Isocortex	False
Astro-TE NN	Endo NN	2.91394e-171	2.2967e-172	27.9629	93145	85072.8	288.674	1.09489	Isocortex	False
Sst Gaba	Sst Gaba	1.38107e-168	1.12254e-169	27.7409	8564	5632.97	105.657	1.52033	Isocortex	False
CLA-EPd-CTX Car3 Glut	CLA-EPd-CTX Car3 Glut	1.41961e-146	1.18884e-147	25.8509	16798	12532.6	165.001	1.34035	Isocortex	True
Endo NN	Microglia NN	1.62156e-136	1.3979e-137	24.9392	43753	38825	197.599	1.12693	Isocortex	True
Peri NN	VLMC NN	8.61067e-119	7.63507e-120	23.247	1826	1032.55	34.1315	1.76844	Isocortex	True
ABC NN	SMC NN	9.35059e-114	8.52147e-115	22.7425	541	206.159	14.7232	2.62419	Isocortex	True
DC NN	VLMC NN	5.86411e-101	5.48858e-102	21.4092	186	44.745	6.59788	4.15689	Isocortex	True
Lymphoid NN	VLMC NN	5.78652e-88	5.55848e-89	19.9649	239	74.158	8.25658	3.22285	Isocortex	True
ABC NN	Endo NN	6.0395e-86	5.95025e-87	19.7301	2553	1672.62	44.6215	1.52635	Isocortex	True
Sncg Gaba	Sncg Gaba	8.00428e-71	8.08314e-72	17.8824	426	134.992	16.2734	3.15574	Isocortex	False
Peri NN	Peri NN	2.84332e-66	2.94137e-67	17.2871	2936	1905.72	59.598	1.54062	Isocortex	False
Lymphoid NN	Lymphoid NN	2.26889e-65	2.40301e-66	17.1656	94	11.722	4.79319	8.01911	Isocortex	False
Astro-TE NN	Lamp5 Gaba	7.71331e-63	8.35925e-64	16.8224	11362	9714.88	97.9124	1.16955	Isocortex	False
DC NN	SMC NN	3.6191e-59	4.01131e-60	16.3127	85	17.434	4.14194	4.87553	Isocortex	True
L4 RSP-ACA Glut	L4 RSP-ACA Glut	1.14779e-56	1.30045e-57	15.9557	5638	4059.05	98.9587	1.389	Isocortex	False
Astro-TE NN	SMC NN	2.73384e-47	3.16479e-48	14.5445	5112	4140	66.8295	1.23478	Isocortex	True
ABC NN	Astro-TE NN	1.12669e-45	1.33204e-46	14.2863	2470	1826.36	45.053	1.35242	Isocortex	True
Astro-TE NN	Astro-TE NN	4.20846e-43	5.07918e-44	13.8662	80578	75245.1	384.596	1.07087	Isocortex	True
Astro-TE NN	BAM NN	7.92133e-41	9.75533e-42	13.4837	2178	1616.14	41.6696	1.34766	Isocortex	True
CLA-EPd-CTX Car3 Glut	L2/3 IT RSP Glut	1.74249e-38	2.18884e-39	13.0784	630	342.604	21.9749	1.83886	Isocortex	True
Pvalb Gaba	Pvalb Gaba	2.21773e-37	2.84044e-38	12.882	12782	10912.7	145.109	1.1713	Isocortex	False
Astro-TE NN	Oligo NN	5.3684e-37	7.00801e-38	12.8122	36607	34292.6	180.643	1.06749	Isocortex	False
Endo NN	Lymphoid NN	5.97019e-35	7.94065e-36	12.4398	812	529.721	22.6915	1.53288	Isocortex	True
Astro-TE NN	Microglia NN	7.6139e-34	1.03144e-34	12.2333	33071	30984.1	170.588	1.06735	Isocortex	False
Microglia NN	Peri NN	3.4813e-32	4.8018e-33	11.9174	5918	5090.6	69.4278	1.16253	Isocortex	False
Lymphoid NN	SMC NN	1.90992e-30	2.72846e-31	11.5759	81	25.648	4.78164	3.15814	Isocortex	True
Endo NN	Oligo NN	2.61982e-24	3.87165e-25	10.2909	47341	45169.7	210.988	1.04807	Isocortex	True
DC NN	Endo NN	3.81633e-23	5.7339e-24	10.0281	221	111.992	10.8702	1.97336	Isocortex	True
L5 ET CTX Glut	L5 NP CTX Glut	3.93187e-22	6.00433e-23	9.79348	14208	13041.6	119.095	1.08943	Isocortex	True
L2/3 IT CTX Glut	Sncg Gaba	1.41742e-18	2.23436e-19	8.92471	6468	5696.28	86.4697	1.13548	Isocortex	False
ABC NN	Lymphoid NN	1.41987e-17	2.27318e-18	8.66421	54	17.477	4.21539	3.08978	Isocortex	True
Astro-TE NN	OPC NN	2.91631e-17	4.74081e-18	8.58007	20136	18988.2	133.776	1.06045	Isocortex	False
BAM NN	Peri NN	1.17015e-14	1.95986e-15	7.85747	338	221.753	14.7945	1.52422	Isocortex	True
Lymphoid NN	Peri NN	1.4438e-12	2.45375e-13	7.22784	131	71.24	8.26803	1.83885	Isocortex	True
Astro-TE NN	Peri NN	2.02644e-12	3.49386e-13	7.17968	11660	10922.1	102.775	1.06756	Isocortex	False
L6 CT CTX Glut	Oligo NN	4.96085e-12	8.67539e-13	7.05427	75560	73503.4	291.534	1.02798	Isocortex	False
Lamp5 Gaba	OPC NN	1.25809e-10	2.2311e-11	6.58786	2552	2240.43	47.2943	1.13907	Isocortex	False
L2/3 IT RSP Glut	Sst Gaba	9.54707e-10	1.71659e-10	6.27784	3237	2802.23	69.2541	1.15515	Isocortex	True
L5 ET CTX Glut	Pvalb Gaba	4.40921e-09	8.03649e-10	6.03321	12488	11835.2	108.202	1.05516	Isocortex	True
ABC NN	Peri NN	6.82623e-09	1.261e-09	5.96002	265	180.59	14.1627	1.46741	Isocortex	True
Lamp5 Gaba	Microglia NN	3.09652e-08	5.87272e-09	5.70338	4023	3686.83	58.9417	1.09118	Isocortex	False
OEC NN	VLMC NN	7.16579e-08	1.37668e-08	5.55644	175	104.185	12.7447	1.6797	Isocortex	False
L2/3 IT RSP Glut	Sncg Gaba	3.84623e-07	7.48404e-08	5.25295	658	505.753	28.9831	1.30103	Isocortex	True
Microglia NN	Oligo NN	2.44413e-06	4.81602e-07	4.89901	17341	16728.9	124.948	1.03659	Isocortex	False
L6 IT CTX Glut	Oligo NN	2.651e-06	5.28895e-07	4.88057	25654	24868.5	160.939	1.03158	Isocortex	False
Oligo NN	Peri NN	8.52408e-06	1.72161e-06	4.64244	6671	6316.37	76.3896	1.05615	Isocortex	False
OEC NN	SMC NN	0.000121625	2.48642e-05	4.0569	66	37.719	6.97109	1.74978	Isocortex	True
Endo NN	Lamp5 Gaba	0.00014292	2.95696e-05	4.01622	10652	10258.2	98.0435	1.03839	Isocortex	False
Microglia NN	OPC NN	0.000195984	4.10311e-05	3.9383	9159	8799.41	91.3067	1.04087	Isocortex	False
Endo NN	OEC NN	0.000319097	6.7592e-05	3.81682	262	195.266	17.4842	1.34176	Isocortex	True
Microglia NN	VLMC NN	0.000421063	9.02277e-05	3.74491	2669	2481.5	50.0668	1.07556	Isocortex	True
BAM NN	Microglia NN	0.00055375	0.000120025	3.67265	697	603.749	25.3907	1.15445	Isocortex	False
Lamp5 Gaba	Oligo NN	0.000965635	0.000211679	3.52508	2535	2368.55	47.2188	1.07028	Isocortex	False
L5 NP CTX Glut	Sst Gaba	0.00143642	0.000318418	3.41542	5371	5116.42	74.5393	1.04976	Isocortex	True
L4 RSP-ACA Glut	L4/5 IT CTX Glut	0.0045287	0.00101505	3.08579	211	169.164	13.5576	1.24731	Isocortex	False
Lymphoid NN	Microglia NN	0.00471817	0.00106914	3.07032	233	190.203	13.9389	1.22501	Isocortex	False
Astro-TE NN	DC NN	0.00491767	0.00112646	3.05469	124	94.258	9.7365	1.31554	Isocortex	True
L5 IT CTX Glut	L5 NP CTX Glut	0.00567422	0.00132512	3.00564	7901	7632.64	89.2855	1.03516	Isocortex	True
Lamp5 Gaba	Peri NN	0.00567422	0.00132771	3.00504	1314	1211.95	33.9582	1.0842	Isocortex	False
L6 CT CTX Glut	OPC NN	0.00614153	0.00145218	2.97768	19483	19035.4	150.31	1.02351	Isocortex	False
L4 RSP-ACA Glut	Microglia NN	0.0149666	0.00357575	2.68971	821	742.199	29.2973	1.10617	Isocortex	False
L6 CT CTX Glut	Microglia NN	0.0210716	0.00508625	2.56991	30091	29607.1	188.276	1.01634	Isocortex	True
Sncg Gaba	Vip Gaba	0.0246749	0.00607757	2.50761	433	384.829	19.2099	1.12518	Isocortex	False
Oligo NN	Sncg Gaba	0.0476143	0.0118449	2.26212	930	863.344	29.4661	1.07721	Isocortex	True
DG Glut	DG Glut	0	0	346.704	1311034	649073	1909.3	2.01985	Hippocampus	False
CA1-ProS Glut	CA1-ProS Glut	0	0	262.591	421012	196657	854.387	2.14084	Hippocampus	True
VLMC NN	VLMC NN	0	0	119.68	23288	6905.2	136.888	3.37253	Hippocampus	True
SMC NN	SMC NN	0	0	105.903	6830	1242.99	52.756	5.49482	Hippocampus	True
ABC NN	ABC NN	0	0	80.6089	4650	1017.76	45.06	4.56886	Hippocampus	True
CA3 Glut	CA3 Glut	0	0	78.4212	87424	54545.7	419.252	1.60277	Hippocampus	True
SMC NN	VLMC NN	0	0	77.9814	5007	1597.68	43.7196	3.13392	Hippocampus	True
ABC NN	VLMC NN	0	0	75.7982	3976	1180.05	36.8868	3.36936	Hippocampus	True
Endo NN	SMC NN	0	0	70.8225	6265	2558.64	52.3331	2.44857	Hippocampus	True
Endo NN	VLMC NN	0	0	69.2898	11494	5737.44	83.0795	2.00333	Hippocampus	True
DG-PIR Ex IMN	DG-PIR Ex IMN	0	0	61.8433	5110	1463.39	58.9653	3.49189	Hippocampus	False
BAM NN	VLMC NN	0	0	61.4942	2782	845.985	31.4829	3.28847	Hippocampus	True
CA2-FC-IG Glut	CA2-FC-IG Glut	0	0	58.8154	7884	2913.32	84.5132	2.70619	Hippocampus	True
Endo NN	Endo NN	0	0	56.8459	48400	33492.1	262.251	1.44512	Hippocampus	True
L2 IT PPP-APr Glut	L2 IT PPP-APr Glut	0	0	56.1404	13798	6109.61	136.949	2.25841	Hippocampus	True
Oligo NN	Oligo NN	0	0	53.3507	39952	26337.2	255.194	1.51694	Hippocampus	False
Endo NN	Peri NN	0	0	50.2023	8088	4588.67	69.7046	1.7626	Hippocampus	True
Ependymal NN	Ependymal NN	0	0	47.747	3504	1011.46	52.2031	3.4643	Hippocampus	True
L2/3 IT PPP Glut	L2/3 IT PPP Glut	0	0	40.2792	80464	63718.2	415.742	1.26281	Hippocampus	True
L6b/CT ENT Glut	L6b/CT ENT Glut	0	0	38.6339	56334	42565.3	356.39	1.32347	Hippocampus	True
BAM NN	Endo NN	6.97658e-260	1.97717e-261	34.5205	2047	936.704	32.1634	2.18532	Hippocampus	True
BAM NN	SMC NN	1.60727e-208	4.77193e-210	30.9073	701	216.792	15.6665	3.23351	Hippocampus	False
NP SUB Glut	NP SUB Glut	1.59747e-194	4.9584e-196	29.8459	7668	4516.68	105.586	1.69771	Hippocampus	True
ABC NN	BAM NN	8.73619e-190	2.82953e-191	29.4771	439	114.837	10.9971	3.82281	Hippocampus	True
HPF CR Glut	HPF CR Glut	1.52648e-181	5.15008e-183	28.8254	1342	492.128	29.4834	2.72693	Hippocampus	False
Astro-TE NN	DG-PIR Ex IMN	2.7813e-178	9.75894e-180	28.5627	3696	2243.4	50.8564	1.6475	Hippocampus	True
Astro-TE NN	VLMC NN	1.80139e-158	6.56376e-160	26.9191	9098	6720.48	88.3211	1.35377	Hippocampus	True
DG Glut	DG-PIR Ex IMN	1.13526e-148	4.28977e-150	26.0672	28921	23246.5	217.688	1.2441	Hippocampus	True
Astro-TE NN	Oligo NN	1.98594e-141	7.77224e-143	25.419	27065	23016.6	159.268	1.17589	Hippocampus	True
CT SUB Glut	CT SUB Glut	3.84564e-121	1.55694e-122	23.5115	5614	3432.13	92.8001	1.63572	Hippocampus	True
CHOR NN	CHOR NN	7.53414e-114	3.15193e-115	22.7861	2566	1086.72	64.9204	2.36123	Hippocampus	True
Astro-TE NN	Endo NN	1.28676e-107	5.55685e-109	22.1471	47959	43307.5	210.026	1.10741	Hippocampus	True
L5 PPP Glut	NP PPP Glut	1.99446e-93	8.8822e-95	20.6211	553	236.445	15.3511	2.33881	Hippocampus	True
NP PPP Glut	NP PPP Glut	1.74493e-85	8.00642e-87	19.7151	1146	497.152	32.9113	2.30513	Hippocampus	False
Sst Gaba	Sst Gaba	2.61441e-82	1.23488e-83	19.3401	2802	1709.38	56.4949	1.63919	Hippocampus	False
Astro-TE NN	Astro-TE NN	9.9403e-80	4.8293e-81	19.0298	73702	66973.9	353.553	1.10046	Hippocampus	True
BAM NN	BAM NN	3.58917e-75	1.79217e-76	18.4702	396	117.99	15.0518	3.35622	Hippocampus	False
OPC NN	OPC NN	1.34829e-71	6.91429e-73	18.019	4880	3383.67	83.0419	1.44222	Hippocampus	False
ENTmv-PA-COAp Glut	ENTmv-PA-COAp Glut	4.63964e-71	2.44192e-72	17.949	2520	1388.81	63.0221	1.8145	Hippocampus	True
Lymphoid NN	VLMC NN	9.52926e-70	5.144e-71	17.779	240	75.832	9.23384	3.16489	Hippocampus	True
SUB-ProS Glut	SUB-ProS Glut	1.51842e-68	8.40149e-70	17.6217	17538	14279.3	184.928	1.22821	Hippocampus	True
DC NN	VLMC NN	3.44638e-65	1.95341e-66	17.1776	196	56.115	8.14345	3.49283	Hippocampus	True
Endo NN	Microglia NN	1.83535e-64	1.06505e-65	17.0789	13000	11253.7	102.246	1.15517	Hippocampus	True
L5 PPP Glut	L5 PPP Glut	1.43341e-61	8.5115e-63	16.6844	512	186.162	19.5295	2.75029	Hippocampus	True
CA1-ProS Glut	Pvalb chandelier Gaba	8.4668e-54	5.14178e-55	15.5779	1267	746.874	33.3887	1.6964	Hippocampus	True
L2/3 IT ENT Glut	L2/3 IT ENT Glut	1.93541e-52	1.20147e-53	15.3751	36220	31913.8	280.076	1.13493	Hippocampus	False
Peri NN	VLMC NN	3.01049e-47	1.90949e-48	14.579	1104	687.231	28.5869	1.60645	Hippocampus	True
L5/6 IT TPE-ENT Glut	L5/6 IT TPE-ENT Glut	6.79075e-45	4.39886e-46	14.2028	1768	1083.77	48.1756	1.63134	Hippocampus	True
L2 IT ENT-po Glut	L2 IT ENT-po Glut	1.46203e-42	9.66797e-44	13.8199	5934	4511.17	102.956	1.3154	Hippocampus	True
Lamp5 Lhx6 Gaba	Lamp5 Lhx6 Gaba	1.668e-42	1.1255e-43	13.8089	548	248.498	21.689	2.20525	Hippocampus	False
Astroependymal NN	VLMC NN	3.81436e-40	2.62527e-41	13.4105	149	48.819	7.47036	3.05209	Hippocampus	True
Peri NN	Peri NN	3.54107e-29	2.48496e-30	11.3849	996	601.624	34.6401	1.65552	Hippocampus	False
DG-PIR Ex IMN	Lamp5 Lhx6 Gaba	1.65895e-28	1.18656e-29	11.2478	258	130.388	11.3455	1.97871	Hippocampus	True
Sncg Gaba	Sncg Gaba	1.47446e-27	1.07451e-28	11.0518	158	49.338	9.83208	3.2024	Hippocampus	False
Astro-TE NN	BAM NN	2.51407e-27	1.86604e-28	11.0021	1495	1119.39	34.14	1.33555	Hippocampus	True
Astro-TE NN	Microglia NN	3.18909e-27	2.41011e-28	10.979	17197	15782.1	128.876	1.08965	Hippocampus	False
DC NN	SMC NN	1.35669e-24	1.04361e-25	10.4164	55	14.674	3.8714	3.74813	Hippocampus	True
RHP-COA Ndnf Gaba	RHP-COA Ndnf Gaba	2.96116e-23	2.35774e-24	10.1155	230	91.498	13.692	2.51372	Hippocampus	False
DG-PIR Ex IMN	Oligo NN	8.49613e-20	6.99411e-21	9.30043	625	428.929	21.0819	1.45712	Hippocampus	True
Endo NN	Oligo NN	2.76884e-19	2.31671e-20	9.17223	16897	15732.4	126.972	1.07403	Hippocampus	False
Astro-TE NN	Peri NN	3.30334e-18	2.80851e-19	8.89936	6574	5882.7	77.6798	1.11751	Hippocampus	False
ABC NN	SMC NN	8.60512e-17	7.43222e-18	8.5282	235	126.667	12.7029	1.85526	Hippocampus	True
CA2-FC-IG Glut	Pvalb chandelier Gaba	1.05616e-16	9.26457e-18	8.50266	130	60.667	8.15427	2.14285	Hippocampus	True
Microglia NN	Peri NN	3.27786e-16	2.91955e-17	8.36843	1868	1551.16	37.8609	1.20426	Hippocampus	True
CT SUB Glut	VLMC NN	5.30718e-16	4.79867e-17	8.30966	131	62.582	8.23355	2.09325	Hippocampus	True
Astro-TE NN	HPF CR Glut	6.73765e-16	6.18299e-17	8.27953	3122	2683.27	52.9897	1.16351	Hippocampus	True
Endo NN	NP SUB Glut	3.86866e-15	3.60239e-16	8.067	2688	2296.71	48.5045	1.17037	Hippocampus	False
Astro-TE NN	SMC NN	2.30364e-14	2.17618e-15	7.84434	3599	3147.56	57.5493	1.14342	Hippocampus	True
OPC NN	Oligo NN	4.24909e-14	4.07133e-15	7.76534	5603	5043.04	72.1098	1.11104	Hippocampus	False
Endo NN	Lymphoid NN	7.02551e-14	6.82641e-15	7.69957	279	172.694	13.8068	1.61557	Hippocampus	True
CA1-ProS Glut	CA2-FC-IG Glut	7.03949e-14	6.93499e-15	7.69755	2702	2200.63	65.1342	1.22783	Hippocampus	True
Microglia NN	Oligo NN	7.64661e-14	7.73948e-15	7.68351	6162	5580.6	75.6692	1.10418	Hippocampus	False
DC NN	Endo NN	3.39976e-13	3.48693e-14	7.48836	113	54.747	7.77914	2.06404	Hippocampus	True
CA1-ProS Glut	Lamp5 Lhx6 Gaba	5.83563e-13	6.06401e-14	7.41538	1896	1516.18	51.2211	1.25051	Hippocampus	True
CA2-FC-IG Glut	Lamp5 Lhx6 Gaba	1.07626e-11	1.1329e-12	7.01706	243	147.452	13.6165	1.64799	Hippocampus	True
Lymphoid NN	SMC NN	2.37036e-10	2.55909e-11	6.56746	52	21.221	4.68659	2.4504	Hippocampus	True
BAM NN	Peri NN	3.09504e-10	3.38324e-11	6.52574	183	113.355	10.6723	1.6144	Hippocampus	True
Astro-TE NN	OPC NN	3.72201e-10	4.11882e-11	6.4962	14577	13809.9	118.085	1.05555	Hippocampus	False
Astro-TE NN	Lamp5 Lhx6 Gaba	1.79611e-09	2.01184e-10	6.25311	3004	2682.23	51.457	1.11996	Hippocampus	False
CA3 Glut	Pvalb chandelier Gaba	2.77915e-08	3.18796e-09	5.80659	432	315.449	20.0722	1.36948	Hippocampus	True
Astroependymal NN	Endo NN	4.92632e-08	5.71746e-09	5.70794	100	56.119	7.68771	1.78193	Hippocampus	True
CA3 Glut	Lamp5 Lhx6 Gaba	1.43918e-07	1.70914e-08	5.51854	1629	1391.83	42.9775	1.1704	Hippocampus	True
DG-PIR Ex IMN	Microglia NN	3.07394e-07	3.77501e-08	5.37756	546	425.128	22.4771	1.28432	Hippocampus	True
CA2-FC-IG Glut	CA3 Glut	5.14798e-07	6.39156e-08	5.28193	1323	1117.77	38.8553	1.18361	Hippocampus	True
OPC NN	Sst Gaba	8.93845e-07	1.12183e-07	5.17793	1851	1643.72	40.0313	1.1261	Hippocampus	True
Lamp5 Lhx6 Gaba	RHP-COA Ndnf Gaba	2.24198e-06	2.87434e-07	4.99947	160	108.143	10.3725	1.47952	Hippocampus	True
NP SUB Glut	Sst Gaba	3.99383e-06	5.17419e-07	4.8849	903	758.069	29.6692	1.19118	Hippocampus	True
DG-PIR Ex IMN	RHP-COA Ndnf Gaba	5.79074e-06	7.73662e-07	4.80502	72	40.797	6.49383	1.76484	Hippocampus	True
L5 PPP Glut	Sst Gaba	1.12165e-05	1.5137e-06	4.66895	223	161.894	13.0877	1.37744	Hippocampus	True
Endo NN	HPF CR Glut	1.22171e-05	1.66522e-06	4.64931	1917	1726.21	41.0364	1.11053	Hippocampus	True
NP PPP Glut	SUB-ProS Glut	1.49117e-05	2.05263e-06	4.60598	135	88.565	10.0815	1.5243	Hippocampus	True
BAM NN	CHOR NN	8.15612e-05	1.15573e-05	4.23246	68	37.409	7.2277	1.81774	Hippocampus	True
NP PPP Glut	Sst Gaba	0.000140588	2.03008e-05	4.10403	360	289.1	17.2757	1.24524	Hippocampus	False
L5 PPP Glut	SUB-ProS Glut	0.000153176	2.23253e-05	4.082	159	113.287	11.1987	1.40351	Hippocampus	True
Microglia NN	VLMC NN	0.00015571	2.29047e-05	4.07604	1491	1339.07	37.2737	1.11346	Hippocampus	True
CT SUB Glut	Oligo NN	0.000180587	2.68078e-05	4.03928	1960	1778.32	44.9778	1.10216	Hippocampus	True
ABC NN	Endo NN	0.000249318	3.76837e-05	3.95867	869	751.743	29.6203	1.15598	Hippocampus	True
L2 IT PPP-APr Glut	Sncg Gaba	0.000293035	4.49409e-05	3.9164	78	48.429	7.55056	1.61061	Hippocampus	True
CHOR NN	VLMC NN	0.000293035	4.50823e-05	3.91564	204	146.963	14.5665	1.3881	Hippocampus	True
CA1-ProS Glut	DG-PIR Ex IMN	0.000323371	5.01857e-05	3.88969	62	36.294	6.60875	1.70827	Hippocampus	True
NP PPP Glut	Oligo NN	0.000331468	5.18897e-05	3.88158	929	817.454	28.7373	1.13646	Hippocampus	True
ABC NN	Astro-TE NN	0.000496247	7.90245e-05	3.77807	1127	993.828	35.2487	1.134	Hippocampus	True
Astro-TE NN	Astroependymal NN	0.000568837	9.13517e-05	3.7418	105	72.593	8.66079	1.44642	Hippocampus	True
Astro-TE NN	RHP-COA Ndnf Gaba	0.000795249	0.000129715	3.65277	1569	1434.59	36.7981	1.0937	Hippocampus	False
Oligo NN	Peri NN	0.000795249	0.000129858	3.65248	2439	2268.91	46.5689	1.07497	Hippocampus	False
HPF CR Glut	Microglia NN	0.00174086	0.000288969	3.44176	616	536.674	23.0481	1.14781	Hippocampus	True
SUB-ProS Glut	Sst Gaba	0.00240438	0.000405598	3.34895	2095	1934.18	48.022	1.08315	Hippocampus	True
CHOR NN	Endo NN	0.00387518	0.000669396	3.20753	235	182.339	16.4179	1.28881	Hippocampus	True
Microglia NN	NP SUB Glut	0.00415975	0.000724166	3.18484	839	746.291	29.1095	1.12423	Hippocampus	True
ENTmv-PA-COAp Glut	Sst Gaba	0.00598331	0.0010497	3.0758	239	191.463	15.4552	1.24828	Hippocampus	True
Oligo NN	Sst Gaba	0.00646573	0.00114306	3.0503	3098	2931.93	54.4442	1.05664	Hippocampus	False
Oligo NN	RHP-COA Ndnf Gaba	0.00740536	0.00131917	3.00701	480	417.962	20.6312	1.14843	Hippocampus	True
NP PPP Glut	NP SUB Glut	0.00999447	0.00179388	2.9123	196	155.153	14.0257	1.26327	Hippocampus	True
Astro-TE NN	Sst Gaba	0.0113109	0.00204542	2.87107	6134	5911.02	77.6634	1.03772	Hippocampus	True
BAM NN	HPF CR Glut	0.0115661	0.00210719	2.86165	109	82.979	9.093	1.31359	Hippocampus	False
Astroependymal NN	Oligo NN	0.0116479	0.0021378	2.85708	81	57.066	8.37709	1.41941	Hippocampus	True
CT SUB Glut	NP SUB Glut	0.0123472	0.00228281	2.83618	1529	1404.74	43.8124	1.08846	Hippocampus	True
ENTmv-PA-COAp Glut	Lamp5 Lhx6 Gaba	0.0152418	0.00285912	2.76352	57	37.869	6.9227	1.50519	Hippocampus	True
Astro-TE NN	Ependymal NN	0.019239	0.00366786	2.68121	562	489.627	26.9927	1.14781	Hippocampus	True
CA2-FC-IG Glut	Sst Gaba	0.019239	0.00368682	2.67948	201	162.411	14.4017	1.2376	Hippocampus	True
BAM NN	Microglia NN	0.0253705	0.00493031	2.58068	278	239.995	14.7267	1.15836	Hippocampus	True
BAM NN	Oligo NN	0.032318	0.00634285	2.49247	444	394.214	19.9745	1.12629	Hippocampus	True
L5/6 IT TPE-ENT Glut	Sst Gaba	0.032318	0.00636766	2.49109	527	471.074	22.4504	1.11872	Hippocampus	True
Oligo NN	Sncg Gaba	0.0330159	0.0065497	2.48106	508	453.488	21.9713	1.12021	Hippocampus	False
L5 PPP Glut	Oligo NN	0.0350262	0.00699578	2.45748	542	486.826	22.4515	1.11333	Hippocampus	False
DG-PIR Ex IMN	Peri NN	0.0479811	0.00971278	2.33726	161	133.684	11.6872	1.20433	Hippocampus	True
OB Dopa-Gaba	OB-out Frmd7 Gaba	0	0	182.707	108414	57612	278.051	1.88179	Olfactory	False
OB-out Frmd7 Gaba	OB-out Frmd7 Gaba	0	0	169.476	224540	122240	603.626	1.83688	Olfactory	False
OB Dopa-Gaba	OB Dopa-Gaba	0	0	146.135	67778	29470.2	262.14	2.29988	Olfactory	False
OB-in Frmd7 Gaba	OB-in Frmd7 Gaba	0	0	142.474	4091436	3.5574e+06	3748.28	1.15012	Olfactory	True
VLMC NN	VLMC NN	0	0	135.486	16466	4023.17	91.8384	4.09279	Olfactory	True
OEC NN	OEC NN	0	0	130.128	92926	44645.2	371.027	2.08143	Olfactory	True
L2/3 IT PIR-ENTl Glut	L2/3 IT PIR-ENTl Glut	0	0	120.518	328040	223058	871.095	1.47065	Olfactory	False
OB-STR-CTX Inh IMN	OB-STR-CTX Inh IMN	0	0	118.842	161522	86890.6	627.986	1.85891	Olfactory	True
OB Meis2 Thsd7b Gaba	OB-out Frmd7 Gaba	0	0	118.716	74652	46133.5	240.226	1.61818	Olfactory	True
SMC NN	SMC NN	0	0	82.7684	4418	793.862	43.7865	5.5652	Olfactory	True
OB Dopa-Gaba	OB Meis2 Thsd7b Gaba	0	0	78.6788	34938	22304.9	160.566	1.56639	Olfactory	False
ABC NN	VLMC NN	0	0	76.3636	3015	783.442	29.2228	3.8484	Olfactory	True
OB Eomes Ms4a15 Glut	OB Eomes Ms4a15 Glut	0	0	76.1088	46744	27674.3	250.559	1.68908	Olfactory	True
OB Meis2 Thsd7b Gaba	OB Meis2 Thsd7b Gaba	0	0	74.382	35930	20729.5	204.357	1.73328	Olfactory	True
SMC NN	VLMC NN	0	0	67.0403	2636	725.69	28.4949	3.63241	Olfactory	True
BAM NN	VLMC NN	0	0	66.0974	1903	463.962	21.7715	4.10163	Olfactory	True
OB Dopa-Gaba	OB Eomes Ms4a15 Glut	0	0	65.8528	31575	21114.9	158.841	1.49539	Olfactory	True
ABC NN	ABC NN	0	0	64.4567	2274	416.674	28.8151	5.4575	Olfactory	True
OB Eomes Ms4a15 Glut	OB-out Frmd7 Gaba	0	0	63.1608	56296	40939.9	243.128	1.37509	Olfactory	True
Endo NN	SMC NN	0	0	60.5566	3920	1479.48	40.3014	2.64957	Olfactory	True
OB Trdn Gaba	OB-in Frmd7 Gaba	0	0	53.6187	358950	323947	652.813	1.10805	Olfactory	True
Endo NN	Peri NN	0	0	51.5514	6672	3668.88	58.2549	1.81854	Olfactory	True
Endo NN	VLMC NN	0	0	50.8239	6711	3578.21	61.64	1.87552	Olfactory	True
OB Eomes Ms4a15 Glut	OB Meis2 Thsd7b Gaba	0	0	48.4929	26696	19261.1	153.32	1.38601	Olfactory	True
Astro-OLF NN	OB-STR-CTX Inh IMN	0	0	46.3656	22844	15275.7	163.231	1.49545	Olfactory	True
Astro-OLF NN	OB-out Frmd7 Gaba	0	0	45.5128	29484	21785	169.161	1.35341	Olfactory	True
Endo NN	Endo NN	0	0	45.2683	39246	28361.7	240.439	1.38377	Olfactory	True
BAM NN	SMC NN	0	0	41.1009	595	120.724	11.5393	4.9286	Olfactory	True
OEC NN	VLMC NN	0	0	40.8375	5931	3241.64	65.8551	1.82963	Olfactory	True
Oligo NN	Oligo NN	7.55629e-275	5.21123e-276	35.4788	16738	11119.3	158.369	1.50532	Olfactory	False
IT AON-TT-DP Glut	IT AON-TT-DP Glut	9.21144e-232	6.56448e-233	32.5643	89600	74404.9	466.618	1.20422	Olfactory	True
BAM NN	Endo NN	3.28136e-225	2.41387e-226	32.0972	1733	828.486	28.1805	2.09177	Olfactory	True
Astro-OLF NN	OB Dopa-Gaba	5.35582e-224	4.06304e-225	32.0092	14214	10549.1	114.494	1.34741	Olfactory	True
COAp Grxcr2 Glut	COAp Grxcr2 Glut	2.4235e-146	1.89423e-147	25.8329	19566	14346.7	202.039	1.36379	Olfactory	True
BAM NN	BAM NN	2.16653e-135	1.74318e-136	24.838	396	82.488	12.6223	4.8007	Olfactory	False
OB Dopa-Gaba	OB-STR-CTX Inh IMN	3.2381e-135	2.67981e-136	24.8207	1541	795.704	30.0272	1.93665	Olfactory	True
ABC NN	BAM NN	6.53142e-131	5.55546e-132	24.4176	298	79.599	8.94439	3.74377	Olfactory	True
Ependymal NN	Ependymal NN	1.48629e-126	1.29836e-127	24.0028	328	52.358	11.4837	6.26456	Olfactory	True
OB-STR-CTX Inh IMN	OB-out Frmd7 Gaba	4.61998e-123	4.14205e-124	23.6649	3194	1981.38	51.2411	1.61201	Olfactory	True
OB Trdn Gaba	OB Trdn Gaba	4.9135e-104	4.51816e-105	21.7377	40264	34171	280.297	1.17831	Olfactory	True
Endo NN	Microglia NN	5.4916e-102	5.17599e-103	21.5189	11406	9401.5	93.1507	1.21321	Olfactory	True
BAM NN	OEC NN	5.80598e-98	5.60578e-99	21.0838	1480	792.822	32.5928	1.86675	Olfactory	True
Microglia NN	OB-out Frmd7 Gaba	2.20786e-89	2.18248e-90	20.126	8269	6386.08	93.5565	1.29485	Olfactory	True
Endo NN	OB-out Frmd7 Gaba	9.39288e-88	9.50085e-89	19.9381	32904	29068.6	192.366	1.13194	Olfactory	False
Astro-OLF NN	OB Eomes Ms4a15 Glut	1.13395e-81	1.17305e-82	19.2237	13993	11717.7	118.358	1.19417	Olfactory	True
Lymphoid NN	VLMC NN	4.1928e-81	4.43376e-82	19.1546	205	58.182	7.66491	3.52343	Olfactory	True
OPC NN	OPC NN	6.32704e-79	6.83611e-80	18.8904	3524	2260.28	66.8975	1.5591	Olfactory	False
Astro-OLF NN	OB Meis2 Thsd7b Gaba	1.26784e-78	1.39899e-79	18.8526	11658	9746.34	101.4	1.19614	Olfactory	True
ABC NN	OEC NN	1.71344e-75	1.93008e-76	18.4662	1107	611.223	26.8477	1.81112	Olfactory	True
Microglia NN	OB Dopa-Gaba	3.48901e-71	4.01036e-72	17.9215	4291	3191.77	61.3359	1.34439	Olfactory	True
OB Dopa-Gaba	Oligo NN	3.47229e-63	4.07097e-64	16.865	2416	1671.55	44.1416	1.44536	Olfactory	True
OB-out Frmd7 Gaba	Oligo NN	1.0066e-56	1.20329e-57	15.9605	4205	3217.03	61.9009	1.30711	Olfactory	True
Microglia NN	OEC NN	2.50239e-48	3.04889e-49	14.7038	2956	2142.17	55.3486	1.37991	Olfactory	True
ABC NN	SMC NN	1.1847e-45	1.47067e-46	14.2794	290	118.53	12.0082	2.44664	Olfactory	True
DC NN	VLMC NN	1.59222e-41	2.01315e-42	13.5996	116	33.239	6.08555	3.48988	Olfactory	True
Astro-OLF NN	Endo NN	5.7503e-40	7.40269e-41	13.3334	10900	9579.18	99.0609	1.13788	Olfactory	True
Lymphoid NN	Lymphoid NN	7.30367e-39	9.57033e-40	13.1411	52	6.018	3.4991	8.64074	Olfactory	False
OB-out Frmd7 Gaba	Peri NN	7.59504e-39	1.01267e-39	13.1368	3700	2910.48	60.0996	1.27127	Olfactory	True
Astro-OLF NN	Astro-OLF NN	1.82347e-34	2.47321e-35	12.3488	13130	11211.8	155.334	1.17109	Olfactory	True
OB-mi Frmd7 Gaba	OB-mi Frmd7 Gaba	7.6005e-30	1.04834e-30	11.4599	1582	1028.3	48.3163	1.53846	Olfactory	False
Peri NN	Peri NN	8.11187e-29	1.13753e-29	11.2516	796	458.382	30.0063	1.73654	Olfactory	False
Astro-OLF NN	Oligo NN	2.11819e-28	3.01902e-29	11.1652	4571	3853.29	64.2813	1.18626	Olfactory	True
Peri NN	VLMC NN	2.59934e-28	3.76456e-29	11.1455	628	395.301	20.8782	1.58866	Olfactory	True
Endo NN	OB Meis2 Thsd7b Gaba	1.0383e-25	1.52762e-26	10.5977	14227	12977.5	117.902	1.09628	Olfactory	False
Astro-OLF NN	Microglia NN	1.38013e-25	2.06226e-26	10.5696	3667	3077.85	55.7406	1.19142	Olfactory	True
OEC NN	SMC NN	6.3995e-23	9.70958e-24	9.97597	923	625.248	29.8469	1.47621	Olfactory	False
Microglia NN	OB Meis2 Thsd7b Gaba	1.27019e-22	1.95638e-23	9.90619	3590	3022.74	57.2635	1.18767	Olfactory	True
Microglia NN	Oligo NN	2.3362e-21	3.65199e-22	9.60931	4707	4087.07	64.513	1.15168	Olfactory	False
Lymphoid NN	SMC NN	3.80465e-21	6.03496e-22	9.55745	60	18.732	4.31789	3.20307	Olfactory	True
Microglia NN	Peri NN	5.39736e-21	8.6854e-22	9.51968	1606	1251.7	37.2172	1.28305	Olfactory	False
Endo NN	OB Dopa-Gaba	9.6332e-21	1.57232e-21	9.45781	15268	14057	128.04	1.08615	Olfactory	False
OEC NN	Oligo NN	1.78413e-19	2.95304e-20	9.14604	852	592.925	28.3265	1.43694	Olfactory	True
NDB-SI-ant Prdm12 Gaba	NDB-SI-ant Prdm12 Gaba	1.84889e-19	3.10273e-20	9.14069	606	354.642	27.4988	1.70877	Olfactory	True
OB-STR-CTX Inh IMN	Oligo NN	1.4836e-18	2.52382e-19	8.91121	10803	9581.76	137.045	1.12745	Olfactory	False
OB Meis2 Thsd7b Gaba	OB-STR-CTX Inh IMN	6.60148e-18	1.13819e-18	8.74268	1090	821.534	30.7075	1.32679	Olfactory	True
Endo NN	Oligo NN	6.82942e-18	1.19319e-18	8.73735	9728	8885.5	96.4246	1.09482	Olfactory	True
NLOT Rho Glut	NLOT Rho Glut	3.44288e-16	6.09429e-17	8.28125	1876	1337.48	65.0288	1.40264	Olfactory	True
ABC NN	Endo NN	1.17835e-14	2.11291e-15	7.84804	807	599.826	26.3982	1.34539	Olfactory	True
COAa-PAA-MEA Barhl2 Glut	COAa-PAA-MEA Barhl2 Glut	1.98809e-13	3.61055e-14	7.48379	1534	1162.79	49.6019	1.31924	Olfactory	True
OB Dopa-Gaba	Peri NN	2.28112e-13	4.19516e-14	7.46405	1718	1415.76	40.4929	1.21348	Olfactory	True
OB-out Frmd7 Gaba	OPC NN	8.27225e-13	1.55937e-13	7.28917	4565	4029.61	73.4497	1.13286	Olfactory	True
BAM NN	Peri NN	1.06876e-10	2.08837e-11	6.59767	149	88.059	9.23675	1.69205	Olfactory	True
Microglia NN	VLMC NN	4.8316e-09	9.66321e-10	6.00337	1103	915.534	31.2268	1.20476	Olfactory	True
Oligo NN	Peri NN	5.95522e-09	1.20473e-09	5.96748	1461	1258.96	33.8563	1.16048	Olfactory	False
Lymphoid NN	Peri NN	1.13206e-08	2.31617e-09	5.85987	60	28.778	5.32811	2.08493	Olfactory	False
Endo NN	OPC NN	1.54332e-08	3.19307e-09	5.80632	7220	6724.38	85.3584	1.0737	Olfactory	False
Lymphoid NN	OEC NN	1.76431e-08	3.69085e-09	5.782	243	160.02	14.3514	1.51856	Olfactory	True
Astro-OLF NN	Peri NN	2.45072e-08	5.18313e-09	5.72462	1280	1086.17	33.859	1.17845	Olfactory	True
Microglia NN	OB-STR-CTX Inh IMN	2.81719e-08	6.02296e-09	5.69907	3840	3390.58	78.8582	1.13255	Olfactory	True
OPC NN	Oligo NN	1.96715e-07	4.29608e-08	5.35423	3054	2763.01	54.3469	1.10531	Olfactory	False
Lymphoid NN	Microglia NN	4.4026e-07	9.71609e-08	5.20469	116	72.503	8.35727	1.59993	Olfactory	False
Endo NN	OEC NN	1.07513e-06	2.39742e-07	5.03435	9298	8738.25	111.187	1.06406	Olfactory	True
Endo NN	OB-STR-CTX Inh IMN	1.62019e-06	3.65009e-07	4.9532	4390	3993.17	80.115	1.09938	Olfactory	False
Endo NN	Lymphoid NN	3.35948e-06	7.6457e-07	4.80739	296	222.971	15.191	1.32753	Olfactory	True
Microglia NN	SMC NN	5.52863e-06	1.27095e-06	4.70474	523	424.834	20.8653	1.23107	Olfactory	False
Ependymal NN	OB-STR-CTX Inh IMN	8.23879e-06	1.91291e-06	4.62063	186	120.479	14.1801	1.54384	Olfactory	True
Oligo NN	VLMC NN	1.06053e-05	2.48676e-06	4.5659	767	644.216	26.8915	1.19059	Olfactory	True
BAM NN	OB Dopa-Gaba	2.31015e-05	5.47e-06	4.39771	635	523.568	25.3387	1.21283	Olfactory	False
Microglia NN	OPC NN	0.000265001	6.33566e-05	3.83276	2964	2760.33	53.1392	1.07378	Olfactory	False
Astro-OLF NN	SMC NN	0.000297605	7.18356e-05	3.80176	515	433.881	21.3372	1.18696	Olfactory	True
DC NN	OEC NN	0.000378496	9.22313e-05	3.7394	66	40.258	6.884	1.63943	Olfactory	True
OB Meis2 Thsd7b Gaba	OPC NN	0.000406078	9.98858e-05	3.71931	2090	1918.94	45.993	1.08914	Olfactory	True
DC NN	Endo NN	0.000451775	0.000112165	3.68991	70	44.985	6.77929	1.55607	Olfactory	True
OB Eomes Ms4a15 Glut	OB-STR-CTX Inh IMN	0.000563777	0.000141268	3.63081	1085	962.81	33.6537	1.12691	Olfactory	True
BAM NN	Microglia NN	0.000813979	0.000205834	3.53249	295	239.231	15.7875	1.23312	Olfactory	False
L2/3 IT PIR-ENTl Glut	OB Eomes Ms4a15 Glut	0.00108188	0.000276067	3.4541	73	46.39	7.70389	1.57362	Olfactory	True
OB Meis2 Thsd7b Gaba	Peri NN	0.00113741	0.000292851	3.43815	1471	1338.05	38.6679	1.09936	Olfactory	True
COAa-PAA-MEA Barhl2 Glut	Oligo NN	0.00115022	0.000298794	3.43271	444	376.122	19.7739	1.18047	Olfactory	True
Endo NN	NDB-SI-ant Prdm12 Gaba	0.00207415	0.000543571	3.26695	679	597.715	24.881	1.13599	Olfactory	True
Microglia NN	OB Eomes Ms4a15 Glut	0.0030629	0.000809733	3.15238	3909	3719.03	60.2609	1.05108	Olfactory	True
Astro-OLF NN	OPC NN	0.0031599	0.00084264	3.14073	2020	1884.08	43.2759	1.07214	Olfactory	False
IA Mgp Gaba	OB-in Frmd7 Gaba	0.00333701	0.000897539	3.1222	3610	3403.5	66.14	1.06067	Olfactory	True
OPC NN	Peri NN	0.00501515	0.00137196	2.99506	986	897.366	29.5934	1.09877	Olfactory	False
IA Mgp Gaba	OB Trdn Gaba	0.00515592	0.00142232	2.98405	433	372.575	20.2494	1.16218	Olfactory	True
COAa-PAA-MEA Barhl2 Glut	Microglia NN	0.00554527	0.00154248	2.95914	504	444.198	20.2092	1.13463	Olfactory	False
BAM NN	OB-STR-CTX Inh IMN	0.00561983	0.00157614	2.95248	127	91.326	12.0827	1.39062	Olfactory	True
OEC NN	Peri NN	0.00667587	0.00188766	2.89635	1052	950.97	34.8818	1.10624	Olfactory	True
NDB-SI-ant Prdm12 Gaba	Oligo NN	0.00690245	0.0019676	2.88331	518	455.397	21.7122	1.13747	Olfactory	False
Microglia NN	NDB-SI-ant Prdm12 Gaba	0.00711613	0.00204486	2.87116	267	224.703	14.7317	1.18824	Olfactory	True
OB Eomes Ms4a15 Glut	OB-in Frmd7 Gaba	0.0103199	0.00298922	2.74896	47863	46816.5	380.696	1.02235	Olfactory	True
ABC NN	Microglia NN	0.0105008	0.00306574	2.74067	168	135.656	11.8015	1.23843	Olfactory	True
OB Meis2 Thsd7b Gaba	Oligo NN	0.0121741	0.00358227	2.6891	1846	1732.08	42.3629	1.06577	Olfactory	True
STR-PAL Chst9 Gaba	STR-PAL Chst9 Gaba	0	0	48.8402	15442	7313.44	166.432	2.11146	Cortical_subplate	True
SMC NN	SMC NN	0	0	37.9814	590	88.722	13.198	6.64999	Cortical_subplate	True
SMC NN	VLMC NN	3.48509e-267	1.75719e-269	35.053	259	39.479	6.26255	6.56045	Cortical_subplate	True
Endo NN	Endo NN	4.55311e-253	3.06091e-255	34.1055	6530	3565.71	86.9154	1.83133	Cortical_subplate	True
Endo NN	SMC NN	1.20222e-210	1.01027e-212	31.1056	585	170.096	13.3385	3.43923	Cortical_subplate	True
Endo NN	Peri NN	6.58132e-196	6.63662e-198	29.9899	1363	610.223	25.101	2.23361	Cortical_subplate	True
CLA-EPd-CTX Car3 Glut	CLA-EPd-CTX Car3 Glut	1.82192e-156	2.14344e-158	26.7895	4498	2356.87	79.9244	1.90846	Cortical_subplate	False
Endo NN	VLMC NN	1.10294e-151	1.48294e-153	26.3708	459	139.928	12.0995	3.28026	Cortical_subplate	True
Oligo NN	Oligo NN	3.89237e-111	5.88762e-113	22.5558	3866	2333.62	67.9373	1.65666	Cortical_subplate	False
VLMC NN	VLMC NN	7.45017e-99	1.25213e-100	21.2629	228	38.548	8.90998	5.9147	Cortical_subplate	True
ENTmv-PA-COAp Glut	ENTmv-PA-COAp Glut	1.78026e-94	3.29124e-96	20.7799	1676	708.512	46.5589	2.36552	Cortical_subplate	True
Ependymal NN	Ependymal NN	8.69448e-93	1.75351e-94	20.5881	244	43.992	9.71473	5.54646	Cortical_subplate	True
LA-BLA-BMA-PA Glut	LA-BLA-BMA-PA Glut	2.2558e-88	4.92863e-90	20.0856	29814	24947.9	242.265	1.19505	Cortical_subplate	True
BAM NN	SMC NN	1.26379e-77	2.97362e-79	18.8127	71	11.211	3.17813	6.33307	Cortical_subplate	True
BAM NN	Endo NN	3.51556e-76	8.86276e-78	18.6319	219	67.492	8.13166	3.24483	Cortical_subplate	True
IT EP-CLA Glut	IT EP-CLA Glut	1.79371e-75	4.82343e-77	18.541	5726	3924.24	97.1774	1.45914	Cortical_subplate	True
BAM NN	VLMC NN	3.25745e-73	9.307e-75	18.2558	66	9.542	3.09261	6.91679	Cortical_subplate	False
Astro-TE NN	Astro-TE NN	1.18783e-63	3.59344e-65	17.0078	9442	7272.87	127.537	1.29825	Cortical_subplate	True
Astro-TE NN	Oligo NN	7.9517e-43	2.5392e-44	13.9158	3512	2764.36	53.7263	1.27046	Cortical_subplate	True
Endo NN	Microglia NN	2.96521e-35	9.96709e-37	12.6045	2258	1731.32	41.7852	1.30421	Cortical_subplate	True
Endo NN	Oligo NN	3.07543e-35	1.08544e-36	12.5978	2634	2058.12	45.7126	1.27981	Cortical_subplate	True
Sncg Gaba	Sncg Gaba	2.40888e-30	8.90677e-32	11.6716	86	17.826	5.84104	4.82441	Cortical_subplate	False
Astro-TE NN	Endo NN	6.29129e-30	2.43193e-31	11.5858	4881	4145.49	63.4836	1.17742	Cortical_subplate	False
Sst Gaba	Sst Gaba	9.52748e-30	3.84302e-31	11.5465	624	331.946	25.2937	1.87982	Cortical_subplate	False
Astro-TE NN	Microglia NN	2.71882e-19	1.18805e-20	9.24393	2626	2202.59	45.804	1.19223	Cortical_subplate	True
MEA-COA-BMA Ccdc42 Glut	MEA-COA-BMA Ccdc42 Glut	2.31857e-18	1.05212e-19	9.0077	3720	2891.58	91.968	1.28649	Cortical_subplate	True
COAp Grxcr2 Glut	COAp Grxcr2 Glut	5.66772e-17	2.66716e-18	8.64598	468	251.424	25.0493	1.8614	Cortical_subplate	True
Microglia NN	Oligo NN	1.78807e-16	8.71498e-18	8.50976	1412	1132.37	32.8598	1.24694	Cortical_subplate	False
Peri NN	Peri NN	1.23858e-15	6.24493e-17	8.27835	204	93.298	13.3725	2.18654	Cortical_subplate	False
Astro-TE NN	OPC NN	1.46938e-14	7.65561e-16	7.97441	2572	2202.69	46.3119	1.16766	Cortical_subplate	False
OPC NN	OPC NN	1.22109e-12	6.56723e-14	7.4048	1290	968.5	43.4178	1.33196	Cortical_subplate	False
ENTmv-PA-COAp Glut	Endo NN	1.36527e-12	7.57206e-14	7.38589	257	155.456	13.7484	1.6532	Cortical_subplate	False
L6b EPd Glut	L6b EPd Glut	1.70263e-12	9.72931e-14	7.35246	1192	873.398	43.3327	1.36478	Cortical_subplate	False
ENTmv-PA-COAp Glut	Lamp5 Lhx6 Gaba	1.24687e-11	7.33455e-13	7.07758	74	30.902	6.08937	2.39467	Cortical_subplate	True
MEA Slc17a7 Glut	MEA Slc17a7 Glut	2.34794e-10	1.4206e-11	6.65457	2560	2074.43	72.9678	1.23407	Cortical_subplate	True
Microglia NN	Peri NN	4.39271e-10	2.7316e-11	6.55773	394	285.61	16.5286	1.3795	Cortical_subplate	False
Vip Gaba	Vip Gaba	1.16004e-09	7.40868e-11	6.40724	220	120.796	15.4831	1.82125	Cortical_subplate	False
Astro-TE NN	Sst Gaba	1.54165e-09	1.0364e-10	6.35585	1294	1083.71	33.0861	1.19405	Cortical_subplate	False
Astro-TE NN	CLA-EPd-CTX Car3 Glut	1.14572e-08	7.8949e-10	6.03609	971	794.441	29.2506	1.22224	Cortical_subplate	True
Endo NN	OPC NN	2.53251e-08	1.78765e-09	5.90273	1924	1679.2	41.473	1.14579	Cortical_subplate	True
CLA-EPd-CTX Car3 Glut	Sncg Gaba	1.80996e-07	1.30804e-08	5.56536	110	64.129	8.24223	1.71529	Cortical_subplate	False
Astro-TE NN	Peri NN	3.98064e-07	2.94367e-08	5.42219	841	696.248	26.6962	1.2079	Cortical_subplate	False
CLA-EPd-CTX Car3 Glut	Endo NN	4.10064e-07	3.10133e-08	5.41286	1144	965.992	32.8861	1.18427	Cortical_subplate	True
Astro-TE NN	Ependymal NN	5.20748e-07	4.02595e-08	5.36596	195	119.793	14.0156	1.62781	Cortical_subplate	True
ENTmv-PA-COAp Glut	Vip Gaba	2.24053e-06	1.84515e-07	5.08428	113	68.097	8.83174	1.6594	Cortical_subplate	False
OPC NN	Sst Gaba	2.86998e-06	2.45867e-07	5.02951	557	450.944	21.0867	1.23519	Cortical_subplate	False
Microglia NN	OPC NN	2.86998e-06	2.45998e-07	5.02941	1046	894.328	30.157	1.16959	Cortical_subplate	False
Oligo NN	Peri NN	5.64504e-06	4.93348e-07	4.89427	414	328.796	17.4089	1.25914	Cortical_subplate	False
IT EP-CLA Glut	OPC NN	9.62953e-06	8.57757e-07	4.78434	909	768.089	29.4526	1.18346	Cortical_subplate	False
Oligo NN	Sst Gaba	1.58146e-05	1.43528e-06	4.67987	616	509.841	22.6842	1.20822	Cortical_subplate	False
CLA-EPd-CTX Car3 Glut	Microglia NN	7.79752e-05	7.46989e-06	4.32957	598	498.497	22.9822	1.19961	Cortical_subplate	True
OPC NN	Oligo NN	0.000170014	1.65728e-05	4.1507	1110	977.016	32.0389	1.13611	Cortical_subplate	False
ENTmv-PA-COAp Glut	OPC NN	0.000253416	2.51286e-05	4.05443	112	74.691	9.20204	1.49951	Cortical_subplate	True
ENTmv-PA-COAp Glut	Microglia NN	0.000368265	3.7136e-05	3.96217	85	52.63	8.16977	1.61505	Cortical_subplate	True
IT EP-CLA Glut	Lamp5 Lhx6 Gaba	0.000398571	4.08619e-05	3.93929	141	99.98	10.413	1.41028	Cortical_subplate	True
COAa-PAA-MEA Barhl2 Glut	COAa-PAA-MEA Barhl2 Glut	0.000712118	7.54007e-05	3.78975	328	243.218	22.3714	1.34858	Cortical_subplate	True
ENTmv-PA-COAp Glut	Sst Gaba	0.000754295	8.11343e-05	3.7715	105	69.146	9.50656	1.51853	Cortical_subplate	True
Astro-TE NN	MEA Slc17a7 Glut	0.00182314	0.000199166	3.54119	686	590.863	26.8659	1.16101	Cortical_subplate	True
CLA-EPd-CTX Car3 Glut	Oligo NN	0.00191791	0.000214189	3.52195	859	757.026	28.9538	1.1347	Cortical_subplate	True
Astro-TE NN	ENTmv-PA-COAp Glut	0.00191791	0.000215966	3.51976	291	230.081	17.3077	1.26477	Cortical_subplate	True
LA-BLA-BMA-PA Glut	Vip Gaba	0.00235068	0.000268649	3.46144	1295	1170.07	36.0928	1.10677	Cortical_subplate	True
Oligo NN	Sncg Gaba	0.0048203	0.000575195	3.2509	126	94.869	9.57611	1.32815	Cortical_subplate	False
Astro-TE NN	RHP-COA Ndnf Gaba	0.0048212	0.000583405	3.24687	80	56.489	7.24112	1.4162	Cortical_subplate	True
Lamp5 Lhx6 Gaba	Sst Gaba	0.0055246	0.000677808	3.20394	80	55.643	7.60221	1.43774	Cortical_subplate	False
Astro-TE NN	DG-PIR Ex IMN	0.00710153	0.000883216	3.12693	129	96.361	10.438	1.33872	Cortical_subplate	True
COAp Grxcr2 Glut	Microglia NN	0.00812546	0.00102422	3.08312	85	61.205	7.71783	1.38878	Cortical_subplate	True
NLOT Rho Glut	NLOT Rho Glut	0.00839428	0.00108632	3.06556	78	44.766	10.8411	1.74239	Cortical_subplate	True
CLA-EPd-CTX Car3 Glut	OPC NN	0.00985494	0.00130138	3.01113	465	402.369	20.7998	1.15566	Cortical_subplate	True
MEA Slc17a7 Glut	Vip Gaba	0.00985494	0.00130847	3.00948	206	164.808	13.6874	1.24994	Cortical_subplate	True
IA Mgp Gaba	Oligo NN	0.0101743	0.00136797	2.99595	150	116.58	11.1551	1.28667	Cortical_subplate	True
OPC NN	Vip Gaba	0.0140606	0.00196139	2.88431	297	252.882	15.2959	1.17446	Cortical_subplate	False
IT EP-CLA Glut	Vip Gaba	0.0146748	0.00207173	2.86703	93	69.123	8.32814	1.34543	Cortical_subplate	True
Microglia NN	Sst Gaba	0.0209425	0.00302699	2.74484	492	436.135	20.3527	1.12809	Cortical_subplate	False
IT EP-CLA Glut	Sst Gaba	0.0308403	0.00450942	2.61134	570	509.531	23.1563	1.11868	Cortical_subplate	True
IT EP-CLA Glut	Microglia NN	0.0322621	0.00477154	2.59196	998	917.07	31.2235	1.08825	Cortical_subplate	True
MEA-COA-BMA Ccdc42 Glut	OPC NN	0.033487	0.00503759	2.57324	281	237.812	16.7835	1.18161	Cortical_subplate	True
LA-BLA-BMA-PA Glut	Pvalb chandelier Gaba	0.0404801	0.00632714	2.49335	339	295.193	17.5695	1.1484	Cortical_subplate	True
Astro-TE NN	STR-PAL Chst9 Gaba	0.0426316	0.00680673	2.4673	1632	1518.26	46.0973	1.07491	Cortical_subplate	True
COAa-PAA-MEA Barhl2 Glut	Oligo NN	0.0433329	0.00703664	2.45539	251	216.327	14.1212	1.16028	Cortical_subplate	True
STR Prox1 Lhx6 Gaba	STR-PAL Chst9 Gaba	0.0453389	0.00746759	2.43395	52	35.517	6.77213	1.46409	Cortical_subplate	True
Endo NN	MEA-COA-BMA Ccdc42 Glut	0.0479125	0.00805253	2.40653	605	543.592	25.5173	1.11297	Cortical_subplate	True
OT D3 Folh1 Gaba	OT D3 Folh1 Gaba	0	0	154.026	207716	84949.1	797.052	2.44518	Striatum	False
STR-PAL Chst9 Gaba	STR-PAL Chst9 Gaba	0	0	115.847	53670	21322.2	279.228	2.5171	Striatum	True
Ependymal NN	Ependymal NN	0	0	97.8383	18196	5501.71	129.748	3.30733	Striatum	True
SMC NN	SMC NN	0	0	95.5702	4558	717.766	40.1823	6.35026	Striatum	True
Oligo NN	Oligo NN	0	0	86.8003	87130	55997.2	358.671	1.55597	Striatum	False
STR D1 Sema5a Gaba	STR D1 Sema5a Gaba	0	0	82.0709	22954	9794.51	160.343	2.34356	Striatum	True
Endo NN	SMC NN	0	0	75.1944	3985	1264.98	36.1731	3.15024	Striatum	True
CHOR NN	CHOR NN	0	0	67.5162	13878	5041.94	130.873	2.75251	Striatum	True
VLMC NN	VLMC NN	0	0	67.058	5100	1279.55	56.9722	3.98576	Striatum	True
SMC NN	VLMC NN	0	0	64.5146	1840	425.013	21.9328	4.32928	Striatum	True
Endo NN	VLMC NN	0	0	62.1564	3820	1435.32	38.3658	2.66143	Striatum	True
STR D1 Gaba	STR D1 Gaba	0	0	54.1121	288644	249061	731.494	1.15893	Striatum	True
BAM NN	VLMC NN	0	0	47.5936	993	236.917	15.8862	4.19134	Striatum	True
Endo NN	Peri NN	0	0	44.96	5421	2989.75	54.0758	1.81319	Striatum	True
STR D2 Gaba	STR D2 Gaba	0	0	41.0612	217774	191267	645.55	1.13859	Striatum	True
Endo NN	Endo NN	0	0	40.8513	29928	21316.1	210.812	1.40401	Striatum	True
BAM NN	Endo NN	0	0	40.7372	1366	483.295	21.6683	2.82643	Striatum	True
CHOR NN	VLMC NN	0	0	39.4304	1769	616.975	29.2167	2.86722	Striatum	True
BAM NN	SMC NN	0	0	38.192	491	101.505	10.1983	4.8372	Striatum	True
Astro-TE NN	Astro-TE NN	5.97227e-231	9.00795e-233	32.5546	32644	25325	224.821	1.289	Striatum	True
Astro-TE NN	Ependymal NN	5.82751e-197	9.22909e-199	30.0556	5074	3010.79	68.6464	1.68527	Striatum	True
TRS-BAC Sln Glut	TRS-BAC Sln Glut	1.09878e-173	1.82302e-175	28.2167	4332	2092.15	79.3802	2.0706	Striatum	False
STR D1 Gaba	STR D2 Gaba	8.55383e-157	1.4837e-158	26.8032	215661	202909	475.762	1.06285	Striatum	True
ABC NN	ABC NN	9.66448e-149	1.74923e-150	26.1016	228	29.91	7.5892	7.62287	Striatum	True
Oligo NN	STR-PAL Chst9 Gaba	6.06672e-138	1.1438e-139	25.1309	8316	6115.02	87.5807	1.35993	Striatum	True
Astro-TE NN	Oligo NN	7.43058e-106	1.45698e-107	21.9995	27513	24032.1	158.227	1.14484	Striatum	False
ABC NN	VLMC NN	4.39709e-104	8.95336e-106	21.8119	336	99.44	10.8455	3.37892	Striatum	True
STR D1 Sema5a Gaba	STR-PAL Chst9 Gaba	1.58823e-86	3.35373e-88	19.8749	3672	2495.86	59.1773	1.47124	Striatum	True
Microglia NN	Oligo NN	2.13353e-81	4.6661e-83	19.2714	12775	10737.9	105.705	1.18971	Striatum	False
BAM NN	CHOR NN	1.2385e-72	2.80203e-74	18.1955	416	148.141	14.7212	2.80814	Striatum	True
BAM NN	BAM NN	3.34434e-68	7.81859e-70	17.6257	246	58.626	10.6307	4.19609	Striatum	False
CHOR NN	Ependymal NN	8.77459e-61	2.11755e-62	16.6299	2219	1430.1	47.4386	1.55164	Striatum	True
Sst Chodl Gaba	Sst Chodl Gaba	3.32239e-53	8.26838e-55	15.5475	354	119.35	15.0924	2.96607	Striatum	False
Astro-TE NN	Endo NN	5.48892e-51	1.40742e-52	15.2149	21101	19030.7	136.068	1.10879	Striatum	False
PAL-STR Gaba-Chol	PAL-STR Gaba-Chol	5.52528e-48	1.45841e-49	14.7536	292	87.024	13.8933	3.3554	Striatum	True
OPC NN	OPC NN	1.47391e-46	4.00156e-48	14.5284	2494	1668.33	56.8313	1.49491	Striatum	False
Peri NN	VLMC NN	2.14094e-46	5.97396e-48	14.501	366	172.698	13.3303	2.11931	Striatum	True
CHOR NN	Endo NN	2.65408e-44	7.60597e-46	14.1644	755	405.727	24.6585	1.86086	Striatum	True
OPC NN	Oligo NN	6.69364e-37	1.96872e-38	12.9103	7557	6528.07	79.6984	1.15762	Striatum	False
Endo NN	Microglia NN	1.0922e-32	3.29472e-34	12.1387	10067	8919.04	94.5704	1.12871	Striatum	False
LSX Prdm12 Zeb2 Gaba	LSX Prdm12 Zeb2 Gaba	5.99311e-32	1.85307e-33	11.9965	6098	4854.98	103.615	1.25603	Striatum	True
CEA-BST Six3 Cyp26b1 Gaba	CEA-BST Six3 Cyp26b1 Gaba	2.53564e-20	8.03145e-22	9.52781	4260	3376.16	92.7638	1.26179	Striatum	True
CHOR NN	Peri NN	3.99338e-19	1.29499e-20	9.23471	239	113.006	13.6435	2.11493	Striatum	True
CHOR NN	SMC NN	1.02992e-18	3.41754e-20	9.13024	94	32.798	6.70322	2.86603	Striatum	True
Astro-TE NN	Peri NN	1.64871e-18	5.59519e-20	9.07671	3188	2728.23	50.654	1.16852	Striatum	True
MEA-BST Lhx6 Nfib Gaba	MEA-BST Lhx6 Nfib Gaba	2.61665e-18	9.07736e-20	9.02388	2004	1407.05	66.1527	1.42426	Striatum	True
Astro-TE NN	SMC NN	3.49752e-18	1.2397e-19	8.98969	1282	986.943	32.8217	1.29896	Striatum	True
Ependymal NN	MEA-BST Sox6 Gaba	7.71337e-18	2.79217e-19	8.90001	72	23.6	5.4382	3.05085	Striatum	True
BAM NN	Peri NN	1.20502e-17	4.45295e-19	8.84805	123	58.308	7.31144	2.10949	Striatum	True
LSX Otx2 Gaba	LSX Otx2 Gaba	1.46298e-17	5.51651e-19	8.82411	2852	2189.43	75.0858	1.30262	Striatum	True
Lymphoid NN	VLMC NN	2.55162e-17	9.81394e-19	8.75941	73	25.907	5.37628	2.81777	Striatum	True
NLOT Rho Glut	NLOT Rho Glut	2.76656e-17	1.08493e-18	8.74809	1036	642.95	44.9298	1.61132	Striatum	True
Astro-TE NN	VLMC NN	3.30737e-17	1.32195e-18	8.72576	1294	1008.51	32.7183	1.28308	Striatum	True
Peri NN	Peri NN	5.25235e-17	2.13897e-18	8.67115	654	411.304	27.9889	1.59006	Striatum	False
STR Lhx8 Gaba	STR Lhx8 Gaba	3.82017e-16	1.58454e-17	8.44016	192	85.642	12.6014	2.24189	Striatum	True
MEA Slc17a7 Glut	MEA Slc17a7 Glut	3.85389e-16	1.62759e-17	8.43702	6472	5488.61	116.557	1.17917	Striatum	True
LSX Nkx2-1 Gaba	LSX Nkx2-1 Gaba	6.35975e-16	2.78179e-17	8.37412	3152	2484.32	79.7308	1.26876	Striatum	True
Microglia NN	Peri NN	2.23345e-15	9.93769e-17	8.22283	1500	1223.17	33.6658	1.22632	Striatum	False
MEA-COA-BMA Ccdc42 Glut	MEA-COA-BMA Ccdc42 Glut	3.16954e-15	1.43418e-16	8.17874	8062	6907.24	141.19	1.16718	Striatum	True
LSX Prdm12 Slit2 Gaba	LSX Prdm12 Slit2 Gaba	3.74411e-15	1.7224e-16	8.15664	6348	5375.67	119.207	1.18088	Striatum	True
CEA-BST Ebf1 Pdyn Gaba	CEA-BST Ebf1 Pdyn Gaba	1.20316e-14	5.62566e-16	8.01238	3580	2889.49	86.1799	1.23897	Striatum	True
MEA Otp Foxp2 Glut	MEA Otp Foxp2 Glut	2.01247e-14	9.56151e-16	7.9469	722	430.962	36.6228	1.67532	Striatum	True
MEA-BST Sox6 Gaba	MEA-BST Sox6 Gaba	3.35147e-14	1.6176e-15	7.88148	1024	709.602	39.8907	1.44306	Striatum	True
ACB-BST-FS D1 Gaba	ACB-BST-FS D1 Gaba	2.22349e-13	1.08995e-14	7.63955	444	240.182	26.6793	1.8486	Striatum	True
Endo NN	Lymphoid NN	3.22513e-13	1.60527e-14	7.58954	168	96.951	9.36144	1.73283	Striatum	True
MEA-BST Lhx6 Sp9 Gaba	MEA-BST Lhx6 Sp9 Gaba	2.43238e-12	1.22903e-13	7.32118	724	482.224	33.0242	1.50138	Striatum	True
Astro-TE NN	STR D1 Sema5a Gaba	5.91923e-12	3.0355e-13	7.19888	5724	5168.14	77.2143	1.10755	Striatum	True
MS-SF Bsx Glut	MS-SF Bsx Glut	7.98166e-12	4.15335e-13	7.156	576	372.664	28.4148	1.54563	Striatum	True
CHOR NN	Lymphoid NN	4.73964e-11	2.50207e-12	6.90546	70	26.375	6.31747	2.65403	Striatum	True
ABC NN	SMC NN	9.71938e-11	5.20419e-12	6.80074	55	20.243	5.11077	2.71699	Striatum	True
STR D1 Gaba	STR Prox1 Lhx6 Gaba	2.12038e-10	1.15134e-11	6.68542	5060	4596.76	69.2911	1.10078	Striatum	True
STR D2 Gaba	STR Prox1 Lhx6 Gaba	4.25169e-10	2.37274e-11	6.57871	4554	4135.94	63.547	1.10108	Striatum	False
Endo NN	TRS-BAC Sln Glut	7.3664e-10	4.16652e-11	6.49446	412	288.061	19.0838	1.43025	Striatum	True
Ependymal NN	Microglia NN	2.54486e-08	1.47778e-09	5.93405	399	287.957	18.7129	1.38562	Striatum	True
Astro-TE NN	TRS-BAC Sln Glut	2.80128e-08	1.64781e-09	5.91615	451	329.767	20.4919	1.36763	Striatum	True
NDB-SI-ant Prdm12 Gaba	NDB-SI-ant Prdm12 Gaba	8.95412e-08	5.33466e-09	5.71973	314	196.192	20.5968	1.60047	Striatum	True
Astro-TE NN	OPC NN	1.57275e-07	9.48866e-09	5.62107	5644	5241.09	71.6783	1.07688	Striatum	False
LSX Prdm12 Slit2 Gaba	TRS-BAC Sln Glut	2.29338e-07	1.40093e-08	5.55339	213	140.36	13.0803	1.51753	Striatum	True
CEA-AAA-BST Six3 Sp9 Gaba	CEA-AAA-BST Six3 Sp9 Gaba	5.29352e-07	3.27352e-08	5.40318	482	337.258	26.7883	1.42917	Striatum	True
Astro-TE NN	Microglia NN	5.85642e-07	3.66578e-08	5.38285	8854	8354.56	92.7841	1.05978	Striatum	False
OPC NN	TRS-BAC Sln Glut	6.7927e-07	4.30307e-08	5.35394	242	166.724	14.0599	1.4515	Striatum	True
Microglia NN	VLMC NN	1.42757e-05	9.36644e-07	4.76663	508	410.063	20.5464	1.23883	Striatum	False
BST-MPN Six3 Nrgn Gaba	BST-MPN Six3 Nrgn Gaba	0.000102032	6.84833e-06	4.34867	70	34.436	8.17814	2.03276	Striatum	False
Astro-TE NN	BAM NN	0.000103871	7.05009e-06	4.3423	427	345.809	18.6977	1.23479	Striatum	True
STR D1 Sema5a Gaba	Sst Chodl Gaba	0.000161082	1.10547e-05	4.24245	511	417.279	22.0912	1.2246	Striatum	True
OT D3 Folh1 Gaba	PAL-STR Gaba-Chol	0.000268047	1.85975e-05	4.12425	602	458.983	34.6771	1.3116	Striatum	True
ACB-BST-FS D1 Gaba	CEA-AAA-BST Six3 Sp9 Gaba	0.000268134	1.88058e-05	4.12168	97	62.276	8.42472	1.55758	Striatum	True
Microglia NN	OPC NN	0.000290605	2.0601e-05	4.10063	2488	2301.18	45.5595	1.08119	Striatum	False
Microglia NN	TRS-BAC Sln Glut	0.000535976	3.92079e-05	3.94919	211	157.814	13.4676	1.33702	Striatum	True
Ependymal NN	VLMC NN	0.000624009	4.61183e-05	3.91016	263	203.168	15.3017	1.2945	Striatum	True
SI-MA-ACB Ebf1 Bnc2 Gaba	STR-PAL Chst9 Gaba	0.000646089	4.82374e-05	3.89929	241	180.739	15.4543	1.33341	Striatum	True
Microglia NN	STR-PAL Chst9 Gaba	0.000737846	5.62009e-05	3.86213	2375	2164.81	54.4238	1.09709	Striatum	False
MS-SF Bsx Glut	NDB-SI-ant Prdm12 Gaba	0.00100703	7.74639e-05	3.78303	70	45.016	6.60422	1.555	Striatum	True
Oligo NN	TRS-BAC Sln Glut	0.00121271	9.42003e-05	3.73408	1019	892.457	33.8886	1.14179	Striatum	True
LSX Sall3 Pax6 Gaba	LSX Sall3 Pax6 Gaba	0.00143883	0.000113934	3.68593	198	134.816	17.1419	1.46867	Striatum	True
LSX Sall3 Lmo1 Gaba	LSX Sall3 Lmo1 Gaba	0.00151686	0.000121257	3.67004	548	440.136	29.3904	1.24507	Striatum	True
MEA-COA-BMA Ccdc42 Glut	VLMC NN	0.00220011	0.000180854	3.56655	105	70.839	9.57816	1.48223	Striatum	True
STR Prox1 Lhx6 Gaba	STR Prox1 Lhx6 Gaba	0.00618192	0.000522153	3.27831	162	114.752	14.4123	1.41174	Striatum	False
MEA-BST Lhx6 Nr2e1 Gaba	MEA-BST Lhx6 Nr2e1 Gaba	0.00720262	0.000624661	3.22737	58	32.462	7.91294	1.7867	Striatum	True
Peri NN	TRS-BAC Sln Glut	0.00936097	0.000825968	3.14658	67	44.256	7.22817	1.51392	Striatum	True
Endo NN	LSX Otx2 Gaba	0.0135966	0.00123046	3.02811	818	728.128	29.6793	1.12343	Striatum	True
PAL-STR Gaba-Chol	STR D1 Sema5a Gaba	0.0179491	0.00165142	2.93805	308	257.312	17.2523	1.19699	Striatum	True
ACB-BST-FS D1 Gaba	Microglia NN	0.0199061	0.0018465	2.90326	107	80.642	9.07876	1.32685	Striatum	True
Astro-TE NN	SI-MA-ACB Ebf1 Bnc2 Gaba	0.021292	0.00199111	2.87957	89	66.105	7.95085	1.34634	Striatum	True
ABC NN	Astro-TE NN	0.025257	0.00238094	2.82272	52	35.14	5.97297	1.4798	Striatum	True
Endo NN	IA Mgp Gaba	0.0339519	0.00325782	2.72064	95	70.473	9.01517	1.34803	Striatum	True
BAM NN	Microglia NN	0.034966	0.00340167	2.70632	188	155.883	11.8674	1.20603	Striatum	False
OT D3 Folh1 Gaba	OT D3 Folh1 Gaba	0	0	118.792	29844	7650.3	186.828	3.90102	Pallidum	True
STR-PAL Chst9 Gaba	STR-PAL Chst9 Gaba	0	0	105.587	10390	2239.41	77.1934	4.63962	Pallidum	True
SMC NN	SMC NN	0	0	52.9244	1240	181.772	19.9951	6.82173	Pallidum	True
Oligo NN	Oligo NN	0	0	39.2711	57510	44808.6	323.428	1.28346	Pallidum	False
VLMC NN	VLMC NN	0	0	37.7231	1478	380.698	29.0884	3.88234	Pallidum	True
Endo NN	SMC NN	1.03229e-289	3.88078e-292	36.5098	932	290.736	17.5642	3.20566	Pallidum	True
SMC NN	VLMC NN	1.0947e-271	4.8013e-274	35.3512	570	137.277	12.2407	4.15219	Pallidum	True
Ependymal NN	Ependymal NN	1.5996e-268	8.01803e-271	35.1409	824	140.804	19.4416	5.85211	Pallidum	True
TRS-BAC Sln Glut	TRS-BAC Sln Glut	1.63042e-198	9.19407e-201	30.2084	17096	10978.8	202.5	1.55718	Pallidum	True
BAM NN	VLMC NN	2.45566e-169	1.53863e-171	27.8949	295	69.387	8.08797	4.25152	Pallidum	True
Endo NN	VLMC NN	6.07841e-156	4.18938e-158	26.7645	837	328.151	19.0121	2.55066	Pallidum	True
Endo NN	Peri NN	9.18318e-151	6.90465e-153	26.3125	1307	652.822	24.8619	2.00208	Pallidum	True
Endo NN	Endo NN	1.17429e-125	9.56499e-128	24.0156	6122	4034.9	86.906	1.51726	Pallidum	True
STR D1 Sema5a Gaba	STR D1 Sema5a Gaba	2.26311e-105	1.98519e-107	21.9854	1032	366.616	30.2648	2.81493	Pallidum	True
BAM NN	Endo NN	1.4052e-102	1.32068e-104	21.6884	340	110.248	10.5933	3.08396	Pallidum	True
BAM NN	SMC NN	2.45133e-75	2.45747e-77	18.5772	124	27.541	5.19233	4.50238	Pallidum	True
BST-po Iigp1 Glut	BST-po Iigp1 Glut	1.93849e-67	2.06481e-69	17.5707	1236	445.312	45.0003	2.77558	Pallidum	True
NDB-SI-MA-STRv Lhx8 Gaba	NDB-SI-MA-STRv Lhx8 Gaba	1.51019e-44	1.70322e-46	14.2692	6768	5241.12	107.006	1.29133	Pallidum	True
BAM NN	BAM NN	5.78969e-38	6.89248e-40	13.1659	94	17.446	5.81456	5.38805	Pallidum	False
Astro-NT NN	Endo NN	5.81626e-37	7.28855e-39	12.9866	6443	5478.8	74.2458	1.17599	Pallidum	False
ACB-BST-FS D1 Gaba	ACB-BST-FS D1 Gaba	9.16883e-37	1.20642e-38	12.948	1518	853.898	51.2901	1.77773	Pallidum	True
Microglia NN	Oligo NN	1.88857e-34	2.60329e-36	12.5286	6950	5993.01	76.3842	1.15968	Pallidum	False
PAL-STR Gaba-Chol	PAL-STR Gaba-Chol	1.76648e-29	2.54568e-31	11.5819	384	169.096	18.5552	2.2709	Pallidum	False
OPC NN	Oligo NN	7.68349e-26	1.15541e-27	10.8365	5104	4372.41	67.5112	1.16732	Pallidum	False
AVPV-MEPO-SFO Tbr1 Glut	AVPV-MEPO-SFO Tbr1 Glut	3.64867e-24	5.71533e-26	10.4735	186	56.228	12.3905	3.30796	Pallidum	True
RT-ZI Gnb3 Gaba	RT-ZI Gnb3 Gaba	2.63214e-23	4.28794e-25	10.2811	306	131.47	16.9758	2.32753	Pallidum	True
MEA-BST Lhx6 Nfib Gaba	MEA-BST Lhx6 Nfib Gaba	4.17988e-23	7.07122e-25	10.2328	2086	1374.21	69.5603	1.51797	Pallidum	True
STR D1 Sema5a Gaba	STR-PAL Chst9 Gaba	1.23411e-22	2.1651e-24	10.1239	271	137.673	13.1696	1.96843	Pallidum	True
NDB-SI-ant Prdm12 Gaba	NDB-SI-ant Prdm12 Gaba	1.75802e-22	3.19439e-24	10.0857	148	45.968	10.1165	3.21963	Pallidum	True
CEA-BST Ebf1 Pdyn Gaba	CEA-BST Ebf1 Pdyn Gaba	3.6702e-19	6.89888e-21	9.30188	1400	937.216	49.7516	1.49379	Pallidum	True
Astro-NT NN	Oligo NN	6.72698e-19	1.30662e-20	9.23375	16374	15216.7	125.338	1.07606	Pallidum	True
Endo NN	Microglia NN	1.0665e-18	2.13835e-20	9.18086	2428	2025.2	43.8735	1.19889	Pallidum	False
Endo NN	Oligo NN	2.00253e-16	4.14057e-18	8.59563	10956	10077	102.264	1.08723	Pallidum	False
Peri NN	VLMC NN	3.42938e-15	7.30569e-17	8.25964	95	42.83	6.31626	2.21807	Pallidum	True
LSX Prdm12 Slit2 Gaba	LSX Prdm12 Slit2 Gaba	5.40287e-15	1.18484e-16	8.20172	102	34.178	8.26924	2.98438	Pallidum	False
Oligo NN	RT-ZI Gnb3 Gaba	5.94262e-15	1.34044e-16	8.18688	710	506.754	24.8258	1.40107	Pallidum	False
LSX Otx2 Gaba	LSX Otx2 Gaba	1.05162e-14	2.43796e-16	8.11455	206	90.344	14.2529	2.28017	Pallidum	True
STN-PSTN Pitx2 Glut	STN-PSTN Pitx2 Glut	2.29382e-14	5.60521e-16	8.01282	350	181.398	21.0415	1.92946	Pallidum	True
MS-SF Bsx Glut	MS-SF Bsx Glut	4.22831e-12	1.11271e-13	7.3345	216	106.64	14.9103	2.02551	Pallidum	True
OT D3 Folh1 Gaba	SI-MA-LPO-LHA Skor1 Glut	1.77377e-11	4.77895e-13	7.13673	283	154.359	18.0252	1.83339	Pallidum	True
MPO-ADP Lhx8 Gaba	MPO-ADP Lhx8 Gaba	6.99541e-11	1.92856e-12	6.94232	308	168.026	20.1624	1.83305	Pallidum	True
CEA-BST Six3 Cyp26b1 Gaba	CEA-BST Six3 Cyp26b1 Gaba	4.77759e-10	1.34706e-11	6.66239	458	279.298	26.8225	1.63983	Pallidum	True
Astro-NT NN	Peri NN	2.221e-09	6.40136e-11	6.4295	1071	878.737	29.9033	1.21879	Pallidum	False
GPe-SI Sox6 Cyp26b1 Gaba	GPe-SI Sox6 Cyp26b1 Gaba	6.35844e-09	1.91231e-10	6.26102	146	72.14	11.7968	2.02384	Pallidum	True
Astro-NT NN	Microglia NN	9.37489e-09	2.87826e-10	6.19696	3537	3186.64	56.5371	1.10995	Pallidum	False
Endo NN	STN-PSTN Pitx2 Glut	2.7786e-08	8.70488e-10	6.0203	137	78.728	9.67926	1.74017	Pallidum	False
MEA-BST Sox6 Gaba	MEA-BST Sox6 Gaba	3.88142e-08	1.2403e-09	5.96273	352	219.904	22.1536	1.6007	Pallidum	True
OPC NN	OPC NN	4.20317e-08	1.36945e-09	5.94653	892	674.916	36.506	1.32165	Pallidum	False
Astro-NT NN	OPC NN	7.6912e-08	2.5541e-09	5.84361	2490	2217.59	46.6173	1.12284	Pallidum	False
CEA-BST Rai14 Pdyn Crh Gaba	CEA-BST Rai14 Pdyn Crh Gaba	8.42464e-08	2.90323e-09	5.82224	82	34.17	8.21505	2.39977	Pallidum	True
Peri NN	Peri NN	1.73304e-07	6.18941e-09	5.69443	178	99.986	13.7001	1.78025	Pallidum	False
LSX Prdm12 Slit2 Gaba	TRS-BAC Sln Glut	2.68014e-07	9.73987e-09	5.61656	494	371.794	21.7582	1.32869	Pallidum	True
Endo NN	RT-ZI Gnb3 Gaba	6.60328e-07	2.44106e-08	5.45555	144	91.831	9.56255	1.5681	Pallidum	False
AVPV-MEPO-SFO Tbr1 Glut	PVR Six3 Sox3 Gaba	1.50653e-06	5.66367e-08	5.30403	62	29.643	6.10045	2.09156	Pallidum	True
Astro-NT NN	RT-ZI Gnb3 Gaba	2.27119e-06	8.82292e-08	5.22257	168	112.603	10.6072	1.49197	Pallidum	False
Astro-NT NN	TRS-BAC Sln Glut	2.59876e-06	1.05286e-07	5.18975	986	807.176	34.4571	1.22154	Pallidum	True
Oligo NN	STR-PAL Chst9 Gaba	2.59876e-06	1.05839e-07	5.18878	1585	1358.96	43.5631	1.16633	Pallidum	True
SI-MA-LPO-LHA Skor1 Glut	SI-MA-LPO-LHA Skor1 Glut	2.86849e-06	1.18622e-07	5.1675	396	276.302	23.1636	1.43321	Pallidum	True
Endo NN	TRS-BAC Sln Glut	3.17337e-06	1.33218e-07	5.14576	1372	1160.22	41.1568	1.18254	Pallidum	False
Astro-NT NN	NDB-SI-MA-STRv Lhx8 Gaba	3.46226e-06	1.47515e-07	5.12659	5075	4699.63	73.2209	1.07987	Pallidum	True
LSX Nkx2-1 Gaba	LSX Nkx2-1 Gaba	5.83931e-06	2.59769e-07	5.01895	56	22.084	6.75758	2.53577	Pallidum	False
MEA-BST Lhx6 Sp9 Gaba	MEA-BST Lhx6 Sp9 Gaba	7.96558e-06	3.59349e-07	4.95624	136	73.918	12.526	1.83988	Pallidum	True
Astro-NT NN	MPO-ADP Lhx8 Gaba	3.09578e-05	1.45478e-06	4.6771	260	191.604	14.6236	1.35697	Pallidum	True
Endo NN	NDB-SI-MA-STRv Lhx8 Gaba	3.54736e-05	1.68922e-06	4.64636	3303	3039.78	56.6508	1.08659	Pallidum	False
OPC NN	TRS-BAC Sln Glut	0.000190208	9.29039e-06	4.2813	546	440.959	24.5349	1.23821	Pallidum	False
OT D3 Folh1 Gaba	Peri NN	0.000322501	1.63675e-05	4.15355	139	88.182	12.2348	1.57629	Pallidum	True
Oligo NN	TRS-BAC Sln Glut	0.000607988	3.27613e-05	3.99198	3522	3237.74	71.2089	1.0878	Pallidum	False
STR-PAL Chst9 Gaba	VLMC NN	0.000729652	4.02116e-05	3.94314	56	32.401	5.98483	1.72834	Pallidum	True
NDB-SI-MA-STRv Lhx8 Gaba	Oligo NN	0.000797729	4.49847e-05	3.91616	6798	6465.92	84.7973	1.05136	Pallidum	False
Oligo NN	Peri NN	0.000989582	5.64235e-05	3.86117	1874	1715.52	41.0456	1.09238	Pallidum	False
GPe-SI Sox6 Cyp26b1 Gaba	Oligo NN	0.00119284	6.9849e-05	3.8087	1111	989.631	31.8662	1.12264	Pallidum	True
Astro-NT NN	BAM NN	0.00119284	7.02549e-05	3.80727	152	111.667	10.5937	1.36119	Pallidum	True
Oligo NN	SI-MA-LPO-LHA Skor1 Glut	0.00169214	0.000101783	3.71455	1137	1015.78	32.633	1.11933	Pallidum	False
SI-MA-ACB Ebf1 Bnc2 Gaba	STR-PAL Chst9 Gaba	0.00201586	0.000123781	3.66477	95	63.348	8.63683	1.49965	Pallidum	True
Astro-NT NN	LSX Otx2 Gaba	0.00292099	0.00018851	3.55567	101	69.115	8.96737	1.46133	Pallidum	True
Astro-NT NN	Astro-NT NN	0.00317661	0.000206997	3.531	9976	9499.95	134.819	1.05011	Pallidum	False
OT D3 Folh1 Gaba	STR-PAL Chst9 Gaba	0.00331047	0.000217794	3.51753	743	607.895	38.4091	1.22225	Pallidum	True
Endo NN	OPC NN	0.00347439	0.000230755	3.50216	1649	1510.52	39.5402	1.09167	Pallidum	False
BST Tac2 Gaba	BST Tac2 Gaba	0.00417536	0.000279927	3.45035	62	33.782	8.17829	1.8353	Pallidum	False
Microglia NN	TRS-BAC Sln Glut	0.00447936	0.000303114	3.42881	388	316.838	20.7541	1.2246	Pallidum	True
Astro-NT NN	PVR Six3 Sox3 Gaba	0.00646334	0.000452695	3.31839	141	106.805	10.3047	1.32016	Pallidum	True
Microglia NN	Sst Chodl Gaba	0.00646334	0.000453568	3.31785	131	97.122	10.2108	1.34882	Pallidum	False
ACB-BST-FS D1 Gaba	CEA-AAA-BST Six3 Sp9 Gaba	0.00748733	0.000530118	3.27403	86	58.349	8.44554	1.47389	Pallidum	True
Endo NN	SI-MA-LPO-LHA Skor1 Glut	0.00847512	0.000621296	3.22892	641	563.496	24.0031	1.13754	Pallidum	True
Microglia NN	Peri NN	0.00929318	0.00068709	3.20002	386	329.473	17.6646	1.17157	Pallidum	False
Astro-NT NN	MS-SF Bsx Glut	0.00950218	0.000708496	3.19117	293	244.327	15.2524	1.19921	Pallidum	True
MS-SF Bsx Glut	Oligo NN	0.01	0.000767033	3.16816	445	382.739	19.6521	1.16267	Pallidum	True
Microglia NN	OPC NN	0.01	0.00077068	3.16678	948	858.605	28.229	1.10412	Pallidum	False
BST-po Iigp1 Glut	OPC NN	0.0116	0.000901256	3.12098	98	63.415	11.0815	1.54538	Pallidum	True
OPC NN	STR Lhx8 Gaba	0.0141274	0.00111532	3.05767	63	43.287	6.44706	1.4554	Pallidum	False
PVR Six3 Sox3 Gaba	PVR Six3 Sox3 Gaba	0.015006	0.00120349	3.0348	52	28.274	7.81799	1.83915	Pallidum	False
Astro-NT NN	MEA-BST Lhx6 Nr2e1 Gaba	0.0169724	0.00137183	2.99509	64	44.003	6.6766	1.45445	Pallidum	True
SMC NN	STR-PAL Chst9 Gaba	0.0193923	0.00164033	2.94014	61	40.812	6.86634	1.49466	Pallidum	True
LSX Sall3 Lmo1 Gaba	Oligo NN	0.0240663	0.00208092	2.86563	152	119.08	11.4879	1.27645	Pallidum	True
MPO-ADP Lhx8 Gaba	Microglia NN	0.0256567	0.00223451	2.84301	68	47.762	7.11852	1.42373	Pallidum	False
Oligo NN	STR D1 Sema5a Gaba	0.0290864	0.00255144	2.80047	188	151.244	13.125	1.24302	Pallidum	True
SI-MA-LPO-LHA Skor1 Glut	STR-PAL Chst9 Gaba	0.0401955	0.00367704	2.68037	155	120.782	12.7661	1.2833	Pallidum	True
CEA-BST Ebf1 Pdyn Gaba	CEA-BST Six3 Cyp26b1 Gaba	0.0468622	0.00443371	2.61712	303	253.112	19.0621	1.1971	Pallidum	True
MS-SF Bsx Glut	OPC NN	0.0487077	0.00469986	2.59716	87	65.932	8.11193	1.31954	Pallidum	True
SMC NN	SMC NN	0	0	65.7081	2024	314.636	26.0145	6.43283	Thalamus	True
Ependymal NN	Ependymal NN	0	0	65.217	4910	1195.55	56.9552	4.10688	Thalamus	True
SMC NN	VLMC NN	0	0	65.0335	1263	236.013	15.7917	5.3514	Thalamus	True
MH Tac2 Glut	MH Tac2 Glut	0	0	56.7488	70406	43318.2	477.329	1.62532	Thalamus	True
VLMC NN	VLMC NN	0	0	53.1766	2494	584.006	35.918	4.2705	Thalamus	True
Endo NN	VLMC NN	0	0	46.4834	2797	1135.27	35.749	2.46374	Thalamus	True
Endo NN	SMC NN	0	0	41.6851	2022	815.64	28.9398	2.47903	Thalamus	True
BAM NN	VLMC NN	0	0	38.355	461	91.373	9.63701	5.04525	Thalamus	True
RT-ZI Gnb3 Gaba	RT-ZI Gnb3 Gaba	3.46558e-198	5.55975e-200	30.1488	19688	13874.3	192.835	1.41903	Thalamus	True
Oligo NN	Oligo NN	1.34683e-193	2.40077e-195	29.7931	77548	66235.5	379.701	1.17079	Thalamus	False
Endo NN	Peri NN	6.69406e-185	1.31256e-186	29.1107	3972	2542.77	49.0964	1.56208	Thalamus	True
BAM NN	Endo NN	5.01157e-131	1.07199e-132	24.4848	674	273.791	16.3452	2.46173	Thalamus	True
BAM NN	SMC NN	1.40935e-130	3.26588e-132	24.4393	191	37.3	6.28904	5.12064	Thalamus	True
CHOR NN	CHOR NN	8.25005e-117	2.05884e-118	23.1051	600	151.706	19.4024	3.95502	Thalamus	True
Endo NN	Endo NN	1.63625e-109	4.37499e-111	22.3644	18986	15154.5	171.321	1.25283	Thalamus	True
PVT-PT Ntrk1 Glut	PVT-PT Ntrk1 Glut	3.84098e-108	1.09547e-109	22.2202	10280	7175.82	139.701	1.43259	Thalamus	True
BAM NN	BAM NN	2.33033e-60	7.06161e-62	16.5575	112	17.256	5.7221	6.4905	Thalamus	False
ZI Pax6 Gaba	ZI Pax6 Gaba	2.76074e-55	8.85798e-57	15.8355	1220	609.122	38.5766	2.00288	Thalamus	True
LH Pou4f1 Sox1 Glut	LH Pou4f1 Sox1 Glut	1.37808e-44	4.66731e-46	14.1987	4008	2740.02	89.3026	1.46276	Thalamus	True
SPA-SPFm-SPFp-POL-PIL-PoT Sp9 Glut	SPA-SPFm-SPFp-POL-PIL-PoT Sp9 Glut	1.83259e-44	6.53328e-46	14.1751	2910	1938.09	68.5645	1.50148	Thalamus	True
BST-po Iigp1 Glut	BST-po Iigp1 Glut	1.05915e-43	3.96472e-45	14.048	544	208.726	23.8664	2.60629	Thalamus	True
CM-IAD-CL-PCN Sema5b Glut	CM-IAD-CL-PCN Sema5b Glut	4.25204e-43	1.66747e-44	13.9458	2298	1491.4	57.8377	1.54083	Thalamus	True
PF Fzd5 Glut	PF Fzd5 Glut	1.49094e-33	6.11257e-35	12.2758	9648	7955.28	137.891	1.21278	Thalamus	True
Astro-NT NN	Endo NN	2.75772e-29	1.17977e-30	11.4497	16884	15460.5	124.325	1.09207	Thalamus	False
AD Serpinb7 Glut	AD Serpinb7 Glut	2.34481e-27	1.04493e-28	11.0543	2070	1388.3	61.6687	1.49104	Thalamus	True
Microglia NN	Oligo NN	1.95965e-26	9.08215e-28	10.8585	7819	6931.52	81.7312	1.12804	Thalamus	False
OPC NN	OPC NN	2.58957e-26	1.24632e-27	10.8296	1468	998.842	43.3219	1.4697	Thalamus	False
Astro-NT NN	Oligo NN	6.93745e-22	3.46254e-23	9.84897	27758	26198.3	158.359	1.05953	Thalamus	False
Peri NN	VLMC NN	6.62811e-20	3.4263e-21	9.376	271	152.363	12.6533	1.77865	Thalamus	True
Endo NN	Microglia NN	3.37591e-19	1.8053e-20	9.19907	4297	3742.74	60.2514	1.14809	Thalamus	False
CHOR NN	VLMC NN	9.6684e-19	5.34261e-20	9.08174	100	36.945	6.94305	2.70673	Thalamus	True
Astro-NT NN	RT-ZI Gnb3 Gaba	2.0256e-17	1.15542e-18	8.74099	4936	4297.49	73.0477	1.14858	Thalamus	True
Endo NN	RT-ZI Gnb3 Gaba	1.99337e-16	1.17257e-17	8.47528	4503	3912.61	69.6603	1.15089	Thalamus	False
LGv-SPFp-SPFm Nkx2-2 Tcf7l2 Gaba	LGv-SPFp-SPFm Nkx2-2 Tcf7l2 Gaba	4.18298e-15	2.53514e-16	8.1098	796	511.208	35.117	1.5571	Thalamus	True
Astro-NT NN	ZI Pax6 Gaba	5.87528e-15	3.66551e-16	8.06488	830	615.876	26.5502	1.34767	Thalamus	True
Astroependymal NN	Astroependymal NN	1.72327e-14	1.10584e-15	7.92886	134	51.324	10.4272	2.61086	Thalamus	True
Astroependymal NN	MH Tac2 Glut	2.09513e-12	1.38181e-13	7.30544	950	681.328	36.777	1.39434	Thalamus	True
Astro-NT NN	LGv-SPFp-SPFm Nkx2-2 Tcf7l2 Gaba	3.49962e-11	2.37051e-12	6.91312	755	582.294	24.9823	1.2966	Thalamus	True
Endo NN	ZI Pax6 Gaba	3.91219e-11	2.71971e-12	6.89361	579	427.758	21.9394	1.35357	Thalamus	True
PH Pitx2 Glut	PH Pitx2 Glut	7.31151e-11	5.2132e-12	6.80049	100	38.05	9.10964	2.62812	Thalamus	True
Astro-NT NN	SPA-SPFm-SPFp-POL-PIL-PoT Sp9 Glut	1.33176e-09	9.73303e-11	6.3655	2010	1734.74	43.2419	1.15867	Thalamus	True
Astroependymal NN	VLMC NN	3.004e-09	2.24898e-10	6.23569	74	33.275	6.53096	2.22389	Thalamus	True
Astro-NT NN	Astro-NT NN	9.18647e-09	7.20507e-10	6.05083	20780	19562	201.296	1.06226	Thalamus	False
TH Prkcd Grin2c Glut	TH Prkcd Grin2c Glut	5.40404e-08	4.33479e-09	5.75489	66790	64634.5	374.546	1.03335	Thalamus	False
RE-Xi Nox4 Glut	RE-Xi Nox4 Glut	9.26129e-08	7.59393e-09	5.65943	1362	1073.92	50.902	1.26825	Thalamus	True
Astro-NT NN	Microglia NN	1.05101e-07	8.80522e-09	5.63397	4439	4077.7	64.1286	1.0886	Thalamus	False
PRC-PAG Tcf7l2 Irx2 Glut	PRC-PAG Tcf7l2 Irx2 Glut	1.08688e-07	9.29948e-09	5.62455	106	47.718	10.3621	2.22138	Thalamus	True
Astro-NT NN	SMC NN	1.21611e-07	1.0622e-08	5.60155	1020	852.764	29.8553	1.19611	Thalamus	True
Astroependymal NN	Oligo NN	2.94077e-07	2.67343e-08	5.43937	199	133.15	12.1062	1.49456	Thalamus	True
BAM NN	Peri NN	4.20143e-07	3.89438e-08	5.37196	75	40.73	6.37943	1.84139	Thalamus	True
Astro-NT NN	Peri NN	5.56009e-07	5.25285e-08	5.31775	2832	2569.72	49.3222	1.10207	Thalamus	False
LGv-ZI Otx2 Gaba	LGv-ZI Otx2 Gaba	2.72242e-06	2.62051e-07	5.01727	402	280.228	24.2706	1.43455	Thalamus	True
OPC NN	Oligo NN	3.03515e-06	2.97564e-07	4.99279	7331	6905.73	85.177	1.06158	Thalamus	False
Peri NN	Peri NN	3.04267e-06	3.03725e-07	4.98883	560	423.496	27.3619	1.32233	Thalamus	False
AD Serpinb7 Glut	Astro-NT NN	3.14091e-06	3.1913e-07	4.97927	665	538.267	25.4521	1.23545	Thalamus	True
Oligo NN	SPA-SPFm-SPFp-POL-PIL-PoT Sp9 Glut	4.20447e-06	4.34687e-07	4.91911	1769	1555.78	43.3452	1.13705	Thalamus	True
MH Tac2 Glut	OPC NN	4.74174e-06	4.98685e-07	4.89216	1387	1147.53	48.9502	1.20869	Thalamus	True
Ependymal NN	VLMC NN	7.87529e-06	8.56315e-07	4.78468	187	124.245	13.1158	1.50509	Thalamus	True
Endo NN	LH Pou4f1 Sox1 Glut	9.25145e-06	1.02608e-06	4.74822	1123	958.552	34.6336	1.17156	Thalamus	True
Endo NN	Oligo NN	9.25145e-06	1.03893e-06	4.7457	27333	26555	163.937	1.0293	Thalamus	False
Astro-NT NN	VLMC NN	1.29509e-05	1.47747e-06	4.67393	1137	989.034	31.6577	1.14961	Thalamus	True
Astroependymal NN	Ependymal NN	1.68751e-05	1.95523e-06	4.61609	97	56.513	8.77085	1.71642	Thalamus	True
Astro-NT NN	OPC NN	1.88408e-05	2.21656e-06	4.58997	4310	4013.89	64.5113	1.07377	Thalamus	False
Oligo NN	VLMC NN	3.62339e-05	4.3274e-06	4.44831	1985	1787.21	44.4645	1.11067	Thalamus	False
LGv-SPFp-SPFm Nkx2-2 Tcf7l2 Gaba	Oligo NN	3.84721e-05	4.66328e-06	4.43222	934	806.413	28.7862	1.15822	Thalamus	True
CHOR NN	Ependymal NN	4.07401e-05	5.01081e-06	4.41671	231	163.267	15.3356	1.41486	Thalamus	True
LH Pou4f1 Sox1 Glut	Oligo NN	4.205e-05	5.24688e-06	4.40674	1785	1585.07	45.3703	1.12614	Thalamus	True
OPC NN	ZI Pax6 Gaba	0.000291959	3.9032e-05	3.95027	172	126.493	11.52	1.35976	Thalamus	True
AD Serpinb7 Glut	Endo NN	0.000891818	0.000122406	3.66763	604	511.778	25.1449	1.1802	Thalamus	True
OPC NN	SPA-SPFm-SPFp-POL-PIL-PoT Sp9 Glut	0.00167361	0.000235678	3.49653	352	288.736	18.0934	1.21911	Thalamus	True
Astro-NT NN	LH Pou4f1 Sox1 Glut	0.00331697	0.000473009	3.30611	1279	1154.01	37.8049	1.10831	Thalamus	True
Microglia NN	Peri NN	0.0041456	0.000598562	3.23956	706	623.195	25.5605	1.13287	Thalamus	False
Oligo NN	Peri NN	0.00556931	0.000814052	3.15082	4646	4435.85	66.6952	1.04737	Thalamus	False
Microglia NN	VLMC NN	0.0086212	0.00130597	3.01006	279	232.134	15.5698	1.20189	Thalamus	True
Endo NN	Lymphoid NN	0.0086212	0.00130624	3.01	82	58.953	7.65681	1.39094	Thalamus	True
AV Col27a1 Glut	AV Col27a1 Glut	0.0174276	0.00270268	2.78183	1432	1284.33	53.0852	1.11498	Thalamus	True
AV Col27a1 Glut	Endo NN	0.0206099	0.00326966	2.71944	936	856.06	29.3958	1.09338	Thalamus	False
MH Tac2 Glut	Microglia NN	0.0211565	0.00339408	2.70706	711	609.286	37.5736	1.16694	Thalamus	True
LH Pou4f1 Sox1 Glut	Peri NN	0.0270645	0.00439015	2.62049	205	167.172	14.4355	1.22628	Thalamus	True
Astro-NT NN	PRC-PAG Tcf7l2 Irx2 Glut	0.0390134	0.00646746	2.48556	181	148.649	13.0156	1.21763	Thalamus	True
LGv-ZI Otx2 Gaba	Oligo NN	0.0396364	0.00664139	2.4761	746	679.003	27.0575	1.09867	Thalamus	True
Ependymal NN	Ependymal NN	0	0	82.8543	7412	1857.39	67.0407	3.99054	anterior_HY	True
SMC NN	SMC NN	0	0	38.1578	552	78.916	12.3981	6.99478	anterior_HY	True
SCH Six6 Cdc14a Gaba	SCH Six6 Cdc14a Gaba	4.88849e-243	1.24706e-245	33.4509	29134	18261.4	325.03	1.59538	anterior_HY	True
SMC NN	VLMC NN	1.36215e-228	4.63315e-231	32.4335	232	35.583	6.056	6.51997	anterior_HY	True
Tanycyte NN	Tanycyte NN	4.22099e-178	1.79464e-180	28.6219	2404	780.044	56.7383	3.08188	anterior_HY	True
Endo NN	VLMC NN	1.27974e-164	6.5293e-167	27.5107	535	175.778	13.0575	3.04361	anterior_HY	True
Endo NN	Endo NN	5.12942e-157	3.05323e-159	26.862	6134	3729.94	89.4967	1.64453	anterior_HY	True
Endo NN	SMC NN	5.63467e-154	3.83311e-156	26.5954	565	188.964	14.1391	2.98999	anterior_HY	True
PVH-SO-PVa Otp Glut	PVH-SO-PVa Otp Glut	2.35711e-151	1.80391e-153	26.3634	6866	3943.08	110.87	1.74128	anterior_HY	True
Endo NN	Peri NN	3.90657e-106	3.32192e-108	22.0664	1116	594.3	23.6423	1.87784	anterior_HY	True
Oligo NN	Oligo NN	7.23018e-72	6.76293e-74	18.1471	16880	13624.7	179.386	1.23893	anterior_HY	False
VLMC NN	VLMC NN	1.72e-66	1.7551e-68	17.4489	148	25.248	7.03495	5.86185	anterior_HY	False
BAM NN	VLMC NN	6.03833e-53	6.67503e-55	15.5612	51	7.923	2.76823	6.43696	anterior_HY	False
Ependymal NN	Tanycyte NN	2.37072e-51	2.82228e-53	15.3197	249	85.791	10.6535	2.9024	anterior_HY	True
BAM NN	Endo NN	1.87925e-46	2.5568e-48	14.5591	176	60.953	7.90208	2.88747	anterior_HY	True
TU-ARH Otp Six6 Gaba	TU-ARH Otp Six6 Gaba	4.12342e-40	5.96073e-42	13.52	776	355.216	31.1231	2.18459	anterior_HY	True
Astro-NT NN	Endo NN	8.49858e-37	1.3008e-38	12.9422	7346	6324.01	78.9659	1.1616	anterior_HY	True
Astro-NT NN	Astro-NT NN	3.01117e-35	4.86499e-37	12.661	14458	12437.1	159.619	1.16249	anterior_HY	False
Ependymal NN	MEA-BST Sox6 Gaba	3.19198e-35	5.42854e-37	12.6524	61	14.002	3.71457	4.35652	anterior_HY	False
Endo NN	PVH-SO-PVa Otp Glut	4.17705e-35	7.45901e-37	12.6274	1750	1237.51	40.5855	1.41413	anterior_HY	True
PVpo-VMPO-MPN Hmx2 Gaba	PVpo-VMPO-MPN Hmx2 Gaba	7.56806e-31	1.41579e-32	11.827	5948	4705.53	105.054	1.26404	anterior_HY	True
AVPV-MEPO-SFO Tbr1 Glut	AVPV-MEPO-SFO Tbr1 Glut	2.16436e-28	4.23301e-30	11.3384	4430	3328.53	97.1449	1.33092	anterior_HY	True
VMH Nr5a1 Glut	VMH Nr5a1 Glut	6.21066e-27	1.26748e-28	11.0369	4444	3375.82	96.782	1.31642	anterior_HY	True
AHN-RCH-LHA Otp Fezf1 Glut	AHN-RCH-LHA Otp Fezf1 Glut	1.00734e-19	2.2271e-21	9.42133	4142	3303.28	89.024	1.25391	anterior_HY	True
PVR Six3 Sox3 Gaba	PVR Six3 Sox3 Gaba	6.01165e-19	1.38023e-20	9.22788	1208	811.77	42.9384	1.48811	anterior_HY	True
MEA-BST Lhx6 Nfib Gaba	MEA-BST Lhx6 Nfib Gaba	2.35871e-18	5.61598e-20	9.07631	676	385.498	32.0066	1.75358	anterior_HY	True
LHA-AHN-PVH Otp Trh Glut	LHA-AHN-PVH Otp Trh Glut	7.976e-18	1.96687e-19	8.93881	786	494.674	32.5911	1.58893	anterior_HY	True
SBPV-PVa Six6 Satb2 Gaba	SBPV-PVa Six6 Satb2 Gaba	6.717e-17	1.71352e-18	8.69636	376	200.242	20.2105	1.87773	anterior_HY	True
Astro-NT NN	Peri NN	2.3015e-14	6.06687e-16	8.00309	1259	1017.8	30.1387	1.23699	anterior_HY	False
Peri NN	Peri NN	1.07891e-13	2.93582e-15	7.80667	196	92.126	13.3058	2.12752	anterior_HY	False
MPO-ADP Lhx8 Gaba	MPO-ADP Lhx8 Gaba	4.30281e-13	1.20742e-14	7.62636	1582	1189.7	51.4406	1.32975	anterior_HY	True
Microglia NN	Oligo NN	4.40303e-13	1.27298e-14	7.61953	2165	1842.77	42.2903	1.17486	anterior_HY	False
NDB-SI-MA-STRv Lhx8 Gaba	NDB-SI-MA-STRv Lhx8 Gaba	4.35282e-12	1.29548e-13	7.31411	1178	850.796	44.736	1.38459	anterior_HY	True
Endo NN	Microglia NN	4.68457e-09	1.43405e-10	6.30575	1334	1121.94	33.6303	1.18902	anterior_HY	False
SI-MA-LPO-LHA Skor1 Glut	SI-MA-LPO-LHA Skor1 Glut	5.99343e-09	1.88569e-10	6.26321	626	435.284	30.4502	1.43814	anterior_HY	True
Astro-NT NN	SCH Six6 Cdc14a Gaba	1.11637e-08	3.60733e-10	6.16131	2346	1946.54	64.8333	1.20521	anterior_HY	True
Peri NN	VLMC NN	8.55698e-08	2.83777e-09	5.82605	51	23.706	4.68482	2.15135	anterior_HY	False
MPN-MPO-PVpo Hmx2 Glut	MPN-MPO-PVpo Hmx2 Glut	9.21012e-08	3.1327e-09	5.80952	1136	879.136	44.2144	1.29218	anterior_HY	True
AHN Onecut3 Gaba	AHN Onecut3 Gaba	4.01094e-07	1.39837e-08	5.55371	1028	800.422	40.9777	1.28432	anterior_HY	True
AHN-SBPV-PVHd Pdrm12 Gaba	AHN-SBPV-PVHd Pdrm12 Gaba	9.81808e-07	3.50646e-08	5.39084	1902	1573.6	60.9185	1.20869	anterior_HY	True
AVPV-MEPO-SFO Tbr1 Glut	PVR Six3 Sox3 Gaba	2.48166e-06	9.07409e-08	5.21737	1403	1197.83	39.3252	1.17129	anterior_HY	True
BST-MPN Six3 Nrgn Gaba	BST-MPN Six3 Nrgn Gaba	2.76063e-06	1.03289e-07	5.19332	1718	1403.16	60.6248	1.22438	anterior_HY	True
Microglia NN	Peri NN	3.18017e-06	1.2169e-07	5.16273	247	179.39	13.0958	1.37689	anterior_HY	True
ADP-MPO Trp73 Glut	ADP-MPO Trp73 Glut	3.2241e-06	1.26113e-07	5.15604	306	200.112	20.5367	1.52914	anterior_HY	True
NDB-SI-MA-STRv Lhx8 Gaba	Oligo NN	4.96302e-06	1.98352e-07	5.07053	1248	1073.09	34.4954	1.163	anterior_HY	True
LHA Barhl2 Glut	LHA Barhl2 Glut	6.55872e-06	2.67703e-07	5.01317	352	240.326	22.2761	1.46468	anterior_HY	True
Astro-NT NN	SMC NN	6.67134e-06	2.77973e-07	5.00592	437	341.8	19.0175	1.27853	anterior_HY	True
Ependymal NN	Microglia NN	8.46819e-06	3.60042e-07	4.95587	178	117.656	12.1763	1.51289	anterior_HY	True
Astro-NT NN	PVR Six3 Sox3 Gaba	5.09065e-05	2.29426e-06	4.58277	1483	1314.44	36.7808	1.12824	anterior_HY	True
Astro-NT NN	SBPV-PVa Six6 Satb2 Gaba	6.54928e-05	3.00732e-06	4.52587	556	462.176	20.7306	1.203	anterior_HY	False
SI-MPO-LPO Lhx8 Gaba	SI-MPO-LPO Lhx8 Gaba	0.000147713	6.90835e-06	4.34675	896	719.19	40.6763	1.24585	anterior_HY	False
SCH Six6 Cdc14a Gaba	SMC NN	0.000331659	1.66393e-05	4.14979	70	38.022	7.70594	1.84104	anterior_HY	True
Astro-NT NN	Microglia NN	0.00035476	1.81e-05	4.13048	2240	2055.03	44.7805	1.09001	anterior_HY	False
OPC NN	OPC NN	0.000658339	3.47083e-05	3.97828	650	522.922	31.943	1.24302	anterior_HY	False
Astro-NT NN	PVH-SO-PVa Otp Glut	0.00105663	5.66054e-05	3.86038	2010	1827.1	47.3798	1.10011	anterior_HY	False
BST Tac2 Gaba	BST Tac2 Gaba	0.00117997	6.42162e-05	3.82945	162	107.456	14.2433	1.50759	anterior_HY	False
Astro-NT NN	Oligo NN	0.00170825	9.73237e-05	3.72586	8886	8537.59	93.5115	1.04081	anterior_HY	False
Astro-NT NN	OPC NN	0.00267498	0.00015695	3.60355	2634	2458.12	48.8063	1.07155	anterior_HY	False
PVR Six3 Sox3 Gaba	Tanycyte NN	0.00326992	0.000194638	3.54725	133	87.276	12.89	1.5239	anterior_HY	True
Astro-NT NN	SI-MPO-LPO Lhx8 Gaba	0.00411444	0.000248406	3.48247	1412	1286.54	36.0253	1.09751	anterior_HY	True
MEA-BST Sox6 Gaba	MEA-BST Sox6 Gaba	0.00445198	0.00027257	3.45754	172	116.026	16.189	1.48243	anterior_HY	True
Endo NN	SCH Six6 Cdc14a Gaba	0.00454283	0.000281995	3.44837	726	601.25	36.1766	1.20748	anterior_HY	False
LHA-AHN-PVH Otp Trh Glut	PVH-SO-PVa Otp Glut	0.00728125	0.000461235	3.31316	444	370.991	22.036	1.19679	anterior_HY	True
Endo NN	Oligo NN	0.00728125	0.000464365	3.31127	5479	5238.29	72.6953	1.04595	anterior_HY	False
AVPV-MEPO-SFO Tbr1 Glut	Astro-NT NN	0.00949373	0.000621614	3.22877	1612	1473.23	42.9795	1.0942	anterior_HY	True
Astro-NT NN	MPO-ADP Lhx8 Gaba	0.0163087	0.0010817	3.06683	1426	1309.49	37.9897	1.08897	anterior_HY	False
OPC NN	TU-ARH Otp Six6 Gaba	0.0239995	0.00163262	2.9416	90	65.12	8.45799	1.38206	anterior_HY	True
PVH-SO-PVa Otp Glut	Peri NN	0.0295339	0.00205934	2.86893	208	165.658	14.7588	1.2556	anterior_HY	True
PVHd-SBPV Six3 Prox1 Gaba	PVHd-SBPV Six3 Prox1 Gaba	0.0296415	0.00209205	2.86394	248	185.852	21.7002	1.3344	anterior_HY	True
LHA-AHN-PVH Otp Trh Glut	PVpo-VMPO-MPN Hmx2 Gaba	0.0332172	0.00237266	2.82383	700	624.887	26.5997	1.1202	anterior_HY	True
Microglia NN	NDB-SI-MA-STRv Lhx8 Gaba	0.0367331	0.00273737	2.77769	220	182.908	13.3536	1.20279	anterior_HY	False
Oligo NN	SI-MA-LPO-LHA Skor1 Glut	0.0367331	0.00274873	2.77634	1254	1157.87	34.6244	1.08302	anterior_HY	True
Endo NN	NDB-SI-MA-STRv Lhx8 Gaba	0.0455952	0.00356697	2.69053	662	594.577	25.0594	1.1134	anterior_HY	False
Tanycyte NN	Tanycyte NN	0	0	60.2798	9788	3412.96	105.757	2.8679	posterior_HY	True
Ependymal NN	Ependymal NN	0	0	54.2195	3476	810.162	49.1675	4.2905	posterior_HY	True
SMC NN	SMC NN	0	0	50.5869	1364	227.55	22.4653	5.99429	posterior_HY	True
VLMC NN	VLMC NN	0	0	49.4269	6032	2098.69	79.5783	2.87417	posterior_HY	True
Endo NN	SMC NN	3.17454e-290	1.34972e-292	36.5387	1128	392.478	20.13	2.87405	posterior_HY	True
ABC NN	ABC NN	3.25446e-259	1.66044e-261	34.5255	1508	396.128	32.2043	3.80685	posterior_HY	True
SMC NN	VLMC NN	2.62049e-226	1.55982e-228	32.2537	947	301.198	20.0226	3.14411	posterior_HY	True
ABC NN	VLMC NN	3.18349e-178	2.16564e-180	28.6153	1339	556.851	27.3332	2.40459	posterior_HY	True
Endo NN	VLMC NN	7.18015e-130	5.49501e-132	24.4181	1312	634.365	27.7514	2.06821	posterior_HY	True
Endo NN	Endo NN	1.32434e-111	1.12614e-113	22.6289	7904	5512.45	105.686	1.43385	posterior_HY	True
Endo NN	Peri NN	6.55657e-102	6.13285e-104	21.6176	1460	844.075	28.4918	1.7297	posterior_HY	True
TU-ARH Otp Six6 Gaba	TU-ARH Otp Six6 Gaba	5.91847e-101	6.03926e-103	21.5118	3872	2230.76	76.295	1.73573	posterior_HY	True
Oligo NN	Oligo NN	7.58878e-73	8.38896e-75	18.2614	23878	20139.7	204.712	1.18562	posterior_HY	False
BAM NN	VLMC NN	1.07872e-69	1.28419e-71	17.8566	459	187.557	15.2013	2.44726	posterior_HY	True
MM Foxb1 Glut	MM Foxb1 Glut	3.53651e-61	4.51086e-63	16.7223	15510	12368.8	187.844	1.25396	posterior_HY	True
DMH Nkx2-4 Glut	DMH Nkx2-4 Glut	2.56938e-53	3.49576e-55	15.6026	1840	989.364	54.5189	1.85978	posterior_HY	True
STN-PSTN Pitx2 Glut	STN-PSTN Pitx2 Glut	4.69164e-51	6.78213e-53	15.2626	5226	3644.36	103.628	1.434	posterior_HY	True
Astro-NT NN	Astro-NT NN	5.97601e-41	9.14696e-43	13.6572	15418	13151.6	165.951	1.17233	posterior_HY	True
MM-ant Foxb1 Glut	MM-ant Foxb1 Glut	2.88786e-36	4.66575e-38	12.8437	8594	6814.5	138.55	1.26113	posterior_HY	True
BAM NN	Endo NN	3.35996e-36	5.71422e-38	12.828	268	127.471	10.9549	2.10244	posterior_HY	True
ZI Pax6 Gaba	ZI Pax6 Gaba	1.06511e-35	1.90198e-37	12.7345	3984	2928.72	82.8683	1.36032	posterior_HY	True
PH-SUM Foxa1 Glut	PH-SUM Foxa1 Glut	1.24434e-29	2.32785e-31	11.5896	1656	1091.46	48.7113	1.51724	posterior_HY	True
PMd-LHA Foxb1 Glut	PMd-LHA Foxb1 Glut	6.92174e-26	1.35374e-27	10.822	2696	1892.12	74.2815	1.42485	posterior_HY	True
VMH Nr5a1 Glut	VMH Nr5a1 Glut	3.35148e-25	6.83975e-27	10.6726	12824	10920.5	178.351	1.1743	posterior_HY	True
PH-ant-LHA Otp Bsx Glut	PH-ant-LHA Otp Bsx Glut	4.91433e-25	1.04471e-26	10.6331	2824	2067.95	71.1028	1.3656	posterior_HY	True
TMd-DMH Foxd2 Gaba	TMd-DMH Foxd2 Gaba	6.81285e-25	1.50624e-26	10.599	434	194.268	22.6184	2.23403	posterior_HY	True
BAM NN	SMC NN	1.00194e-24	2.30038e-26	10.5593	87	28.761	5.51542	3.02493	posterior_HY	True
TMv-PMv Tbx3 Hist-Gaba	TMv-PMv Tbx3 Hist-Gaba	3.9084e-22	9.30572e-24	9.98019	300	135.732	16.4594	2.21024	posterior_HY	False
ABC NN	BAM NN	8.0704e-21	1.99015e-22	9.67162	108	41.454	6.88054	2.6053	posterior_HY	True
ARH-PVp Tbx3 Gaba	ARH-PVp Tbx3 Gaba	3.93444e-18	1.00368e-19	9.01287	580	331.842	27.5337	1.74782	posterior_HY	True
Astro-NT NN	Endo NN	5.39608e-17	1.42244e-18	8.71747	8094	7361.09	84.0738	1.09957	posterior_HY	False
Peri NN	VLMC NN	1.77222e-16	4.82237e-18	8.57811	179	90.455	10.3222	1.97888	posterior_HY	True
Microglia NN	Oligo NN	1.9115e-16	5.36389e-18	8.56585	2469	2072.53	46.2846	1.1913	posterior_HY	False
DMH-LHA Gsx1 Gaba	DMH-LHA Gsx1 Gaba	1.25263e-15	3.62154e-17	8.343	1102	757.004	41.3516	1.45574	posterior_HY	True
PH-LHA Foxb1 Glut	PH-LHA Foxb1 Glut	1.16054e-14	3.45397e-16	8.07213	1060	708.77	43.5114	1.49555	posterior_HY	True
BAM NN	BAM NN	1.93396e-14	5.92029e-16	8.0061	74	21.656	6.53802	3.41707	posterior_HY	False
Astro-NT NN	Oligo NN	5.82074e-14	1.83135e-15	7.86596	10900	10103.5	101.253	1.07883	posterior_HY	True
ARH-PVp Tbx3 Glut	ARH-PVp Tbx3 Glut	8.58014e-14	2.7725e-15	7.81389	598	363.48	30.0132	1.64521	posterior_HY	True
Ependymal NN	Tanycyte NN	2.75103e-12	9.1233e-14	7.36105	152	75.601	10.3788	2.01056	posterior_HY	True
PMv-TMv Pitx2 Glut	PMv-TMv Pitx2 Glut	3.77015e-12	1.28236e-13	7.31547	1976	1476.16	68.3258	1.3386	posterior_HY	True
VMH Fezf1 Glut	VMH Fezf1 Glut	5.08032e-12	1.7712e-13	7.27199	1904	1439.71	63.8458	1.32248	posterior_HY	True
OPC NN	Oligo NN	2.33467e-10	8.33809e-12	6.73251	2608	2282.97	48.2783	1.14237	posterior_HY	False
DMH Hmx2 Gaba	DMH Hmx2 Gaba	5.89783e-10	2.15652e-11	6.5929	1772	1379.91	59.4709	1.28414	posterior_HY	True
Microglia NN	Peri NN	1.52122e-09	5.69162e-11	6.44734	282	192.335	13.9073	1.46619	posterior_HY	False
Endo NN	MM Foxb1 Glut	5.02569e-08	1.9231e-09	5.89068	3333	2971.44	61.379	1.12168	posterior_HY	True
Astro-NT NN	Microglia NN	5.6439e-08	2.20765e-09	5.86783	2147	1892.44	43.3818	1.13451	posterior_HY	False
OPC NN	OPC NN	2.44687e-07	9.77917e-09	5.61586	592	431.83	28.521	1.37091	posterior_HY	False
ARH-PVp Tbx3 Gaba	TU-ARH Otp Six6 Gaba	6.65289e-07	2.71547e-08	5.43659	471	357.903	20.8029	1.316	posterior_HY	True
Endo NN	Oligo NN	8.59829e-07	3.58262e-08	5.38698	8630	8152.58	88.6243	1.05856	posterior_HY	False
Microglia NN	Microglia NN	3.02336e-06	1.28544e-07	5.15246	452	323.3	24.9784	1.39808	posterior_HY	False
PH Pitx2 Glut	PH Pitx2 Glut	4.58841e-06	1.99658e-07	5.06928	420	290.858	25.4754	1.444	posterior_HY	True
Endo NN	Microglia NN	4.58841e-06	2.02889e-07	5.06623	1388	1206.12	35.9007	1.1508	posterior_HY	True
ARH-PVp Tbx3 Glut	Endo NN	1.11596e-05	5.12432e-07	4.8868	230	165.648	13.1685	1.38849	posterior_HY	True
Astro-NT NN	BAM NN	3.11267e-05	1.50869e-06	4.66963	232	170.117	13.2522	1.36377	posterior_HY	True
LHA Pmch Glut	LHA Pmch Glut	3.29951e-05	1.62731e-06	4.65406	126	70.142	12.002	1.79636	posterior_HY	True
PH-an Pitx2 Glut	PH-an Pitx2 Glut	6.62737e-05	3.32496e-06	4.5046	102	54.492	10.5466	1.87183	posterior_HY	False
Peri NN	Peri NN	7.18446e-05	3.66554e-06	4.48384	200	128.516	15.9426	1.55623	posterior_HY	False
Endo NN	OPC NN	9.49022e-05	4.92265e-06	4.42054	1593	1427.07	37.5366	1.11627	posterior_HY	False
Endo NN	STN-PSTN Pitx2 Glut	0.000169053	8.91263e-06	4.29052	1360	1196.81	38.0341	1.13635	posterior_HY	False
Astro-NT NN	Peri NN	0.000194969	1.04448e-05	4.25516	1306	1161.87	33.8713	1.12405	posterior_HY	False
Endo NN	LGv-ZI Otx2 Gaba	0.000224895	1.24304e-05	4.21606	77	47.044	7.10521	1.63677	posterior_HY	False
AHN Onecut3 Gaba	AHN Onecut3 Gaba	0.000249632	1.40099e-05	4.18899	188	117.688	16.785	1.59744	posterior_HY	True
Astro-NT NN	ZI Pax6 Gaba	0.000285118	1.6244e-05	4.15529	2134	1943.43	45.863	1.09806	posterior_HY	False
PVHd-DMH Lhx6 Gaba	PVHd-DMH Lhx6 Gaba	0.000487006	2.81602e-05	4.02772	252	173.23	19.557	1.45471	posterior_HY	False
DMH-LHA Vgll2 Glut	DMH-LHA Vgll2 Glut	0.00049139	2.88315e-05	4.02218	112	65.692	11.5132	1.70493	posterior_HY	False
ABC NN	SMC NN	0.00053396	3.17833e-05	3.99916	59	32.634	6.59288	1.80793	posterior_HY	True
DMH Nkx2-4 Glut	TMd-DMH Foxd2 Gaba	0.000564666	3.40912e-05	3.98254	51	27.805	5.82417	1.8342	posterior_HY	True
Astro-NT NN	MM Foxb1 Glut	0.000640048	3.91866e-05	3.94932	3346	3087.74	65.3935	1.08364	posterior_HY	True
DMH Hmx2 Glut	DMH Hmx2 Glut	0.000932219	5.866e-05	3.85166	290	208.52	21.1545	1.39075	posterior_HY	True
ARH-PVp Tbx3 Glut	DMH-LHA Gsx1 Gaba	0.000978959	6.24336e-05	3.83637	220	165.434	14.2233	1.32984	posterior_HY	True
LGv-ZI Otx2 Gaba	Oligo NN	0.00115617	7.47182e-05	3.792	152	110.585	10.9217	1.37451	posterior_HY	True
Astro-NT NN	OPC NN	0.00249474	0.000167589	3.58648	2445	2279.31	46.1997	1.07269	posterior_HY	False
Endo NN	ZI Pax6 Gaba	0.00745762	0.000532687	3.27267	2040	1890.35	45.7266	1.07916	posterior_HY	False
Oligo NN	ZI Pax6 Gaba	0.00790675	0.000571491	3.25274	4499	4272.28	69.7006	1.05307	posterior_HY	False
Astro-NT NN	SMC NN	0.00814287	0.000602406	3.23774	623	543.767	24.4717	1.14571	posterior_HY	True
Microglia NN	TMv-PMv Tbx3 Hist-Gaba	0.00820173	0.000613735	3.23242	83	57.939	7.75302	1.43254	posterior_HY	True
Oligo NN	Peri NN	0.0109457	0.000837678	3.14246	1376	1258.13	37.5095	1.09369	posterior_HY	False
Astro-NT NN	PH Pitx2 Glut	0.0130734	0.00102275	3.08355	592	517.578	24.1352	1.14379	posterior_HY	True
ARH-PVp Tbx3 Gaba	Endo NN	0.0133118	0.00105272	3.07494	146	112.477	10.902	1.29804	posterior_HY	True
DMH Prdm13 Gaba	DMH Prdm13 Gaba	0.0170704	0.00136447	2.99673	100	64.412	11.8756	1.55251	posterior_HY	False
ARH-PVp Tbx3 Glut	Microglia NN	0.0229069	0.00188943	2.89606	100	72.951	9.33995	1.37078	posterior_HY	True
Astro-NT NN	PH-an Pitx2 Glut	0.0332102	0.00282399	2.76755	251	210.155	14.7586	1.19436	posterior_HY	True
Endo NN	PH-LHA Foxb1 Glut	0.0388035	0.00336561	2.70986	595	529.229	24.271	1.12428	posterior_HY	True
Ependymal NN	Ependymal NN	0	0	111.69	11348	2504.12	79.1823	4.53173	anterior_MB	True
SMC NN	SMC NN	0	0	75.1374	4450	880.114	47.5114	5.05616	anterior_MB	True
VLMC NN	VLMC NN	0	0	58.8964	5328	1578.66	63.6599	3.37501	anterior_MB	True
Endo NN	VLMC NN	0	0	55.9707	4167	1701.38	44.0519	2.44919	anterior_MB	True
Endo NN	SMC NN	0	0	52.6385	3370	1341	38.5458	2.51304	anterior_MB	True
SMC NN	VLMC NN	0	0	49.1929	2191	717.265	29.9583	3.05466	anterior_MB	True
Hypendymal NN	Hypendymal NN	0	0	38.6955	3236	886.368	60.7211	3.65085	anterior_MB	False
BAM NN	VLMC NN	5.20734e-277	1.77573e-279	35.703	828	236.846	16.5575	3.49594	anterior_MB	True
Endo NN	Endo NN	3.24839e-227	1.24619e-229	32.3319	22242	16634.9	173.422	1.33707	anterior_MB	True
BAM NN	Endo NN	2.55221e-186	1.0879e-188	29.2747	952	382.063	19.4686	2.49174	anterior_MB	True
Endo NN	Peri NN	4.44181e-184	2.08269e-186	29.0949	4072	2593.94	50.8014	1.56981	anterior_MB	True
BAM NN	SMC NN	4.06975e-87	2.08171e-89	20.0139	311	96.281	10.7285	3.23013	anterior_MB	True
DTN-LDT-IPN Otp Pax3 Gaba	DTN-LDT-IPN Otp Pax3 Gaba	9.20208e-82	5.09919e-84	19.3857	2708	1505.57	62.0266	1.79865	anterior_MB	True
IPN-LDT Vsx2 Nkx6-1 Glut	IPN-LDT Vsx2 Nkx6-1 Glut	3.3807e-69	2.01747e-71	17.8314	524	177.704	19.4206	2.94872	anterior_MB	True
Astroependymal NN	Astroependymal NN	3.26946e-68	2.09045e-70	17.7002	204	37.436	9.41031	5.4493	anterior_MB	True
BAM NN	BAM NN	7.25767e-68	4.94981e-70	17.6516	200	42.61	8.9165	4.69373	anterior_MB	False
SNc-VTA-RAmb Foxa1 Dopa	SNc-VTA-RAmb Foxa1 Dopa	2.7029e-56	1.95862e-58	16.0734	3176	2092.29	67.4225	1.51796	anterior_MB	True
SCig Tfap2b Chrnb3 Glut	SCig Tfap2b Chrnb3 Glut	1.0798e-48	8.28493e-51	14.9459	282	86.514	13.0796	3.25959	anterior_MB	True
Lymphoid NN	Lymphoid NN	4.88395e-41	3.95546e-43	13.7181	62	8.028	3.93436	7.72297	anterior_MB	True
SCsg Gabrr2 Gaba	SCsg Gabrr2 Gaba	1.48015e-36	1.26185e-38	12.9445	2456	1656.05	61.7986	1.48305	anterior_MB	True
Peri NN	VLMC NN	4.12312e-33	3.69077e-35	12.3165	393	206.28	15.1601	1.90518	anterior_MB	True
Oligo NN	Oligo NN	6.21813e-32	5.83116e-34	12.0919	86920	82044.2	403.227	1.05943	anterior_MB	False
SPA-SPFm-SPFp-POL-PIL-PoT Sp9 Glut	SPA-SPFm-SPFp-POL-PIL-PoT Sp9 Glut	1.44534e-30	1.417e-32	11.8269	3182	2301.14	74.4797	1.3828	anterior_MB	True
Astro-NT NN	Endo NN	3.54827e-24	3.62994e-26	10.5164	21973	20409.1	148.707	1.07663	anterior_MB	False
IPN Otp Crisp1 Gaba	IPN Otp Crisp1 Gaba	7.89082e-22	8.4088e-24	9.99024	1834	1246.58	58.7992	1.47122	anterior_MB	True
SCsg Gabrr2 Gaba	SCsg Pde5a Glut	1.56719e-21	1.73687e-23	9.91808	1898	1488.15	41.3233	1.27541	anterior_MB	True
Ependymal NN	SNc-VTA-RAmb Foxa1 Dopa	3.58055e-20	4.12084e-22	9.59686	265	134.246	13.6247	1.97399	anterior_MB	True
Astro-NT NN	Oligo NN	1.37673e-17	1.64316e-19	8.95867	41353	39554.6	200.739	1.04547	anterior_MB	False
SCsg Pde5a Glut	SCsg Pde5a Glut	6.89608e-17	8.52457e-19	8.77527	2010	1515.49	56.3522	1.3263	anterior_MB	False
SCs Dmbx1 Gaba	SCs Dmbx1 Gaba	8.69073e-17	1.12431e-18	8.74407	2232	1699.03	60.9522	1.31369	anterior_MB	False
ND-INC Foxd2 Glut	ND-INC Foxd2 Glut	8.69073e-17	1.14839e-18	8.74168	730	444.826	32.6224	1.64109	anterior_MB	True
SCig-an-PPT Foxb1 Glut	SCig-an-PPT Foxb1 Glut	1.50639e-16	2.05475e-18	8.67572	2604	2000.38	69.5758	1.30175	anterior_MB	False
BAM NN	Peri NN	2.64672e-16	3.72696e-18	8.6077	112	51.383	7.04218	2.17971	anterior_MB	True
Lymphoid NN	VLMC NN	2.64672e-16	3.83582e-18	8.6044	99	40.63	6.78374	2.43662	anterior_MB	True
PRT Tcf7l2 Gaba	PRT Tcf7l2 Gaba	6.75266e-16	1.00743e-17	8.49293	1836	1386.73	52.8995	1.32398	anterior_MB	True
PH Pitx2 Glut	PH Pitx2 Glut	9.6082e-16	1.4744e-17	8.44857	158	62.688	11.2814	2.52042	anterior_MB	False
Microglia NN	Oligo NN	1.3136e-15	2.07175e-17	8.40877	8810	8088.21	85.8383	1.08924	anterior_MB	False
Astro-NT NN	Astro-NT NN	5.33332e-15	8.6388e-17	8.23961	34474	32318	261.662	1.06671	anterior_MB	True
Astro-NT NN	SCsg Pde5a Glut	8.97968e-15	1.49279e-16	8.17391	2099	1754.48	42.1483	1.19636	anterior_MB	True
OPC NN	OPC NN	4.52038e-14	7.70738e-16	7.97358	1406	1045.44	45.2194	1.34489	anterior_MB	False
SCop Sln Glut	SCop Sln Glut	1.15956e-13	2.02651e-15	7.85328	528	319.492	26.5504	1.65262	anterior_MB	False
Endo NN	Lymphoid NN	2.39203e-13	4.28242e-15	7.75893	152	82.662	8.93654	1.83881	anterior_MB	True
Astro-NT NN	VLMC NN	2.90605e-13	5.32653e-15	7.73121	2475	2081.9	50.8457	1.18882	anterior_MB	True
Astro-NT NN	SCsg Gabrr2 Gaba	2.91744e-13	5.47175e-15	7.72778	2543	2169.56	48.3241	1.17213	anterior_MB	True
APN C1ql2 Glut	APN C1ql2 Glut	4.00551e-13	7.6832e-15	7.68444	1788	1361.47	55.5062	1.31329	anterior_MB	False
SCiw Pitx2 Glut	SCiw Pitx2 Glut	5.58909e-12	1.0959e-13	7.33654	1042	752.18	39.5036	1.38531	anterior_MB	False
SCsg Pde5a Glut	VLMC NN	8.56225e-12	1.71537e-13	7.27631	364	245.012	16.3528	1.48564	anterior_MB	True
Endo NN	Microglia NN	1.53076e-11	3.13199e-13	7.19461	4213	3779.37	60.271	1.11473	anterior_MB	False
SCs Pax7 Nfia Gaba	SCs Pax7 Nfia Gaba	5.94033e-11	1.24073e-12	7.00434	816	569.258	35.227	1.43344	anterior_MB	True
Peri NN	Peri NN	1.0847e-10	2.31181e-12	6.91668	588	397.83	27.4944	1.47802	anterior_MB	False
Astro-NT NN	BAM NN	1.25047e-10	2.71841e-12	6.89368	635	481.368	22.2859	1.31916	anterior_MB	True
PRC-PAG Pax6 Glut	PRC-PAG Pax6 Glut	3.37441e-10	7.4795e-12	6.7483	216	109.494	15.7826	1.97271	anterior_MB	True
PAG-ND-PCG Onecut1 Gaba	PAG-ND-PCG Onecut1 Gaba	3.80093e-10	8.58693e-12	6.72823	282	152.176	19.2954	1.85312	anterior_MB	True
SCig Foxb1 Glut	SCig Foxb1 Glut	2.59844e-09	5.98106e-11	6.43981	804	578.602	35.0007	1.38956	anterior_MB	True
DTN-LDT-IPN Otp Pax3 Gaba	IPN Otp Crisp1 Gaba	2.89389e-09	6.78449e-11	6.42065	1384	1136.99	38.4708	1.21725	anterior_MB	True
Astro-NT NN	Microglia NN	9.04848e-09	2.15991e-10	6.24201	6085	5624.52	73.7719	1.08187	anterior_MB	False
IF-RL-CLI-PAG Foxa1 Glut	IF-RL-CLI-PAG Foxa1 Glut	2.45425e-08	6.06762e-10	6.07845	236	130.854	17.2982	1.80354	anterior_MB	True
Endo NN	SCsg Pde5a Glut	2.8333e-08	7.12553e-10	6.05262	1463	1237.45	37.2654	1.18227	anterior_MB	False
PAG Ucn Glut	PAG Ucn Glut	8.35648e-08	2.13721e-09	5.87321	100	42.754	9.74697	2.33896	anterior_MB	False
Endo NN	SCsg Gabrr2 Gaba	5.1518e-07	1.33956e-08	5.56121	1762	1542.35	39.4961	1.14241	anterior_MB	False
Astro-NT NN	SC Lef1 Otx2 Gaba	5.63671e-07	1.48967e-08	5.54265	885	737.455	26.62	1.20007	anterior_MB	True
PAG Pou4f2 Glut	PAG Pou4f2 Glut	9.16434e-07	2.46101e-08	5.4541	518	368.504	27.4098	1.40568	anterior_MB	True
SCs Dmbx1 Gaba	SCsg Pde5a Glut	1.6957e-06	4.62596e-08	5.34084	1370	1181.65	35.2651	1.15939	anterior_MB	True
APN C1ql4 Glut	APN C1ql4 Glut	4.45091e-06	1.2332e-07	5.16023	920	721.234	38.5188	1.27559	anterior_MB	True
MB-ant-ve Dmrta2 Glut	MB-ant-ve Dmrta2 Glut	5.31356e-06	1.49486e-07	5.12409	82	36.962	8.78946	2.21849	anterior_MB	False
SCs Dmbx1 Gaba	SCsg Gabrr2 Gaba	7.22149e-06	2.09319e-07	5.06028	1491	1308.62	36.0407	1.13936	anterior_MB	True
LGv-SPFp-SPFm Nkx2-2 Tcf7l2 Gaba	LGv-SPFp-SPFm Nkx2-2 Tcf7l2 Gaba	9.21026e-06	2.7089e-07	5.01089	144	75.42	13.6862	1.90931	anterior_MB	True
SNr-VTA Pax5 Npas1 Gaba	SNr-VTA Pax5 Npas1 Gaba	9.27163e-06	2.76647e-07	5.00685	414	292.01	24.3646	1.41776	anterior_MB	True
Astro-NT NN	OPC NN	2.18918e-05	6.62538e-07	4.83596	5830	5470.91	74.2548	1.06564	anterior_MB	False
OPC NN	Oligo NN	2.70429e-05	8.2996e-07	4.79095	9048	8606.09	92.2387	1.05135	anterior_MB	False
PAG-PPN Pax5 Sox21 Gaba	PAG-PPN Pax5 Sox21 Gaba	2.70797e-05	8.42633e-07	4.78791	106	54.83	10.6873	1.93325	anterior_MB	False
Astroependymal NN	Ependymal NN	6.13712e-05	1.93584e-06	4.61815	108	61.044	10.1677	1.76922	anterior_MB	True
SC Lef1 Otx2 Gaba	SCsg Pde5a Glut	6.96653e-05	2.22715e-06	4.58897	641	534.201	23.273	1.19992	anterior_MB	False
PRC-PAG Tcf7l2 Irx2 Glut	PRC-PAG Tcf7l2 Irx2 Glut	7.2066e-05	2.33462e-06	4.57913	556	408.268	32.2621	1.36185	anterior_MB	True
PAG-MRN-RN Foxa2 Gaba	PAG-MRN-RN Foxa2 Gaba	7.25491e-05	2.38119e-06	4.57499	98	50.774	10.3226	1.93012	anterior_MB	False
Astro-NT NN	Peri NN	0.00012613	4.19357e-06	4.45506	3360	3121.6	53.5118	1.07637	anterior_MB	False
SC Lef1 Otx2 Gaba	SCs Dmbx1 Gaba	0.000196196	6.60677e-06	4.35654	591	492.369	22.6398	1.20032	anterior_MB	True
SCm-PAG Cdh23 Gaba	SCm-PAG Cdh23 Gaba	0.000208479	7.10925e-06	4.34046	166	101.638	14.8284	1.63325	anterior_MB	True
OPC NN	SPA-SPFm-SPFp-POL-PIL-PoT Sp9 Glut	0.000439812	1.51853e-05	4.17067	448	367.523	19.2959	1.21897	anterior_MB	True
Microglia NN	Peri NN	0.000526559	1.84049e-05	4.12664	686	591.157	22.9831	1.16044	anterior_MB	False
SC Tnnt1 Gli3 Gaba	SC Tnnt1 Gli3 Gaba	0.000826153	2.92288e-05	4.01895	100	57.08	10.6794	1.75193	anterior_MB	True
Astro-NT NN	SC Tnnt1 Gli3 Gaba	0.00129962	4.65336e-05	3.90799	565	482.544	21.0993	1.17088	anterior_MB	False
PAG Pou4f1 Ebf2 Glut	PAG Pou4f1 Ebf2 Glut	0.0017556	6.36088e-05	3.83178	340	245.662	24.6199	1.38402	anterior_MB	True
OPC NN	SNr-VTA Pax5 Npas1 Gaba	0.00205685	7.54003e-05	3.78975	192	146.568	11.9881	1.30997	anterior_MB	False
SC Lef1 Otx2 Gaba	SC Lef1 Otx2 Gaba	0.00276452	0.000102521	3.71272	284	207.434	20.6226	1.36911	anterior_MB	False
SC Bnc2 Glut	SCsg Gabrr2 Gaba	0.00335593	0.000125883	3.66046	310	251.599	15.9546	1.23212	anterior_MB	True
PAG-SC Pou4f1 Zic1 Glut	PAG-SC Pou4f1 Zic1 Glut	0.00367991	0.000141173	3.63098	320	239.19	22.2557	1.33785	anterior_MB	True
Oligo NN	SCs Pax7 Nfia Gaba	0.00532755	0.000219522	3.51543	1582	1446.49	38.5464	1.09368	anterior_MB	False
BAM NN	SCsg Pde5a Glut	0.00532755	0.000220278	3.51452	66	42.383	6.71984	1.55723	anterior_MB	False
PAG-MRN Pou3f1 Glut	PAG-MRN Pou3f1 Glut	0.00583788	0.000246356	3.48469	270	196.948	20.9637	1.37092	anterior_MB	True
PAG-MRN Tfap2b Glut	PAG-MRN Tfap2b Glut	0.00662305	0.000282312	3.44806	52	26.784	7.31309	1.94146	anterior_MB	False
Astro-NT NN	PRC-PAG Tcf7l2 Irx2 Glut	0.0082644	0.000355799	3.38507	847	749.384	28.8372	1.13026	anterior_MB	True
Peri NN	SC Lef1 Otx2 Gaba	0.0103632	0.000450572	3.3197	102	73.53	8.57608	1.38719	anterior_MB	False
Endo NN	SPA-SPFm-SPFp-POL-PIL-PoT Sp9 Glut	0.0123822	0.00055318	3.26198	1056	950.972	32.1976	1.11044	anterior_MB	False
Microglia NN	SCsg Gabrr2 Gaba	0.0180165	0.00082811	3.14582	332	279.353	16.7355	1.18846	anterior_MB	True
SCig Tfap2b Chrnb3 Glut	SCs Lef1 Gli3 Gaba	0.0205942	0.000965627	3.10061	63	42.85	6.49873	1.47025	anterior_MB	False
Endo NN	Oligo NN	0.0233086	0.00112271	3.05569	33338	32777.3	183.479	1.0171	anterior_MB	False
SC Otx2 Gcnt4 Gaba	SCs Dmbx1 Gaba	0.0244576	0.00118848	3.03858	199	161.814	12.2379	1.22981	anterior_MB	True
SC Lef1 Otx2 Gaba	SCsg Gabrr2 Gaba	0.0248771	0.00123055	3.02808	639	566.308	24.0059	1.12836	anterior_MB	False
Astro-NT NN	SCs Dmbx1 Gaba	0.0248771	0.00124067	3.02561	3023	2858.78	54.2754	1.05744	anterior_MB	False
Endo NN	ND-INC Foxd2 Glut	0.027105	0.00137489	2.99441	512	446.827	21.7649	1.14586	anterior_MB	False
Oligo NN	PAG-MRN-RN Foxa2 Gaba	0.0307818	0.00157452	2.9528	540	473.674	22.4621	1.14002	anterior_MB	True
Oligo NN	SCop Sln Glut	0.0342941	0.00181265	2.90905	1024	936.615	30.039	1.0933	anterior_MB	False
SC Tnnt1 Gli3 Gaba	SCsg Pde5a Glut	0.0396692	0.00211366	2.86068	244	201.436	14.879	1.2113	anterior_MB	True
SC Bnc2 Glut	SCs Dmbx1 Gaba	0.0409039	0.00223175	2.8434	333	283.662	17.3518	1.17393	anterior_MB	True
Peri NN	SCsg Pde5a Glut	0.044337	0.00243797	2.81512	206	169.037	13.1302	1.21867	anterior_MB	True
PAG Pou4f2 Glut	SCdg-PAG Tfap2b Glut	0.0482382	0.00267305	2.7854	87	64.55	8.05987	1.34779	anterior_MB	False
VLMC NN	VLMC NN	0	0	96.9135	11346	3057.73	85.5223	3.71059	posterior_MB	True
SMC NN	SMC NN	0	0	82.3577	3654	636.57	36.6381	5.74014	posterior_MB	True
Ependymal NN	Ependymal NN	0	0	67.584	4240	896.286	49.4749	4.73063	posterior_MB	True
SMC NN	VLMC NN	0	0	58.3605	2167	622.47	26.4653	3.48129	posterior_MB	True
Endo NN	VLMC NN	0	0	57.0209	5099	2226.55	50.3753	2.29009	posterior_MB	True
Endo NN	SMC NN	0	0	54.4934	3130	1196.07	35.4892	2.6169	posterior_MB	True
BAM NN	VLMC NN	0	0	50.1305	1417	388.806	20.5103	3.64449	posterior_MB	True
ABC NN	VLMC NN	0	0	49.7624	1766	531.932	24.7992	3.31997	posterior_MB	True
ABC NN	ABC NN	0	0	45.2144	1464	315.164	25.4086	4.6452	posterior_MB	True
Endo NN	Endo NN	1.65876e-203	7.5023e-206	30.5934	21088	15653.4	177.641	1.34719	posterior_MB	True
Endo NN	Peri NN	2.28295e-180	1.1358e-182	28.798	3683	2333	46.8783	1.57866	posterior_MB	True
Bergmann NN	Bergmann NN	1.89147e-148	1.02658e-150	26.122	696	168.124	20.2081	4.1398	posterior_MB	True
BAM NN	Endo NN	7.20235e-143	4.23476e-145	25.6229	1003	452.263	21.4939	2.21774	posterior_MB	True
BAM NN	SMC NN	8.83374e-135	5.5935e-137	24.8836	311	82.598	9.1788	3.76522	posterior_MB	True
Peri NN	VLMC NN	5.31955e-80	3.60892e-82	19.1653	629	291.74	17.5975	2.15603	posterior_MB	True
Astroependymal NN	Astroependymal NN	2.81474e-63	2.0369e-65	17.041	154	28.036	7.3918	5.49294	posterior_MB	True
BAM NN	BAM NN	2.09826e-62	1.61332e-64	16.9196	274	69.594	12.081	3.93712	posterior_MB	False
IC Tfap2d Maf Glut	IC Tfap2d Maf Glut	7.15931e-58	5.82847e-60	16.2898	114632	106517	498.136	1.07618	posterior_MB	True
Lymphoid NN	VLMC NN	5.74914e-53	4.94046e-55	15.5805	171	55.229	7.43052	3.0962	posterior_MB	True
Astroependymal NN	VLMC NN	6.20493e-46	5.61278e-48	14.5052	129	36.819	6.35502	3.50363	posterior_MB	True
SCig Tfap2b Chrnb3 Glut	SCig Tfap2b Chrnb3 Glut	1.93503e-45	1.83788e-47	14.4236	400	151.02	17.262	2.64866	posterior_MB	True
SCiw Pitx2 Glut	SCiw Pitx2 Glut	2.89025e-44	2.87587e-46	14.2326	1620	958.412	46.484	1.6903	posterior_MB	False
CUN-PPN Evx2 Meis2 Glut	CUN-PPN Evx2 Meis2 Glut	5.53222e-32	6.00512e-34	12.0894	2172	1420.1	62.1948	1.52947	posterior_MB	True
MB-MY Tph2 Glut-Sero	MB-MY Tph2 Glut-Sero	1.6115e-31	1.82214e-33	11.9979	2266	1497.74	64.0325	1.51294	posterior_MB	True
Astro-NT NN	VLMC NN	4.72179e-31	5.55253e-33	11.9053	3359	2662.51	58.502	1.26159	posterior_MB	True
ABC NN	BAM NN	6.32594e-31	7.72503e-33	11.8777	133	47.601	7.18984	2.79406	posterior_MB	True
SCsg Gabrr2 Gaba	SCsg Gabrr2 Gaba	1.15118e-25	1.45785e-27	10.8152	2440	1767.54	62.1768	1.38045	posterior_MB	True
PBG Mtnr1a Glut-Chol	PBG Mtnr1a Glut-Chol	3.59193e-23	4.71126e-25	10.272	674	350.896	31.4548	1.9208	posterior_MB	True
IC Six3 En2 Gaba	IC Six3 En2 Gaba	2.1038e-21	2.85455e-23	9.86836	1840	1330.54	51.6254	1.3829	posterior_MB	True
Astro-NT NN	Oligo NN	2.30263e-21	3.22847e-23	9.856	32854	31147.2	173.174	1.0548	posterior_MB	False
SCop Sln Glut	SCop Sln Glut	5.80465e-20	8.40112e-22	9.52314	536	295.7	25.2333	1.81265	posterior_MB	False
BAM NN	Peri NN	8.6232e-20	1.28705e-21	9.47872	138	62.557	7.95919	2.20599	posterior_MB	True
Astro-NT NN	Endo NN	1.68237e-19	2.58709e-21	9.40558	19946	18675.2	135.109	1.06805	posterior_MB	False
PAG-PPN Pax5 Sox21 Gaba	PAG-PPN Pax5 Sox21 Gaba	4.40498e-18	6.97305e-20	9.05271	316	155.058	17.7783	2.03795	posterior_MB	True
Microglia NN	Oligo NN	4.99699e-15	8.58823e-17	8.24031	6175	5532.68	77.948	1.11609	posterior_MB	False
ABC NN	SMC NN	1.28311e-14	2.32132e-16	8.1205	75	28.317	5.74878	2.64859	posterior_MB	True
SCsg Pde5a Glut	SCsg Pde5a Glut	1.77197e-14	3.28588e-16	8.07822	1760	1326.99	53.6024	1.32631	posterior_MB	True
SCop Pou4f2 Neurod2 Glut	SCop Pou4f2 Neurod2 Glut	5.24205e-14	9.95775e-16	7.94187	64	17.992	5.79309	3.55714	posterior_MB	False
SC Lef1 Otx2 Gaba	SCsg Pde5a Glut	1.17681e-12	2.28869e-14	7.54344	689	516.137	22.9157	1.33492	posterior_MB	True
OPC NN	OPC NN	1.50481e-12	2.99464e-14	7.50832	1102	807.932	39.1656	1.36398	posterior_MB	False
PPN-CUN-PCG Otp En1 Gaba	PPN-CUN-PCG Otp En1 Gaba	1.47446e-11	3.00094e-13	7.20044	384	229.128	21.5087	1.67592	posterior_MB	True
Astro-NT NN	SCsg Pde5a Glut	1.8171e-11	3.7805e-13	7.16889	2131	1807.39	45.1408	1.17905	posterior_MB	True
SCs Pax7 Nfia Gaba	SCs Pax7 Nfia Gaba	3.05764e-11	6.49973e-13	7.09431	826	574.178	35.4963	1.43858	posterior_MB	False
PB Evx2 Glut	PB Evx2 Glut	9.22734e-11	2.02917e-12	6.93513	600	388.49	30.4983	1.54444	posterior_MB	True
LDT-PCG Vsx2 Lhx4 Glut	LDT-PCG Vsx2 Lhx4 Glut	9.22734e-11	2.04495e-12	6.93404	462	287.666	25.1418	1.60603	posterior_MB	True
SCsg Gabrr2 Gaba	SCsg Pde5a Glut	2.6201e-10	5.92515e-12	6.78202	1594	1340.47	37.3831	1.18914	posterior_MB	True
SCs Dmbx1 Gaba	SCs Dmbx1 Gaba	3.2426e-10	7.47955e-12	6.7483	2036	1656.14	56.2895	1.22936	posterior_MB	False
PAG-RN Nkx2-2 Otx1 Gaba	PAG-RN Nkx2-2 Otx1 Gaba	1.89356e-09	4.45342e-11	6.48443	416	264.436	23.3735	1.57316	posterior_MB	True
SC Lef1 Otx2 Gaba	SCsg Gabrr2 Gaba	2.0368e-09	4.88243e-11	6.47055	727	569.312	24.3701	1.27698	posterior_MB	True
MRN-PPN-CUN Pax8 Gaba	MRN-PPN-CUN Pax8 Gaba	1.20968e-08	2.95443e-10	6.19284	118	53.856	10.3578	2.19103	posterior_MB	False
Astro-NT NN	Astro-NT NN	1.40362e-08	3.49159e-10	6.16647	31206	29653.4	251.778	1.05236	posterior_MB	True
Astro-NT NN	BAM NN	1.84151e-08	4.66415e-10	6.1205	737	580.498	25.5701	1.2696	posterior_MB	True
SC Lef1 Otx2 Gaba	SCs Dmbx1 Gaba	9.23506e-08	2.38082e-09	5.8553	669	534.403	22.9872	1.25186	posterior_MB	True
SC-PAG Lef1 Emx2 Gaba	SC-PAG Lef1 Emx2 Gaba	1.75434e-07	4.63056e-09	5.74373	1006	775.786	40.0809	1.29675	posterior_MB	True
PAG Pou4f1 Ebf2 Glut	PAG Pou4f1 Ebf2 Glut	1.75434e-07	4.6814e-09	5.74189	1658	1330.58	57.0231	1.24607	posterior_MB	True
Peri NN	Peri NN	1.89992e-07	5.15583e-09	5.72552	490	342.428	25.7744	1.43096	posterior_MB	False
Oligo NN	Oligo NN	1.99031e-07	5.49112e-09	5.71482	60310	58418.5	330.99	1.03238	posterior_MB	False
IC Tfap2d Maf Glut	SCsg Gabrr2 Gaba	3.10751e-07	8.85451e-09	5.63301	3827	3480.1	61.5839	1.09968	posterior_MB	True
SC Tnnt1 Gli3 Gaba	SC Tnnt1 Gli3 Gaba	3.64513e-07	1.05513e-08	5.60271	182	102.842	14.1285	1.7697	posterior_MB	True
PAG Pou4f1 Bnc2 Glut	PAG Pou4f1 Bnc2 Glut	4.50524e-07	1.32447e-08	5.56319	244	147.26	17.3893	1.65693	posterior_MB	True
PAG-MRN Pou3f1 Glut	PAG-MRN Pou3f1 Glut	9.78898e-07	2.92208e-08	5.4235	200	115.446	15.5903	1.73241	posterior_MB	True
PAG-SC Pou4f1 Zic1 Glut	PAG-SC Pou4f1 Zic1 Glut	1.67983e-06	5.09039e-08	5.32347	420	290.194	24.3837	1.44731	posterior_MB	True
Endo NN	Lymphoid NN	4.15045e-06	1.27648e-07	5.15377	161	108.039	10.2762	1.4902	posterior_MB	True
SCs Dmbx1 Gaba	SCsg Pde5a Glut	5.64366e-06	1.78678e-07	5.09038	1269	1095.8	34.0244	1.15805	posterior_MB	True
MRN-VTN-PPN Pax5 Cdh23 Gaba	MRN-VTN-PPN Pax5 Cdh23 Gaba	6.72187e-06	2.15854e-07	5.05442	216	136.626	15.7039	1.58096	posterior_MB	True
IC Tfap2d Maf Glut	Oligo NN	2.20318e-05	7.27418e-07	4.81734	28648	27834.8	168.808	1.02922	posterior_MB	False
Endo NN	Microglia NN	2.22197e-05	7.4367e-07	4.81293	3182	2924.8	53.4396	1.08794	posterior_MB	False
Astro-NT NN	SCsg Gabrr2 Gaba	3.9146e-05	1.32788e-06	4.69579	3013	2762.12	53.4268	1.09083	posterior_MB	True
SCig Foxb1 Glut	SCig Foxb1 Glut	4.53031e-05	1.55723e-06	4.66312	796	624.942	36.6831	1.27372	posterior_MB	True
SC Lef1 Otx2 Gaba	SC Lef1 Otx2 Gaba	7.17517e-05	2.49882e-06	4.56489	320	225.232	20.7602	1.42076	posterior_MB	False
SCop Pou4f2 Neurod2 Glut	SCop Sln Glut	8.33921e-05	2.94192e-06	4.53052	101	64.377	8.08362	1.56888	posterior_MB	True
SCig Tfap2b Chrnb3 Glut	SCs Lef1 Gli3 Gaba	0.000191458	6.84086e-06	4.34891	92	59.543	7.46325	1.5451	posterior_MB	True
Astro-NT NN	Microglia NN	0.000223086	8.07184e-06	4.31248	4229	3953.29	63.9338	1.06974	posterior_MB	False
PAG-MRN Tfap2b Glut	PAG-MRN Tfap2b Glut	0.000252041	9.23351e-06	4.28266	290	201.748	20.6068	1.43744	posterior_MB	False
PAG Pou4f2 Mesi2 Glut	PAG Pou4f2 Mesi2 Glut	0.000382683	1.41927e-05	4.18605	346	252.706	22.2869	1.36918	posterior_MB	True
Microglia NN	Peri NN	0.00048978	1.83861e-05	4.12688	536	447.056	21.5524	1.19895	posterior_MB	False
Astro-NT NN	Peri NN	0.000546935	2.07791e-05	4.09864	3049	2833.66	52.5398	1.07599	posterior_MB	False
Astro-NT NN	SMC NN	0.000628672	2.41687e-05	4.06352	1437	1281.96	38.1533	1.12094	posterior_MB	True
PAG-MRN-RN Foxa2 Gaba	PAG-MRN-RN Foxa2 Gaba	0.000650345	2.55902e-05	4.05017	380	280.024	24.6844	1.35703	posterior_MB	True
SC Otx2 Gcnt4 Gaba	SCsg Gabrr2 Gaba	0.000874935	3.48233e-05	3.97749	209	157.73	12.89	1.32505	posterior_MB	True
Microglia NN	Microglia NN	0.000985929	4.01328e-05	3.94361	748	607.872	35.533	1.23052	posterior_MB	False
SCm-PAG Cdh23 Gaba	SCm-PAG Cdh23 Gaba	0.00172364	7.1721e-05	3.80216	136	85.2	13.3608	1.59624	posterior_MB	False
MB-ant-ve Dmrta2 Glut	MB-ant-ve Dmrta2 Glut	0.0019766	8.31404e-05	3.7654	86	48.214	10.035	1.78371	posterior_MB	True
CS-PRNr-DR En1 Sox2 Gaba	CS-PRNr-DR En1 Sox2 Gaba	0.00270155	0.000114856	3.68388	96	57.552	10.4368	1.66806	posterior_MB	True
Astro-NT NN	SCs Dmbx1 Gaba	0.00270632	0.000116282	3.68073	3160	2956.82	55.2015	1.06872	posterior_MB	True
Ependymal NN	Microglia NN	0.00290799	0.000127578	3.65703	66	39.364	7.28351	1.67666	posterior_MB	True
ABC NN	Endo NN	0.00376433	0.000168552	3.58498	220	168.664	14.3197	1.30437	posterior_MB	True
CUN Evx2 Lhx2 Glut	CUN Evx2 Lhx2 Glut	0.00412451	0.000186545	3.55842	472	372.94	27.8382	1.26562	posterior_MB	True
SC Otx2 Gcnt4 Gaba	SCs Dmbx1 Gaba	0.00484667	0.000225783	3.50795	214	166.167	13.6356	1.28786	posterior_MB	True
CS-PRNr-DR En1 Sox2 Gaba	Oligo NN	0.00572864	0.000269461	3.46063	458	389.369	19.832	1.17626	posterior_MB	True
PAG-SC Pou4f1 Zic1 Glut	SCig Foxb1 Glut	0.00867659	0.000415974	3.34194	132	99.503	9.72399	1.32659	posterior_MB	True
Endo NN	SCsg Gabrr2 Gaba	0.00916779	0.000450893	3.3195	2228	2070.17	47.5454	1.07624	posterior_MB	False
Oligo NN	PPN-CUN-PCG Otp En1 Gaba	0.00916779	0.000451963	3.31884	877	782.07	28.6034	1.12138	posterior_MB	True
PAG-SC Neurod2 Meis2 Glut	PAG-SC Neurod2 Meis2 Glut	0.0101026	0.000502615	3.28906	78	47.734	9.20202	1.63406	posterior_MB	False
SC Tnnt1 Gli3 Gaba	SCsg Pde5a Glut	0.0102565	0.000514911	3.28225	246	199.204	14.2573	1.23491	posterior_MB	True
CS-PRNr-DR En1 Sox2 Gaba	PB Evx2 Glut	0.0140409	0.000711254	3.19004	57	36.75	6.34787	1.55102	posterior_MB	True
Endo NN	SCsg Pde5a Glut	0.0140787	0.000719538	3.1867	1224	1114.51	34.3585	1.09824	posterior_MB	True
SCig Foxb1 Glut	SCig Tfap2b Chrnb3 Glut	0.0156637	0.000807627	3.15314	265	216.029	15.5309	1.22669	posterior_MB	True
Astro-NT NN	IC Tfap2d Maf Glut	0.015937	0.000828925	3.14553	25095	24583.9	162.492	1.02079	posterior_MB	True
CUN Evx2 Lhx2 Glut	PAG-RN Nkx2-2 Otx1 Gaba	0.0182986	0.000960034	3.10233	194	153.744	12.9761	1.26184	posterior_MB	True
PAG Pou4f3 Glut	PAG Pou4f3 Glut	0.0184932	0.00097861	3.09665	210	155.2	17.6966	1.35309	posterior_MB	True
Astro-NT NN	SC Lef1 Otx2 Gaba	0.0196551	0.00104898	3.076	929	837.675	29.6895	1.10902	posterior_MB	True
SC-PAG Lef1 Emx2 Gaba	SCs Dmbx1 Gaba	0.0207986	0.00111942	3.05657	386	329.84	18.3735	1.17026	posterior_MB	True
LDT Vsx2 Nkx6-1 Nfib Glut	LDT Vsx2 Nkx6-1 Nfib Glut	0.0214746	0.00117523	3.04196	106	67.8	12.5577	1.56342	posterior_MB	True
Astro-NT NN	IC Six3 En2 Gaba	0.0227221	0.00125378	3.02243	3372	3201.84	56.2981	1.05314	posterior_MB	False
SC Tnnt1 Gli3 Gaba	SCs Dmbx1 Gaba	0.0265427	0.0014996	2.96782	386	330.335	18.7562	1.16851	posterior_MB	True
Astro-NT NN	PB Evx2 Glut	0.0265427	0.0015006	2.96761	510	445.468	21.7454	1.14486	posterior_MB	True
Astro-NT NN	SCs Pax7 Nfia Gaba	0.0275744	0.0015714	2.95341	1477	1368.91	36.5987	1.07896	posterior_MB	False
PAG Pou4f2 Glut	PAG Pou4f2 Glut	0.0286644	0.00164649	2.93898	1116	980.834	45.9908	1.13781	posterior_MB	True
MRN-VTN-PPN Pax5 Cdh23 Gaba	PAG-MRN Pou3f1 Glut	0.0317788	0.00185413	2.90197	62	42.844	6.60104	1.44711	posterior_MB	True
CS-PRNr-DR En1 Sox2 Gaba	Endo NN	0.0343819	0.0020371	2.87236	183	149.246	11.7513	1.22616	posterior_MB	True
SC Tnnt1 Gli3 Gaba	SCig Tfap2b Chrnb3 Glut	0.0430537	0.00260932	2.79322	97	72.4	8.80704	1.33978	posterior_MB	True
SMC NN	SMC NN	0	0	54.1793	2022	392.9	30.0687	5.14635	Pons	True
VLMC NN	VLMC NN	0	0	50.3357	3080	859.128	44.1212	3.58503	Pons	True
Ependymal NN	Ependymal NN	0	0	43.4508	1680	371.06	30.1246	4.52757	Pons	True
SMC NN	VLMC NN	4.25737e-259	8.71965e-262	34.5442	1118	360.116	21.9396	3.10456	Pons	True
ABC NN	VLMC NN	2.42345e-256	6.20443e-259	34.3537	678	187.474	14.2787	3.6165	Pons	True
Endo NN	SMC NN	2.49653e-231	7.66983e-234	32.6301	1976	933.735	31.9418	2.11623	Pons	True
BAM NN	VLMC NN	1.15336e-228	4.13392e-231	32.437	463	113.343	10.7796	4.08495	Pons	True
Endo NN	VLMC NN	2.68715e-169	1.10073e-171	27.9069	1964	1017.42	33.9193	1.93038	Pons	True
Oligo NN	Oligo NN	4.19935e-147	1.93519e-149	26.0095	119014	107000	461.895	1.11228	Pons	False
ABC NN	ABC NN	6.91243e-144	3.53939e-146	25.7195	508	109.486	15.4946	4.63986	Pons	True
MB-MY Tph2 Glut-Sero	MB-MY Tph2 Glut-Sero	2.11691e-95	1.19232e-97	20.9386	2640	1392.37	59.5854	1.89605	Pons	True
PG-TRN-LRN Fat2 Glut	PG-TRN-LRN Fat2 Glut	8.27318e-87	5.08337e-89	19.9694	19322	15606.2	186.075	1.2381	Pons	True
Endo NN	Peri NN	1.34791e-82	8.97227e-85	19.4749	2958	2072.31	45.4787	1.42739	Pons	True
DTN-LDT-IPN Otp Pax3 Gaba	DTN-LDT-IPN Otp Pax3 Gaba	5.21091e-67	3.73542e-69	17.537	2482	1379.28	62.8795	1.79949	Pons	True
Endo NN	Endo NN	3.56822e-66	2.74057e-68	17.4234	18054	15139.5	167.278	1.19251	Pons	True
Astro-NT NN	Oligo NN	3.9589e-49	3.24334e-51	15.0082	41520	38571.6	196.454	1.07644	Pons	True
BAM NN	BAM NN	4.32197e-47	3.76209e-49	14.6895	126	22.872	7.02051	5.50892	Pons	False
Astro-NT NN	Endo NN	2.10393e-45	1.93911e-47	14.4199	18531	16624.1	132.243	1.11471	Pons	False
BAM NN	Endo NN	9.11467e-43	8.86732e-45	13.9908	523	279.054	17.4361	1.87419	Pons	True
BAM NN	SMC NN	4.2361e-41	4.33805e-43	13.7114	151	48.413	7.48187	3.119	Pons	True
PDTg Otp Olig3 Gaba	PDTg Otp Olig3 Gaba	1.21575e-37	1.30725e-39	13.1175	252	75.228	13.4761	3.34982	Pons	True
Microglia NN	Oligo NN	1.63186e-35	1.83825e-37	12.7371	8581	7473.88	86.9207	1.14813	Pons	False
PB Evx2 Glut	PB Evx2 Glut	1.29317e-30	1.52294e-32	11.8208	1954	1295.95	55.6682	1.50777	Pons	True
PB Lmx1a Glut	PB Lmx1a Glut	1.07084e-27	1.31594e-29	11.2387	1820	1206.31	54.6048	1.50873	Pons	True
ABC NN	BAM NN	1.2532e-25	1.6042e-27	10.8065	67	19.41	4.40385	3.45183	Pons	True
LDT-PCG Vsx2 Lhx4 Glut	LDT-PCG Vsx2 Lhx4 Glut	1.81563e-25	2.41712e-27	10.7688	1264	810.326	42.1287	1.55987	Pons	True
PRP-NI-PRNc-GRN Otp Glut	PRP-NI-PRNc-GRN Otp Glut	2.02962e-25	2.80592e-27	10.755	460	212.386	23.0231	2.16587	Pons	True
PCG-PRNr Vsx2 Nkx6-1 Glut	PCG-PRNr Vsx2 Nkx6-1 Glut	7.84882e-23	1.12528e-24	10.1877	402	195.214	20.2976	2.05928	Pons	False
PSV Pvalb Lhx2 Glut	PSV Pvalb Lhx2 Glut	3.02721e-19	4.49509e-21	9.34731	5714	4738.46	104.366	1.20588	Pons	False
LDT-PCG-CS Gata3 Lhx1 Gaba	LDT-PCG-CS Gata3 Lhx1 Gaba	3.5867e-17	5.50952e-19	8.82426	246	109.144	15.5091	2.2539	Pons	True
Endo NN	PG-TRN-LRN Fat2 Glut	1.12289e-16	1.78237e-18	8.69189	7169	6426.23	85.455	1.11558	Pons	True
OPC NN	OPC NN	5.20652e-16	8.5309e-18	8.51223	1202	856.058	40.6406	1.40411	Pons	False
PRNc Otp Gly-Gaba	PRNc Otp Gly-Gaba	1.08548e-15	1.83414e-17	8.42304	404	227.274	20.9813	1.77759	Pons	True
CS-RPO Meis2 Gaba	CS-RPO Meis2 Gaba	7.5419e-15	1.31298e-16	8.18937	752	490.452	31.9375	1.53328	Pons	True
Astro-NT NN	Astro-NT NN	6.00441e-13	1.07606e-14	7.6412	22176	20608.3	205.169	1.07607	Pons	False
POR Gata3 Gly-Gaba	POR Gata3 Gly-Gaba	4.68609e-12	8.63795e-14	7.36835	246	123.662	16.6032	1.98929	Pons	False
NLL Gata3 Gly-Gaba	NLL Gata3 Gly-Gaba	1.2327e-11	2.33537e-13	7.23455	1348	999.272	48.2031	1.34898	Pons	True
PDTg-PCG Pax6 Gaba	PDTg-PCG Pax6 Gaba	3.80484e-10	7.48236e-12	6.74824	518	315.92	29.9456	1.63966	Pons	True
NTS Dbh Glut	NTS Dbh Glut	3.80484e-10	7.62489e-12	6.7455	534	338.252	29.019	1.5787	Pons	True
NI-RPO Gata3 Nr4a2 Gaba	NI-RPO Gata3 Nr4a2 Gaba	3.80484e-10	7.79281e-12	6.74234	152	72.538	11.7855	2.09545	Pons	False
Endo NN	Oligo NN	4.73207e-10	1.01592e-11	6.70372	37134	35884.1	186.454	1.03483	Pons	False
Peri NN	Peri NN	5.93207e-10	1.30609e-11	6.66693	456	297.114	23.832	1.53476	Pons	False
Astro-NT NN	PG-TRN-LRN Fat2 Glut	6.44519e-10	1.45207e-11	6.65135	7590	7022.97	85.2509	1.08074	Pons	True
Astro-NT NN	Microglia NN	2.00108e-09	4.61079e-11	6.47919	3515	3148.81	56.5185	1.1163	Pons	False
CS-PRNr-DR En1 Sox2 Gaba	CS-PRNr-DR En1 Sox2 Gaba	2.90705e-09	6.84713e-11	6.41926	214	113.062	15.7243	1.89277	Pons	True
LDT-DTN Gata3 Nfix Gaba	LDT-DTN Gata3 Nfix Gaba	3.55417e-09	8.5533e-11	6.3853	224	120.646	16.1862	1.85667	Pons	True
PAG-ND-PCG Onecut1 Gaba	PAG-ND-PCG Onecut1 Gaba	6.62358e-09	1.62791e-10	6.28608	192	95.424	15.3635	2.01207	Pons	True
Endo NN	NLL Gata3 Gly-Gaba	3.83722e-08	9.62743e-10	6.00397	1294	1085.69	34.6947	1.19186	Pons	True
Peri NN	VLMC NN	5.49517e-08	1.40685e-09	5.94211	186	121.491	10.8562	1.53098	Pons	True
OPC NN	Oligo NN	5.55987e-08	1.45189e-09	5.93695	9305	8755.23	92.6018	1.06279	Pons	False
CUN-PPN Evx2 Meis2 Glut	CUN-PPN Evx2 Meis2 Glut	6.96272e-08	1.85387e-09	5.89673	194	104.862	15.1165	1.85005	Pons	False
Astro-NT NN	PB Evx2 Glut	9.72221e-07	2.68817e-08	5.43839	1270	1078.16	35.2742	1.17793	Pons	True
Microglia NN	Microglia NN	1.09911e-06	3.09528e-08	5.41321	726	551.96	32.151	1.31531	Pons	False
BAM NN	Peri NN	2.0936e-06	6.11034e-08	5.29016	67	36.372	5.78961	1.84208	Pons	False
LDT-PCG St18 Gaba	LDT-PCG St18 Gaba	3.67062e-06	1.10889e-07	5.18009	118	59.86	11.2237	1.97127	Pons	True
B-PB Nr4a2 Glut	B-PB Nr4a2 Glut	5.96422e-06	1.83233e-07	5.0856	86	37.44	9.54853	2.29701	Pons	True
PB Pax5 Glut	PB Pax5 Glut	6.6074e-06	2.06376e-07	5.06298	66	27.25	7.65359	2.42202	Pons	False
Endo NN	NLL-SOC Spp1 Glut	7.7882e-06	2.51232e-07	5.02537	558	448.772	21.7353	1.24339	Pons	True
Astro-NT NN	Peri NN	8.51979e-06	2.79194e-07	5.00508	2554	2316.19	47.5139	1.10267	Pons	False
Astro-NT NN	OPC NN	1.22797e-05	4.08695e-07	4.93117	4153	3857.29	59.9679	1.07666	Pons	False
PDTg Otp Shroom3 Gaba	PDTg Otp Shroom3 Gaba	1.23214e-05	4.16391e-07	4.92752	62	24.746	7.56039	2.50546	Pons	True
NLL-SOC Spp1 Glut	NLL-SOC Spp1 Glut	1.56374e-05	5.36458e-07	4.87777	318	214.566	21.2052	1.48206	Pons	False
Astro-NT NN	NLL Gata3 Gly-Gaba	2.8934e-05	1.00743e-06	4.75193	1201	1040.4	33.7958	1.15436	Pons	True
HB Calcb Chol	HB Calcb Chol	5.14991e-05	1.81948e-06	4.631	142	82.456	12.8577	1.72213	Pons	True
CS-PRNr-PCG Tmem163 Otp Gaba	CS-PRNr-PCG Tmem163 Otp Gaba	6.76808e-05	2.42583e-06	4.5711	196	121.076	16.3908	1.61882	Pons	True
Endo NN	PSV Pvalb Lhx2 Glut	7.05381e-05	2.56436e-06	4.55945	2363	2138.87	49.1579	1.10479	Pons	False
CS-RPO Meis2 Gaba	PRNc-NI-SG-RPO Vsx2 Nr4a2 Glut	0.000157569	5.809e-06	4.38464	119	78.244	9.29518	1.52088	Pons	True
Endo NN	OPC NN	0.000379888	1.41996e-05	4.18594	3576	3338.49	56.7395	1.07114	Pons	False
Endo NN	Microglia NN	0.000383832	1.45435e-05	4.1805	2976	2757.64	52.2335	1.07918	Pons	False
Oligo NN	Peri NN	0.000410404	1.59707e-05	4.15916	5361	5061.85	71.9257	1.0591	Pons	False
Astro-NT NN	PB Sst Gly-Gaba	0.000568211	2.24026e-05	4.08119	136	95.859	9.8356	1.41875	Pons	True
Oligo NN	PRP-NI-PRNc-GRN Otp Glut	0.00108203	4.43228e-05	3.91974	680	586.125	23.9493	1.16016	Pons	True
MY Lhx1 Gly-Gaba	MY Lhx1 Gly-Gaba	0.00117455	4.87141e-05	3.89691	190	126.956	16.1779	1.49658	Pons	False
CS-RPO Meis2 Gaba	Peri NN	0.00178392	7.58143e-05	3.78839	132	94.091	10.0066	1.4029	Pons	True
PRNc-NI-SG-RPO Vsx2 Nr4a2 Glut	PRNc-NI-SG-RPO Vsx2 Nr4a2 Glut	0.00210586	9.05747e-05	3.74395	202	137.994	17.0958	1.46383	Pons	True
CS-PRNr-PCG Tmem163 Otp Gaba	PCG-PRNr Vsx2 Nkx6-1 Glut	0.00336699	0.00014699	3.62055	101	70.244	8.49485	1.43785	Pons	True
Oligo NN	PPN-CUN-PCG Otp En1 Gaba	0.00336699	0.000148265	3.61831	275	220.406	15.0882	1.2477	Pons	True
Microglia NN	Peri NN	0.00340879	0.000151851	3.61212	459	387.082	19.9102	1.1858	Pons	False
Astro-NT NN	VLMC NN	0.00358937	0.000161733	3.59574	1144	1023.14	33.6109	1.11812	Pons	True
PB-NTS Phox2b Ebf3 Lmx1b Glut	PB-NTS Phox2b Ebf3 Lmx1b Glut	0.00478661	0.00021813	3.51712	216	154.17	17.5797	1.40105	Pons	True
CS-PRNr-DR En1 Sox2 Gaba	Oligo NN	0.00669629	0.000312013	3.42095	558	479.565	22.9278	1.16355	Pons	True
Astro-NT NN	LDT-PCG St18 Gaba	0.00978053	0.000465739	3.31044	361	303.107	17.488	1.191	Pons	True
PPN-CUN-PCG Otp En1 Gaba	PPN-CUN-PCG Otp En1 Gaba	0.00993201	0.000478038	3.30314	96	56.91	11.8342	1.68687	Pons	False
Endo NN	LDT-PCG-CS Gata3 Lhx1 Gaba	0.0123168	0.00061174	3.23335	277	227.927	15.1771	1.2153	Pons	True
LDT-PCG St18 Gaba	LDT-PCG Vsx2 Lhx4 Glut	0.0143051	0.000725143	3.18445	183	143.796	12.3111	1.27264	Pons	True
Oligo NN	SPVO Mafa Meis2 Glut	0.0160757	0.000831361	3.14467	131	98.989	10.1794	1.32338	Pons	True
Astro-NT NN	PSV Lmx1a Trpv6 Glut	0.0356033	0.00196885	2.88311	71	50.635	7.06355	1.40219	Pons	True
Astro-NT NN	PB-PSV Phox2b Glut	0.0394275	0.00220051	2.84789	52	35.101	5.93387	1.48144	Pons	True
Oligo NN	POR Spp1 Gly-Gaba	0.0425708	0.00239774	2.82046	95	69.607	9.00314	1.36481	Pons	True
SMC NN	SMC NN	0	0	78.9563	3222	537.8	33.996	5.99107	Medulla	True
VLMC NN	VLMC NN	0	0	65.1677	5778	1717.46	62.309	3.36426	Medulla	True
Ependymal NN	Ependymal NN	0	0	53.906	2972	656.796	42.9489	4.525	Medulla	True
SMC NN	VLMC NN	0	0	51.9961	1817	520.763	24.9295	3.48911	Medulla	True
Endo NN	SMC NN	0	0	51.9645	3090	1241.91	35.5646	2.48811	Medulla	True
Endo NN	VLMC NN	0	0	48.6868	3798	1726.15	42.5545	2.20027	Medulla	True
BAM NN	VLMC NN	0	0	39.8353	823	217.359	15.2036	3.78636	Medulla	True
CHOR NN	CHOR NN	0	0	39.3066	7706	3497.77	107.062	2.20312	Medulla	True
ABC NN	VLMC NN	2.17047e-234	8.83501e-237	32.8366	724	215.289	15.4922	3.36292	Medulla	True
Oligo NN	Oligo NN	1.54792e-217	7.00099e-220	31.6306	169918	152240	558.901	1.11612	Medulla	False
Endo NN	Peri NN	3.86906e-214	1.9249e-216	31.3795	4633	2944.73	53.8017	1.57332	Medulla	True
Endo NN	Endo NN	5.24901e-175	2.84885e-177	28.3635	28396	22476.3	208.708	1.26338	Medulla	True
ABC NN	ABC NN	1.09723e-173	6.45139e-176	28.2535	476	92.946	13.5578	5.12125	Medulla	True
BAM NN	Endo NN	1.01972e-168	6.45683e-171	27.8435	1021	454.925	20.3306	2.24433	Medulla	True
PAS-MV Ebf2 Gly-Gaba	PAS-MV Ebf2 Gly-Gaba	1.84561e-140	1.25211e-142	25.4003	2580	1085.33	58.8448	2.37717	Medulla	True
BAM NN	SMC NN	2.80889e-106	2.03267e-108	22.0886	261	71.493	8.57939	3.65071	Medulla	False
Microglia NN	Oligo NN	2.71694e-88	2.08901e-90	20.1282	13376	11211.3	107.545	1.19308	Medulla	False
DCO UBC Glut	DCO UBC Glut	1.44578e-70	1.17702e-72	17.9895	2556	1430.15	62.5838	1.78723	Medulla	True
Astro-NT NN	Oligo NN	7.88828e-57	6.77871e-59	16.1391	58292	54741.5	219.994	1.06486	Medulla	False
BAM NN	BAM NN	2.30015e-50	2.08064e-52	15.1893	162	36.246	8.2791	4.46946	Medulla	False
OPC NN	OPC NN	5.92218e-40	5.62486e-42	13.5242	1506	923.084	43.1016	1.63149	Medulla	False
CHOR NN	VLMC NN	1.38056e-35	1.37369e-37	12.7598	927	555.215	29.1371	1.66962	Medulla	True
NTS Phox2b Glut	NTS Phox2b Glut	7.81128e-34	8.12571e-36	12.438	3390	2393.58	80.1111	1.41629	Medulla	True
Peri NN	VLMC NN	9.22773e-33	1.00165e-34	12.2357	385	205.129	14.7005	1.87687	Medulla	True
RPA Pax6 Hoxb5 Gly-Gaba	RPA Pax6 Hoxb5 Gly-Gaba	8.26451e-31	9.34477e-33	11.8618	278	98.002	15.1746	2.83668	Medulla	True
NTS Dbh Glut	NTS Dbh Glut	1.84222e-30	2.16634e-32	11.7912	492	225.076	22.6375	2.18593	Medulla	True
Astro-NT NN	Astro-NT NN	3.39135e-28	4.14141e-30	11.3403	30260	27601.5	234.432	1.09632	Medulla	True
Astro-NT NN	Endo NN	6.4274e-27	8.13962e-29	11.0767	24927	23247.7	151.605	1.07223	Medulla	False
IO Fgl2 Glut	IO Fgl2 Glut	1.95242e-26	2.56084e-28	10.9736	2670	1956.06	65.0599	1.36499	Medulla	True
PARN-MDRNd-NTS Gbx2 Gly-Gaba	PARN-MDRNd-NTS Gbx2 Gly-Gaba	1.35708e-25	1.84136e-27	10.7938	1500	975.17	48.6233	1.53819	Medulla	True
OPC NN	Oligo NN	3.24561e-21	4.6974e-23	9.81826	12414	11387.3	104.575	1.09017	Medulla	False
NTS-PARN Neurod2 Gly-Gaba	NTS-PARN Neurod2 Gly-Gaba	1.90561e-17	2.84419e-19	8.89796	1210	826.552	43.0939	1.46391	Medulla	True
ABC NN	BAM NN	2.70415e-17	4.15835e-19	8.85569	62	21.399	4.58474	2.89733	Medulla	True
DMX VII Tbx20 Chol	DMX VII Tbx20 Chol	1.27736e-16	2.02206e-18	8.67754	552	313.48	27.487	1.76088	Medulla	True
Astroependymal NN	Astroependymal NN	2.05872e-15	3.35206e-17	8.35213	234	95.78	16.5491	2.4431	Medulla	True
Endo NN	VCO Mafa Meis2 Glut	6.63846e-15	1.11091e-16	8.20946	1617	1300.71	38.528	1.24317	Medulla	True
Astro-NT NN	Microglia NN	4.02793e-14	6.92272e-16	7.98683	4984	4443.22	67.709	1.12171	Medulla	False
Lymphoid NN	VLMC NN	2.64742e-13	4.6698e-15	7.74794	92	41.391	6.53193	2.22271	Medulla	False
SPVI-SPVC Tlx3 Ebf3 Glut	SPVI-SPVC Tlx3 Ebf3 Glut	6.7169e-13	1.21518e-14	7.62553	652	430.904	28.9942	1.5131	Medulla	True
PRP-NI-PRNc-GRN Otp Glut	PRP-NI-PRNc-GRN Otp Glut	3.45432e-12	6.40557e-14	7.40811	162	67.064	12.8151	2.4156	Medulla	True
Astro-NT NN	VCO Mafa Meis2 Glut	6.04065e-12	1.14748e-13	7.33038	1457	1186.47	36.9052	1.22801	Medulla	True
SPVC Ccdc172 Glut	SPVC Ccdc172 Glut	1.49266e-11	2.90296e-13	7.20496	172	78.782	12.938	2.18324	Medulla	True
DCO UBC Glut	Endo NN	1.75451e-11	3.49156e-13	7.17977	769	579.845	26.3456	1.32622	Medulla	False
Peri NN	Peri NN	2.16674e-10	4.40992e-12	6.82455	564	382.452	26.6022	1.47469	Medulla	False
SPVC Nmu Glut	SPVC Nmu Glut	2.26119e-10	4.70442e-12	6.81527	118	49.568	10.041	2.38057	Medulla	True
Astro-NT NN	DCO UBC Glut	2.9424e-10	6.25476e-12	6.7742	810	623.131	27.5854	1.29989	Medulla	True
BAM NN	Peri NN	1.05649e-09	2.34139e-11	6.58069	102	54.102	7.27857	1.88533	Medulla	True
BAM NN	CHOR NN	1.56885e-09	3.54784e-11	6.51862	153	81.216	11.0121	1.88387	Medulla	True
CHOR NN	Ependymal NN	2.68135e-09	6.18494e-11	6.43472	296	182.551	17.6308	1.62146	Medulla	True
Astroependymal NN	NTS-PARN Neurod2 Gly-Gaba	9.76184e-09	2.29586e-10	6.23246	159	88.936	11.2418	1.7878	Medulla	True
Endo NN	Lymphoid NN	2.67131e-08	6.50258e-10	6.06733	199	129.145	11.5133	1.5409	Medulla	True
Microglia NN	Microglia NN	2.67131e-08	6.52423e-10	6.0668	1114	861.458	41.6269	1.29316	Medulla	False
PRP Otp Gly-Gaba	PRP Otp Gly-Gaba	2.81243e-08	6.9961e-10	6.05557	616	427.26	31.168	1.44175	Medulla	True
SPVC Ccdc172 Glut	SPVI-SPVC Tlx3 Ebf3 Glut	4.58017e-08	1.18078e-09	5.97076	132	79.225	8.83891	1.66614	Medulla	True
Endo NN	Microglia NN	8.35674e-08	2.19218e-09	5.869	4482	4114.56	62.6078	1.0893	Medulla	False
PPY-PGRNl Vip Glyc-Gaba	PPY-PGRNl Vip Glyc-Gaba	1.73525e-07	4.63047e-09	5.74374	64	24.63	6.85442	2.59846	Medulla	True
MV-SPIV-PRP Dmbx1 Gly-Gaba	MV-SPIV-PRP Dmbx1 Gly-Gaba	8.99498e-07	2.44097e-08	5.45556	164	90.42	13.4872	1.81376	Medulla	False
Ependymal NN	Microglia NN	5.54936e-06	1.55613e-07	5.11652	86	46.462	7.72752	1.85097	Medulla	True
Astro-NT NN	Peri NN	1.22486e-05	3.54551e-07	4.95885	3336	3065.48	54.5529	1.08825	Medulla	False
Endo NN	IO Fgl2 Glut	1.42463e-05	4.31706e-07	4.92046	1559	1374.64	37.4676	1.13411	Medulla	True
VCO Mafa Meis2 Glut	VCO Mafa Meis2 Glut	1.92751e-05	5.92812e-07	4.85803	1604	1341.35	54.0644	1.19581	Medulla	True
HB Calcb Chol	HB Calcb Chol	2.36619e-05	7.38432e-07	4.81434	382	272.802	22.6818	1.40028	Medulla	True
NTS-PARN Neurod2 Gly-Gaba	PARN-MDRNd-NTS Gbx2 Gly-Gaba	3.29079e-05	1.05674e-06	4.74226	677	556.242	25.4642	1.2171	Medulla	True
Astro-NT NN	OPC NN	4.14378e-05	1.3494e-06	4.69251	4878	4564.49	66.8097	1.06868	Medulla	False
PGRN-PARN-MDRN Hoxb5 Glut	PGRN-PARN-MDRN Hoxb5 Glut	4.50468e-05	1.4873e-06	4.67257	686	533.25	32.6908	1.28645	Medulla	True
Ependymal NN	VLMC NN	7.75573e-05	2.59577e-06	4.5569	64	34.778	6.4127	1.84024	Medulla	True
DCO UBC Glut	Oligo NN	0.000119686	4.05992e-06	4.462	1376	1195.85	40.3745	1.15065	Medulla	True
PB-NTS Phox2b Ebf3 Lmx1b Glut	PB-NTS Phox2b Ebf3 Lmx1b Glut	0.000184066	6.41026e-06	4.36315	84	43.6	9.25937	1.92661	Medulla	False
Microglia NN	Peri NN	0.000248192	8.75577e-06	4.29446	644	546.479	22.7085	1.17845	Medulla	False
DCO Il22 Gly-Gaba	DCO UBC Glut	0.000409812	1.46428e-05	4.17895	445	351.741	22.3164	1.26514	Medulla	True
Astroependymal NN	Endo NN	0.000415734	1.50424e-05	4.17282	64	35.76	6.7676	1.78971	Medulla	True
Astro-NT NN	BAM NN	0.000619747	2.35453e-05	4.06962	548	460.556	21.487	1.18987	Medulla	True
CU-ECU-SPVI Foxb1 Glut	CU-ECU-SPVI Foxb1 Glut	0.000829889	3.19044e-05	3.99826	346	255.45	22.6473	1.35447	Medulla	True
NTS Dbh Glut	NTS-PARN Neurod2 Gly-Gaba	0.000924082	3.63614e-05	3.9672	299	232.301	16.8126	1.28712	Medulla	True
SPVI-SPVC Sall3 Nfib Gly-Gaba	SPVI-SPVC Sall3 Nfib Gly-Gaba	0.00143156	5.69775e-05	3.85878	106	63.504	11.0128	1.66919	Medulla	False
DCO Il22 Gly-Gaba	DCO Il22 Gly-Gaba	0.00143821	5.85433e-05	3.85215	416	316.13	25.9258	1.31591	Medulla	True
SPVO Mafa Meis2 Glut	SPVO Mafa Meis2 Glut	0.00161179	6.63379e-05	3.82144	86	48.072	9.92506	1.78898	Medulla	True
Astro-NT NN	PAS-MV Ebf2 Gly-Gaba	0.00180136	7.7399e-05	3.78324	1170	1033.18	36.1634	1.13242	Medulla	True
Endo NN	SPVI-SPVC Sall3 Lhx1 Gly-Gaba	0.00246511	0.000108148	3.69918	793	697.004	25.9506	1.13773	Medulla	True
Endo NN	PRP Otp Gly-Gaba	0.00348191	0.000157481	3.60267	605	524.943	22.2216	1.15251	Medulla	False
OPC NN	PARN-MDRNd-NTS Gbx2 Gly-Gaba	0.0037722	0.000172317	3.57921	272	217.059	15.35	1.25312	Medulla	False
Oligo NN	Peri NN	0.0038026	0.000175425	3.57454	7366	7065.36	84.1049	1.04255	Medulla	False
IO Fgl2 Glut	Peri NN	0.00394012	0.000183551	3.56267	247	196.705	14.1172	1.25569	Medulla	True
Endo NN	Oligo NN	0.00505808	0.00023792	3.494	53505	52688.3	233.755	1.0155	Medulla	False
Oligo NN	PAS-MV Ebf2 Gly-Gaba	0.0052727	0.0002504	3.48033	1217	1092.73	35.7067	1.11373	Medulla	True
SPVI-SPVC Sall3 Lhx1 Gly-Gaba	SPVI-SPVC Sall3 Lhx1 Gly-Gaba	0.00824103	0.000401183	3.35198	502	407.25	28.2669	1.23266	Medulla	True
NTS Phox2b Glut	NTS-PARN Neurod2 Gly-Gaba	0.00824103	0.000402547	3.35104	1146	1028.24	35.1417	1.11453	Medulla	True
Astro-NT NN	PRP Otp Gly-Gaba	0.0101205	0.000508085	3.28601	878	784.675	28.4007	1.11893	Medulla	True
SPVC Mafa Glut	SPVC Mafa Glut	0.0119423	0.000626555	3.22651	1122	982.37	43.2759	1.14214	Medulla	False
Oligo NN	PRNc Prox1 Brs3 Gly-Gaba	0.0119819	0.000639295	3.22074	65	43.887	6.55532	1.48108	Medulla	True
MV-SPIV Zic4 Neurod2 Glut	MV-SPIV Zic4 Neurod2 Glut	0.0119819	0.000639466	3.22067	134	91.002	13.3507	1.4725	Medulla	False
DCO Il22 Gly-Gaba	Endo NN	0.0129482	0.000696895	3.19593	563	486.754	23.8572	1.15664	Medulla	True
Endo NN	PAS-MV Ebf2 Gly-Gaba	0.0161712	0.000884993	3.12634	749	661.149	28.1003	1.13288	Medulla	True
Peri NN	VCO Mafa Meis2 Glut	0.0178235	0.000983476	3.09518	197	157.214	12.8542	1.25307	Medulla	False
Astro-NT NN	MV Nkx6-1 Gly-Gaba	0.0189737	0.00105553	3.07415	566	493.939	23.441	1.14589	Medulla	True
MV Nkx6-1 Gly-Gaba	MV Nkx6-1 Gly-Gaba	0.0203878	0.00114341	3.05021	246	185.134	19.9547	1.32877	Medulla	True
Microglia NN	VLMC NN	0.020592	0.00116418	3.0448	387	329.155	18.998	1.17574	Medulla	False
MDRN Hoxb5 Ebf2 Gly-Gaba	MDRN Hoxb5 Ebf2 Gly-Gaba	0.0208977	0.00119092	3.03796	64	37.246	8.80656	1.71831	Medulla	True
Oligo NN	VCO Mafa Meis2 Glut	0.0209505	0.0012034	3.03482	2269	2119.48	49.2675	1.07054	Medulla	True
Astro-NT NN	RPA Pax6 Hoxb5 Gly-Gaba	0.028604	0.00168376	2.93203	278	232.647	15.4681	1.19494	Medulla	True
IRN Dmbx1 Pax2 Gly-Gaba	IRN Dmbx1 Pax2 Gly-Gaba	0.028604	0.00169476	2.93001	80	50.782	9.97198	1.57536	Medulla	False
MY Prox1 Lmo7 Gly-Gaba	Oligo NN	0.0382732	0.00231959	2.83108	308	262.57	16.0469	1.17302	Medulla	True
OPC NN	PGRN-PARN-MDRN Hoxb5 Glut	0.0421894	0.00261187	2.7929	394	343.111	18.2208	1.14832	Medulla	True
CB Granule Glut	CB Granule Glut	0	0	360.862	4107852	2.80362e+06	3614.22	1.4652	Cerebellum	False
Bergmann NN	Bergmann NN	0	0	225.674	84786	27360.6	254.462	3.09883	Cerebellum	False
Bergmann NN	CBX Purkinje Gaba	0	0	148.151	15454	4649.68	72.9277	3.32367	Cerebellum	True
VLMC NN	VLMC NN	0	0	122.521	18074	5107.5	105.831	3.53871	Cerebellum	True
SMC NN	SMC NN	0	0	104.978	6584	1191.97	51.3636	5.52363	Cerebellum	True
SMC NN	VLMC NN	0	0	91.4004	5183	1455.83	40.7784	3.56016	Cerebellum	True
Ependymal NN	Ependymal NN	0	0	90.3159	10880	2816.09	89.2856	3.86351	Cerebellum	True
Endo NN	VLMC NN	0	0	84.1645	11312	4972.83	75.3188	2.27476	Cerebellum	True
Endo NN	SMC NN	0	0	83.348	5952	2031.19	47.0415	2.93031	Cerebellum	True
ABC NN	VLMC NN	0	0	69.9889	3292	971.759	33.1515	3.38767	Cerebellum	True
Bergmann NN	CB PLI Gly-Gaba	0	0	63.4974	4183	1592.7	40.7938	2.62635	Cerebellum	True
ABC NN	ABC NN	0	0	63.4962	3354	736.024	41.2305	4.55692	Cerebellum	True
Oligo NN	Oligo NN	0	0	60.6895	49436	32537.6	278.441	1.51935	Cerebellum	False
BAM NN	VLMC NN	0	0	58.9128	2046	582.082	24.8489	3.51497	Cerebellum	True
CHOR NN	CHOR NN	0	0	54.2634	16474	7280.62	169.421	2.26272	Cerebellum	True
Endo NN	Endo NN	0	0	50.3012	28554	18585.7	198.173	1.53635	Cerebellum	True
Endo NN	Peri NN	0	0	40.4719	4913	2763.04	53.1221	1.77811	Cerebellum	True
CBX Purkinje Gaba	CBX Purkinje Gaba	0	0	38.3461	2660	990.062	43.5491	2.6867	Cerebellum	False
Astro-CB NN	Oligo NN	3.34113e-277	1.56358e-278	35.6421	3061	1567.18	41.9118	1.95319	Cerebellum	True
CB PLI Gly-Gaba	CBX Purkinje Gaba	2.84854e-247	1.40322e-248	33.6531	950	326.846	18.517	2.90657	Cerebellum	False
CB Granule Glut	CBX Golgi Gly-Gaba	4.18548e-216	2.1649e-217	31.449	10482	6879.81	114.541	1.52359	Cerebellum	True
BAM NN	Endo NN	2.49823e-211	1.35372e-212	31.0962	1422	625.493	25.6143	2.27341	Cerebellum	True
CBX MLI Megf11 Gaba	CBX MLI Megf11 Gaba	4.57824e-205	2.59359e-206	30.628	92516	79659.9	419.75	1.16139	Cerebellum	False
CBX MLI Cdh22 Gaba	CBX MLI Megf11 Gaba	1.45749e-199	8.61568e-201	30.2105	25273	20821.8	147.339	1.21378	Cerebellum	False
Microglia NN	Oligo NN	6.67312e-156	4.10907e-157	26.6791	3355	2076.05	47.9382	1.61605	Cerebellum	True
Endo NN	Oligo NN	2.45869e-119	1.57453e-120	23.3146	12570	10125.3	104.856	1.24144	Cerebellum	True
BAM NN	SMC NN	3.59903e-117	2.39344e-118	23.0986	442	147.529	12.7485	2.99602	Cerebellum	False
Peri NN	VLMC NN	2.13465e-114	1.47217e-115	22.8194	1274	660.991	26.8635	1.92741	Cerebellum	True
OPC NN	OPC NN	1.64169e-111	1.17264e-112	22.5253	900	325.294	25.5138	2.76673	Cerebellum	False
CBX MLI Megf11 Gaba	Endo NN	5.08699e-111	3.75886e-112	22.4736	36334	32175.4	185.043	1.12925	Cerebellum	False
Bergmann NN	Endo NN	4.9883e-106	3.8088e-107	21.9558	13417	10941.6	112.746	1.22624	Cerebellum	True
Bergmann NN	CB Granule Glut	5.85261e-105	4.61289e-106	21.8422	140407	127271	601.418	1.10322	Cerebellum	True
OPC NN	Oligo NN	1.47221e-86	1.19663e-87	19.811	3101	2155.56	47.7231	1.43861	Cerebellum	False
CHOR NN	VLMC NN	1.03026e-83	8.62777e-85	19.4769	1741	965.112	39.8364	1.80394	Cerebellum	True
CB Granule Glut	CBX Purkinje Gaba	6.85302e-71	5.90777e-72	17.8999	30645	26138.2	251.78	1.17242	Cerebellum	True
Bergmann NN	CBX Golgi Gly-Gaba	1.09699e-69	9.72697e-71	17.7432	840	451.139	21.9161	1.86195	Cerebellum	True
ABC NN	BAM NN	1.25467e-65	1.14342e-66	17.2087	238	84.462	8.92214	2.81784	Cerebellum	True
Astro-CB NN	CB Granule Glut	4.17756e-58	3.91003e-59	16.173	21628	18666.7	183.102	1.15864	Cerebellum	True
CB Granule Glut	CB PLI Gly-Gaba	8.95958e-58	8.60649e-59	16.1243	12702	10105.3	161.04	1.25696	Cerebellum	True
DC NN	VLMC NN	1.23963e-53	1.22131e-54	15.5225	123	31.735	5.87952	3.87585	Cerebellum	True
BAM NN	BAM NN	1.09702e-51	1.10783e-52	15.2306	266	76.268	12.4573	3.4877	Cerebellum	False
Lymphoid NN	Lymphoid NN	5.14702e-47	5.3245e-48	14.5089	72	9.738	4.29131	7.39372	Cerebellum	True
Astro-CB NN	Astro-CB NN	1.24468e-41	1.31825e-42	13.6305	694	333.65	26.437	2.08002	Cerebellum	False
Astro-CB NN	Bergmann NN	9.74653e-41	1.05627e-41	13.4778	931	586.622	25.5515	1.58705	Cerebellum	True
Bergmann NN	Peri NN	2.6179e-36	2.90161e-37	12.7015	2304	1733.76	44.8958	1.32891	Cerebellum	False
Lymphoid NN	VLMC NN	9.72023e-31	1.10131e-31	11.6535	184	75.252	9.3318	2.44512	Cerebellum	True
BAM NN	Peri NN	1.54769e-30	1.79166e-31	11.612	200	89.754	9.49418	2.22831	Cerebellum	True
Oligo NN	Peri NN	2.44759e-29	2.8937e-30	11.3717	2041	1574.56	41.0177	1.29623	Cerebellum	True
CB Granule Glut	DCO UBC Glut	4.40076e-29	5.31126e-30	11.3185	4882	3895.57	87.1515	1.25322	Cerebellum	True
CBX MLI Megf11 Gaba	Peri NN	5.05036e-29	6.21965e-30	11.3047	5654	4854.75	70.7007	1.16463	Cerebellum	False
CBX Golgi Gly-Gaba	CBX Purkinje Gaba	1.36636e-28	1.75002e-29	11.2135	221	106.371	10.2224	2.07763	Cerebellum	True
Astro-CB NN	Endo NN	1.58781e-26	2.07276e-27	10.7829	957	685.377	25.1901	1.39631	Cerebellum	True
ABC NN	Endo NN	2.74007e-25	3.64443e-26	10.516	916	627.554	27.4292	1.45964	Cerebellum	True
Microglia NN	Microglia NN	4.51368e-25	6.11459e-26	10.4671	460	237.466	21.2603	1.93712	Cerebellum	False
Endo NN	Microglia NN	7.58956e-25	1.05992e-25	10.4149	2297	1854.39	42.4975	1.23868	Cerebellum	False
Endo NN	Lymphoid NN	7.58956e-25	1.06553e-25	10.4144	283	154.502	12.3385	1.83169	Cerebellum	True
BAM NN	CHOR NN	1.13014e-21	1.61449e-22	9.693	313	161.087	15.6724	1.94305	Cerebellum	True
Peri NN	Peri NN	7.52759e-21	1.09391e-21	9.49568	690	417.484	28.699	1.65276	Cerebellum	True
CBN Dmbx1 Gaba	CBN Dmbx1 Gaba	1.02707e-20	1.51784e-21	9.4615	780	485.356	31.1414	1.60707	Cerebellum	False
CBX MLI Cdh22 Gaba	CBX MLI Cdh22 Gaba	3.35839e-20	5.04586e-21	9.33508	6908	5897.18	108.281	1.17141	Cerebellum	False
Ependymal NN	Microglia NN	5.04241e-20	7.70023e-21	9.2902	242	124.573	12.6399	1.94264	Cerebellum	True
Bergmann NN	CBX MLI Megf11 Gaba	1.14169e-19	1.77159e-20	9.2011	27608	25897.1	185.945	1.06607	Cerebellum	True
ABC NN	SMC NN	2.67668e-19	4.21939e-20	9.10739	286	156.684	14.199	1.82533	Cerebellum	True
CBX MLI Megf11 Gaba	OPC NN	7.7437e-19	1.23975e-19	8.98968	4039	3491.05	60.9537	1.15696	Cerebellum	False
Microglia NN	OPC NN	2.74211e-18	4.45761e-19	8.84794	413	268.668	16.3125	1.53721	Cerebellum	False
Astro-CB NN	Microglia NN	1.9691e-17	3.2495e-18	8.62341	202	112.925	10.3294	1.7888	Cerebellum	True
CBX MLI Cdh22 Gaba	Endo NN	5.46442e-15	9.15223e-16	7.95232	8939	8220.91	90.2989	1.08735	Cerebellum	False
CBN Dmbx1 Gaba	Oligo NN	9.31045e-14	1.58232e-14	7.5914	2216	1879.07	44.3838	1.17931	Cerebellum	True
Endo NN	VCO Mafa Meis2 Glut	3.56034e-13	6.13851e-14	7.41376	602	438.192	22.0951	1.37383	Cerebellum	True
Ependymal NN	VLMC NN	3.53095e-12	6.17482e-13	7.1014	434	291.4	20.0805	1.48936	Cerebellum	True
Astro-CB NN	CBX Purkinje Gaba	6.30206e-11	1.11761e-11	6.68977	184	111.827	10.7886	1.6454	Cerebellum	True
DCO UBC Glut	DCO UBC Glut	7.29331e-11	1.31136e-11	6.66633	1450	1028.99	63.1544	1.40915	Cerebellum	True
Lymphoid NN	SMC NN	1.19258e-10	2.17366e-11	6.59173	55	23.17	4.82878	2.37376	Cerebellum	True
CB PLI Gly-Gaba	CB PLI Gly-Gaba	4.53904e-10	8.38492e-11	6.38834	300	180.422	18.7182	1.66277	Cerebellum	False
Astro-CB NN	OPC NN	2.83315e-09	5.37321e-10	6.09791	166	103.562	10.2392	1.6029	Cerebellum	True
LDT Fgf7 Gaba	LDT Fgf7 Gaba	3.423e-09	6.57621e-10	6.06552	52	16.096	5.91936	3.23062	Cerebellum	True
Microglia NN	Peri NN	9.50645e-09	1.84978e-09	5.8971	378	282.057	16.2695	1.34015	Cerebellum	False
DC NN	Endo NN	1.67366e-08	3.29785e-09	5.80091	67	33.557	5.76513	1.9966	Cerebellum	True
Oligo NN	VCO Mafa Meis2 Glut	2.16352e-08	4.31638e-09	5.75561	716	571.754	25.0618	1.25229	Cerebellum	True
CBX MLI Cdh22 Gaba	Peri NN	2.66355e-08	5.37959e-09	5.71831	1446	1244.6	35.2197	1.16182	Cerebellum	False
CBX MLI Cdh22 Gaba	OPC NN	3.96403e-08	8.1038e-09	5.64826	1051	893.02	27.9697	1.17691	Cerebellum	False
BAM NN	Ependymal NN	1.63671e-07	3.38629e-08	5.3971	98	52.023	8.51883	1.88378	Cerebellum	True
CBX MLI Megf11 Gaba	DCO UBC Glut	2.0253e-07	4.24016e-08	5.3566	1105	942.212	30.3902	1.17277	Cerebellum	True
DCO UBC Glut	Ependymal NN	1.08776e-06	2.30413e-07	5.04194	94	52.692	8.19287	1.78395	Cerebellum	True
Endo NN	OPC NN	1.23281e-06	2.64173e-07	5.01572	2320	2096.76	44.5084	1.10647	Cerebellum	False
DCO UBC Glut	Endo NN	1.63943e-06	3.59383e-07	4.95622	861	719.424	28.5653	1.19679	Cerebellum	False
CBN Dmbx1 Gaba	Peri NN	2.26977e-06	5.0315e-07	4.8904	173	119.973	10.8431	1.44199	Cerebellum	True
Astro-CB NN	BAM NN	3.83654e-06	8.69364e-07	4.78164	54	28.394	5.35507	1.90181	Cerebellum	False
DCO UBC Glut	Oligo NN	7.03547e-06	1.61157e-06	4.65606	557	446.782	23.6719	1.24669	Cerebellum	True
Astro-CB NN	VLMC NN	9.73264e-06	2.25337e-06	4.58653	186	130.989	11.994	1.41997	Cerebellum	True
CBX MLI Megf11 Gaba	Microglia NN	1.33178e-05	3.11624e-06	4.51835	3022	2775.35	54.5892	1.08887	Cerebellum	True
BAM NN	Microglia NN	3.14611e-05	7.59406e-06	4.32594	92	59.166	7.59002	1.55495	Cerebellum	False
BAM NN	Bergmann NN	4.1847e-05	1.02041e-05	4.26038	223	166.421	13.2803	1.33998	Cerebellum	False
CBX Purkinje Gaba	Endo NN	5.56081e-05	1.36966e-05	4.19412	1968	1782.19	44.303	1.10426	Cerebellum	True
BAM NN	Oligo NN	6.75724e-05	1.68099e-05	4.14745	373	296.024	18.5598	1.26003	Cerebellum	True
CHOR NN	Peri NN	0.000106909	2.68588e-05	4.03883	204	142.485	15.2309	1.43173	Cerebellum	True
VCO Mafa Meis2 Glut	VCO Mafa Meis2 Glut	0.000158672	4.02542e-05	3.94288	716	574.422	35.9072	1.24647	Cerebellum	True
Astro-CB NN	Peri NN	0.000166845	4.27386e-05	3.9285	141	101.113	10.1532	1.39448	Cerebellum	False
CB Granule Glut	DCO Il22 Gly-Gaba	0.000183732	4.7517e-05	3.90293	660	542.274	30.1635	1.2171	Cerebellum	True
DCO Il22 Gly-Gaba	Endo NN	0.000185907	4.85373e-05	3.89779	239	185.749	13.6618	1.28668	Cerebellum	True
CBN Neurod2 Pvalb Glut	Endo NN	0.000186875	4.92502e-05	3.89426	312	249.662	16.0077	1.24969	Cerebellum	True
CBX MLI Cdh22 Gaba	Microglia NN	0.000209485	5.57251e-05	3.86421	808	704.518	26.7796	1.14688	Cerebellum	True
CB PLI Gly-Gaba	Endo NN	0.000235401	6.31987e-05	3.83337	1103	983.343	31.2145	1.12168	Cerebellum	False
CBN Dmbx1 Gaba	Endo NN	0.000298151	8.07799e-05	3.77259	840	736.883	27.3332	1.13994	Cerebellum	True
CB PLI Gly-Gaba	Oligo NN	0.000675923	0.000186462	3.55854	991	882.307	30.5443	1.12319	Cerebellum	True
CB PLI Gly-Gaba	Peri NN	0.000791148	0.000220196	3.51461	196	152.588	12.3519	1.2845	Cerebellum	False
CHOR NN	Microglia NN	0.000796392	0.000223618	3.51052	171	121.678	14.0498	1.40535	Cerebellum	True
CB PLI Gly-Gaba	CBX Golgi Gly-Gaba	0.00226445	0.000641409	3.2198	56	37.449	5.76154	1.49537	Cerebellum	False
CBX Purkinje Gaba	Peri NN	0.00303167	0.000866192	3.13265	329	278.304	16.1831	1.18216	Cerebellum	True
CBN Neurod2 Pvalb Glut	Oligo NN	0.00430364	0.00124021	3.02572	799	715.284	27.6681	1.11704	Cerebellum	True
DCO Il22 Gly-Gaba	VCO Mafa Meis2 Glut	0.00452479	0.00131509	3.00795	131	99.664	10.4177	1.31442	Cerebellum	True
DCO UBC Glut	OPC NN	0.00502221	0.00147203	2.97352	103	75.793	9.14976	1.35896	Cerebellum	True
Astro-CB NN	CB PLI Gly-Gaba	0.00573465	0.00169497	2.92997	73	52.065	7.14512	1.40209	Cerebellum	True
CBX MLI Cdh22 Gaba	DCO UBC Glut	0.00614327	0.00183087	2.90592	287	242.813	15.2059	1.18198	Cerebellum	True
CBN Neurod2 Pvalb Glut	CBN Neurod2 Pvalb Glut	0.00848672	0.00257316	2.79773	100	67.218	11.7174	1.4877	Cerebellum	False
CHOR NN	Lymphoid NN	0.00848672	0.002592	2.79537	57	36.402	7.36861	1.56585	Cerebellum	True
DCO Il22 Gly-Gaba	DCO Il22 Gly-Gaba	0.0109865	0.00340961	2.70555	146	105.814	14.8532	1.37978	Cerebellum	True
DCO Il22 Gly-Gaba	Oligo NN	0.0132792	0.00415384	2.6393	304	259.444	16.8817	1.17174	Cerebellum	True
Astro-CB NN	CBX Golgi Gly-Gaba	0.0309012	0.00992728	2.32909	65	48.709	6.99459	1.33446	Cerebellum	True
