# Supplementary material for: Molecularly defined and spatially resolved cell atlas of the whole mouse brain
Source: Nature. 2023 Dec 13;624(7991):343–54. doi: 10.1038/s41586-023-06808-9 (PMC10719103; doi:10.1038/s41586-023-06808-9)
Supplement: Supplementary file 6 — Upregulated ligand-receptor pairs in the predicted interacting cell-type pairs. Each row is a ligand-receptor pair that exhibited upregulated expression in the proximal cell pairs as compared to non-proximal cell pairs in a predicted interacting cell-type pair in a major brain region. “subclass_ligand” column is the ligand-expressing subclass. “subclass_receptor” column is the receptor-expressing subclass. “LR_pair” column is the name of the ligand-receptor pair. “N_proximal_pairs” column is the number of proximal cell pairs between the two subclasses. “mean_proximal_lr_exp” column is the mean ligand-receptor expression score in the proximal cell pairs. “exp_fraction” column is the fraction of proximal cell pairs with ligand-receptor expression scores that are greater than zero. “fold_change” column is the fold change of the mean ligand-receptor expression score in the proximal cell pairs compared to the non-proximal cell pairs. “pval” and “pval-adjusted” columns are the one-sided t-test p-values before and after the Benjamini-Hochberg multiple-hypothesis-testing correction. “region” is the major brain region of the analysis. “LR_category” column is the category of the ligand-receptor pair. “pathway_name” column is the name of the signaling pathway related to the ligand-receptor pair. “ligand” column is the gene name of the ligand. “receptor” is the gene name of the receptor. When the receptor is a complex of proteins coded by multiple genes, the gene names are separated by an underscore. “ct_pair_type” column is the type of the cell-type pair. NN-NN: non-neuronal - non-neuronal pair; NN-neuron: non-neuronal - neuron pair; neuron-neuron: neuron - neuron pair. [file 41586_2023_6808_MOESM6_ESM.xlsx]

## Sheet: Ligand-receptor pairs
subclass_ligand	subclass_receptor	LR_pair	N_proximal_pairs	mean_proximal_lr_exp	exp_fraction	fold_change	pval	pval_adjusted	region	LR_category	pathway_name	ligand	receptor	ct_pair_type
ABC NN	ABC NN	TGFB1_ACVR1B_TGFBR2	1677	0.153724	0.985092	2.10577	3.56895e-35	1.34734e-33	Cerebellum	Secreted Signaling	TGFb	Tgfb1	ACVR1B_TGFbR2	NN-NN
ABC NN	ABC NN	WNT11_FZD4	1677	0.12489	0.867621	2.30286	9.67473e-35	3.62013e-33	Cerebellum	Secreted Signaling	ncWNT	Wnt11	Fzd4	NN-NN
ABC NN	ABC NN	WNT16_FZD7_LRP5	1677	0.323666	0.974359	2.01425	2.72859e-34	1.01345e-32	Cerebellum	Secreted Signaling	WNT	Wnt16	FZD7_LRP5	NN-NN
ABC NN	ABC NN	WNT16_FZD4_LRP5	1677	0.29038	0.976148	2.14996	2.48067e-33	9.04385e-32	Cerebellum	Secreted Signaling	WNT	Wnt16	FZD4_LRP5	NN-NN
ABC NN	ABC NN	WNT11_FZD7	1677	0.146595	0.867621	2.05507	6.24439e-33	2.25629e-31	Cerebellum	Secreted Signaling	ncWNT	Wnt11	Fzd7	NN-NN
ABC NN	ABC NN	WNT11_FZD9	1677	0.041224	0.809183	2.51584	6.72985e-33	2.42963e-31	Cerebellum	Secreted Signaling	ncWNT	Wnt11	Fzd9	NN-NN
ABC NN	ABC NN	WNT16_FZD9_LRP6	1677	0.200128	0.903995	2.30575	3.22618e-30	1.10336e-28	Cerebellum	Secreted Signaling	WNT	Wnt16	FZD9_LRP6	NN-NN
ABC NN	ABC NN	WNT9A_FZD9_LRP5	1677	0.0891864	0.920692	2.21781	1.21737e-29	4.11926e-28	Cerebellum	Secreted Signaling	WNT	Wnt9a	FZD9_LRP5	NN-NN
ABC NN	ABC NN	WNT16_FZD9_LRP5	1677	0.101214	0.903399	2.52789	1.98952e-29	6.6969e-28	Cerebellum	Secreted Signaling	WNT	Wnt16	FZD9_LRP5	NN-NN
ABC NN	ABC NN	WNT9A_FZD9_LRP6	1677	0.181797	0.920692	2.03486	9.28489e-29	3.07856e-27	Cerebellum	Secreted Signaling	WNT	Wnt9a	FZD9_LRP6	NN-NN
ABC NN	ABC NN	WNT9A_FZD5_LRP6	1677	0.138576	0.844961	2.23584	1.46533e-27	4.73936e-26	Cerebellum	Secreted Signaling	WNT	Wnt9a	FZD5_LRP6	NN-NN
ABC NN	ABC NN	WNT9A_FZD5_LRP5	1677	0.0666314	0.844961	2.46341	2.63637e-27	8.48158e-26	Cerebellum	Secreted Signaling	WNT	Wnt9a	FZD5_LRP5	NN-NN
ABC NN	ABC NN	WNT16_FZD5_LRP6	1677	0.149638	0.831246	2.50252	9.65316e-27	3.06403e-25	Cerebellum	Secreted Signaling	WNT	Wnt16	FZD5_LRP6	NN-NN
ABC NN	ABC NN	WNT16_FZD8_LRP6	1677	0.127512	0.736434	2.67448	4.10984e-26	1.28377e-24	Cerebellum	Secreted Signaling	WNT	Wnt16	FZD8_LRP6	NN-NN
ABC NN	ABC NN	WNT16_FZD5_LRP5	1677	0.0741634	0.831246	2.83649	2.34105e-25	7.16329e-24	Cerebellum	Secreted Signaling	WNT	Wnt16	FZD5_LRP5	NN-NN
ABC NN	ABC NN	WNT9A_FZD8_LRP6	1677	0.114483	0.748956	2.30859	1.73742e-24	5.20826e-23	Cerebellum	Secreted Signaling	WNT	Wnt9a	FZD8_LRP6	NN-NN
ABC NN	ABC NN	WNT16_FZD8_LRP5	1677	0.0615742	0.736434	2.97395	1.79976e-24	5.39242e-23	Cerebellum	Secreted Signaling	WNT	Wnt16	FZD8_LRP5	NN-NN
ABC NN	ABC NN	WNT9A_FZD8_LRP5	1677	0.0533965	0.748956	2.45489	3.19362e-24	9.50818e-23	Cerebellum	Secreted Signaling	WNT	Wnt9a	FZD8_LRP5	NN-NN
ABC NN	ABC NN	WNT11_FZD5	1677	0.0250652	0.740012	2.52573	8.93987e-24	2.63203e-22	Cerebellum	Secreted Signaling	ncWNT	Wnt11	Fzd5	NN-NN
ABC NN	ABC NN	WNT11_FZD8	1677	0.0210701	0.654144	2.59542	2.64973e-20	7.03527e-19	Cerebellum	Secreted Signaling	ncWNT	Wnt11	Fzd8	NN-NN
ABC NN	ABC NN	LAMB3_ITGAV_ITGB8	1677	0.107335	0.630292	2.00445	4.45817e-20	1.17443e-18	Cerebellum	ECM-Receptor	LAMININ	Lamb3	ITGAV_ITGB8	NN-NN
ABC NN	ABC NN	CLCF1_CNTFR_LIFR	1677	0.0546153	0.786524	2.70219	8.38832e-19	2.1225e-17	Cerebellum	Secreted Signaling	LIFR	Clcf1	CNTFR_LIFR	NN-NN
ABC NN	ABC NN	INHBB_ACVR1B_ACVR2A	1677	0.0142019	0.831246	2.17645	9.90288e-18	2.4149e-16	Cerebellum	Secreted Signaling	ACTIVIN	Inhbb	ACVR1B_ACVR2A	NN-NN
ABC NN	ABC NN	INHBA_ACVR1B_ACVR2A	1677	0.0244216	0.875373	2.05161	6.99263e-17	1.65633e-15	Cerebellum	Secreted Signaling	ACTIVIN	Inhba	ACVR1B_ACVR2A	NN-NN
ABC NN	ABC NN	CD80_CD274	1677	0.00620158	0.460346	2.66478	7.56824e-16	1.72836e-14	Cerebellum	Cell-Cell Contact	CD80	Cd80	Cd274	NN-NN
ABC NN	ABC NN	INHBA_ACVR1B_ACVR2B	1677	0.00736699	0.757305	2.45889	2.1707e-15	4.88393e-14	Cerebellum	Secreted Signaling	ACTIVIN	Inhba	ACVR1B_ACVR2B	NN-NN
ABC NN	ABC NN	INHABB_ACVR2B	1677	0.0017412	0.701252	2.53442	3.439e-15	7.68099e-14	Cerebellum	Secreted Signaling	ACTIVIN	Inhibin B	Acvr2b	NN-NN
ABC NN	ABC NN	INHBB_ACVR1B_ACVR2B	1677	0.00398045	0.725104	2.35316	2.2687e-14	4.90967e-13	Cerebellum	Secreted Signaling	ACTIVIN	Inhbb	ACVR1B_ACVR2B	NN-NN
ABC NN	ABC NN	EGF_EGFR_ERBB2	1677	0.0246228	0.443649	2.65906	5.14202e-12	9.98426e-11	Cerebellum	Secreted Signaling	EGF	Egf	EGFR_ERBB2	NN-NN
ABC NN	ABC NN	HBEGF_EGFR_ERBB2	1677	0.0412419	0.469887	2.18559	2.48046e-10	4.38205e-09	Cerebellum	Secreted Signaling	EGF	Hbegf	EGFR_ERBB2	NN-NN
ABC NN	ABC NN	INHBABB_ACVR1B_ACVR2A	1677	0.0039548	0.761479	2.35119	1.07863e-09	1.82949e-08	Cerebellum	Secreted Signaling	ACTIVIN	Activin AB	ACVR1B_ACVR2A	NN-NN
ABC NN	ABC NN	INHBABB_ACVR1B_ACVR2B	1677	0.00112142	0.660704	2.63083	1.4952e-09	2.5152e-08	Cerebellum	Secreted Signaling	ACTIVIN	Activin AB	ACVR1B_ACVR2B	NN-NN
ABC NN	ABC NN	WNT16_FZD10_LRP5	1677	0.0236927	0.452594	2.4252	3.98562e-08	6.05368e-07	Cerebellum	Secreted Signaling	WNT	Wnt16	FZD10_LRP5	NN-NN
ABC NN	BAM NN	WNT11_FZD8	238	0.0105029	0.516807	3.58668	0.000109584	0.00112533	Cerebellum	Secreted Signaling	ncWNT	Wnt11	Fzd8	NN-NN
ABC NN	BAM NN	EFNB2_EPHB2	238	0.0184679	0.57563	2.49409	0.000160657	0.00160648	Cerebellum	Cell-Cell Contact	EPHB	Efnb2	Ephb2	NN-NN
ABC NN	BAM NN	WNT5B_FZD8	238	0.00906172	0.47479	3.08757	0.00020019	0.00196873	Cerebellum	Secreted Signaling	ncWNT	Wnt5b	Fzd8	NN-NN
ABC NN	BAM NN	CLDN11_CLDN11	238	0.446007	0.668067	2.22392	0.000210584	0.00206384	Cerebellum	Cell-Cell Contact	CLDN	Cldn11	Cldn11	NN-NN
ABC NN	BAM NN	WNT11_FZD7	238	0.0237001	0.714286	2.00764	0.000230284	0.00224283	Cerebellum	Secreted Signaling	ncWNT	Wnt11	Fzd7	NN-NN
ABC NN	BAM NN	WNT16_FZD8_LRP6	238	0.112147	0.60084	2.05516	0.000597564	0.00540274	Cerebellum	Secreted Signaling	WNT	Wnt16	FZD8_LRP6	NN-NN
ABC NN	BAM NN	EFNA5_EPHB2	238	0.0748995	0.584034	2.10876	0.000809	0.00712947	Cerebellum	Cell-Cell Contact	EPHA	Efna5	Ephb2	NN-NN
ABC NN	Endo NN	COL4A1_ITGA3_ITGB1	916	0.991391	0.973799	2.24083	2.8284e-36	1.08658e-34	Cerebellum	ECM-Receptor	COLLAGEN	Col4a1	ITGA3_ITGB1	NN-NN
ABC NN	Endo NN	LAMB2_ITGA3_ITGB1	916	1.1828	0.973799	2.06634	4.19359e-36	1.6075e-34	Cerebellum	ECM-Receptor	LAMININ	Lamb2	ITGA3_ITGB1	NN-NN
ABC NN	Endo NN	LAMC1_ITGA3_ITGB1	916	1.18811	0.973799	2.0297	4.19066e-35	1.57943e-33	Cerebellum	ECM-Receptor	LAMININ	Lamc1	ITGA3_ITGB1	NN-NN
ABC NN	Endo NN	COL4A2_ITGA3_ITGB1	916	0.8412	0.972707	2.2578	1.43142e-32	5.14147e-31	Cerebellum	ECM-Receptor	COLLAGEN	Col4a2	ITGA3_ITGB1	NN-NN
ABC NN	Endo NN	THBS2_ITGA3_ITGB1	916	0.874459	0.967249	2.24368	4.0395e-32	1.4365e-30	Cerebellum	ECM-Receptor	THBS	Thbs2	ITGA3_ITGB1	NN-NN
ABC NN	Endo NN	COL1A2_ITGA9_ITGB1	916	0.862065	0.502183	3.331	4.87809e-32	1.73202e-30	Cerebellum	ECM-Receptor	COLLAGEN	Col1a2	ITGA9_ITGB1	NN-NN
ABC NN	Endo NN	LAMA2_ITGA9_ITGB1	916	0.715938	0.502183	3.5162	3.45166e-31	1.20351e-29	Cerebellum	ECM-Receptor	LAMININ	Lama2	ITGA9_ITGB1	NN-NN
ABC NN	Endo NN	COL1A1_ITGA9_ITGB1	916	0.671188	0.502183	3.44405	3.19405e-29	1.07089e-27	Cerebellum	ECM-Receptor	COLLAGEN	Col1a1	ITGA9_ITGB1	NN-NN
ABC NN	Endo NN	COL6A1_ITGA9_ITGB1	916	0.719438	0.502183	3.38922	3.39424e-29	1.13763e-27	Cerebellum	ECM-Receptor	COLLAGEN	Col6a1	ITGA9_ITGB1	NN-NN
ABC NN	Endo NN	COL6A2_ITGA9_ITGB1	916	0.708802	0.502183	3.39838	3.63963e-29	1.21918e-27	Cerebellum	ECM-Receptor	COLLAGEN	Col6a2	ITGA9_ITGB1	NN-NN
ABC NN	Endo NN	SEMA3C_NRP2_PLXNA2	916	1.07709	0.912664	2.17863	5.60207e-29	1.86601e-27	Cerebellum	Secreted Signaling	SEMA3	Sema3c	NRP2_PLXNA2	NN-NN
ABC NN	Endo NN	SEMA3D_NRP2_PLXNA4	916	1.2925	0.924672	2.16941	9.30298e-28	3.02307e-26	Cerebellum	Secreted Signaling	SEMA3	Sema3d	NRP2_PLXNA4	NN-NN
ABC NN	Endo NN	LAMA4_ITGA3_ITGB1	916	0.967434	0.956332	2.02904	3.81247e-26	1.19164e-24	Cerebellum	ECM-Receptor	LAMININ	Lama4	ITGA3_ITGB1	NN-NN
ABC NN	Endo NN	LAMB2_ITGA9_ITGB1	916	0.483582	0.502183	3.60407	4.64054e-26	1.44847e-24	Cerebellum	ECM-Receptor	LAMININ	Lamb2	ITGA9_ITGB1	NN-NN
ABC NN	Endo NN	SEMA3C_NRP2_PLXNA4	916	0.483903	0.907205	3.3902	1.35997e-25	4.18505e-24	Cerebellum	Secreted Signaling	SEMA3	Sema3c	NRP2_PLXNA4	NN-NN
ABC NN	Endo NN	LAMC1_ITGA9_ITGB1	916	0.480483	0.502183	3.45337	1.75934e-25	5.39781e-24	Cerebellum	ECM-Receptor	LAMININ	Lamc1	ITGA9_ITGB1	NN-NN
ABC NN	Endo NN	CTF1_LIFR_IL6ST	916	0.468953	0.944323	2.50407	4.24426e-25	1.28964e-23	Cerebellum	Secreted Signaling	LIFR	Ctf1	LIFR_IL6ST	NN-NN
ABC NN	Endo NN	COL1A2_ITGA10_ITGB1	916	0.751273	0.745633	2.08058	1.49355e-24	4.48358e-23	Cerebellum	ECM-Receptor	COLLAGEN	Col1a2	ITGA10_ITGB1	NN-NN
ABC NN	Endo NN	SEMA3D_NRP2_PLXNA1	916	0.714579	0.858079	2.59956	1.23752e-23	3.62439e-22	Cerebellum	Secreted Signaling	SEMA3	Sema3d	NRP2_PLXNA1	NN-NN
ABC NN	Endo NN	COL4A1_ITGA9_ITGB1	916	0.387993	0.502183	3.52588	1.80232e-23	5.25418e-22	Cerebellum	ECM-Receptor	COLLAGEN	Col4a1	ITGA9_ITGB1	NN-NN
ABC NN	Endo NN	SEMA3C_NRP1_NRP2	916	0.817246	0.912664	2.12401	2.37181e-23	6.88929e-22	Cerebellum	Secreted Signaling	SEMA3	Sema3c	NRP1_NRP2	NN-NN
ABC NN	Endo NN	COL6A1_ITGA10_ITGB1	916	0.611525	0.745633	2.19738	2.90394e-23	8.41684e-22	Cerebellum	ECM-Receptor	COLLAGEN	Col6a1	ITGA10_ITGB1	NN-NN
ABC NN	Endo NN	ANGPTL4_ITGA5_ITGB1	916	0.522068	0.958515	2.05438	3.34023e-23	9.66911e-22	Cerebellum	Secreted Signaling	ANGPTL	Angptl4	ITGA5_ITGB1	NN-NN
ABC NN	Endo NN	COL6A2_ITGA10_ITGB1	916	0.592931	0.745633	2.18007	6.36327e-23	1.82862e-21	Cerebellum	ECM-Receptor	COLLAGEN	Col6a2	ITGA10_ITGB1	NN-NN
ABC NN	Endo NN	SPP1_ITGA9_ITGB1	916	0.474373	0.498908	3.49944	7.02619e-23	2.01678e-21	Cerebellum	Secreted Signaling	SPP1	Spp1	ITGA9_ITGB1	NN-NN
ABC NN	Endo NN	COL1A2_SDC1	916	0.200405	0.539301	3.40445	8.4564e-23	2.41981e-21	Cerebellum	ECM-Receptor	COLLAGEN	Col1a2	Sdc1	NN-NN
ABC NN	Endo NN	COL6A3_ITGA3_ITGB1	916	0.777416	0.934498	2.08979	1.10917e-22	3.16048e-21	Cerebellum	ECM-Receptor	COLLAGEN	Col6a3	ITGA3_ITGB1	NN-NN
ABC NN	Endo NN	COL1A1_ITGA10_ITGB1	916	0.53989	0.745633	2.19759	1.22265e-22	3.47917e-21	Cerebellum	ECM-Receptor	COLLAGEN	Col1a1	ITGA10_ITGB1	NN-NN
ABC NN	Endo NN	EDA_EDAR	916	0.0826217	0.627729	2.88102	8.84152e-22	2.45563e-20	Cerebellum	Secreted Signaling	EDA	Eda	Edar	NN-NN
ABC NN	Endo NN	COL4A2_ITGA9_ITGB1	916	0.320651	0.502183	3.43303	4.1477e-21	1.12945e-19	Cerebellum	ECM-Receptor	COLLAGEN	Col4a2	ITGA9_ITGB1	NN-NN
ABC NN	Endo NN	JAM2_ITGA3_ITGB1	916	0.524876	0.911572	2.21303	6.04542e-21	1.6393e-19	Cerebellum	Cell-Cell Contact	JAM	Jam2	ITGA3_ITGB1	NN-NN
ABC NN	Endo NN	LAMA4_ITGA9_ITGB1	916	0.390695	0.498908	3.38694	1.77374e-20	4.73359e-19	Cerebellum	ECM-Receptor	LAMININ	Lama4	ITGA9_ITGB1	NN-NN
ABC NN	Endo NN	COL1A1_SDC1	916	0.125616	0.539301	3.44935	2.44085e-20	6.48822e-19	Cerebellum	ECM-Receptor	COLLAGEN	Col1a1	Sdc1	NN-NN
ABC NN	Endo NN	COL6A1_SDC1	916	0.151689	0.539301	3.65845	4.88537e-20	1.2848e-18	Cerebellum	ECM-Receptor	COLLAGEN	Col6a1	Sdc1	NN-NN
ABC NN	Endo NN	COL6A2_SDC1	916	0.149759	0.539301	3.64099	1.25928e-19	3.2686e-18	Cerebellum	ECM-Receptor	COLLAGEN	Col6a2	Sdc1	NN-NN
ABC NN	Endo NN	ITGA9_ITGB1_VCAM1	916	0.527618	0.54476	3.10644	2.8655e-19	7.36365e-18	Cerebellum	Cell-Cell Contact	VCAM	ITGA9_ITGB1	Vcam1	NN-NN
ABC NN	Endo NN	NECTIN3_NECTIN2	916	0.152724	0.894105	2.27227	2.87552e-19	7.38812e-18	Cerebellum	Cell-Cell Contact	NECTIN	Nectin3	Nectin2	NN-NN
ABC NN	Endo NN	ANGPTL2_ITGA5_ITGB1	916	0.290903	0.888646	2.27494	5.1215e-19	1.30401e-17	Cerebellum	Secreted Signaling	ANGPTL	Angptl2	ITGA5_ITGB1	NN-NN
ABC NN	Endo NN	SEMA3B_NRP2_PLXNA4	916	0.389302	0.900655	2.84628	5.94833e-19	1.51155e-17	Cerebellum	Secreted Signaling	SEMA3	Sema3b	NRP2_PLXNA4	NN-NN
ABC NN	Endo NN	COL4A1_ITGA10_ITGB1	916	0.27982	0.745633	2.42606	7.70181e-19	1.95079e-17	Cerebellum	ECM-Receptor	COLLAGEN	Col4a1	ITGA10_ITGB1	NN-NN
ABC NN	Endo NN	COL4A5_ITGA3_ITGB1	916	0.47039	0.867904	2.30335	1.40929e-18	3.54087e-17	Cerebellum	ECM-Receptor	COLLAGEN	Col4a5	ITGA3_ITGB1	NN-NN
ABC NN	Endo NN	FN1_SDC1	916	0.481271	0.539301	2.51841	1.69981e-18	4.25602e-17	Cerebellum	ECM-Receptor	FN1	Fn1	Sdc1	NN-NN
ABC NN	Endo NN	COL6A3_ITGA9_ITGB1	916	0.31379	0.487991	3.53401	7.52052e-18	1.84242e-16	Cerebellum	ECM-Receptor	COLLAGEN	Col6a3	ITGA9_ITGB1	NN-NN
ABC NN	Endo NN	LAMA2_ITGA6_ITGB4	916	0.43672	0.447598	2.42677	8.36689e-18	2.04588e-16	Cerebellum	ECM-Receptor	LAMININ	Lama2	ITGA6_ITGB4	NN-NN
ABC NN	Endo NN	SEMA4C_PLXNB2	916	0.0189221	0.697598	3.83361	1.13676e-17	2.76639e-16	Cerebellum	Cell-Cell Contact	SEMA4	Sema4c	Plxnb2	NN-NN
ABC NN	Endo NN	WNT9A_FZD8_LRP6	916	0.193162	0.865721	2.21526	1.16783e-17	2.84107e-16	Cerebellum	Secreted Signaling	WNT	Wnt9a	FZD8_LRP6	NN-NN
ABC NN	Endo NN	SEMA3C_NRP2_PLXNA1	916	0.215373	0.842795	3.69239	1.20272e-17	2.92354e-16	Cerebellum	Secreted Signaling	SEMA3	Sema3c	NRP2_PLXNA1	NN-NN
ABC NN	Endo NN	TGFB1_ACVR1_TGFBR1	916	0.190624	0.989083	2.02773	3.72087e-17	8.89952e-16	Cerebellum	Secreted Signaling	TGFb	Tgfb1	ACVR1_TGFbR	NN-NN
ABC NN	Endo NN	COL4A2_ITGA10_ITGB1	916	0.222557	0.745633	2.44968	4.47301e-17	1.06667e-15	Cerebellum	ECM-Receptor	COLLAGEN	Col4a2	ITGA10_ITGB1	NN-NN
ABC NN	Endo NN	THBS3_ITGA3_ITGB1	916	0.172047	0.720524	2.73064	6.09942e-17	1.44706e-15	Cerebellum	ECM-Receptor	THBS	Thbs3	ITGA3_ITGB1	NN-NN
ABC NN	Endo NN	FGF2_FGFR3	916	0.0620911	0.851528	2.19457	1.00304e-16	2.3608e-15	Cerebellum	Secreted Signaling	FGF	Fgf2	Fgfr3	NN-NN
ABC NN	Endo NN	PTN_SDC1	916	0.382208	0.539301	2.40281	1.01496e-16	2.3879e-15	Cerebellum	Secreted Signaling	PTN	Ptn	Sdc1	NN-NN
ABC NN	Endo NN	THBS1_SDC1	916	0.0830223	0.531659	3.60475	1.20445e-16	2.82454e-15	Cerebellum	ECM-Receptor	THBS	Thbs1	Sdc1	NN-NN
ABC NN	Endo NN	LAMA5_ITGA3_ITGB1	916	0.306622	0.765284	2.4808	2.369e-16	5.50545e-15	Cerebellum	ECM-Receptor	LAMININ	Lama5	ITGA3_ITGB1	NN-NN
ABC NN	Endo NN	SEMA4D_PLXNB2	916	0.0189289	0.732533	3.94685	3.75781e-16	8.66443e-15	Cerebellum	Cell-Cell Contact	SEMA4	Sema4d	Plxnb2	NN-NN
ABC NN	Endo NN	WNT9A_FZD8_LRP5	916	0.128702	0.865721	2.20886	7.81863e-16	1.78444e-14	Cerebellum	Secreted Signaling	WNT	Wnt9a	FZD8_LRP5	NN-NN
ABC NN	Endo NN	COL4A5_ITGA9_ITGB1	916	0.191773	0.453057	4.06942	1.93333e-15	4.35679e-14	Cerebellum	ECM-Receptor	COLLAGEN	Col4a5	ITGA9_ITGB1	NN-NN
ABC NN	Endo NN	COL4A1_SDC1	916	0.0470971	0.539301	3.52064	2.16181e-15	4.86465e-14	Cerebellum	ECM-Receptor	COLLAGEN	Col4a1	Sdc1	NN-NN
ABC NN	Endo NN	WNT16_FZD8_LRP6	916	0.220235	0.856987	2.31939	3.58134e-15	7.99349e-14	Cerebellum	Secreted Signaling	WNT	Wnt16	FZD8_LRP6	NN-NN
ABC NN	Endo NN	ANGPTL2_TLR4	916	0.0282657	0.75655	2.80473	5.30611e-15	1.17688e-13	Cerebellum	Secreted Signaling	ANGPTL	Angptl2	Tlr4	NN-NN
ABC NN	Endo NN	COL4A2_SDC1	916	0.0346574	0.539301	3.32585	5.6103e-15	1.24351e-13	Cerebellum	ECM-Receptor	COLLAGEN	Col4a2	Sdc1	NN-NN
ABC NN	Endo NN	LAMB2_ITGA6_ITGB4	916	0.269136	0.447598	2.45155	1.23026e-14	2.69185e-13	Cerebellum	ECM-Receptor	LAMININ	Lamb2	ITGA6_ITGB4	NN-NN
ABC NN	Endo NN	TNR_ITGA9_ITGB1	916	0.103675	0.462882	3.84831	2.25271e-14	4.87649e-13	Cerebellum	ECM-Receptor	TENASCIN	Tnr	ITGA9_ITGB1	NN-NN
ABC NN	Endo NN	TNXB_ITGA9_ITGB1	916	0.287944	0.427948	3.28784	2.57819e-14	5.56562e-13	Cerebellum	ECM-Receptor	TENASCIN	Tnxb	ITGA9_ITGB1	NN-NN
ABC NN	Endo NN	WNT9A_FZD5_LRP6	916	0.105034	0.615721	2.62174	2.7506e-14	5.93221e-13	Cerebellum	Secreted Signaling	WNT	Wnt9a	FZD5_LRP6	NN-NN
ABC NN	Endo NN	SEMA3F_NRP2_PLXNA2	916	0.372557	0.704148	2.28293	2.81279e-14	6.06147e-13	Cerebellum	Secreted Signaling	SEMA3	Sema3f	NRP2_PLXNA2	NN-NN
ABC NN	Endo NN	BMP6_BMPR1A_ACVR2A	916	0.164777	0.751092	2.16607	3.03259e-14	6.52423e-13	Cerebellum	Secreted Signaling	BMP	Bmp6	BMPR1A_ACVR2A	NN-NN
ABC NN	Endo NN	THBS2_SDC1	916	0.0486104	0.536026	4.41849	3.5466e-14	7.61405e-13	Cerebellum	ECM-Receptor	THBS	Thbs2	Sdc1	NN-NN
ABC NN	Endo NN	LAMC1_ITGA6_ITGB4	916	0.267421	0.447598	2.37082	6.47274e-14	1.37311e-12	Cerebellum	ECM-Receptor	LAMININ	Lamc1	ITGA6_ITGB4	NN-NN
ABC NN	Endo NN	WNT16_FZD8_LRP5	916	0.152517	0.856987	2.36604	6.68632e-14	1.41761e-12	Cerebellum	Secreted Signaling	WNT	Wnt16	FZD8_LRP5	NN-NN
ABC NN	Endo NN	WNT9A_FZD5_LRP5	916	0.0685429	0.615721	2.66672	7.3206e-14	1.54887e-12	Cerebellum	Secreted Signaling	WNT	Wnt9a	FZD5_LRP5	NN-NN
ABC NN	Endo NN	SEMA3B_NRP2_PLXNA1	916	0.165691	0.837336	2.99535	2.92143e-13	6.01174e-12	Cerebellum	Secreted Signaling	SEMA3	Sema3b	NRP2_PLXNA1	NN-NN
ABC NN	Endo NN	WNT16_FZD5_LRP6	916	0.125234	0.608079	2.87056	7.1283e-13	1.44275e-11	Cerebellum	Secreted Signaling	WNT	Wnt16	FZD5_LRP6	NN-NN
ABC NN	Endo NN	WNT16_FZD1_LRP5	916	0.136271	0.856987	2.18629	8.60541e-13	1.73543e-11	Cerebellum	Secreted Signaling	WNT	Wnt16	FZD1_LRP5	NN-NN
ABC NN	Endo NN	COL6A3_ITGA10_ITGB1	916	0.215076	0.718341	2.3592	1.07288e-12	2.155e-11	Cerebellum	ECM-Receptor	COLLAGEN	Col6a3	ITGA10_ITGB1	NN-NN
ABC NN	Endo NN	BMP4_BMPR1A_ACVR2A	916	0.203218	0.751092	2.06397	1.09346e-12	2.195e-11	Cerebellum	Secreted Signaling	BMP	Bmp4	BMPR1A_ACVR2A	NN-NN
ABC NN	Endo NN	WNT16_FZD5_LRP5	916	0.0859396	0.608079	3.02103	1.17813e-12	2.36115e-11	Cerebellum	Secreted Signaling	WNT	Wnt16	FZD5_LRP5	NN-NN
ABC NN	Endo NN	WNT16_FZD1_LRP6	916	0.19986	0.856987	2.09895	1.30408e-12	2.60951e-11	Cerebellum	Secreted Signaling	WNT	Wnt16	FZD1_LRP6	NN-NN
ABC NN	Endo NN	IGF2_ITGA6_ITGB4	916	0.233176	0.438865	2.73868	1.46589e-12	2.92659e-11	Cerebellum	Secreted Signaling	IGF	Igf2	ITGA6_ITGB4	NN-NN
ABC NN	Endo NN	ANGPT2_ITGA5_ITGB1	916	0.21632	0.793668	2.08925	1.66629e-12	3.31685e-11	Cerebellum	Secreted Signaling	ANGPT	Angpt2	ITGA5_ITGB1	NN-NN
ABC NN	Endo NN	MDK_SDC1	916	0.019395	0.510917	3.29847	3.13588e-12	6.15745e-11	Cerebellum	Secreted Signaling	MK	Mdk	Sdc1	NN-NN
ABC NN	Endo NN	LAMB3_ITGA3_ITGB1	916	0.132692	0.553493	2.61112	4.22331e-12	8.2414e-11	Cerebellum	ECM-Receptor	LAMININ	Lamb3	ITGA3_ITGB1	NN-NN
ABC NN	Endo NN	BMP5_BMPR1A_ACVR2A	916	0.136261	0.751092	2.04375	6.38916e-12	1.23428e-10	Cerebellum	Secreted Signaling	BMP	Bmp5	BMPR1A_ACVR2A	NN-NN
ABC NN	Endo NN	ANGPTL4_CDH11	916	0.0255209	0.68559	2.18293	1.30068e-11	2.47118e-10	Cerebellum	Secreted Signaling	ANGPTL	Angptl4	Cdh11	NN-NN
ABC NN	Endo NN	ANGPTL4_SDC1	916	0.0245808	0.520742	4.60901	1.53813e-11	2.91317e-10	Cerebellum	Secreted Signaling	ANGPTL	Angptl4	Sdc1	NN-NN
ABC NN	Endo NN	SEMA3F_NRP2_PLXNA4	916	0.135235	0.700873	2.98682	1.55237e-11	2.93941e-10	Cerebellum	Secreted Signaling	SEMA3	Sema3f	NRP2_PLXNA4	NN-NN
ABC NN	Endo NN	LAMA1_ITGA3_ITGB1	916	0.320546	0.533843	2.34217	3.2551e-11	6.06059e-10	Cerebellum	ECM-Receptor	LAMININ	Lama1	ITGA3_ITGB1	NN-NN
ABC NN	Endo NN	COMP_ITGA3_ITGB1	916	0.108125	0.509825	2.79694	4.0799e-11	7.55456e-10	Cerebellum	ECM-Receptor	THBS	Comp	ITGA3_ITGB1	NN-NN
ABC NN	Endo NN	COL4A6_ITGA3_ITGB1	916	0.264163	0.548035	2.45912	4.76995e-11	8.80151e-10	Cerebellum	ECM-Receptor	COLLAGEN	Col4a6	ITGA3_ITGB1	NN-NN
ABC NN	Endo NN	RELN_ITGA3_ITGB1	916	0.11059	0.60917	2.83216	8.37799e-11	1.52429e-09	Cerebellum	ECM-Receptor	RELN	Reln	ITGA3_ITGB1	NN-NN
ABC NN	Endo NN	LAMA4_ITGA6_ITGB4	916	0.213828	0.441048	2.27626	1.74402e-10	3.11293e-09	Cerebellum	ECM-Receptor	LAMININ	Lama4	ITGA6_ITGB4	NN-NN
ABC NN	Endo NN	LAMC2_ITGA3_ITGB1	916	0.231952	0.498908	2.28184	6.60384e-10	1.13588e-08	Cerebellum	ECM-Receptor	LAMININ	Lamc2	ITGA3_ITGB1	NN-NN
ABC NN	Endo NN	GDF11_TGFBR1_ACVR2A	916	0.0433813	0.836245	2.28874	8.19977e-10	1.40233e-08	Cerebellum	Secreted Signaling	GDF	Gdf11	TGFBR1_ACVR2A	NN-NN
ABC NN	Endo NN	CNTN2_L1CAM	916	0.00411486	0.438865	2.81509	1.09377e-09	1.85475e-08	Cerebellum	Cell-Cell Contact	CNTN	Cntn2	L1cam	NN-NN
ABC NN	Endo NN	COL6A3_SDC1	916	0.0416616	0.521834	3.23783	1.68742e-09	2.8294e-08	Cerebellum	ECM-Receptor	COLLAGEN	Col6a3	Sdc1	NN-NN
ABC NN	Endo NN	IL11_IL11RA1_IL6ST	916	0.0359635	0.485808	3.28974	2.15875e-09	3.59392e-08	Cerebellum	Secreted Signaling	IL6	Il11	IL11R complex 1	NN-NN
ABC NN	Endo NN	BMP7_BMPR1A_ACVR2A	916	0.0796747	0.746725	2.2675	4.02245e-09	6.56908e-08	Cerebellum	Secreted Signaling	BMP	Bmp7	BMPR1A_ACVR2A	NN-NN
ABC NN	Endo NN	COL9A2_ITGA3_ITGB1	916	0.115166	0.525109	2.85271	5.33709e-09	8.64321e-08	Cerebellum	ECM-Receptor	COLLAGEN	Col9a2	ITGA3_ITGB1	NN-NN
ABC NN	Endo NN	THBS3_SDC1	916	0.00424673	0.424672	4.54285	5.63489e-09	9.11156e-08	Cerebellum	ECM-Receptor	THBS	Thbs3	Sdc1	NN-NN
ABC NN	Endo NN	LAMC3_ITGA3_ITGB1	916	0.211831	0.473799	2.29103	7.9397e-09	1.26966e-07	Cerebellum	ECM-Receptor	LAMININ	Lamc3	ITGA3_ITGB1	NN-NN
ABC NN	Endo NN	COL4A4_ITGA3_ITGB1	916	0.0814308	0.481441	2.89066	8.56241e-09	1.36548e-07	Cerebellum	ECM-Receptor	COLLAGEN	Col4a4	ITGA3_ITGB1	NN-NN
ABC NN	Endo NN	WNT5A_FZD5	916	0.0315866	0.610262	2.14831	1.13189e-08	1.78881e-07	Cerebellum	Secreted Signaling	ncWNT	Wnt5a	Fzd5	NN-NN
ABC NN	Endo NN	COL4A5_ITGA10_ITGB1	916	0.1127	0.664847	2.23568	1.56208e-08	2.44381e-07	Cerebellum	ECM-Receptor	COLLAGEN	Col4a5	ITGA10_ITGB1	NN-NN
ABC NN	Endo NN	SEMA4G_PLXNB2	916	0.00424255	0.418122	3.95004	1.74343e-08	2.71978e-07	Cerebellum	Cell-Cell Contact	SEMA4	Sema4g	Plxnb2	NN-NN
ABC NN	Endo NN	TGFB3_ACVR1B_TGFBR2	916	0.118814	0.528384	2.0712	2.1496e-08	3.33134e-07	Cerebellum	Secreted Signaling	TGFb	Tgfb3	ACVR1B_TGFbR2	NN-NN
ABC NN	Endo NN	WNT11_FZD5	916	0.013616	0.5131	2.46568	2.21343e-08	3.42596e-07	Cerebellum	Secreted Signaling	ncWNT	Wnt11	Fzd5	NN-NN
ABC NN	Endo NN	LAMB1_ITGA3_ITGB1	916	0.0973384	0.446507	2.7844	3.85842e-08	5.86409e-07	Cerebellum	ECM-Receptor	LAMININ	Lamb1	ITGA3_ITGB1	NN-NN
ABC NN	Endo NN	COL4A5_SDC1	916	0.0182058	0.481441	3.01725	1.08278e-07	1.58638e-06	Cerebellum	ECM-Receptor	COLLAGEN	Col4a5	Sdc1	NN-NN
ABC NN	Endo NN	EFNA3_EPHA3	916	0.0111597	0.465066	2.45016	1.77434e-07	2.5491e-06	Cerebellum	Cell-Cell Contact	EPHA	Efna3	Epha3	NN-NN
ABC NN	Endo NN	TGFB1_ACVR1B_TGFBR2	916	0.0546646	0.525109	2.24188	1.83197e-07	2.62922e-06	Cerebellum	Secreted Signaling	TGFb	Tgfb1	ACVR1B_TGFbR2	NN-NN
ABC NN	Endo NN	CLCF1_CNTFR_LIFR	916	0.0179665	0.528384	2.59933	2.61262e-07	3.69949e-06	Cerebellum	Secreted Signaling	LIFR	Clcf1	CNTFR_LIFR	NN-NN
ABC NN	Endo NN	SEMA3F_NRP2_PLXNA1	916	0.0462322	0.646288	2.74527	2.98679e-07	4.20583e-06	Cerebellum	Secreted Signaling	SEMA3	Sema3f	NRP2_PLXNA1	NN-NN
ABC NN	Endo NN	TNXB_SDC1	916	0.0384398	0.449782	2.66142	3.25363e-07	4.56769e-06	Cerebellum	ECM-Receptor	TENASCIN	Tnxb	Sdc1	NN-NN
ABC NN	Endo NN	JAG2_NOTCH2	916	0.0125668	0.444323	2.0116	4.63343e-07	6.40176e-06	Cerebellum	Cell-Cell Contact	NOTCH	Jag2	Notch2	NN-NN
ABC NN	Endo NN	EFNA2_EPHA3	916	0.00906279	0.459607	2.43184	4.7076e-07	6.50151e-06	Cerebellum	Cell-Cell Contact	EPHA	Efna2	Epha3	NN-NN
ABC NN	Endo NN	GDF10_ACVR1B_ACVR2A	916	0.0267817	0.441048	2.59129	5.76029e-07	7.89105e-06	Cerebellum	Secreted Signaling	GDF	Gdf10	ACVR1B_ACVR2A	NN-NN
ABC NN	Endo NN	COL4A6_ITGA10_ITGB1	916	0.062569	0.414847	2.51244	1.65768e-06	2.16308e-05	Cerebellum	ECM-Receptor	COLLAGEN	Col4a6	ITGA10_ITGB1	NN-NN
ABC NN	Endo NN	COMP_SDC4	916	0.00480623	0.431223	2.05717	3.02713e-06	3.83584e-05	Cerebellum	ECM-Receptor	THBS	Comp	Sdc4	NN-NN
ABC NN	Endo NN	INHABA_ACVR2A	916	0.015682	0.791485	2.02221	4.11922e-06	5.12852e-05	Cerebellum	Secreted Signaling	ACTIVIN	Inhibin A	Acvr2a	NN-NN
ABC NN	Endo NN	WNT4_FZD3_LRP6	916	0.0689104	0.719432	2.06651	7.07962e-06	8.56732e-05	Cerebellum	Secreted Signaling	WNT	Wnt4	FZD3_LRP6	NN-NN
ABC NN	Endo NN	WNT4_FZD8_LRP6	916	0.0553478	0.650655	2.242	1.07796e-05	0.00012756	Cerebellum	Secreted Signaling	WNT	Wnt4	FZD8_LRP6	NN-NN
ABC NN	Endo NN	TNR_SDC1	916	0.00794022	0.5	2.82145	1.30826e-05	0.00015306	Cerebellum	ECM-Receptor	TENASCIN	Tnr	Sdc1	NN-NN
ABC NN	Endo NN	COL4A2_ITGAV_ITGB8	916	0.0210233	0.521834	2.02244	2.02383e-05	0.000230709	Cerebellum	ECM-Receptor	COLLAGEN	Col4a2	ITGAV_ITGB8	NN-NN
ABC NN	Endo NN	WNT4_FZD1_LRP6	916	0.0490188	0.657205	2.0791	3.17143e-05	0.000352207	Cerebellum	Secreted Signaling	WNT	Wnt4	FZD1_LRP6	NN-NN
ABC NN	Endo NN	WNT4_FZD8_LRP5	916	0.0356383	0.650655	2.12798	5.63928e-05	0.000604984	Cerebellum	Secreted Signaling	WNT	Wnt4	FZD8_LRP5	NN-NN
ABC NN	Endo NN	WNT4_FZD5_LRP6	916	0.0291938	0.468341	2.46596	0.000135729	0.00137269	Cerebellum	Secreted Signaling	WNT	Wnt4	FZD5_LRP6	NN-NN
ABC NN	Endo NN	GDF11_ACVR1B_ACVR2B	916	0.0012145	0.44214	2.35521	0.000151212	0.00151823	Cerebellum	Secreted Signaling	GDF	Gdf11	ACVR1B_ACVR2B	NN-NN
ABC NN	Endo NN	COL9A2_ITGA10_ITGB1	916	0.0225994	0.406114	2.58408	0.000438454	0.00406885	Cerebellum	ECM-Receptor	COLLAGEN	Col9a2	ITGA10_ITGB1	NN-NN
ABC NN	Endo NN	WNT4_FZD5_LRP5	916	0.0183827	0.468341	2.27624	0.000672395	0.00601805	Cerebellum	Secreted Signaling	WNT	Wnt4	FZD5_LRP5	NN-NN
ABC NN	Endo NN	INHBA_ACVR1B_ACVR2A	916	0.00569855	0.441048	2.00988	0.000956984	0.00828496	Cerebellum	Secreted Signaling	ACTIVIN	Inhba	ACVR1B_ACVR2A	NN-NN
Endo NN	ABC NN	COL6A6_SDC4	916	0.44104	0.541485	4.931	3.72336e-40	1.53409e-38	Cerebellum	ECM-Receptor	COLLAGEN	Col6a6	Sdc4	NN-NN
Endo NN	ABC NN	DLL1_NOTCH2	916	0.360075	0.854803	2.60716	3.74906e-40	1.54447e-38	Cerebellum	Cell-Cell Contact	NOTCH	Dll1	Notch2	NN-NN
Endo NN	ABC NN	BMP2_BMPR1A_BMPR2	916	0.374032	0.588428	6.11383	6.38015e-38	2.52966e-36	Cerebellum	Secreted Signaling	BMP	Bmp2	BMPR1A_BMPR2	NN-NN
Endo NN	ABC NN	COL6A6_ITGA10_ITGB1	916	0.624322	0.541485	5.13154	1.21438e-37	4.78674e-36	Cerebellum	ECM-Receptor	COLLAGEN	Col6a6	ITGA10_ITGB1	NN-NN
Endo NN	ABC NN	LAMA1_DAG1	916	0.291233	0.59607	4.50091	4.91179e-35	1.84817e-33	Cerebellum	ECM-Receptor	LAMININ	Lama1	Dag1	NN-NN
Endo NN	ABC NN	COL6A6_ITGAV_ITGB8	916	0.376335	0.540393	5.47973	6.91396e-34	2.54883e-32	Cerebellum	ECM-Receptor	COLLAGEN	Col6a6	ITGAV_ITGB8	NN-NN
Endo NN	ABC NN	WNT5A_FZD2	916	0.834126	0.946507	2.15482	8.45889e-33	3.04903e-31	Cerebellum	Secreted Signaling	ncWNT	Wnt5a	Fzd2	NN-NN
Endo NN	ABC NN	WNT5A_FZD1	916	0.58777	0.946507	2.37768	2.2492e-32	8.0467e-31	Cerebellum	Secreted Signaling	ncWNT	Wnt5a	Fzd1	NN-NN
Endo NN	ABC NN	WNT5A_FZD3	916	0.600661	0.946507	2.18485	2.5533e-31	8.92897e-30	Cerebellum	Secreted Signaling	ncWNT	Wnt5a	Fzd3	NN-NN
Endo NN	ABC NN	COL6A6_CD44	916	0.157981	0.525109	5.96167	5.13758e-31	1.78547e-29	Cerebellum	ECM-Receptor	COLLAGEN	Col6a6	Cd44	NN-NN
Endo NN	ABC NN	WNT5A_FZD7	916	0.552406	0.945415	2.39952	5.57753e-31	1.93542e-29	Cerebellum	Secreted Signaling	ncWNT	Wnt5a	Fzd7	NN-NN
Endo NN	ABC NN	LAMA3_CD44	916	0.285661	0.936681	2.36639	5.09047e-30	1.73535e-28	Cerebellum	ECM-Receptor	LAMININ	Lama3	Cd44	NN-NN
Endo NN	ABC NN	LAMA3_ITGAV_ITGB8	916	0.68279	0.975983	2.04559	5.84942e-30	1.99202e-28	Cerebellum	ECM-Receptor	LAMININ	Lama3	ITGAV_ITGB8	NN-NN
Endo NN	ABC NN	BMP4_BMPR1A_BMPR2	916	0.344567	0.587336	4.95637	5.71599e-29	1.90311e-27	Cerebellum	Secreted Signaling	BMP	Bmp4	BMPR1A_BMPR2	NN-NN
Endo NN	ABC NN	VWF_ITGAV_ITGB3	916	0.373113	0.716157	3.0224	1.65355e-27	5.34173e-26	Cerebellum	ECM-Receptor	VWF	Vwf	ITGAV_ITGB3	NN-NN
Endo NN	ABC NN	COL6A6_ITGA1_ITGB1	916	0.255572	0.436681	7.36002	1.98016e-27	6.38849e-26	Cerebellum	ECM-Receptor	COLLAGEN	Col6a6	ITGA1_ITGB1	NN-NN
Endo NN	ABC NN	WNT5A_FZD4	916	0.480066	0.93559	2.3853	8.75005e-27	2.78094e-25	Cerebellum	Secreted Signaling	ncWNT	Wnt5a	Fzd4	NN-NN
Endo NN	ABC NN	WNT5A_FZD6	916	0.300893	0.927948	2.5594	2.46977e-26	7.75718e-25	Cerebellum	Secreted Signaling	ncWNT	Wnt5a	Fzd6	NN-NN
Endo NN	ABC NN	COL6A6_ITGA11_ITGB1	916	0.222702	0.475983	6.93343	3.72265e-25	1.133e-23	Cerebellum	ECM-Receptor	COLLAGEN	Col6a6	ITGA11_ITGB1	NN-NN
Endo NN	ABC NN	BMP2_BMPR1A_ACVR2A	916	0.132905	0.588428	6.59272	4.76767e-25	1.4469e-23	Cerebellum	Secreted Signaling	BMP	Bmp2	BMPR1A_ACVR2A	NN-NN
Endo NN	ABC NN	LAMA3_ITGA1_ITGB1	916	0.429694	0.779476	2.44586	1.17357e-24	3.53159e-23	Cerebellum	ECM-Receptor	LAMININ	Lama3	ITGA1_ITGB1	NN-NN
Endo NN	ABC NN	LAMA1_ITGAV_ITGB8	916	0.207359	0.594978	4.66632	6.41227e-24	1.89672e-22	Cerebellum	ECM-Receptor	LAMININ	Lama1	ITGAV_ITGB8	NN-NN
Endo NN	ABC NN	BMP6_BMPR1A_BMPR2	916	0.329686	0.581878	3.69017	9.69121e-24	2.849e-22	Cerebellum	Secreted Signaling	BMP	Bmp6	BMPR1A_BMPR2	NN-NN
Endo NN	ABC NN	COL6A6_ITGA3_ITGB1	916	0.198734	0.512009	7.29153	9.39043e-23	2.68294e-21	Cerebellum	ECM-Receptor	COLLAGEN	Col6a6	ITGA3_ITGB1	NN-NN
Endo NN	ABC NN	EFNA4_EPHA4	916	0.0982053	0.688865	3.3632	9.15492e-22	2.54054e-20	Cerebellum	Cell-Cell Contact	EPHA	Efna4	Epha4	NN-NN
Endo NN	ABC NN	SEMA3D_NRP1_PLXNA2	916	0.186665	0.412664	5.08218	1.09377e-20	2.93879e-19	Cerebellum	Secreted Signaling	SEMA3	Sema3d	NRP1_PLXNA2	NN-NN
Endo NN	ABC NN	EFNA4_EPHA7	916	0.0624712	0.688865	3.55475	2.09043e-20	5.56721e-19	Cerebellum	Cell-Cell Contact	EPHA	Efna4	Epha7	NN-NN
Endo NN	ABC NN	LAMA1_ITGA1_ITGB1	916	0.140299	0.472707	5.96603	3.51096e-20	9.28535e-19	Cerebellum	ECM-Receptor	LAMININ	Lama1	ITGA1_ITGB1	NN-NN
Endo NN	ABC NN	WNT5A_FZD9	916	0.187544	0.854803	2.63901	5.44023e-20	1.42832e-18	Cerebellum	Secreted Signaling	ncWNT	Wnt5a	Fzd9	NN-NN
Endo NN	ABC NN	LAMA1_CD44	916	0.0703615	0.574236	4.19968	6.63388e-20	1.73756e-18	Cerebellum	ECM-Receptor	LAMININ	Lama1	Cd44	NN-NN
Endo NN	ABC NN	WNT5A_FZD5	916	0.150741	0.813319	3.00033	1.64575e-19	4.2572e-18	Cerebellum	Secreted Signaling	ncWNT	Wnt5a	Fzd5	NN-NN
Endo NN	ABC NN	COL6A6_SDC1	916	0.0318669	0.456332	8.56305	3.3893e-19	8.68486e-18	Cerebellum	ECM-Receptor	COLLAGEN	Col6a6	Sdc1	NN-NN
Endo NN	ABC NN	VEGFC_VEGFR2	916	0.256962	0.624454	3.16497	5.69336e-19	1.44776e-17	Cerebellum	Secreted Signaling	VEGF	Vegfc	Kdr	NN-NN
Endo NN	ABC NN	LAMA3_ITGA3_ITGB1	916	0.337043	0.920306	2.23614	1.30982e-17	3.18023e-16	Cerebellum	ECM-Receptor	LAMININ	Lama3	ITGA3_ITGB1	NN-NN
Endo NN	ABC NN	BMP4_BMPR1A_ACVR2A	916	0.125017	0.587336	5.33936	1.60169e-17	3.87779e-16	Cerebellum	Secreted Signaling	BMP	Bmp4	BMPR1A_ACVR2A	NN-NN
Endo NN	ABC NN	EFNA5_EPHA7	916	0.1242	0.611354	4.29007	3.1051e-17	7.44895e-16	Cerebellum	Cell-Cell Contact	EPHA	Efna5	Epha7	NN-NN
Endo NN	ABC NN	LAMA3_ITGA6_ITGB1	916	0.170489	0.4869	5.15088	8.74975e-17	2.06331e-15	Cerebellum	ECM-Receptor	LAMININ	Lama3	ITGA6_ITGB1	NN-NN
Endo NN	ABC NN	NECTIN1_NECTIN3	916	0.112232	0.810044	2.12314	1.38623e-16	3.24441e-15	Cerebellum	Cell-Cell Contact	NECTIN	Nectin1	Nectin3	NN-NN
Endo NN	ABC NN	EFNA5_EPHA4	916	0.180088	0.611354	3.42987	5.99664e-16	1.37337e-14	Cerebellum	Cell-Cell Contact	EPHA	Efna5	Epha4	NN-NN
Endo NN	ABC NN	LAMA3_SV2A	916	0.108901	0.953057	2.00939	2.91214e-15	6.52193e-14	Cerebellum	ECM-Receptor	LAMININ	Lama3	Sv2a	NN-NN
Endo NN	ABC NN	BMP6_ACVR1_BMPR2	916	0.114559	0.580786	4.04871	3.69407e-15	8.23706e-14	Cerebellum	Secreted Signaling	BMP	Bmp6	ACVR1_BMPR2	NN-NN
Endo NN	ABC NN	BMP2_BMPR1A_ACVR2B	916	0.0436011	0.494541	7.55632	8.77504e-15	1.93169e-13	Cerebellum	Secreted Signaling	BMP	Bmp2	BMPR1A_ACVR2B	NN-NN
Endo NN	ABC NN	BMP6_BMPR1A_ACVR2A	916	0.110838	0.581878	3.58143	1.4427e-14	3.14714e-13	Cerebellum	Secreted Signaling	BMP	Bmp6	BMPR1A_ACVR2A	NN-NN
Endo NN	ABC NN	JAG1_NOTCH1	916	0.0749559	0.578603	2.82311	3.26485e-14	7.01882e-13	Cerebellum	Cell-Cell Contact	NOTCH	Jag1	Notch1	NN-NN
Endo NN	ABC NN	WNT5B_FZD2	916	0.16068	0.709607	2.217	3.9139e-14	8.38621e-13	Cerebellum	Secreted Signaling	ncWNT	Wnt5b	Fzd2	NN-NN
Endo NN	ABC NN	LAMA1_ITGA3_ITGB1	916	0.102565	0.567686	5.25355	6.92665e-14	1.4672e-12	Cerebellum	ECM-Receptor	LAMININ	Lama1	ITGA3_ITGB1	NN-NN
Endo NN	ABC NN	EFNA4_EPHA5	916	0.0521002	0.682314	2.80241	7.455e-14	1.57641e-12	Cerebellum	Cell-Cell Contact	EPHA	Efna4	Epha5	NN-NN
Endo NN	ABC NN	LAMB2_ITGA6_ITGB1	916	0.264442	0.497817	2.7771	1.32748e-13	2.77676e-12	Cerebellum	ECM-Receptor	LAMININ	Lamb2	ITGA6_ITGB1	NN-NN
Endo NN	ABC NN	WNT5A_FZD8	916	0.112919	0.682314	2.66868	1.33761e-13	2.79696e-12	Cerebellum	Secreted Signaling	ncWNT	Wnt5a	Fzd8	NN-NN
Endo NN	ABC NN	LAMA3_ITGA6_ITGB4	916	0.0827055	0.4869	5.32404	1.57239e-13	3.2759e-12	Cerebellum	ECM-Receptor	LAMININ	Lama3	ITGA6_ITGB4	NN-NN
Endo NN	ABC NN	WNT5B_FZD7	916	0.0902361	0.708515	2.36739	1.92011e-13	3.98577e-12	Cerebellum	Secreted Signaling	ncWNT	Wnt5b	Fzd7	NN-NN
Endo NN	ABC NN	BMP4_BMPR1A_ACVR2B	916	0.0414912	0.5	7.4634	2.19579e-13	4.54405e-12	Cerebellum	Secreted Signaling	BMP	Bmp4	BMPR1A_ACVR2B	NN-NN
Endo NN	ABC NN	VEGFD_VEGFR2	916	0.128391	0.643013	2.50104	2.56665e-13	5.29487e-12	Cerebellum	Secreted Signaling	VEGF	Vegfd	Kdr	NN-NN
Endo NN	ABC NN	WNT5B_FZD1	916	0.0967595	0.709607	2.35775	4.33895e-13	8.86536e-12	Cerebellum	Secreted Signaling	ncWNT	Wnt5b	Fzd1	NN-NN
Endo NN	ABC NN	WNT5B_FZD3	916	0.0979152	0.709607	2.16285	4.95699e-13	1.01045e-11	Cerebellum	Secreted Signaling	ncWNT	Wnt5b	Fzd3	NN-NN
Endo NN	ABC NN	VWF_ITGA2B_ITGB3	916	0.0622463	0.599345	3.94136	5.19408e-13	1.05718e-11	Cerebellum	ECM-Receptor	VWF	Vwf	ITGA2B_ITGB3	NN-NN
Endo NN	ABC NN	EFNA5_EPHB2	916	0.0427991	0.568777	3.94249	7.63682e-13	1.54367e-11	Cerebellum	Cell-Cell Contact	EPHA	Efna5	Ephb2	NN-NN
Endo NN	ABC NN	EFNA4_EPHA3	916	0.0166253	0.627729	3.22092	7.90905e-13	1.59771e-11	Cerebellum	Cell-Cell Contact	EPHA	Efna4	Epha3	NN-NN
Endo NN	ABC NN	SEMA3D_NRP2_PLXNA2	916	0.140204	0.41048	4.1688	1.57845e-12	3.14601e-11	Cerebellum	Secreted Signaling	SEMA3	Sema3d	NRP2_PLXNA2	NN-NN
Endo NN	ABC NN	SEMA3D_NRP1_PLXNA4	916	0.0427329	0.405022	5.40648	3.01141e-12	5.91814e-11	Cerebellum	Secreted Signaling	SEMA3	Sema3d	NRP1_PLXNA4	NN-NN
Endo NN	ABC NN	EFNA3_EPHA4	916	0.0592075	0.694323	2.10549	3.24919e-12	6.37445e-11	Cerebellum	Cell-Cell Contact	EPHA	Efna3	Epha4	NN-NN
Endo NN	ABC NN	LAMA1_SV2B	916	0.0324794	0.582969	3.37056	5.18154e-12	1.00597e-10	Cerebellum	ECM-Receptor	LAMININ	Lama1	Sv2b	NN-NN
Endo NN	ABC NN	LAMA1_SV2A	916	0.0263783	0.580786	3.64077	6.05382e-12	1.17064e-10	Cerebellum	ECM-Receptor	LAMININ	Lama1	Sv2a	NN-NN
Endo NN	ABC NN	BMP6_BMPR1A_ACVR2B	916	0.0381567	0.497817	3.96854	7.18991e-12	1.38555e-10	Cerebellum	Secreted Signaling	BMP	Bmp6	BMPR1A_ACVR2B	NN-NN
Endo NN	ABC NN	EFNA3_EPHA7	916	0.0387016	0.694323	2.30536	8.06843e-12	1.55041e-10	Cerebellum	Cell-Cell Contact	EPHA	Efna3	Epha7	NN-NN
Endo NN	ABC NN	LAMB2_ITGA6_ITGB4	916	0.136265	0.497817	3.0145	1.97881e-11	3.72711e-10	Cerebellum	ECM-Receptor	LAMININ	Lamb2	ITGA6_ITGB4	NN-NN
Endo NN	ABC NN	LAMA5_ITGA6_ITGB1	916	0.179082	0.496725	2.77982	2.03022e-11	3.82175e-10	Cerebellum	ECM-Receptor	LAMININ	Lama5	ITGA6_ITGB1	NN-NN
Endo NN	ABC NN	WNT5B_FZD4	916	0.0762434	0.700873	2.27848	2.09266e-11	3.93605e-10	Cerebellum	Secreted Signaling	ncWNT	Wnt5b	Fzd4	NN-NN
Endo NN	ABC NN	LAMA4_ITGA6_ITGB1	916	0.265334	0.497817	2.47662	2.31247e-11	4.34013e-10	Cerebellum	ECM-Receptor	LAMININ	Lama4	ITGA6_ITGB1	NN-NN
Endo NN	ABC NN	EFNA5_EPHA3	916	0.0372207	0.550218	4.12063	2.62116e-11	4.90738e-10	Cerebellum	Cell-Cell Contact	EPHA	Efna5	Epha3	NN-NN
Endo NN	ABC NN	EFNA5_EPHA5	916	0.0961775	0.604803	2.84739	7.68642e-11	1.40242e-09	Cerebellum	Cell-Cell Contact	EPHA	Efna5	Epha5	NN-NN
Endo NN	ABC NN	DLL1_NOTCH1	916	0.0140722	0.502183	5.42835	1.01606e-10	1.84138e-09	Cerebellum	Cell-Cell Contact	NOTCH	Dll1	Notch1	NN-NN
Endo NN	ABC NN	LAMC1_ITGA6_ITGB1	916	0.229069	0.497817	2.43597	1.46496e-10	2.62668e-09	Cerebellum	ECM-Receptor	LAMININ	Lamc1	ITGA6_ITGB1	NN-NN
Endo NN	ABC NN	EFNA1_EPHA2	916	0.0323262	0.543668	2.59262	2.224e-10	3.94144e-09	Cerebellum	Cell-Cell Contact	EPHA	Efna1	Epha2	NN-NN
Endo NN	ABC NN	WNT4_FZD3_LRP6	916	0.0541291	0.457424	3.30908	4.40533e-10	7.66753e-09	Cerebellum	Secreted Signaling	WNT	Wnt4	FZD3_LRP6	NN-NN
Endo NN	ABC NN	WNT4_FZD1_LRP6	916	0.0581803	0.457424	3.5058	5.14641e-10	8.91868e-09	Cerebellum	Secreted Signaling	WNT	Wnt4	FZD1_LRP6	NN-NN
Endo NN	ABC NN	SEMA3D_NRP1_PLXNA1	916	0.0232439	0.406114	4.63039	6.40778e-10	1.10337e-08	Cerebellum	Secreted Signaling	SEMA3	Sema3d	NRP1_PLXNA1	NN-NN
Endo NN	ABC NN	WNT4_FZD4_LRP6	916	0.0506587	0.453057	3.89497	8.66893e-10	1.48008e-08	Cerebellum	Secreted Signaling	WNT	Wnt4	FZD4_LRP6	NN-NN
Endo NN	ABC NN	WNT4_FZD2_LRP6	916	0.091524	0.457424	3.04846	8.83481e-10	1.50712e-08	Cerebellum	Secreted Signaling	WNT	Wnt4	FZD2_LRP6	NN-NN
Endo NN	ABC NN	BMP6_ACVR1_ACVR2B	916	0.00777634	0.496725	4.07766	9.79508e-10	1.66575e-08	Cerebellum	Secreted Signaling	BMP	Bmp6	ACVR1_ACVR2B	NN-NN
Endo NN	ABC NN	LAMA4_ITGA6_ITGB4	916	0.138833	0.497817	2.72369	1.54761e-09	2.60116e-08	Cerebellum	ECM-Receptor	LAMININ	Lama4	ITGA6_ITGB4	NN-NN
Endo NN	ABC NN	SEMA3F_NRP2_PLXNA4	916	0.0527414	0.465066	3.75981	1.82803e-09	3.05877e-08	Cerebellum	Secreted Signaling	SEMA3	Sema3f	NRP2_PLXNA4	NN-NN
Endo NN	ABC NN	LAMA5_ITGA6_ITGB4	916	0.0843826	0.496725	2.81341	2.90999e-09	4.80121e-08	Cerebellum	ECM-Receptor	LAMININ	Lama5	ITGA6_ITGB4	NN-NN
Endo NN	ABC NN	LAMA3_ITGA9_ITGB1	916	0.164147	0.585153	2.09555	3.75408e-09	6.14737e-08	Cerebellum	ECM-Receptor	LAMININ	Lama3	ITGA9_ITGB1	NN-NN
Endo NN	ABC NN	LAMC1_ITGA6_ITGB4	916	0.115989	0.497817	2.60655	3.78305e-09	6.19174e-08	Cerebellum	ECM-Receptor	LAMININ	Lamc1	ITGA6_ITGB4	NN-NN
Endo NN	ABC NN	WNT4_FZD2_LRP5	916	0.0422425	0.457424	3.4126	4.01943e-09	6.56486e-08	Cerebellum	Secreted Signaling	WNT	Wnt4	FZD2_LRP5	NN-NN
Endo NN	ABC NN	WNT4_FZD7_LRP6	916	0.0548714	0.457424	3.40058	4.42965e-09	7.21619e-08	Cerebellum	Secreted Signaling	WNT	Wnt4	FZD7_LRP6	NN-NN
Endo NN	ABC NN	WNT4_FZD3_LRP5	916	0.0237292	0.457424	3.8008	4.60404e-09	7.49165e-08	Cerebellum	Secreted Signaling	WNT	Wnt4	FZD3_LRP5	NN-NN
Endo NN	ABC NN	WNT5B_FZD6	916	0.0359579	0.695415	2.05062	7.65677e-09	1.22567e-07	Cerebellum	Secreted Signaling	ncWNT	Wnt5b	Fzd6	NN-NN
Endo NN	ABC NN	SEMA3F_NRP2_PLXNA2	916	0.288665	0.469432	2.43799	8.21157e-09	1.31136e-07	Cerebellum	Secreted Signaling	SEMA3	Sema3f	NRP2_PLXNA2	NN-NN
Endo NN	ABC NN	WNT4_FZD1_LRP5	916	0.0263121	0.457424	3.87506	8.80893e-09	1.40351e-07	Cerebellum	Secreted Signaling	WNT	Wnt4	FZD1_LRP5	NN-NN
Endo NN	ABC NN	WNT4_FZD7_LRP5	916	0.0256048	0.457424	3.85962	8.81641e-09	1.40463e-07	Cerebellum	Secreted Signaling	WNT	Wnt4	FZD7_LRP5	NN-NN
Endo NN	ABC NN	LAMC3_ITGA6_ITGB1	916	0.090783	0.483624	3.30751	1.42147e-08	2.2316e-07	Cerebellum	ECM-Receptor	LAMININ	Lamc3	ITGA6_ITGB1	NN-NN
Endo NN	ABC NN	WNT5B_FZD9	916	0.0224396	0.650655	2.24111	1.42597e-08	2.2383e-07	Cerebellum	Secreted Signaling	ncWNT	Wnt5b	Fzd9	NN-NN
Endo NN	ABC NN	WNT4_FZD4_LRP5	916	0.0236876	0.453057	4.31563	1.55113e-08	2.42694e-07	Cerebellum	Secreted Signaling	WNT	Wnt4	FZD4_LRP5	NN-NN
Endo NN	ABC NN	VEGFA_VEGFR2	916	0.0353892	0.434498	2.94176	2.18346e-08	3.38152e-07	Cerebellum	Secreted Signaling	VEGF	Vegfa	Kdr	NN-NN
Endo NN	ABC NN	BMP4_BMPR1B_BMPR2	916	0.0322627	0.412664	8.43569	3.41203e-08	5.20592e-07	Cerebellum	Secreted Signaling	BMP	Bmp4	BMPR1B_BMPR2	NN-NN
Endo NN	ABC NN	WNT4_FZD6_LRP5	916	0.00902148	0.445415	3.61087	5.07582e-08	7.64927e-07	Cerebellum	Secreted Signaling	WNT	Wnt4	FZD6_LRP5	NN-NN
Endo NN	ABC NN	SEMA3D_NRP2_PLXNA4	916	0.012063	0.402838	4.04548	5.09859e-08	7.68163e-07	Cerebellum	Secreted Signaling	SEMA3	Sema3d	NRP2_PLXNA4	NN-NN
Endo NN	ABC NN	BMP6_BMPR1B_BMPR2	916	0.0272687	0.411572	4.32861	5.31338e-08	7.99264e-07	Cerebellum	Secreted Signaling	BMP	Bmp6	BMPR1B_BMPR2	NN-NN
Endo NN	ABC NN	WNT5B_FZD5	916	0.0157253	0.606987	2.41708	5.44053e-08	8.17687e-07	Cerebellum	Secreted Signaling	ncWNT	Wnt5b	Fzd5	NN-NN
Endo NN	ABC NN	EFNA3_EPHA3	916	0.00982499	0.633188	2.19984	7.30784e-08	1.08634e-06	Cerebellum	Cell-Cell Contact	EPHA	Efna3	Epha3	NN-NN
Endo NN	ABC NN	BMP6_ACVR1_ACVR2A	916	0.0296395	0.580786	3.36631	1.26303e-07	1.83829e-06	Cerebellum	Secreted Signaling	BMP	Bmp6	ACVR1_ACVR2A	NN-NN
Endo NN	ABC NN	WNT5A_FZD10	916	0.0675763	0.441048	2.63825	1.50884e-07	2.18098e-06	Cerebellum	Secreted Signaling	ncWNT	Wnt5a	Fzd10	NN-NN
Endo NN	ABC NN	LAMC3_ITGA6_ITGB4	916	0.040547	0.483624	3.4495	1.78772e-07	2.56733e-06	Cerebellum	ECM-Receptor	LAMININ	Lamc3	ITGA6_ITGB4	NN-NN
Endo NN	ABC NN	WNT4_FZD6_LRP6	916	0.0215192	0.445415	3.21319	2.00919e-07	2.87383e-06	Cerebellum	Secreted Signaling	WNT	Wnt4	FZD6_LRP6	NN-NN
Endo NN	ABC NN	BMP2_BMPR1B_BMPR2	916	0.0386832	0.411572	11.9636	3.12526e-07	4.3931e-06	Cerebellum	Secreted Signaling	BMP	Bmp2	BMPR1B_BMPR2	NN-NN
Endo NN	ABC NN	VEGFB_VEGFR1	916	0.0502829	0.768559	2.54974	4.717e-07	6.51328e-06	Cerebellum	Secreted Signaling	VEGF	Vegfb	Flt1	NN-NN
Endo NN	ABC NN	WNT4_FZD9_LRP6	916	0.0148782	0.414847	4.41175	5.23562e-07	7.20324e-06	Cerebellum	Secreted Signaling	WNT	Wnt4	FZD9_LRP6	NN-NN
Endo NN	ABC NN	WNT4_FZD9_LRP5	916	0.00631157	0.414847	4.68415	5.51974e-07	7.57551e-06	Cerebellum	Secreted Signaling	WNT	Wnt4	FZD9_LRP5	NN-NN
Endo NN	ABC NN	VEGFA_VEGFR1	916	0.0253248	0.552402	3.24259	2.59534e-06	3.31474e-05	Cerebellum	Secreted Signaling	VEGF	Vegfa	Flt1	NN-NN
Endo NN	ABC NN	SEMA3D_NRP2_PLXNA1	916	0.0185025	0.402838	3.51159	3.31443e-06	4.17829e-05	Cerebellum	Secreted Signaling	SEMA3	Sema3d	NRP2_PLXNA1	NN-NN
Endo NN	ABC NN	WNT5B_FZD8	916	0.0112702	0.515284	2.46413	3.67872e-06	4.60971e-05	Cerebellum	Secreted Signaling	ncWNT	Wnt5b	Fzd8	NN-NN
Endo NN	ABC NN	BMP6_BMPR1B_ACVR2A	916	0.00621244	0.411572	4.20707	4.93501e-06	6.08447e-05	Cerebellum	Secreted Signaling	BMP	Bmp6	BMPR1B_ACVR2A	NN-NN
Endo NN	ABC NN	SEMA3F_NRP2_PLXNA1	916	0.0679169	0.46179	2.80157	5.37195e-06	6.59632e-05	Cerebellum	Secreted Signaling	SEMA3	Sema3f	NRP2_PLXNA1	NN-NN
Endo NN	ABC NN	IGF2_ITGA6_ITGB4	916	0.0401453	0.429039	3.49091	2.27974e-05	0.000258116	Cerebellum	Secreted Signaling	IGF	Igf2	ITGA6_ITGB4	NN-NN
Endo NN	ABC NN	BMP4_BMPR1B_ACVR2A	916	0.00855185	0.412664	10.1585	3.52707e-05	0.000389428	Cerebellum	Secreted Signaling	BMP	Bmp4	BMPR1B_ACVR2A	NN-NN
Endo NN	ABC NN	BMP2_BMPR1B_ACVR2A	916	0.0126969	0.411572	17.5489	0.000111302	0.0011421	Cerebellum	Secreted Signaling	BMP	Bmp2	BMPR1B_ACVR2A	NN-NN
ABC NN	SMC NN	ANGPTL4_SDC4	286	0.528723	0.979021	2.00149	2.77026e-16	6.41886e-15	Cerebellum	Secreted Signaling	ANGPTL	Angptl4	Sdc4	NN-NN
ABC NN	SMC NN	RELN_ITGA3_ITGB1	286	0.153328	0.63986	2.783	1.47696e-08	2.31516e-07	Cerebellum	ECM-Receptor	RELN	Reln	ITGA3_ITGB1	NN-NN
ABC NN	SMC NN	LAMB3_ITGA9_ITGB1	286	0.370963	0.653846	2.05216	5.0313e-08	7.58448e-07	Cerebellum	ECM-Receptor	LAMININ	Lamb3	ITGA9_ITGB1	NN-NN
ABC NN	SMC NN	LAMB3_ITGA3_ITGB1	286	0.205723	0.646853	2.05878	1.15887e-06	1.53928e-05	Cerebellum	ECM-Receptor	LAMININ	Lamb3	ITGA3_ITGB1	NN-NN
ABC NN	SMC NN	ANGPTL4_ITGA5_ITGB1	286	0.318323	0.769231	2.2624	1.63198e-06	2.13142e-05	Cerebellum	Secreted Signaling	ANGPTL	Angptl4	ITGA5_ITGB1	NN-NN
ABC NN	SMC NN	INHBABB_ACVR1B_ACVR2B	286	0.00221942	0.793706	3.35028	3.13695e-06	3.96788e-05	Cerebellum	Secreted Signaling	ACTIVIN	Activin AB	ACVR1B_ACVR2B	NN-NN
ABC NN	SMC NN	TGFB3_ACVR1_TGFBR1	286	0.0479512	0.972028	2.31695	4.11009e-06	5.11804e-05	Cerebellum	Secreted Signaling	TGFb	Tgfb3	ACVR1_TGFbR	NN-NN
ABC NN	SMC NN	COL4A4_ITGA9_ITGB1	286	0.230693	0.538462	2.0318	3.40484e-05	0.000376606	Cerebellum	ECM-Receptor	COLLAGEN	Col4a4	ITGA9_ITGB1	NN-NN
ABC NN	SMC NN	SPP1_ITGAV_ITGB3	286	0.125038	0.863636	2.11099	4.04214e-05	0.000442282	Cerebellum	Secreted Signaling	SPP1	Spp1	ITGAV_ITGB3	NN-NN
ABC NN	SMC NN	INHABB_ACVR2B	286	0.00549873	0.86014	2.52146	4.61835e-05	0.000501684	Cerebellum	Secreted Signaling	ACTIVIN	Inhibin B	Acvr2b	NN-NN
ABC NN	SMC NN	WNT11_FZD1	286	0.0550241	0.797203	2.24987	5.83214e-05	0.000624277	Cerebellum	Secreted Signaling	ncWNT	Wnt11	Fzd1	NN-NN
ABC NN	SMC NN	WNT9A_FZD1_LRP5	286	0.0629846	0.905594	2.03492	0.000115447	0.00118148	Cerebellum	Secreted Signaling	WNT	Wnt9a	FZD1_LRP5	NN-NN
ABC NN	SMC NN	TGFB1_ACVR1_TGFBR1	286	0.0189984	0.972028	2.23144	0.000121939	0.00124312	Cerebellum	Secreted Signaling	TGFb	Tgfb1	ACVR1_TGFbR	NN-NN
ABC NN	SMC NN	SEMA3C_NRP2_PLXNA2	286	0.0102253	0.706294	3.27327	0.000206155	0.00202371	Cerebellum	Secreted Signaling	SEMA3	Sema3c	NRP2_PLXNA2	NN-NN
ABC NN	SMC NN	GDF11_TGFBR1_ACVR2B	286	0.006345	0.895105	2.58598	0.000492032	0.0045229	Cerebellum	Secreted Signaling	GDF	Gdf11	TGFBR1_ACVR2B	NN-NN
ABC NN	SMC NN	EGF_EGFR	286	0.00807571	0.475524	2.30187	0.000560974	0.00509755	Cerebellum	Secreted Signaling	EGF	Egf	Egfr	NN-NN
ABC NN	SMC NN	INHBABB_ACVR1B_ACVR2A	286	0.00226142	0.786713	2.55042	0.000708574	0.00631195	Cerebellum	Secreted Signaling	ACTIVIN	Activin AB	ACVR1B_ACVR2A	NN-NN
SMC NN	ABC NN	FN1_ITGAV_ITGB1	286	0.98942	0.947552	2.17844	1.28708e-12	2.57601e-11	Cerebellum	ECM-Receptor	FN1	Fn1	ITGAV_ITGB1	NN-NN
SMC NN	ABC NN	FN1_SDC4	286	0.724695	0.947552	2.00029	1.17305e-10	2.11839e-09	Cerebellum	ECM-Receptor	FN1	Fn1	Sdc4	NN-NN
SMC NN	ABC NN	FN1_ITGAV_ITGB8	286	0.637364	0.947552	2.29489	2.40869e-10	4.25908e-09	Cerebellum	ECM-Receptor	FN1	Fn1	ITGAV_ITGB8	NN-NN
SMC NN	ABC NN	FN1_CD44	286	0.290834	0.916084	2.52231	4.14961e-09	6.77227e-08	Cerebellum	ECM-Receptor	FN1	Fn1	Cd44	NN-NN
SMC NN	ABC NN	BMP2_BMPR1A_ACVR2B	286	0.207274	0.905594	2.16199	9.23276e-09	1.46828e-07	Cerebellum	Secreted Signaling	BMP	Bmp2	BMPR1A_ACVR2B	NN-NN
SMC NN	ABC NN	FN1_ITGA5_ITGB1	286	0.582434	0.940559	2.2488	1.02254e-08	1.6211e-07	Cerebellum	ECM-Receptor	FN1	Fn1	ITGA5_ITGB1	NN-NN
SMC NN	ABC NN	BMP6_BMPR1A_ACVR2B	286	0.155634	0.898601	2.31505	1.63286e-07	2.35359e-06	Cerebellum	Secreted Signaling	BMP	Bmp6	BMPR1A_ACVR2B	NN-NN
SMC NN	ABC NN	THBS1_ITGAV_ITGB3	286	0.150885	0.772727	2.31609	5.43774e-07	7.46712e-06	Cerebellum	ECM-Receptor	THBS	Thbs1	ITGAV_ITGB3	NN-NN
SMC NN	ABC NN	SEMA3C_NRP1_PLXNA4	286	0.183382	0.863636	2.55201	6.92092e-07	9.41277e-06	Cerebellum	Secreted Signaling	SEMA3	Sema3c	NRP1_PLXNA4	NN-NN
SMC NN	ABC NN	INHBA_ACVR1B_ACVR2B	286	0.0294425	0.909091	2.82473	1.07738e-06	1.43618e-05	Cerebellum	Secreted Signaling	ACTIVIN	Inhba	ACVR1B_ACVR2B	NN-NN
SMC NN	ABC NN	SEMA3B_NRP1_PLXNA2	286	0.286964	0.426573	2.8445	1.14212e-06	1.51798e-05	Cerebellum	Secreted Signaling	SEMA3	Sema3b	NRP1_PLXNA2	NN-NN
SMC NN	ABC NN	BMP6_ACVR1_ACVR2B	286	0.0343685	0.898601	2.4553	1.31867e-06	1.74124e-05	Cerebellum	Secreted Signaling	BMP	Bmp6	ACVR1_ACVR2B	NN-NN
SMC NN	ABC NN	EFNA5_EPHA4	286	0.111582	0.748252	2.54694	1.65052e-06	2.15421e-05	Cerebellum	Cell-Cell Contact	EPHA	Efna5	Epha4	NN-NN
SMC NN	ABC NN	COL6A2_CD44	286	0.0508193	0.632867	2.59382	3.5614e-06	4.47177e-05	Cerebellum	ECM-Receptor	COLLAGEN	Col6a2	Cd44	NN-NN
SMC NN	ABC NN	EFNA5_EPHA7	286	0.0664348	0.748252	2.29285	3.71583e-06	4.65383e-05	Cerebellum	Cell-Cell Contact	EPHA	Efna5	Epha7	NN-NN
SMC NN	ABC NN	WNT4_FZD1_LRP5	286	0.0382186	0.524476	3.69114	9.14244e-06	0.000109153	Cerebellum	Secreted Signaling	WNT	Wnt4	FZD1_LRP5	NN-NN
SMC NN	ABC NN	WNT4_FZD2_LRP5	286	0.058245	0.524476	3.00744	9.44441e-06	0.000112532	Cerebellum	Secreted Signaling	WNT	Wnt4	FZD2_LRP5	NN-NN
SMC NN	ABC NN	COL6A2_ITGA10_ITGB1	286	0.319907	0.65035	2.34285	1.07625e-05	0.000127373	Cerebellum	ECM-Receptor	COLLAGEN	Col6a2	ITGA10_ITGB1	NN-NN
SMC NN	ABC NN	NPY_NPY1R	286	0.0189234	0.548951	2.47678	1.52377e-05	0.000176713	Cerebellum	Secreted Signaling	NPY	Npy	Npy1r	NN-NN
SMC NN	ABC NN	FN1_ITGA3_ITGB1	286	0.278489	0.909091	2.30617	3.34598e-05	0.000370426	Cerebellum	ECM-Receptor	FN1	Fn1	ITGA3_ITGB1	NN-NN
SMC NN	ABC NN	WNT4_FZD4_LRP5	286	0.0374877	0.524476	3.72717	3.40892e-05	0.000377043	Cerebellum	Secreted Signaling	WNT	Wnt4	FZD4_LRP5	NN-NN
SMC NN	ABC NN	WNT4_FZD7_LRP5	286	0.0377787	0.524476	3.1418	3.81436e-05	0.000419214	Cerebellum	Secreted Signaling	WNT	Wnt4	FZD7_LRP5	NN-NN
SMC NN	ABC NN	FN1_ITGAV_ITGB3	286	0.0670896	0.727273	3.13397	5.95905e-05	0.000636851	Cerebellum	ECM-Receptor	FN1	Fn1	ITGAV_ITGB3	NN-NN
SMC NN	ABC NN	INHBA_ACVR1B_ACVR2A	286	0.0886838	1	2.24921	6.39717e-05	0.000680072	Cerebellum	Secreted Signaling	ACTIVIN	Inhba	ACVR1B_ACVR2A	NN-NN
SMC NN	ABC NN	WNT4_FZD1_LRP6	286	0.074487	0.524476	2.75804	6.85343e-05	0.000725456	Cerebellum	Secreted Signaling	WNT	Wnt4	FZD1_LRP6	NN-NN
SMC NN	ABC NN	SEMA3B_NRP1_PLXNA4	286	0.071998	0.423077	3.40682	7.44128e-05	0.000783071	Cerebellum	Secreted Signaling	SEMA3	Sema3b	NRP1_PLXNA4	NN-NN
SMC NN	ABC NN	SEMA3C_NRP1_PLXNA1	286	0.112407	0.856643	2.48671	7.8798e-05	0.000826083	Cerebellum	Secreted Signaling	SEMA3	Sema3c	NRP1_PLXNA1	NN-NN
SMC NN	ABC NN	WNT4_FZD3_LRP5	286	0.0323971	0.524476	2.71097	8.27064e-05	0.000864643	Cerebellum	Secreted Signaling	WNT	Wnt4	FZD3_LRP5	NN-NN
SMC NN	ABC NN	WNT4_FZD4_LRP6	286	0.0707393	0.524476	3.00253	8.48057e-05	0.000884937	Cerebellum	Secreted Signaling	WNT	Wnt4	FZD4_LRP6	NN-NN
SMC NN	ABC NN	WNT4_FZD2_LRP6	286	0.111833	0.524476	2.32203	8.55285e-05	0.000891883	Cerebellum	Secreted Signaling	WNT	Wnt4	FZD2_LRP6	NN-NN
SMC NN	ABC NN	LRRC4B_PTPRF	286	0.0363112	0.629371	2.01512	9.48302e-05	0.000982902	Cerebellum	Cell-Cell Contact	NGL	Lrrc4b	Ptprf	NN-NN
SMC NN	ABC NN	WNT9A_FZD4_LRP6	286	0.0359755	0.458042	3.47367	0.000112685	0.00115481	Cerebellum	Secreted Signaling	WNT	Wnt9a	FZD4_LRP6	NN-NN
SMC NN	ABC NN	WNT4_FZD7_LRP6	286	0.0719861	0.524476	2.66607	0.000119057	0.00121549	Cerebellum	Secreted Signaling	WNT	Wnt4	FZD7_LRP6	NN-NN
SMC NN	ABC NN	HBEGF_ERBB2_ERBB4	286	0.0427329	0.937063	2.13947	0.000127472	0.00129565	Cerebellum	Secreted Signaling	EGF	Hbegf	ERBB2_ERBB4	NN-NN
SMC NN	ABC NN	COL6A2_ITGAV_ITGB8	286	0.153095	0.65035	2.3723	0.000143856	0.00144971	Cerebellum	ECM-Receptor	COLLAGEN	Col6a2	ITGAV_ITGB8	NN-NN
SMC NN	ABC NN	WNT4_FZD9_LRP5	286	0.00910504	0.5	3.4673	0.000180676	0.00179006	Cerebellum	Secreted Signaling	WNT	Wnt4	FZD9_LRP5	NN-NN
SMC NN	ABC NN	WNT9A_FZD2_LRP5	286	0.0279176	0.458042	2.80831	0.000187276	0.00184989	Cerebellum	Secreted Signaling	WNT	Wnt9a	FZD2_LRP5	NN-NN
SMC NN	ABC NN	WNT9A_FZD7_LRP6	286	0.0403529	0.458042	3.17736	0.000199966	0.0019666	Cerebellum	Secreted Signaling	WNT	Wnt9a	FZD7_LRP6	NN-NN
SMC NN	ABC NN	WNT4_FZD5_LRP6	286	0.0147167	0.472028	3.78858	0.00020887	0.00204833	Cerebellum	Secreted Signaling	WNT	Wnt4	FZD5_LRP6	NN-NN
SMC NN	ABC NN	WNT9A_FZD1_LRP6	286	0.0385011	0.458042	2.98983	0.000209902	0.00205776	Cerebellum	Secreted Signaling	WNT	Wnt9a	FZD1_LRP6	NN-NN
SMC NN	ABC NN	WNT4_FZD9_LRP6	286	0.0178567	0.503497	2.93781	0.000215399	0.00210818	Cerebellum	Secreted Signaling	WNT	Wnt4	FZD9_LRP6	NN-NN
SMC NN	ABC NN	WNT9A_FZD2_LRP6	286	0.0601607	0.458042	2.75713	0.000228181	0.00222466	Cerebellum	Secreted Signaling	WNT	Wnt9a	FZD2_LRP6	NN-NN
SMC NN	ABC NN	WNT9A_FZD4_LRP5	286	0.0171607	0.458042	3.51826	0.000239468	0.00232731	Cerebellum	Secreted Signaling	WNT	Wnt9a	FZD4_LRP5	NN-NN
SMC NN	ABC NN	WNT9A_FZD1_LRP5	286	0.0179196	0.458042	3.19361	0.0002498	0.0024194	Cerebellum	Secreted Signaling	WNT	Wnt9a	FZD1_LRP5	NN-NN
SMC NN	ABC NN	WNT9A_FZD7_LRP5	286	0.0190815	0.458042	3.13508	0.000279961	0.00268801	Cerebellum	Secreted Signaling	WNT	Wnt9a	FZD7_LRP5	NN-NN
SMC NN	ABC NN	WNT4_FZD5_LRP5	286	0.00757984	0.472028	4.81502	0.000340862	0.00322401	Cerebellum	Secreted Signaling	WNT	Wnt4	FZD5_LRP5	NN-NN
SMC NN	ABC NN	WNT9A_FZD3_LRP6	286	0.033447	0.458042	2.53894	0.000383602	0.00359581	Cerebellum	Secreted Signaling	WNT	Wnt9a	FZD3_LRP6	NN-NN
SMC NN	ABC NN	WNT9A_FZD9_LRP6	286	0.00966237	0.440559	3.44448	0.000460544	0.00425879	Cerebellum	Secreted Signaling	WNT	Wnt9a	FZD9_LRP6	NN-NN
SMC NN	ABC NN	WNT9A_FZD3_LRP5	286	0.015114	0.458042	2.6635	0.00046784	0.00432114	Cerebellum	Secreted Signaling	WNT	Wnt9a	FZD3_LRP5	NN-NN
SMC NN	ABC NN	WNT4_FZD6_LRP5	286	0.0115711	0.517483	2.69447	0.000472203	0.00435804	Cerebellum	Secreted Signaling	WNT	Wnt4	FZD6_LRP5	NN-NN
SMC NN	ABC NN	COL6A1_ITGA10_ITGB1	286	0.197474	0.41958	2.62504	0.000485246	0.00446646	Cerebellum	ECM-Receptor	COLLAGEN	Col6a1	ITGA10_ITGB1	NN-NN
SMC NN	ABC NN	SEMA3B_NRP1_PLXNA1	286	0.0416287	0.416084	3.34054	0.00055159	0.00501873	Cerebellum	Secreted Signaling	SEMA3	Sema3b	NRP1_PLXNA1	NN-NN
SMC NN	ABC NN	FN1_ITGA8_ITGB1	286	0.0947571	0.622378	2.64671	0.00056539	0.00513421	Cerebellum	ECM-Receptor	FN1	Fn1	ITGA8_ITGB1	NN-NN
SMC NN	ABC NN	WNT4_FZD3_LRP6	286	0.0641876	0.524476	2.13713	0.000605976	0.00547162	Cerebellum	Secreted Signaling	WNT	Wnt4	FZD3_LRP6	NN-NN
SMC NN	ABC NN	COL6A1_CD44	286	0.0333169	0.405594	3.13759	0.000945198	0.00819535	Cerebellum	ECM-Receptor	COLLAGEN	Col6a1	Cd44	NN-NN
SMC NN	ABC NN	BMP2_BMPR1B_ACVR2B	286	0.0107574	0.685315	2.5326	0.00106379	0.00911808	Cerebellum	Secreted Signaling	BMP	Bmp2	BMPR1B_ACVR2B	NN-NN
ABC NN	VLMC NN	CDH1_CDH1	3292	0.269074	0.414642	5.80895	0	0	Cerebellum	Cell-Cell Contact	CDH	Cdh1	Cdh1	NN-NN
ABC NN	VLMC NN	EFNB2_EPHB2	3292	0.0826149	0.856622	3.61966	0	0	Cerebellum	Cell-Cell Contact	EPHB	Efnb2	Ephb2	NN-NN
ABC NN	VLMC NN	EFNB3_EPHB2	3292	0.0613202	0.826549	3.21407	0	0	Cerebellum	Cell-Cell Contact	EPHB	Efnb3	Ephb2	NN-NN
ABC NN	VLMC NN	EFNB1_EPHB2	3292	0.127641	0.85966	3.0786	0	0	Cerebellum	Cell-Cell Contact	EPHB	Efnb1	Ephb2	NN-NN
ABC NN	VLMC NN	MDK_ALK	3292	0.0817098	0.664945	3.03142	0	0	Cerebellum	Secreted Signaling	MK	Mdk	Alk	NN-NN
ABC NN	VLMC NN	HBEGF_EGFR	3292	0.0603083	0.522175	2.99215	0	0	Cerebellum	Secreted Signaling	EGF	Hbegf	Egfr	NN-NN
ABC NN	VLMC NN	CXCL12_ACKR3	3292	0.391208	0.88062	2.90025	0	0	Cerebellum	Secreted Signaling	CXCL	Cxcl12	Ackr3	NN-NN
ABC NN	VLMC NN	MIF_ACKR3	3292	0.431559	0.881227	2.83627	0	0	Cerebellum	Secreted Signaling	MIF	Mif	Ackr3	NN-NN
ABC NN	VLMC NN	PTN_ALK	3292	1.02818	0.721446	2.76745	0	0	Cerebellum	Secreted Signaling	PTN	Ptn	Alk	NN-NN
ABC NN	VLMC NN	EFNA5_EPHB2	3292	0.27398	0.85966	2.74186	0	0	Cerebellum	Cell-Cell Contact	EPHA	Efna5	Ephb2	NN-NN
ABC NN	VLMC NN	WNT16_FZD10_LRP6	3292	0.118967	0.851458	2.42217	0	0	Cerebellum	Secreted Signaling	WNT	Wnt16	FZD10_LRP6	NN-NN
ABC NN	VLMC NN	EFNB2_EPHA4	3292	0.177625	0.965978	2.41137	0	0	Cerebellum	Cell-Cell Contact	EPHB	Efnb2	Epha4	NN-NN
ABC NN	VLMC NN	CLDN11_CLDN11	3292	1.20917	0.933475	2.35915	0	0	Cerebellum	Cell-Cell Contact	CLDN	Cldn11	Cldn11	NN-NN
ABC NN	VLMC NN	LAMA5_SV2A	3292	0.041084	0.771264	2.31465	0	0	Cerebellum	ECM-Receptor	LAMININ	Lama5	Sv2a	NN-NN
ABC NN	VLMC NN	NPY_NPY1R	3292	0.0322066	0.695018	2.28373	0	0	Cerebellum	Secreted Signaling	NPY	Npy	Npy1r	NN-NN
ABC NN	VLMC NN	LAMA4_ITGA9_ITGB1	3292	0.49241	0.9274	2.25579	0	0	Cerebellum	ECM-Receptor	LAMININ	Lama4	ITGA9_ITGB1	NN-NN
ABC NN	VLMC NN	PGF_VEGFR1	3292	0.516247	0.917983	2.21539	0	0	Cerebellum	Secreted Signaling	VEGF	Pgf	Flt1	NN-NN
ABC NN	VLMC NN	EFNB3_EPHA4	3292	0.136431	0.93469	2.20804	0	0	Cerebellum	Cell-Cell Contact	EPHB	Efnb3	Epha4	NN-NN
ABC NN	VLMC NN	WNT5B_FZD7	3292	0.0781798	0.739368	2.18333	0	0	Cerebellum	Secreted Signaling	ncWNT	Wnt5b	Fzd7	NN-NN
ABC NN	VLMC NN	ANGPTL4_SDC1	3292	0.0494774	0.790097	2.175	0	0	Cerebellum	Secreted Signaling	ANGPTL	Angptl4	Sdc1	NN-NN
ABC NN	VLMC NN	THBS2_SDC1	3292	0.0947874	0.81045	2.15786	0	0	Cerebellum	ECM-Receptor	THBS	Thbs2	Sdc1	NN-NN
ABC NN	VLMC NN	EFNB1_EPHA4	3292	0.274904	0.969623	2.13753	0	0	Cerebellum	Cell-Cell Contact	EPHB	Efnb1	Epha4	NN-NN
ABC NN	VLMC NN	VEGFB_VEGFR1	3292	0.476231	0.949575	2.13609	0	0	Cerebellum	Secreted Signaling	VEGF	Vegfb	Flt1	NN-NN
ABC NN	VLMC NN	LAMB2_ITGA9_ITGB1	3292	0.608327	0.942588	2.12923	0	0	Cerebellum	ECM-Receptor	LAMININ	Lamb2	ITGA9_ITGB1	NN-NN
ABC NN	VLMC NN	COL6A3_ITGA9_ITGB1	3292	0.372796	0.914945	2.12574	0	0	Cerebellum	ECM-Receptor	COLLAGEN	Col6a3	ITGA9_ITGB1	NN-NN
ABC NN	VLMC NN	KITL_KIT	3292	0.59817	0.991191	2.11008	0	0	Cerebellum	Secreted Signaling	KIT	Kitl	Kit	NN-NN
ABC NN	VLMC NN	EFNA4_EPHA8	3292	0.0373502	0.862394	2.09991	0	0	Cerebellum	Cell-Cell Contact	EPHA	Efna4	Epha8	NN-NN
ABC NN	VLMC NN	LAMA4_SV2A	3292	0.238117	0.964459	2.0932	0	0	Cerebellum	ECM-Receptor	LAMININ	Lama4	Sv2a	NN-NN
ABC NN	VLMC NN	LAMC1_ITGA9_ITGB1	3292	0.604977	0.942284	2.08927	0	0	Cerebellum	ECM-Receptor	LAMININ	Lamc1	ITGA9_ITGB1	NN-NN
ABC NN	VLMC NN	SPP1_ITGA9_ITGB1	3292	0.593732	0.936209	2.08532	0	0	Cerebellum	Secreted Signaling	SPP1	Spp1	ITGA9_ITGB1	NN-NN
ABC NN	VLMC NN	EFNA4_EPHA4	3292	0.0805237	0.938639	2.0792	0	0	Cerebellum	Cell-Cell Contact	EPHA	Efna4	Epha4	NN-NN
ABC NN	VLMC NN	WNT11_FZD7	3292	0.0735136	0.837789	2.07909	0	0	Cerebellum	Secreted Signaling	ncWNT	Wnt11	Fzd7	NN-NN
ABC NN	VLMC NN	COL4A1_ITGA9_ITGB1	3292	0.464921	0.941373	2.04966	0	0	Cerebellum	ECM-Receptor	COLLAGEN	Col4a1	ITGA9_ITGB1	NN-NN
ABC NN	VLMC NN	WNT16_FZD7_LRP6	3292	0.260904	0.95322	2.0477	0	0	Cerebellum	Secreted Signaling	WNT	Wnt16	FZD7_LRP6	NN-NN
ABC NN	VLMC NN	COL6A1_ITGA9_ITGB1	3292	1.02716	0.942284	2.02435	0	0	Cerebellum	ECM-Receptor	COLLAGEN	Col6a1	ITGA9_ITGB1	NN-NN
ABC NN	VLMC NN	COL6A2_ITGA9_ITGB1	3292	1.0164	0.941677	2.01782	0	0	Cerebellum	ECM-Receptor	COLLAGEN	Col6a2	ITGA9_ITGB1	NN-NN
ABC NN	VLMC NN	EFNA5_EPHA8	3292	0.29063	0.888214	2.0143	0	0	Cerebellum	Cell-Cell Contact	EPHA	Efna5	Epha8	NN-NN
ABC NN	VLMC NN	COL4A2_ITGA9_ITGB1	3292	0.372514	0.942284	2.00329	0	0	Cerebellum	ECM-Receptor	COLLAGEN	Col4a2	ITGA9_ITGB1	NN-NN
ABC NN	VLMC NN	COL6A1_SDC1	3292	0.317261	0.821081	2.0017	0	0	Cerebellum	ECM-Receptor	COLLAGEN	Col6a1	Sdc1	NN-NN
ABC NN	VLMC NN	EFNA2_EPHA4	3292	0.0360275	0.749392	2.3187	2.8026e-45	1.24349e-43	Cerebellum	Cell-Cell Contact	EPHA	Efna2	Epha4	NN-NN
ABC NN	VLMC NN	TNXB_ITGA9_ITGB1	3292	0.344537	0.770352	2.05263	2.21713e-40	9.17066e-39	Cerebellum	ECM-Receptor	TENASCIN	Tnxb	ITGA9_ITGB1	NN-NN
ABC NN	VLMC NN	TGFA_EGFR	3292	0.0688205	0.595687	2.09731	1.05296e-39	4.30669e-38	Cerebellum	Secreted Signaling	EGF	Tgfa	Egfr	NN-NN
ABC NN	VLMC NN	EFNA3_EPHA4	3292	0.0438517	0.746355	2.00609	4.71723e-38	1.87585e-36	Cerebellum	Cell-Cell Contact	EPHA	Efna3	Epha4	NN-NN
ABC NN	VLMC NN	TNFSF10_TNFRSF10B	3292	0.00476008	0.405832	2.96937	2.77809e-37	1.08897e-35	Cerebellum	Secreted Signaling	TRAIL	Tnfsf10	Tnfrsf10b	NN-NN
ABC NN	VLMC NN	COL6A3_SDC1	3292	0.085823	0.797084	2.02299	1.29947e-36	5.02793e-35	Cerebellum	ECM-Receptor	COLLAGEN	Col6a3	Sdc1	NN-NN
ABC NN	VLMC NN	LAMC2_SV2A	3292	0.0395184	0.52825	2.54989	1.90404e-36	7.34415e-35	Cerebellum	ECM-Receptor	LAMININ	Lamc2	Sv2a	NN-NN
ABC NN	VLMC NN	EGF_EGFR	3292	0.0271991	0.423147	2.39866	2.01086e-36	7.75015e-35	Cerebellum	Secreted Signaling	EGF	Egf	Egfr	NN-NN
ABC NN	VLMC NN	LAMA5_ITGA9_ITGB1	3292	0.117046	0.744836	2.35404	4.44921e-36	1.7046e-34	Cerebellum	ECM-Receptor	LAMININ	Lama5	ITGA9_ITGB1	NN-NN
ABC NN	VLMC NN	VEGFC_VEGFR2	3292	0.0786432	0.624241	2.79604	4.61605e-36	1.76783e-34	Cerebellum	Secreted Signaling	VEGF	Vegfc	Kdr	NN-NN
ABC NN	VLMC NN	EFNA2_EPHA8	3292	0.0158194	0.689247	2.20692	6.204e-32	2.19911e-30	Cerebellum	Cell-Cell Contact	EPHA	Efna2	Epha8	NN-NN
ABC NN	VLMC NN	THBS3_SDC1	3292	0.00876742	0.613001	2.05908	1.3987e-31	4.92087e-30	Cerebellum	ECM-Receptor	THBS	Thbs3	Sdc1	NN-NN
ABC NN	VLMC NN	TNXB_SDC1	3292	0.0864202	0.668894	2.05789	2.1629e-31	7.57622e-30	Cerebellum	ECM-Receptor	TENASCIN	Tnxb	Sdc1	NN-NN
ABC NN	VLMC NN	VEGFA_VEGFR2	3292	0.0546441	0.636087	2.46514	3.23825e-30	1.10736e-28	Cerebellum	Secreted Signaling	VEGF	Vegfa	Kdr	NN-NN
ABC NN	VLMC NN	LAMC2_ITGA9_ITGB1	3292	0.102686	0.511543	2.6627	5.20415e-29	1.73581e-27	Cerebellum	ECM-Receptor	LAMININ	Lamc2	ITGA9_ITGB1	NN-NN
ABC NN	VLMC NN	WNT5B_FZD10	3292	0.0312108	0.660389	2.12935	4.83369e-28	1.57974e-26	Cerebellum	Secreted Signaling	ncWNT	Wnt5b	Fzd10	NN-NN
ABC NN	VLMC NN	WNT16_FZD10_LRP5	3292	0.045543	0.844168	2.10772	2.45029e-25	7.49291e-24	Cerebellum	Secreted Signaling	WNT	Wnt16	FZD10_LRP5	NN-NN
ABC NN	VLMC NN	LAMB3_ITGA9_ITGB1	3292	0.0447395	0.553767	2.2632	4.40708e-23	1.27102e-21	Cerebellum	ECM-Receptor	LAMININ	Lamb3	ITGA9_ITGB1	NN-NN
ABC NN	VLMC NN	VEGFD_VEGFR2	3292	0.0385391	0.535237	2.60746	1.00742e-21	2.79251e-20	Cerebellum	Secreted Signaling	VEGF	Vegfd	Kdr	NN-NN
ABC NN	VLMC NN	WNT6_FZD10_LRP6	3292	0.0433406	0.50486	2.04747	1.44442e-20	3.86865e-19	Cerebellum	Secreted Signaling	WNT	Wnt6	FZD10_LRP6	NN-NN
ABC NN	VLMC NN	HBEGF_EGFR_ERBB2	3292	0.00599596	0.421324	3.26471	1.56105e-20	4.17423e-19	Cerebellum	Secreted Signaling	EGF	Hbegf	EGFR_ERBB2	NN-NN
ABC NN	VLMC NN	COL4A4_ITGA9_ITGB1	3292	0.0235193	0.433171	2.38394	5.24173e-20	1.37694e-18	Cerebellum	ECM-Receptor	COLLAGEN	Col4a4	ITGA9_ITGB1	NN-NN
ABC NN	VLMC NN	LAMC2_ITGAV_ITGB8	3292	0.042697	0.493317	2.33648	5.3811e-16	1.23468e-14	Cerebellum	ECM-Receptor	LAMININ	Lamc2	ITGAV_ITGB8	NN-NN
ABC NN	VLMC NN	COL9A2_ITGA9_ITGB1	3292	0.0446706	0.468712	2.29354	1.09893e-15	2.49618e-14	Cerebellum	ECM-Receptor	COLLAGEN	Col9a2	ITGA9_ITGB1	NN-NN
ABC NN	VLMC NN	TGFA_EGFR_ERBB2	3292	0.00712368	0.464763	2.42129	1.01326e-13	2.13152e-12	Cerebellum	Secreted Signaling	EGF	Tgfa	EGFR_ERBB2	NN-NN
ABC NN	VLMC NN	COL9A2_SDC1	3292	0.007267	0.407959	2.30082	2.18218e-13	4.51651e-12	Cerebellum	ECM-Receptor	COLLAGEN	Col9a2	Sdc1	NN-NN
ABC NN	VLMC NN	COL4A4_ITGAV_ITGB8	3292	0.00919322	0.417983	2.33901	5.06882e-12	9.84668e-11	Cerebellum	ECM-Receptor	COLLAGEN	Col4a4	ITGAV_ITGB8	NN-NN
ABC NN	VLMC NN	COL4A4_ITGA10_ITGB1	3292	0.00911498	0.407959	2.20882	5.21697e-12	1.01265e-10	Cerebellum	ECM-Receptor	COLLAGEN	Col4a4	ITGA10_ITGB1	NN-NN
ABC NN	VLMC NN	COL9A2_ITGA10_ITGB1	3292	0.0179057	0.44836	2.26171	8.47847e-11	1.54182e-09	Cerebellum	ECM-Receptor	COLLAGEN	Col9a2	ITGA10_ITGB1	NN-NN
ABC NN	VLMC NN	COL9A2_ITGAV_ITGB8	3292	0.0185257	0.461422	2.17481	2.66934e-09	4.41768e-08	Cerebellum	ECM-Receptor	COLLAGEN	Col9a2	ITGAV_ITGB8	NN-NN
VLMC NN	ABC NN	WNT6_FZD5_LRP6	3292	0.177464	0.8226	4.57009	0	0	Cerebellum	Secreted Signaling	WNT	Wnt6	FZD5_LRP6	NN-NN
VLMC NN	ABC NN	WNT6_FZD5_LRP5	3292	0.0857843	0.8226	4.55795	0	0	Cerebellum	Secreted Signaling	WNT	Wnt6	FZD5_LRP5	NN-NN
VLMC NN	ABC NN	WNT6_FZD8_LRP5	3292	0.0662737	0.762454	4.50038	0	0	Cerebellum	Secreted Signaling	WNT	Wnt6	FZD8_LRP5	NN-NN
VLMC NN	ABC NN	WNT6_FZD8_LRP6	3292	0.140481	0.762454	4.48724	0	0	Cerebellum	Secreted Signaling	WNT	Wnt6	FZD8_LRP6	NN-NN
VLMC NN	ABC NN	WNT6_FZD9_LRP6	3292	0.218905	0.895808	4.14297	0	0	Cerebellum	Secreted Signaling	WNT	Wnt6	FZD9_LRP6	NN-NN
VLMC NN	ABC NN	WNT6_FZD9_LRP5	3292	0.107112	0.895808	4.027	0	0	Cerebellum	Secreted Signaling	WNT	Wnt6	FZD9_LRP5	NN-NN
VLMC NN	ABC NN	WNT5B_FZD5	3292	0.0591068	0.811361	3.6411	0	0	Cerebellum	Secreted Signaling	ncWNT	Wnt5b	Fzd5	NN-NN
VLMC NN	ABC NN	WNT5B_FZD8	3292	0.0476375	0.750304	3.60894	0	0	Cerebellum	Secreted Signaling	ncWNT	Wnt5b	Fzd8	NN-NN
VLMC NN	ABC NN	WNT6_FZD7_LRP5	3292	0.359947	0.973572	3.48583	0	0	Cerebellum	Secreted Signaling	WNT	Wnt6	FZD7_LRP5	NN-NN
VLMC NN	ABC NN	FN1_ITGAV_ITGB3	3292	0.11453	0.604192	3.44208	0	0	Cerebellum	ECM-Receptor	FN1	Fn1	ITGAV_ITGB3	NN-NN
VLMC NN	ABC NN	WNT6_FZD4_LRP5	3292	0.320668	0.966586	3.43562	0	0	Cerebellum	Secreted Signaling	WNT	Wnt6	FZD4_LRP5	NN-NN
VLMC NN	ABC NN	SEMA3B_NRP2_PLXNA4	3292	0.0704548	0.84356	3.42308	0	0	Cerebellum	Secreted Signaling	SEMA3	Sema3b	NRP2_PLXNA4	NN-NN
VLMC NN	ABC NN	SEMA3A_NRP1_PLXNA1	3292	0.489228	0.95808	3.36919	0	0	Cerebellum	Secreted Signaling	SEMA3	Sema3a	NRP1_PLXNA1	NN-NN
VLMC NN	ABC NN	WNT6_FZD7_LRP6	3292	0.643947	0.973876	3.36894	0	0	Cerebellum	Secreted Signaling	WNT	Wnt6	FZD7_LRP6	NN-NN
VLMC NN	ABC NN	LAMC2_CD44	3292	0.0311578	0.534022	3.36238	0	0	Cerebellum	ECM-Receptor	LAMININ	Lamc2	Cd44	NN-NN
VLMC NN	ABC NN	WNT6_FZD1_LRP5	3292	0.359425	0.975699	3.33715	0	0	Cerebellum	Secreted Signaling	WNT	Wnt6	FZD1_LRP5	NN-NN
VLMC NN	ABC NN	LAMC2_ITGAV_ITGB8	3292	0.105101	0.557108	3.32861	0	0	Cerebellum	ECM-Receptor	LAMININ	Lamc2	ITGAV_ITGB8	NN-NN
VLMC NN	ABC NN	WNT6_FZD6_LRP5	3292	0.149255	0.961422	3.32523	0	0	Cerebellum	Secreted Signaling	WNT	Wnt6	FZD6_LRP5	NN-NN
VLMC NN	ABC NN	WNT6_FZD2_LRP5	3292	0.54474	0.976914	3.31053	0	0	Cerebellum	Secreted Signaling	WNT	Wnt6	FZD2_LRP5	NN-NN
VLMC NN	ABC NN	SEMA3B_NRP1_PLXNA4	3292	0.202914	0.844775	3.30885	0	0	Cerebellum	Secreted Signaling	SEMA3	Sema3b	NRP1_PLXNA4	NN-NN
VLMC NN	ABC NN	SEMA3B_NRP2_PLXNA1	3292	0.104981	0.829283	3.2869	0	0	Cerebellum	Secreted Signaling	SEMA3	Sema3b	NRP2_PLXNA1	NN-NN
VLMC NN	ABC NN	SEMA3A_NRP1_PLXNA4	3292	0.704698	0.973876	3.24773	0	0	Cerebellum	Secreted Signaling	SEMA3	Sema3a	NRP1_PLXNA4	NN-NN
VLMC NN	ABC NN	SEMA3B_NRP1_PLXNA1	3292	0.121939	0.831106	3.24369	0	0	Cerebellum	Secreted Signaling	SEMA3	Sema3b	NRP1_PLXNA1	NN-NN
VLMC NN	ABC NN	WNT6_FZD6_LRP6	3292	0.311192	0.961725	3.23296	0	0	Cerebellum	Secreted Signaling	WNT	Wnt6	FZD6_LRP6	NN-NN
VLMC NN	ABC NN	WNT6_FZD4_LRP6	3292	0.569605	0.966889	3.2119	0	0	Cerebellum	Secreted Signaling	WNT	Wnt6	FZD4_LRP6	NN-NN
VLMC NN	ABC NN	WNT5B_FZD9	3292	0.0866389	0.88305	3.19374	0	0	Cerebellum	Secreted Signaling	ncWNT	Wnt5b	Fzd9	NN-NN
VLMC NN	ABC NN	WNT6_FZD1_LRP6	3292	0.6613	0.976002	3.13951	0	0	Cerebellum	Secreted Signaling	WNT	Wnt6	FZD1_LRP6	NN-NN
VLMC NN	ABC NN	WNT6_FZD3_LRP5	3292	0.356564	0.977217	3.13275	0	0	Cerebellum	Secreted Signaling	WNT	Wnt6	FZD3_LRP5	NN-NN
VLMC NN	ABC NN	WNT6_FZD2_LRP6	3292	0.95296	0.977217	3.12431	0	0	Cerebellum	Secreted Signaling	WNT	Wnt6	FZD2_LRP6	NN-NN
VLMC NN	ABC NN	FN1_ITGA3_ITGB1	3292	0.456728	0.835358	3.12297	0	0	Cerebellum	ECM-Receptor	FN1	Fn1	ITGA3_ITGB1	NN-NN
VLMC NN	ABC NN	LAMC2_DAG1	3292	0.153632	0.557412	3.10686	0	0	Cerebellum	ECM-Receptor	LAMININ	Lamc2	Dag1	NN-NN
VLMC NN	ABC NN	FN1_SDC1	3292	0.087677	0.737849	3.09468	0	0	Cerebellum	ECM-Receptor	FN1	Fn1	Sdc1	NN-NN
VLMC NN	ABC NN	COL9A2_SDC1	3292	0.0456167	0.815614	3.0628	0	0	Cerebellum	ECM-Receptor	COLLAGEN	Col9a2	Sdc1	NN-NN
VLMC NN	ABC NN	WNT5B_FZD7	3292	0.319612	0.958384	3.05235	0	0	Cerebellum	Secreted Signaling	ncWNT	Wnt5b	Fzd7	NN-NN
VLMC NN	ABC NN	AGT_AGTR1B	3292	0.0730576	0.486027	3.05007	0	0	Cerebellum	Secreted Signaling	AGT	Agt	Agtr1b	NN-NN
VLMC NN	ABC NN	COL9A2_ITGA9_ITGB1	3292	0.179108	0.577764	3.02431	0	0	Cerebellum	ECM-Receptor	COLLAGEN	Col9a2	ITGA9_ITGB1	NN-NN
VLMC NN	ABC NN	SEMA3B_NRP2_PLXNA2	3292	0.548366	0.847205	2.97343	0	0	Cerebellum	Secreted Signaling	SEMA3	Sema3b	NRP2_PLXNA2	NN-NN
VLMC NN	ABC NN	WNT6_FZD3_LRP6	3292	0.670639	0.977521	2.95181	0	0	Cerebellum	Secreted Signaling	WNT	Wnt6	FZD3_LRP6	NN-NN
VLMC NN	ABC NN	COL9A2_ITGA3_ITGB1	3292	0.33681	0.917072	2.91761	0	0	Cerebellum	ECM-Receptor	COLLAGEN	Col9a2	ITGA3_ITGB1	NN-NN
VLMC NN	ABC NN	SEMA3A_NRP1_PLXNA3	3292	0.144556	0.721446	2.86319	0	0	Cerebellum	Secreted Signaling	SEMA3	Sema3a	NRP1_PLXNA3	NN-NN
VLMC NN	ABC NN	WNT5B_FZD2	3292	0.532583	0.961422	2.85202	0	0	Cerebellum	Secreted Signaling	ncWNT	Wnt5b	Fzd2	NN-NN
VLMC NN	ABC NN	FN1_CD44	3292	0.418877	0.84599	2.81426	0	0	Cerebellum	ECM-Receptor	FN1	Fn1	Cd44	NN-NN
VLMC NN	ABC NN	WNT5B_FZD4	3292	0.261588	0.952005	2.8129	0	0	Cerebellum	Secreted Signaling	ncWNT	Wnt5b	Fzd4	NN-NN
VLMC NN	ABC NN	WNT5B_FZD1	3292	0.32155	0.959903	2.79812	0	0	Cerebellum	Secreted Signaling	ncWNT	Wnt5b	Fzd1	NN-NN
VLMC NN	ABC NN	FN1_ITGA5_ITGB1	3292	0.762293	0.869684	2.78828	0	0	Cerebellum	ECM-Receptor	FN1	Fn1	ITGA5_ITGB1	NN-NN
VLMC NN	ABC NN	SEMA3B_NRP1_PLXNA2	3292	0.710491	0.84842	2.78418	0	0	Cerebellum	Secreted Signaling	SEMA3	Sema3b	NRP1_PLXNA2	NN-NN
VLMC NN	ABC NN	FGF1_FGFR3	3292	0.0793362	0.853281	2.77215	0	0	Cerebellum	Secreted Signaling	FGF	Fgf1	Fgfr3	NN-NN
VLMC NN	ABC NN	SEMA3D_NRP2_PLXNA4	3292	0.271597	0.946841	2.75818	0	0	Cerebellum	Secreted Signaling	SEMA3	Sema3d	NRP2_PLXNA4	NN-NN
VLMC NN	ABC NN	FN1_ITGAV_ITGB8	3292	0.878301	0.885784	2.74598	0	0	Cerebellum	ECM-Receptor	FN1	Fn1	ITGAV_ITGB8	NN-NN
VLMC NN	ABC NN	COL9A2_ITGA1_ITGB1	3292	0.396688	0.76367	2.73858	0	0	Cerebellum	ECM-Receptor	COLLAGEN	Col9a2	ITGA1_ITGB1	NN-NN
VLMC NN	ABC NN	COL9A2_ITGA11_ITGB1	3292	0.371963	0.846294	2.72929	0	0	Cerebellum	ECM-Receptor	COLLAGEN	Col9a2	ITGA11_ITGB1	NN-NN
VLMC NN	ABC NN	SEMA3D_NRP2_PLXNA1	3292	0.351658	0.931045	2.72006	0	0	Cerebellum	Secreted Signaling	SEMA3	Sema3d	NRP2_PLXNA1	NN-NN
VLMC NN	ABC NN	COL9A2_CD44	3292	0.278617	0.931652	2.7195	0	0	Cerebellum	ECM-Receptor	COLLAGEN	Col9a2	Cd44	NN-NN
VLMC NN	ABC NN	FN1_ITGAV_ITGB1	3292	1.2513	0.886695	2.65631	0	0	Cerebellum	ECM-Receptor	FN1	Fn1	ITGAV_ITGB1	NN-NN
VLMC NN	ABC NN	COL9A2_ITGAV_ITGB8	3292	0.703688	0.975091	2.6203	0	0	Cerebellum	ECM-Receptor	COLLAGEN	Col9a2	ITGAV_ITGB8	NN-NN
VLMC NN	ABC NN	SEMA3D_NRP1_PLXNA1	3292	0.421749	0.93226	2.60476	0	0	Cerebellum	Secreted Signaling	SEMA3	Sema3d	NRP1_PLXNA1	NN-NN
VLMC NN	ABC NN	FN1_SDC4	3292	1.03784	0.886695	2.56666	0	0	Cerebellum	ECM-Receptor	FN1	Fn1	Sdc4	NN-NN
VLMC NN	ABC NN	WNT5B_FZD3	3292	0.341796	0.961725	2.56056	0	0	Cerebellum	Secreted Signaling	ncWNT	Wnt5b	Fzd3	NN-NN
VLMC NN	ABC NN	SEMA3D_NRP1_PLXNA4	3292	0.611407	0.948056	2.55209	0	0	Cerebellum	Secreted Signaling	SEMA3	Sema3d	NRP1_PLXNA4	NN-NN
VLMC NN	ABC NN	WNT5B_FZD6	3292	0.132816	0.946841	2.53226	0	0	Cerebellum	Secreted Signaling	ncWNT	Wnt5b	Fzd6	NN-NN
VLMC NN	ABC NN	SEMA3A_NRP1_PLXNA2	3292	1.87548	0.978433	2.47207	0	0	Cerebellum	Secreted Signaling	SEMA3	Sema3a	NRP1_PLXNA2	NN-NN
VLMC NN	ABC NN	COL9A2_ITGA10_ITGB1	3292	1.18398	0.974787	2.4677	0	0	Cerebellum	ECM-Receptor	COLLAGEN	Col9a2	ITGA10_ITGB1	NN-NN
VLMC NN	ABC NN	COL9A2_SDC4	3292	0.842422	0.976002	2.43492	0	0	Cerebellum	ECM-Receptor	COLLAGEN	Col9a2	Sdc4	NN-NN
VLMC NN	ABC NN	HBEGF_EGFR_ERBB2	3292	0.124427	0.822904	2.39316	0	0	Cerebellum	Secreted Signaling	EGF	Hbegf	EGFR_ERBB2	NN-NN
VLMC NN	ABC NN	PDGFD_PDGFRB	3292	0.563	0.983293	2.34647	0	0	Cerebellum	Secreted Signaling	PDGF	Pdgfd	Pdgfrb	NN-NN
VLMC NN	ABC NN	SEMA3D_NRP2_PLXNA2	3292	1.28237	0.95079	2.33692	0	0	Cerebellum	Secreted Signaling	SEMA3	Sema3d	NRP2_PLXNA2	NN-NN
VLMC NN	ABC NN	FGF1_FGFR2	3292	0.53386	0.914945	2.23122	0	0	Cerebellum	Secreted Signaling	FGF	Fgf1	Fgfr2	NN-NN
VLMC NN	ABC NN	SEMA3D_NRP1_PLXNA2	3292	1.69013	0.952005	2.16435	0	0	Cerebellum	Secreted Signaling	SEMA3	Sema3d	NRP1_PLXNA2	NN-NN
VLMC NN	ABC NN	FGF1_FGFR1	3292	0.882783	0.914945	2.11628	0	0	Cerebellum	Secreted Signaling	FGF	Fgf1	Fgfr1	NN-NN
VLMC NN	ABC NN	COL4A3_ITGA10_ITGB1	3292	0.335345	0.565006	2.22041	1.26117e-44	5.55006e-43	Cerebellum	ECM-Receptor	COLLAGEN	Col4a3	ITGA10_ITGB1	NN-NN
VLMC NN	ABC NN	SEMA3D_NRP2_PLXNA3	3292	0.112576	0.699271	2.85939	1.82169e-44	8.00369e-43	Cerebellum	Secreted Signaling	SEMA3	Sema3d	NRP2_PLXNA3	NN-NN
VLMC NN	ABC NN	WNT6_FZD10_LRP6	3292	0.069552	0.480255	4.49055	2.569e-41	1.07778e-39	Cerebellum	Secreted Signaling	WNT	Wnt6	FZD10_LRP6	NN-NN
VLMC NN	ABC NN	COL4A3_SDC4	3292	0.206425	0.565917	2.01474	4.3388e-40	1.78469e-38	Cerebellum	ECM-Receptor	COLLAGEN	Col4a3	Sdc4	NN-NN
VLMC NN	ABC NN	WNT5B_FZD10	3292	0.0295295	0.475395	3.54251	2.21375e-38	8.84824e-37	Cerebellum	Secreted Signaling	ncWNT	Wnt5b	Fzd10	NN-NN
VLMC NN	ABC NN	COL4A3_ITGAV_ITGB8	3292	0.171781	0.56531	2.19392	2.60694e-37	1.02228e-35	Cerebellum	ECM-Receptor	COLLAGEN	Col4a3	ITGAV_ITGB8	NN-NN
VLMC NN	ABC NN	SEMA3D_NRP1_PLXNA3	3292	0.121495	0.700486	2.09941	4.69476e-36	1.79775e-34	Cerebellum	Secreted Signaling	SEMA3	Sema3d	NRP1_PLXNA3	NN-NN
VLMC NN	ABC NN	WNT10A_FZD2_LRP6	3292	0.0549672	0.461422	4.25838	6.59024e-35	2.47407e-33	Cerebellum	Secreted Signaling	WNT	Wnt10a	FZD2_LRP6	NN-NN
VLMC NN	ABC NN	LAMC2_ITGA3_ITGB1	3292	0.0470573	0.523694	3.74834	1.09061e-34	4.07626e-33	Cerebellum	ECM-Receptor	LAMININ	Lamc2	ITGA3_ITGB1	NN-NN
VLMC NN	ABC NN	WNT6_FZD10_LRP5	3292	0.0242618	0.480255	4.71001	1.22082e-34	4.55833e-33	Cerebellum	Secreted Signaling	WNT	Wnt6	FZD10_LRP5	NN-NN
VLMC NN	ABC NN	WNT9A_FZD5_LRP6	3292	0.0582795	0.825334	2.15247	1.03249e-33	3.79402e-32	Cerebellum	Secreted Signaling	WNT	Wnt9a	FZD5_LRP6	NN-NN
VLMC NN	ABC NN	LAMC2_ITGA1_ITGB1	3292	0.0554946	0.428007	3.33984	3.91519e-33	1.42178e-31	Cerebellum	ECM-Receptor	LAMININ	Lamc2	ITGA1_ITGB1	NN-NN
VLMC NN	ABC NN	SEMA3B_NRP2_PLXNA3	3292	0.0273122	0.619684	3.42375	8.82932e-32	3.11926e-30	Cerebellum	Secreted Signaling	SEMA3	Sema3b	NRP2_PLXNA3	NN-NN
VLMC NN	ABC NN	CTF1_LIFR_IL6ST	3292	0.0542626	0.627582	2.4847	7.18558e-31	2.48876e-29	Cerebellum	Secreted Signaling	LIFR	Ctf1	LIFR_IL6ST	NN-NN
VLMC NN	ABC NN	THBS3_SDC1	3292	0.00692371	0.65401	2.16173	9.11237e-30	3.09257e-28	Cerebellum	ECM-Receptor	THBS	Thbs3	Sdc1	NN-NN
VLMC NN	ABC NN	COL4A3_CD44	3292	0.0603235	0.541009	2.165	9.5717e-30	3.24697e-28	Cerebellum	ECM-Receptor	COLLAGEN	Col4a3	Cd44	NN-NN
VLMC NN	ABC NN	WNT10A_FZD3_LRP6	3292	0.0303814	0.461422	3.79466	1.76299e-29	5.9445e-28	Cerebellum	Secreted Signaling	WNT	Wnt10a	FZD3_LRP6	NN-NN
VLMC NN	ABC NN	HBEGF_ERBB2_ERBB4	3292	0.0105425	0.807108	2.58798	2.58423e-28	8.49159e-27	Cerebellum	Secreted Signaling	EGF	Hbegf	ERBB2_ERBB4	NN-NN
VLMC NN	ABC NN	WNT9A_FZD8_LRP6	3292	0.0453939	0.7661	2.08977	3.42164e-28	1.12196e-26	Cerebellum	Secreted Signaling	WNT	Wnt9a	FZD8_LRP6	NN-NN
VLMC NN	ABC NN	WNT10A_FZD2_LRP5	3292	0.0242363	0.461118	4.03203	4.85453e-28	1.58637e-26	Cerebellum	Secreted Signaling	WNT	Wnt10a	FZD2_LRP5	NN-NN
VLMC NN	ABC NN	WNT10A_FZD1_LRP6	3292	0.032917	0.460814	4.30684	1.04502e-27	3.39216e-26	Cerebellum	Secreted Signaling	WNT	Wnt10a	FZD1_LRP6	NN-NN
VLMC NN	ABC NN	WNT10A_FZD7_LRP6	3292	0.0313348	0.460207	4.34789	3.63822e-27	1.16579e-25	Cerebellum	Secreted Signaling	WNT	Wnt10a	FZD7_LRP6	NN-NN
VLMC NN	ABC NN	SEMA3B_NRP1_PLXNA3	3292	0.0280595	0.621203	2.4843	8.68823e-27	2.76159e-25	Cerebellum	Secreted Signaling	SEMA3	Sema3b	NRP1_PLXNA3	NN-NN
VLMC NN	ABC NN	THBS3_ITGA3_ITGB1	3292	0.0730848	0.734204	2.09251	2.3181e-26	7.28775e-25	Cerebellum	ECM-Receptor	THBS	Thbs3	ITGA3_ITGB1	NN-NN
VLMC NN	ABC NN	EFNA4_EPHA4	3292	0.0255906	0.518226	2.01847	1.01795e-25	3.1443e-24	Cerebellum	Cell-Cell Contact	EPHA	Efna4	Epha4	NN-NN
VLMC NN	ABC NN	COL4A3_ITGA3_ITGB1	3292	0.0793678	0.536452	2.42897	6.84231e-25	2.06763e-23	Cerebellum	ECM-Receptor	COLLAGEN	Col4a3	ITGA3_ITGB1	NN-NN
VLMC NN	ABC NN	COL4A3_ITGA1_ITGB1	3292	0.0973254	0.452005	2.3094	1.21849e-24	3.66638e-23	Cerebellum	ECM-Receptor	COLLAGEN	Col4a3	ITGA1_ITGB1	NN-NN
VLMC NN	ABC NN	WNT10A_FZD3_LRP5	3292	0.0127749	0.461118	3.55177	1.75994e-24	5.27526e-23	Cerebellum	Secreted Signaling	WNT	Wnt10a	FZD3_LRP5	NN-NN
VLMC NN	ABC NN	SEMA3E_PLXND1	3292	0.0138584	0.505164	2.69264	6.78405e-24	2.00469e-22	Cerebellum	Secreted Signaling	SEMA3	Sema3e	Plxnd1	NN-NN
VLMC NN	ABC NN	WNT9A_FZD5_LRP5	3292	0.0259399	0.82503	2.06471	2.89858e-23	8.40211e-22	Cerebellum	Secreted Signaling	WNT	Wnt9a	FZD5_LRP5	NN-NN
VLMC NN	ABC NN	FN1_ITGA2B_ITGB3	3292	0.0129385	0.52339	3.80708	3.34116e-23	9.67085e-22	Cerebellum	ECM-Receptor	FN1	Fn1	ITGA2B_ITGB3	NN-NN
VLMC NN	ABC NN	WNT10A_FZD7_LRP5	3292	0.0138076	0.459903	3.9278	1.02259e-22	2.91714e-21	Cerebellum	Secreted Signaling	WNT	Wnt10a	FZD7_LRP5	NN-NN
VLMC NN	ABC NN	WNT10A_FZD1_LRP5	3292	0.0141973	0.46051	4.13734	1.10902e-22	3.16037e-21	Cerebellum	Secreted Signaling	WNT	Wnt10a	FZD1_LRP5	NN-NN
VLMC NN	ABC NN	WNT10A_FZD4_LRP6	3292	0.028429	0.457169	4.05159	1.42878e-22	4.05677e-21	Cerebellum	Secreted Signaling	WNT	Wnt10a	FZD4_LRP6	NN-NN
VLMC NN	ABC NN	FN1_ITGA8_ITGB1	3292	0.150483	0.510024	2.65571	1.86413e-22	5.27471e-21	Cerebellum	ECM-Receptor	FN1	Fn1	ITGA8_ITGB1	NN-NN
VLMC NN	ABC NN	WNT10A_FZD6_LRP6	3292	0.0110892	0.456865	3.90294	8.76e-22	2.43368e-20	Cerebellum	Secreted Signaling	WNT	Wnt10a	FZD6_LRP6	NN-NN
VLMC NN	ABC NN	WNT9A_FZD8_LRP5	3292	0.0198041	0.7661	2.0453	1.55794e-21	4.29604e-20	Cerebellum	Secreted Signaling	WNT	Wnt9a	FZD8_LRP5	NN-NN
VLMC NN	ABC NN	THBS3_ITGAV_ITGB3	3292	0.00984017	0.537667	2.09769	1.48181e-20	3.96735e-19	Cerebellum	ECM-Receptor	THBS	Thbs3	ITGAV_ITGB3	NN-NN
VLMC NN	ABC NN	WNT10A_FZD6_LRP5	3292	0.00440155	0.456258	3.62979	3.29675e-20	8.72584e-19	Cerebellum	Secreted Signaling	WNT	Wnt10a	FZD6_LRP5	NN-NN
VLMC NN	ABC NN	WNT10A_FZD4_LRP5	3292	0.0127769	0.456865	3.81518	6.5786e-19	1.66943e-17	Cerebellum	Secreted Signaling	WNT	Wnt10a	FZD4_LRP5	NN-NN
VLMC NN	ABC NN	WNT9A_FZD10_LRP6	3292	0.0218266	0.483597	2.38179	2.3779e-18	5.92634e-17	Cerebellum	Secreted Signaling	WNT	Wnt9a	FZD10_LRP6	NN-NN
VLMC NN	ABC NN	COL4A3_SDC1	3292	0.00854343	0.476002	2.15848	3.8837e-17	9.28448e-16	Cerebellum	ECM-Receptor	COLLAGEN	Col4a3	Sdc1	NN-NN
VLMC NN	ABC NN	WNT10A_FZD9_LRP6	3292	0.00728023	0.4274	3.90307	3.00136e-16	6.94511e-15	Cerebellum	Secreted Signaling	WNT	Wnt10a	FZD9_LRP6	NN-NN
VLMC NN	ABC NN	WNT9A_FZD10_LRP5	3292	0.00639053	0.483597	2.27456	8.83419e-16	2.01266e-14	Cerebellum	Secreted Signaling	WNT	Wnt9a	FZD10_LRP5	NN-NN
VLMC NN	ABC NN	WNT10A_FZD9_LRP5	3292	0.00299467	0.4274	3.27728	2.61109e-14	5.63459e-13	Cerebellum	Secreted Signaling	WNT	Wnt10a	FZD9_LRP5	NN-NN
Astro-CB NN	Bergmann NN	FGF18_FGFR3	931	0.256246	0.790548	2.03421	8.27246e-33	2.9822e-31	Cerebellum	Secreted Signaling	FGF	Fgf18	Fgfr3	NN-NN
Astro-CB NN	Bergmann NN	FGF18_FGFR1	931	0.18699	0.790548	2.06551	6.54895e-32	2.31944e-30	Cerebellum	Secreted Signaling	FGF	Fgf18	Fgfr1	NN-NN
Astro-CB NN	Bergmann NN	GDF10_ACVR1B_ACVR2A	931	0.0717267	0.970999	3.72426	3.72853e-20	9.8546e-19	Cerebellum	Secreted Signaling	GDF	Gdf10	ACVR1B_ACVR2A	NN-NN
Astro-CB NN	Bergmann NN	COL9A1_ITGAV_ITGB8	931	0.117723	0.421053	3.83304	1.38007e-18	3.46891e-17	Cerebellum	ECM-Receptor	COLLAGEN	Col9a1	ITGAV_ITGB8	NN-NN
Astro-CB NN	Bergmann NN	COL9A1_SDC4	931	0.0977065	0.421053	3.41214	3.33071e-18	8.26486e-17	Cerebellum	ECM-Receptor	COLLAGEN	Col9a1	Sdc4	NN-NN
Astro-CB NN	Bergmann NN	KITL_KIT	931	0.0111688	0.729323	2.44063	5.23573e-09	8.4837e-08	Cerebellum	Secreted Signaling	KIT	Kitl	Kit	NN-NN
Astro-CB NN	Bergmann NN	COL9A1_CD44	931	0.00482169	0.419979	3.93891	9.16289e-09	1.45803e-07	Cerebellum	ECM-Receptor	COLLAGEN	Col9a1	Cd44	NN-NN
Astro-CB NN	Bergmann NN	COL4A4_ITGA10_ITGB1	931	0.00210196	0.452202	2.02575	0.000714609	0.00635998	Cerebellum	ECM-Receptor	COLLAGEN	Col4a4	ITGA10_ITGB1	NN-NN
Bergmann NN	Astro-CB NN	EFNA2_EPHA8	931	0.00537662	0.559613	2.5278	4.65311e-15	1.03382e-13	Cerebellum	Cell-Cell Contact	EPHA	Efna2	Epha8	NN-NN
Bergmann NN	Astro-CB NN	LAMA4_SV2B	931	0.0272233	0.779807	2.18982	1.52555e-12	3.04282e-11	Cerebellum	ECM-Receptor	LAMININ	Lama4	Sv2b	NN-NN
Bergmann NN	Astro-CB NN	LAMB3_SV2B	931	0.0132507	0.537057	2.32983	9.12795e-11	1.65779e-09	Cerebellum	ECM-Receptor	LAMININ	Lamb3	Sv2b	NN-NN
Bergmann NN	Astro-CB NN	WNT2B_FZD1_LRP6	931	0.0108246	0.469388	2.33459	2.64704e-07	3.7459e-06	Cerebellum	Secreted Signaling	WNT	Wnt2b	FZD1_LRP6	NN-NN
Bergmann NN	Astro-CB NN	WNT2B_FZD1_LRP5	931	0.00467548	0.469388	2.04299	2.37539e-06	3.04642e-05	Cerebellum	Secreted Signaling	WNT	Wnt2b	FZD1_LRP5	NN-NN
Astro-CB NN	CB Granule Glut	BDNF_NTRK2	21628	0.198197	0.539162	4.68375	0	0	Cerebellum	Secreted Signaling	NT	Bdnf	Ntrk2	NN-neuron
Astro-CB NN	CB Granule Glut	CNTF_CNTFR_LIFR	21628	0.0015013	0.480072	2.62132	0	0	Cerebellum	Secreted Signaling	LIFR	Cntf	CNTFR_LIFR	NN-neuron
Astro-CB NN	CB Granule Glut	FGF18_FGFR1	21628	0.0635985	0.659146	2.57362	0	0	Cerebellum	Secreted Signaling	FGF	Fgf18	Fgfr1	NN-neuron
Astro-CB NN	CB Granule Glut	CNTN2_L1CAM	21628	0.0728228	0.918901	2.56486	0	0	Cerebellum	Cell-Cell Contact	CNTN	Cntn2	L1cam	NN-neuron
Astro-CB NN	CB Granule Glut	FGF18_FGFR2	21628	0.0978171	0.659146	2.46	0	0	Cerebellum	Secreted Signaling	FGF	Fgf18	Fgfr2	NN-neuron
Astro-CB NN	CB Granule Glut	CNTN2_CNTN2	21628	0.198518	0.919086	2.40037	0	0	Cerebellum	Cell-Cell Contact	CNTN	Cntn2	Cntn2	NN-neuron
Astro-CB NN	CB Granule Glut	SEMA7A_PLXNC1	21628	0.00746293	0.613557	2.35088	0	0	Cerebellum	Cell-Cell Contact	SEMA7	Sema7a	Plxnc1	NN-neuron
Astro-CB NN	CB Granule Glut	GDF9_ACVR1B_BMPR2	21628	0.01711	0.652996	2.20911	0	0	Cerebellum	Secreted Signaling	GDF	Gdf9	ACVR1B_BMPR2	NN-neuron
Astro-CB NN	CB Granule Glut	BMP5_ACVR1_BMPR2	21628	0.0304716	0.491493	2.0684	0	0	Cerebellum	Secreted Signaling	BMP	Bmp5	ACVR1_BMPR2	NN-neuron
Astro-CB NN	CB Granule Glut	BMP5_BMPR1A_BMPR2	21628	0.030875	0.491585	2.06174	0	0	Cerebellum	Secreted Signaling	BMP	Bmp5	BMPR1A_BMPR2	NN-neuron
Astro-CB NN	CB Granule Glut	SEMA6B_PLXNA4	21628	0.0575129	0.885796	2.03026	0	0	Cerebellum	Cell-Cell Contact	SEMA6	Sema6b	Plxna4	NN-neuron
CB Granule Glut	Astro-CB NN	ANGPTL2_TLR4	21628	0.00515716	0.524135	2.81862	0	0	Cerebellum	Secreted Signaling	ANGPTL	Angptl2	Tlr4	NN-neuron
CB Granule Glut	Astro-CB NN	LAMB3_SV2B	21628	0.00969268	0.41266	2.3647	0	0	Cerebellum	ECM-Receptor	LAMININ	Lamb3	Sv2b	NN-neuron
CB Granule Glut	Astro-CB NN	CNTN2_CNTN2_CNTNAP2	21628	0.082658	0.919086	2.32749	0	0	Cerebellum	Cell-Cell Contact	CNTN	Cntn2	CNTN2_CNTNAP2	NN-neuron
CB Granule Glut	Astro-CB NN	LAMC1_SV2B	21628	0.0573985	0.950388	2.2111	0	0	Cerebellum	ECM-Receptor	LAMININ	Lamc1	Sv2b	NN-neuron
Astro-CB NN	CB PLI Gly-Gaba	GDF10_ACVR1B_ACVR2A	73	0.409372	0.958904	2.97815	1.90216e-06	2.46497e-05	Cerebellum	Secreted Signaling	GDF	Gdf10	ACVR1B_ACVR2A	NN-neuron
Astro-CB NN	CB PLI Gly-Gaba	LAMB3_DAG1	73	0.143831	0.986301	2.17021	4.171e-06	5.18714e-05	Cerebellum	ECM-Receptor	LAMININ	Lamb3	Dag1	NN-neuron
Astro-CB NN	CB PLI Gly-Gaba	CDH4_CDH4	73	0.857603	1	2.20336	4.23177e-06	5.25874e-05	Cerebellum	Cell-Cell Contact	CDH	Cdh4	Cdh4	NN-neuron
Astro-CB NN	CB PLI Gly-Gaba	SEMA4D_PLXNB2	73	0.0939101	0.863014	3.95635	4.75535e-06	5.87567e-05	Cerebellum	Cell-Cell Contact	SEMA4	Sema4d	Plxnb2	NN-neuron
Astro-CB NN	CB PLI Gly-Gaba	TNR_ITGA8_ITGB1	73	0.705542	1	2.05047	8.65112e-06	0.000103583	Cerebellum	ECM-Receptor	TENASCIN	Tnr	ITGA8_ITGB1	NN-neuron
Astro-CB NN	CB PLI Gly-Gaba	BDNF_NTRK2	73	0.616147	0.739726	2.39948	1.51245e-05	0.000175483	Cerebellum	Secreted Signaling	NT	Bdnf	Ntrk2	NN-neuron
Astro-CB NN	CB PLI Gly-Gaba	LAMB3_ITGA3_ITGB1	73	0.067624	0.986301	2.66507	4.43671e-05	0.000482694	Cerebellum	ECM-Receptor	LAMININ	Lamb3	ITGA3_ITGB1	NN-neuron
Astro-CB NN	CB PLI Gly-Gaba	SEMA6A_PLXNA4	73	0.657065	1	2.19206	5.27869e-05	0.000568481	Cerebellum	Cell-Cell Contact	SEMA6	Sema6a	Plxna4	NN-neuron
Astro-CB NN	CB PLI Gly-Gaba	PTN_ALK	73	0.783666	0.657534	3.92673	0.000138261	0.00139699	Cerebellum	Secreted Signaling	PTN	Ptn	Alk	NN-neuron
Astro-CB NN	CB PLI Gly-Gaba	PTPRM_PTPRM	73	1.43278	0.90411	2.51591	0.000165817	0.0016544	Cerebellum	Cell-Cell Contact	PTPRM	Ptprm	Ptprm	NN-neuron
Astro-CB NN	CB PLI Gly-Gaba	CNTN2_L1CAM	73	0.401044	0.917808	2.00408	0.000200649	0.00197286	Cerebellum	Cell-Cell Contact	CNTN	Cntn2	L1cam	NN-neuron
Astro-CB NN	CB PLI Gly-Gaba	FGF18_FGFR1	73	0.145881	0.780822	2.00736	0.000229096	0.00223265	Cerebellum	Secreted Signaling	FGF	Fgf18	Fgfr1	NN-neuron
Astro-CB NN	CB PLI Gly-Gaba	PENK_OPRL1	73	0.0271503	0.506849	3.44301	0.000711586	0.00633612	Cerebellum	Secreted Signaling	OPIOID	Penk	Oprl1	NN-neuron
Astro-CB NN	CB PLI Gly-Gaba	MDK_ITGA4_ITGB1	73	0.326448	0.60274	10.6431	0.000739315	0.00656313	Cerebellum	Secreted Signaling	MK	Mdk	ITGA4_ITGB1	NN-neuron
Astro-CB NN	CB PLI Gly-Gaba	LAMB3_ITGA6_ITGB1	73	0.0138809	0.821918	3.21835	0.00116867	0.00992387	Cerebellum	ECM-Receptor	LAMININ	Lamb3	ITGA6_ITGB1	NN-neuron
CB PLI Gly-Gaba	Astro-CB NN	WNT3_FZD3_LRP6	73	0.221087	0.547945	3.9247	4.41848e-05	0.000480869	Cerebellum	Secreted Signaling	WNT	Wnt3	FZD3_LRP6	NN-neuron
CB PLI Gly-Gaba	Astro-CB NN	LAMA1_ITGA6_ITGB1	73	0.472332	1	2.22395	0.000196345	0.00193368	Cerebellum	ECM-Receptor	LAMININ	Lama1	ITGA6_ITGB1	NN-neuron
CB PLI Gly-Gaba	Astro-CB NN	WNT3_FZD3_LRP5	73	0.14194	0.547945	3.94071	0.000209406	0.00205311	Cerebellum	Secreted Signaling	WNT	Wnt3	FZD3_LRP5	NN-neuron
CB PLI Gly-Gaba	Astro-CB NN	WNT3_FZD1_LRP6	73	0.0253281	0.547945	4.81473	0.000258264	0.00249494	Cerebellum	Secreted Signaling	WNT	Wnt3	FZD1_LRP6	NN-neuron
CB PLI Gly-Gaba	Astro-CB NN	EFNA5_EPHA4	73	0.948318	0.90411	2.23927	0.000452198	0.00418761	Cerebellum	Cell-Cell Contact	EPHA	Efna5	Epha4	NN-neuron
CB PLI Gly-Gaba	Astro-CB NN	EFNA3_EPHA8	73	0.0120759	0.671233	3.14955	0.000572529	0.00519316	Cerebellum	Cell-Cell Contact	EPHA	Efna3	Epha8	NN-neuron
CB PLI Gly-Gaba	Astro-CB NN	LAMA1_SV2B	73	0.286944	0.972603	2.33008	0.000693722	0.00619267	Cerebellum	ECM-Receptor	LAMININ	Lama1	Sv2b	NN-neuron
Astro-CB NN	CBX Golgi Gly-Gaba	GDF10_ACVR1B_ACVR2A	65	0.639857	0.969231	2.39528	3.26825e-05	0.000362294	Cerebellum	Secreted Signaling	GDF	Gdf10	ACVR1B_ACVR2A	NN-neuron
Astro-CB NN	CBX Golgi Gly-Gaba	PDGFD_PDGFRB	65	0.174949	0.630769	2.62522	0.000724272	0.00643946	Cerebellum	Secreted Signaling	PDGF	Pdgfd	Pdgfrb	NN-neuron
Astro-CB NN	CBX Golgi Gly-Gaba	COL4A1_ITGA10_ITGB1	65	0.0119161	0.876923	2.97431	0.000780402	0.00690143	Cerebellum	ECM-Receptor	COLLAGEN	Col4a1	ITGA10_ITGB1	NN-neuron
Astro-CB NN	CBX Golgi Gly-Gaba	COL9A3_ITGA10_ITGB1	65	0.0760474	0.969231	2.0309	0.000800578	0.00706197	Cerebellum	ECM-Receptor	COLLAGEN	Col9a3	ITGA10_ITGB1	NN-neuron
Astro-CB NN	CBX Golgi Gly-Gaba	COL4A1_ITGA3_ITGB1	65	0.113686	0.907692	2.5928	0.000901982	0.00786085	Cerebellum	ECM-Receptor	COLLAGEN	Col4a1	ITGA3_ITGB1	NN-neuron
Astro-CB NN	CBX Purkinje Gaba	GDF10_ACVR1B_ACVR2A	184	1.09252	0.98913	2.42378	1.91195e-17	4.61765e-16	Cerebellum	Secreted Signaling	GDF	Gdf10	ACVR1B_ACVR2A	NN-neuron
Astro-CB NN	CBX Purkinje Gaba	TNR_ITGA8_ITGB1	184	0.412531	0.597826	2.74983	2.05087e-08	3.18299e-07	Cerebellum	ECM-Receptor	TENASCIN	Tnr	ITGA8_ITGB1	NN-neuron
Astro-CB NN	CBX Purkinje Gaba	GDF9_ACVR1B_BMPR2	184	0.412438	0.798913	2.09452	6.29384e-08	9.40408e-07	Cerebellum	Secreted Signaling	GDF	Gdf9	ACVR1B_BMPR2	NN-neuron
Astro-CB NN	CBX Purkinje Gaba	COL9A1_ITGA3_ITGB1	184	0.170058	0.418478	4.65689	4.05438e-07	5.63505e-06	Cerebellum	ECM-Receptor	COLLAGEN	Col9a1	ITGA3_ITGB1	NN-neuron
Astro-CB NN	CBX Purkinje Gaba	SEMA7A_PLXNC1	184	0.0772542	0.86413	2.40446	2.29548e-06	2.9475e-05	Cerebellum	Cell-Cell Contact	SEMA7	Sema7a	Plxnc1	NN-neuron
Astro-CB NN	CBX Purkinje Gaba	COL9A1_ITGA1_ITGB1	184	0.197239	0.418478	3.66494	6.89686e-06	8.35433e-05	Cerebellum	ECM-Receptor	COLLAGEN	Col9a1	ITGA1_ITGB1	NN-neuron
Astro-CB NN	CBX Purkinje Gaba	CXCL10_ACKR1	184	0.0704902	0.413043	3.45056	0.000127053	0.00129182	Cerebellum	Secreted Signaling	CXCL	Cxcl10	Ackr1	NN-neuron
Astro-CB NN	CBX Purkinje Gaba	COL9A1_ITGA10_ITGB1	184	0.00759594	0.413043	3.79204	0.000186605	0.0018437	Cerebellum	ECM-Receptor	COLLAGEN	Col9a1	ITGA10_ITGB1	NN-neuron
Astro-CB NN	CBX Purkinje Gaba	COL6A6_ITGA3_ITGB1	184	0.265901	0.5	2.03809	0.000272704	0.0026241	Cerebellum	ECM-Receptor	COLLAGEN	Col6a6	ITGA3_ITGB1	NN-neuron
Astro-CB NN	CBX Purkinje Gaba	CXCL5_ACKR1	184	0.0237505	0.429348	2.06932	0.00106951	0.00916208	Cerebellum	Secreted Signaling	CXCL	Cxcl5	Ackr1	NN-neuron
CBX Purkinje Gaba	Astro-CB NN	EFNA5_EPHA8	184	0.425949	0.663043	2.51628	3.98305e-10	6.95008e-09	Cerebellum	Cell-Cell Contact	EPHA	Efna5	Epha8	NN-neuron
CBX Purkinje Gaba	Astro-CB NN	EFNA3_EPHA8	184	0.0336278	0.663043	4.07472	2.45229e-09	4.06891e-08	Cerebellum	Cell-Cell Contact	EPHA	Efna3	Epha8	NN-neuron
CBX Purkinje Gaba	Astro-CB NN	EFNA2_EPHA8	184	0.00303756	0.527174	3.67883	4.67557e-06	5.78383e-05	Cerebellum	Cell-Cell Contact	EPHA	Efna2	Epha8	NN-neuron
CBX Purkinje Gaba	Astro-CB NN	EDN1_EDNRA	184	0.00486968	0.717391	2.22047	8.41917e-05	0.000878963	Cerebellum	Secreted Signaling	EDN	Edn1	Ednra	NN-neuron
CBX Purkinje Gaba	Astro-CB NN	GDF11_ACVR1B_ACVR2B	184	0.0447111	0.875	2.1601	0.000279108	0.00268042	Cerebellum	Secreted Signaling	GDF	Gdf11	ACVR1B_ACVR2B	NN-neuron
Astro-CB NN	Endo NN	SEMA3C_NRP2_PLXNA4	957	0.129278	0.960293	2.02381	1.20884e-06	1.60221e-05	Cerebellum	Secreted Signaling	SEMA3	Sema3c	NRP2_PLXNA4	NN-NN
Astro-CB NN	Endo NN	BMP6_ACVR1_ACVR2A	957	0.108215	0.803553	2.04137	1.32184e-06	1.74519e-05	Cerebellum	Secreted Signaling	BMP	Bmp6	ACVR1_ACVR2A	NN-NN
Astro-CB NN	Endo NN	SEMA3C_NRP2_PLXNA1	957	0.0513836	0.888192	2.25168	2.96765e-05	0.000331175	Cerebellum	Secreted Signaling	SEMA3	Sema3c	NRP2_PLXNA1	NN-NN
Astro-CB NN	Endo NN	BMP6_ACVR1_ACVR2B	957	0.0534031	0.779519	2.04594	6.52646e-05	0.000692922	Cerebellum	Secreted Signaling	BMP	Bmp6	ACVR1_ACVR2B	NN-NN
Astro-CB NN	Endo NN	COL4A6_ITGA3_ITGB1	957	0.0868108	0.589342	2.15008	0.000143873	0.00144984	Cerebellum	ECM-Receptor	COLLAGEN	Col4a6	ITGA3_ITGB1	NN-NN
Astro-CB NN	Endo NN	COL4A4_ITGA3_ITGB1	957	0.0458488	0.583072	2.11778	0.000193013	0.00190314	Cerebellum	ECM-Receptor	COLLAGEN	Col4a4	ITGA3_ITGB1	NN-NN
Astro-CB NN	Endo NN	BMP5_ACVR1_ACVR2A	957	0.0229916	0.402299	2.14928	0.00110719	0.00945264	Cerebellum	Secreted Signaling	BMP	Bmp5	ACVR1_ACVR2A	NN-NN
Astro-CB NN	Microglia NN	SEMA4A_NRP1_PLXNA3	202	0.0243647	0.534653	4.31969	3.78748e-07	5.28514e-06	Cerebellum	Cell-Cell Contact	SEMA4	Sema4a	NRP1_PLXNA3	NN-NN
Astro-CB NN	Microglia NN	PROS1_TYRO3	202	0.0123487	0.549505	4.97674	4.82817e-06	5.96043e-05	Cerebellum	Secreted Signaling	PROS	Pros1	Tyro3	NN-NN
Astro-CB NN	Microglia NN	NCAM1_FGFR1	202	0.197698	0.509901	2.39473	5.58445e-06	6.8431e-05	Cerebellum	Cell-Cell Contact	NCAM	Ncam1	Fgfr1	NN-NN
Astro-CB NN	Microglia NN	SEMA3D_NRP1_PLXNA3	202	0.0333299	0.529703	4.67791	5.62067e-06	6.88434e-05	Cerebellum	Secreted Signaling	SEMA3	Sema3d	NRP1_PLXNA3	NN-NN
Astro-CB NN	Microglia NN	GAS6_TYRO3	202	0.0365708	0.549505	3.63706	7.73276e-06	9.31665e-05	Cerebellum	Secreted Signaling	GAS	Gas6	Tyro3	NN-NN
Astro-CB NN	Microglia NN	FGF1_FGFR1	202	0.0700273	0.509901	2.56595	1.10648e-05	0.00013069	Cerebellum	Secreted Signaling	FGF	Fgf1	Fgfr1	NN-NN
Astro-CB NN	Microglia NN	SEMA3C_NRP1_PLXNA3	202	0.0118234	0.514851	3.90574	1.3703e-05	0.00015994	Cerebellum	Secreted Signaling	SEMA3	Sema3c	NRP1_PLXNA3	NN-NN
Astro-CB NN	Microglia NN	SEMA3C_NRP1_NRP2	202	0.128782	0.950495	2.03677	1.7847e-05	0.000205081	Cerebellum	Secreted Signaling	SEMA3	Sema3c	NRP1_NRP2	NN-NN
Astro-CB NN	Microglia NN	NECTIN1_CADM3	202	0.0350818	0.727723	2.16396	3.31412e-05	0.000367064	Cerebellum	Cell-Cell Contact	NECTIN	Nectin1	Cadm3	NN-NN
Astro-CB NN	Microglia NN	FGF2_FGFR1	202	0.00623033	0.485149	2.99925	0.000126091	0.00128276	Cerebellum	Secreted Signaling	FGF	Fgf2	Fgfr1	NN-NN
Astro-CB NN	Microglia NN	IL33_IL1RL1_IL1RAP	202	0.00504465	0.648515	2.81691	0.000143268	0.00144438	Cerebellum	Secreted Signaling	IL1	Il33	IL1RL1_IL1RAP	NN-NN
Astro-CB NN	Microglia NN	SEMA4A_PLXNB1	202	0.0122641	0.529703	2.03066	0.000599196	0.00541584	Cerebellum	Cell-Cell Contact	SEMA4	Sema4a	Plxnb1	NN-NN
Astro-CB NN	Microglia NN	CADM3_CADM3	202	0.0196876	0.717822	2.02872	0.000965952	0.00835698	Cerebellum	Cell-Cell Contact	CADM	Cadm3	Cadm3	NN-NN
Astro-CB NN	Microglia NN	WNT7A_FZD3_LRP6	202	0.0243142	0.514851	2.14237	0.00111261	0.00949508	Cerebellum	Secreted Signaling	WNT	Wnt7a	FZD3_LRP6	NN-NN
Microglia NN	Astro-CB NN	THBS1_SDC4	202	0.22377	0.539604	2.58414	1.51227e-06	1.98294e-05	Cerebellum	ECM-Receptor	THBS	Thbs1	Sdc4	NN-NN
Microglia NN	Astro-CB NN	SEMA3C_NRP1_PLXNA4	202	0.0610994	0.886139	2.19361	4.08346e-06	5.08787e-05	Cerebellum	Secreted Signaling	SEMA3	Sema3c	NRP1_PLXNA4	NN-NN
Microglia NN	Astro-CB NN	LAMA2_CD44	202	0.132368	0.618812	2.09637	1.71369e-05	0.000197395	Cerebellum	ECM-Receptor	LAMININ	Lama2	Cd44	NN-NN
Microglia NN	Astro-CB NN	THBS1_CD47	202	0.0549785	0.539604	2.69728	1.81287e-05	0.000208101	Cerebellum	ECM-Receptor	THBS	Thbs1	Cd47	NN-NN
Microglia NN	Astro-CB NN	SEMA3C_NRP1_NRP2	202	0.00479538	0.683168	2.1611	0.000479882	0.00442246	Cerebellum	Secreted Signaling	SEMA3	Sema3c	NRP1_NRP2	NN-NN
Microglia NN	Astro-CB NN	SEMA3C_NRP2_PLXNA4	202	0.00936827	0.683168	2.48602	0.000580153	0.00525718	Cerebellum	Secreted Signaling	SEMA3	Sema3c	NRP2_PLXNA4	NN-NN
Microglia NN	Astro-CB NN	EFNB3_EPHA4	202	0.108253	0.524752	2.0617	0.000751386	0.00666112	Cerebellum	Cell-Cell Contact	EPHB	Efnb3	Epha4	NN-NN
Microglia NN	Astro-CB NN	SEMA3C_NRP1_PLXNA1	202	0.00597045	0.851485	2.08144	0.00102224	0.00879321	Cerebellum	Secreted Signaling	SEMA3	Sema3c	NRP1_PLXNA1	NN-NN
Astro-CB NN	OPC NN	LAMA2_SV2B	166	0.378756	0.506024	3.72432	7.11872e-07	9.66759e-06	Cerebellum	ECM-Receptor	LAMININ	Lama2	Sv2b	NN-NN
Astro-CB NN	OPC NN	TGFB3_ACVR1_TGFBR1	166	0.0346523	0.873494	2.22921	6.9003e-05	0.000730027	Cerebellum	Secreted Signaling	TGFb	Tgfb3	ACVR1_TGFbR	NN-NN
Astro-CB NN	OPC NN	LAMB2_SV2B	166	0.0381411	0.506024	4.81407	0.000214541	0.00210033	Cerebellum	ECM-Receptor	LAMININ	Lamb2	Sv2b	NN-NN
Astro-CB NN	OPC NN	LAMB3_SV2B	166	0.0117507	0.445783	5.09962	0.000263672	0.00254338	Cerebellum	ECM-Receptor	LAMININ	Lamb3	Sv2b	NN-NN
Astro-CB NN	OPC NN	SEMA3D_NRP1_PLXNA2	166	0.0435408	0.825301	2.0771	0.000817324	0.00719535	Cerebellum	Secreted Signaling	SEMA3	Sema3d	NRP1_PLXNA2	NN-NN
Astro-CB NN	Oligo NN	FGF2_FGFR1	3061	0.0407413	0.900359	2.27887	0	0	Cerebellum	Secreted Signaling	FGF	Fgf2	Fgfr1	NN-NN
Astro-CB NN	Oligo NN	CLDN11_CLDN11	3061	0.43873	0.521072	2.18318	0	0	Cerebellum	Cell-Cell Contact	CLDN	Cldn11	Cldn11	NN-NN
Astro-CB NN	Oligo NN	SEMA3D_NRP2_PLXNA1	3061	0.013925	0.638353	2.65467	9.64604e-26	2.9848e-24	Cerebellum	Secreted Signaling	SEMA3	Sema3d	NRP2_PLXNA1	NN-NN
Astro-CB NN	Oligo NN	INHBB_ACVR1B_ACVR2B	3061	0.00728116	0.898726	2.08191	5.41089e-20	1.42087e-18	Cerebellum	Secreted Signaling	ACTIVIN	Inhbb	ACVR1B_ACVR2B	NN-NN
Astro-CB NN	Oligo NN	MSTN_TGFBR1_ACVR2B	3061	0.00568492	0.54884	3.52305	1.63215e-19	4.22277e-18	Cerebellum	Secreted Signaling	MSTN	Mstn	TGFBR1_ACVR2B	NN-NN
Astro-CB NN	Oligo NN	SEMA3D_NRP2_PLXNA2	3061	0.0145615	0.738321	2.36785	2.38811e-19	6.14645e-18	Cerebellum	Secreted Signaling	SEMA3	Sema3d	NRP2_PLXNA2	NN-NN
Astro-CB NN	Oligo NN	MSTN_ACVR1B_ACVR2B	3061	0.00186015	0.510944	4.29455	4.2862e-16	9.86127e-15	Cerebellum	Secreted Signaling	MSTN	Mstn	ACVR1B_ACVR2B	NN-NN
Astro-CB NN	Oligo NN	C4B_CR2	3061	0.00724683	0.40575	2.79498	1.85085e-15	4.17409e-14	Cerebellum	Secreted Signaling	COMPLEMENT	C4b	Cr2	NN-NN
Astro-CB NN	Oligo NN	VEGFD_VEGFR2	3061	0.00450566	0.49363	2.01568	8.49179e-14	1.79245e-12	Cerebellum	Secreted Signaling	VEGF	Vegfd	Kdr	NN-NN
Astro-CB NN	Oligo NN	MSTN_TGFBR1_ACVR2A	3061	0.00384892	0.520091	3.66808	2.00519e-13	4.15861e-12	Cerebellum	Secreted Signaling	MSTN	Mstn	TGFBR1_ACVR2A	NN-NN
Astro-CB NN	Oligo NN	SEMA3C_NRP2_PLXNA1	3061	0.00452588	0.628553	2.06086	6.22148e-13	1.26162e-11	Cerebellum	Secreted Signaling	SEMA3	Sema3c	NRP2_PLXNA1	NN-NN
Astro-CB NN	Oligo NN	WNT7B_FZD5_LRP6	3061	0.00803818	0.604378	2.06831	9.62136e-13	1.93648e-11	Cerebellum	Secreted Signaling	WNT	Wnt7b	FZD5_LRP6	NN-NN
Astro-CB NN	Oligo NN	MSTN_ACVR1B_ACVR2A	3061	0.0011385	0.486116	4.29914	1.99409e-11	3.75517e-10	Cerebellum	Secreted Signaling	MSTN	Mstn	ACVR1B_ACVR2A	NN-NN
Astro-CB NN	Oligo NN	SEMA3D_NRP2_PLXNA4	3061	0.00696765	0.509637	2.18522	1.99624e-11	3.75875e-10	Cerebellum	Secreted Signaling	SEMA3	Sema3d	NRP2_PLXNA4	NN-NN
Astro-CB NN	Oligo NN	SEMA3D_NRP2_PLXNA3	3061	0.01043	0.601111	2.1068	3.66164e-10	6.40318e-09	Cerebellum	Secreted Signaling	SEMA3	Sema3d	NRP2_PLXNA3	NN-NN
Astro-CB NN	Oligo NN	INHABB_ACVR2B	3061	0.0024109	0.696504	2.13786	9.70418e-10	1.65058e-08	Cerebellum	Secreted Signaling	ACTIVIN	Inhibin B	Acvr2b	NN-NN
Astro-CB NN	Oligo NN	WNT7B_FZD8_LRP6	3061	0.00487193	0.538713	2.18276	4.9246e-08	7.42892e-07	Cerebellum	Secreted Signaling	WNT	Wnt7b	FZD8_LRP6	NN-NN
Astro-CB NN	Oligo NN	INHBABB_ACVR1B_ACVR2B	3061	0.000192129	0.409343	2.14132	4.45016e-07	6.15887e-06	Cerebellum	Secreted Signaling	ACTIVIN	Activin AB	ACVR1B_ACVR2B	NN-NN
Oligo NN	Astro-CB NN	WNT3_FZD10_LRP5	3061	0.0174609	0.64064	3.27003	0	0	Cerebellum	Secreted Signaling	WNT	Wnt3	FZD10_LRP5	NN-NN
Oligo NN	Astro-CB NN	WNT3_FZD10_LRP6	3061	0.0273224	0.64064	2.64055	0	0	Cerebellum	Secreted Signaling	WNT	Wnt3	FZD10_LRP6	NN-NN
Oligo NN	Astro-CB NN	NRTN_GFRA2	3061	0.00383394	0.451813	2.6065	1.6256e-18	4.07399e-17	Cerebellum	Secreted Signaling	GDNF	Nrtn	GFRA2_RET	NN-NN
Oligo NN	Astro-CB NN	WNT5B_FZD10	3061	0.00381766	0.492649	2.49171	2.02931e-15	4.57134e-14	Cerebellum	Secreted Signaling	ncWNT	Wnt5b	Fzd10	NN-NN
Astro-CB NN	VLMC NN	JAG1_NOTCH2	186	0.151447	0.612903	4.47342	4.15461e-09	6.78005e-08	Cerebellum	Cell-Cell Contact	NOTCH	Jag1	Notch2	NN-NN
Astro-CB NN	VLMC NN	BMP6_BMPR1A_BMPR2	186	0.574915	0.849462	2.67682	3.5613e-07	4.97895e-06	Cerebellum	Secreted Signaling	BMP	Bmp6	BMPR1A_BMPR2	NN-NN
Astro-CB NN	VLMC NN	COL4A1_ITGA1_ITGB1	186	0.435806	0.930108	2.63161	4.85868e-07	6.70299e-06	Cerebellum	ECM-Receptor	COLLAGEN	Col4a1	ITGA1_ITGB1	NN-NN
Astro-CB NN	VLMC NN	COL4A6_SDC4	186	0.178456	0.715054	5.43782	5.95817e-07	8.15196e-06	Cerebellum	ECM-Receptor	COLLAGEN	Col4a6	Sdc4	NN-NN
Astro-CB NN	VLMC NN	COL4A1_ITGA3_ITGB1	186	0.297742	0.930108	3.02109	6.78357e-07	9.23316e-06	Cerebellum	ECM-Receptor	COLLAGEN	Col4a1	ITGA3_ITGB1	NN-NN
Astro-CB NN	VLMC NN	COL4A6_ITGA3_ITGB1	186	0.23223	0.715054	4.3348	9.23271e-07	1.23961e-05	Cerebellum	ECM-Receptor	COLLAGEN	Col4a6	ITGA3_ITGB1	NN-NN
Astro-CB NN	VLMC NN	BMP6_BMPR1A_ACVR2A	186	0.226267	0.827957	3.73176	1.52215e-06	1.99536e-05	Cerebellum	Secreted Signaling	BMP	Bmp6	BMPR1A_ACVR2A	NN-NN
Astro-CB NN	VLMC NN	COL4A6_ITGA1_ITGB1	186	0.362694	0.709677	3.2462	2.7659e-06	3.52121e-05	Cerebellum	ECM-Receptor	COLLAGEN	Col4a6	ITGA1_ITGB1	NN-NN
Astro-CB NN	VLMC NN	BMP6_ACVR1_BMPR2	186	0.264802	0.83871	3.1948	4.87372e-06	6.0134e-05	Cerebellum	Secreted Signaling	BMP	Bmp6	ACVR1_BMPR2	NN-NN
Astro-CB NN	VLMC NN	COL4A1_SDC4	186	0.193538	0.930108	3.35845	5.76023e-06	7.04336e-05	Cerebellum	ECM-Receptor	COLLAGEN	Col4a1	Sdc4	NN-NN
Astro-CB NN	VLMC NN	COL4A6_ITGA11_ITGB1	186	0.134417	0.704301	4.26099	1.04855e-05	0.000124268	Cerebellum	ECM-Receptor	COLLAGEN	Col4a6	ITGA11_ITGB1	NN-NN
Astro-CB NN	VLMC NN	LAMB1_DAG1	186	0.152775	0.505376	5.46066	2.18732e-05	0.000248241	Cerebellum	ECM-Receptor	LAMININ	Lamb1	Dag1	NN-NN
Astro-CB NN	VLMC NN	BMP6_ACVR1_ACVR2A	186	0.0896883	0.817204	4.47501	3.12945e-05	0.000347766	Cerebellum	Secreted Signaling	BMP	Bmp6	ACVR1_ACVR2A	NN-NN
Astro-CB NN	VLMC NN	COL4A1_ITGA11_ITGB1	186	0.157081	0.924731	3.06537	3.42663e-05	0.000378916	Cerebellum	ECM-Receptor	COLLAGEN	Col4a1	ITGA11_ITGB1	NN-NN
Astro-CB NN	VLMC NN	HSPG2_DAG1	186	0.221799	0.860215	2.00438	3.8792e-05	0.000425803	Cerebellum	ECM-Receptor	HSPG	Hspg2	Dag1	NN-NN
Astro-CB NN	VLMC NN	COL4A6_SDC1	186	0.0374623	0.446237	9.27416	5.75312e-05	0.000616353	Cerebellum	ECM-Receptor	COLLAGEN	Col4a6	Sdc1	NN-NN
Astro-CB NN	VLMC NN	WNT5B_FZD2	186	0.0833874	0.639785	4.4548	7.02323e-05	0.000742238	Cerebellum	Secreted Signaling	ncWNT	Wnt5b	Fzd2	NN-NN
Astro-CB NN	VLMC NN	EFNB3_EPHB4	186	0.026704	0.650538	2.88526	7.43459e-05	0.00078245	Cerebellum	Cell-Cell Contact	EPHB	Efnb3	Ephb4	NN-NN
Astro-CB NN	VLMC NN	WNT5B_FZD6	186	0.0592474	0.639785	3.88274	7.83471e-05	0.00082153	Cerebellum	Secreted Signaling	ncWNT	Wnt5b	Fzd6	NN-NN
Astro-CB NN	VLMC NN	WNT5A_FZD10	186	0.0535311	0.736559	2.50081	9.11861e-05	0.00094735	Cerebellum	Secreted Signaling	ncWNT	Wnt5a	Fzd10	NN-NN
Astro-CB NN	VLMC NN	BMP6_BMPR1A_ACVR2B	186	0.11249	0.784946	4.54664	9.30291e-05	0.000965246	Cerebellum	Secreted Signaling	BMP	Bmp6	BMPR1A_ACVR2B	NN-NN
Astro-CB NN	VLMC NN	ANGPTL4_CDH5	186	0.136258	0.811828	2.0432	0.000111275	0.00114186	Cerebellum	Secreted Signaling	ANGPTL	Angptl4	Cdh5	NN-NN
Astro-CB NN	VLMC NN	NRG3_ERBB4	186	0.105754	0.88172	4.77414	0.000117057	0.00119648	Cerebellum	Secreted Signaling	NRG	Nrg3	Erbb4	NN-NN
Astro-CB NN	VLMC NN	COL4A6_ITGA9_ITGB1	186	0.118214	0.521505	5.3789	0.000119159	0.00121641	Cerebellum	ECM-Receptor	COLLAGEN	Col4a6	ITGA9_ITGB1	NN-NN
Astro-CB NN	VLMC NN	TNXB_SDC4	186	0.0395076	0.467742	3.66529	0.000123187	0.00125489	Cerebellum	ECM-Receptor	TENASCIN	Tnxb	Sdc4	NN-NN
Astro-CB NN	VLMC NN	JAG1_NOTCH1	186	0.0165906	0.580645	3.9106	0.000124745	0.0012698	Cerebellum	Cell-Cell Contact	NOTCH	Jag1	Notch1	NN-NN
Astro-CB NN	VLMC NN	LAMC1_SV2A	186	0.118441	0.908602	2.64814	0.000142173	0.00143421	Cerebellum	ECM-Receptor	LAMININ	Lamc1	Sv2a	NN-NN
Astro-CB NN	VLMC NN	WNT5B_FZD8	186	0.0244754	0.634409	4.89369	0.000147914	0.00148728	Cerebellum	Secreted Signaling	ncWNT	Wnt5b	Fzd8	NN-NN
Astro-CB NN	VLMC NN	LAMB1_ITGA1_ITGB1	186	0.172546	0.505376	5.14073	0.000153122	0.00153605	Cerebellum	ECM-Receptor	LAMININ	Lamb1	ITGA1_ITGB1	NN-NN
Astro-CB NN	VLMC NN	ANGPTL4_SDC4	186	0.069811	0.811828	2.15512	0.000167335	0.00166797	Cerebellum	Secreted Signaling	ANGPTL	Angptl4	Sdc4	NN-NN
Astro-CB NN	VLMC NN	COL4A1_ITGAV_ITGB8	186	0.0671991	0.768817	4.77042	0.000169969	0.00169178	Cerebellum	ECM-Receptor	COLLAGEN	Col4a1	ITGAV_ITGB8	NN-NN
Astro-CB NN	VLMC NN	LAMB1_ITGA3_ITGB1	186	0.10234	0.505376	5.3147	0.000193997	0.0019124	Cerebellum	ECM-Receptor	LAMININ	Lamb1	ITGA3_ITGB1	NN-NN
Astro-CB NN	VLMC NN	COL4A1_SDC1	186	0.0380415	0.591398	7.78146	0.000198217	0.00195063	Cerebellum	ECM-Receptor	COLLAGEN	Col4a1	Sdc1	NN-NN
Astro-CB NN	VLMC NN	WNT5B_FZD1	186	0.0288235	0.629032	3.94584	0.000199164	0.0019595	Cerebellum	Secreted Signaling	ncWNT	Wnt5b	Fzd1	NN-NN
Astro-CB NN	VLMC NN	COL4A1_ITGA9_ITGB1	186	0.128593	0.66129	3.73749	0.000214623	0.00210106	Cerebellum	ECM-Receptor	COLLAGEN	Col4a1	ITGA9_ITGB1	NN-NN
Astro-CB NN	VLMC NN	COL1A2_SDC1	186	0.0789878	0.639785	2.87508	0.000232421	0.00226268	Cerebellum	ECM-Receptor	COLLAGEN	Col1a2	Sdc1	NN-NN
Astro-CB NN	VLMC NN	SEMA4C_PLXNB2	186	0.0262543	0.580645	2.24476	0.000334275	0.00316685	Cerebellum	Cell-Cell Contact	SEMA4	Sema4c	Plxnb2	NN-NN
Astro-CB NN	VLMC NN	EFNB1_EPHB4	186	0.0188886	0.403226	3.56199	0.000498311	0.00457537	Cerebellum	Cell-Cell Contact	EPHB	Efnb1	Ephb4	NN-NN
Astro-CB NN	VLMC NN	BMP6_ACVR1_ACVR2B	186	0.0438094	0.774194	5.624	0.000700506	0.00624815	Cerebellum	Secreted Signaling	BMP	Bmp6	ACVR1_ACVR2B	NN-NN
Astro-CB NN	VLMC NN	JAG1_NOTCH4	186	0.00923648	0.489247	3.89538	0.00070104	0.00625235	Cerebellum	Cell-Cell Contact	NOTCH	Jag1	Notch4	NN-NN
Astro-CB NN	VLMC NN	ANGPTL4_SDC3	186	0.0393719	0.784946	2.31222	0.000713616	0.00635229	Cerebellum	Secreted Signaling	ANGPTL	Angptl4	Sdc3	NN-NN
Astro-CB NN	VLMC NN	SEMA5A_PLXNA1	186	0.0225813	0.736559	2.44007	0.000793454	0.007006	Cerebellum	Cell-Cell Contact	SEMA5	Sema5a	Plxna1	NN-NN
Astro-CB NN	VLMC NN	COL4A1_ITGA10_ITGB1	186	0.0819426	0.725806	4.63037	0.00081588	0.0071854	Cerebellum	ECM-Receptor	COLLAGEN	Col4a1	ITGA10_ITGB1	NN-NN
Astro-CB NN	VLMC NN	COL4A6_ITGA10_ITGB1	186	0.0711692	0.564516	6.40212	0.000873557	0.00764096	Cerebellum	ECM-Receptor	COLLAGEN	Col4a6	ITGA10_ITGB1	NN-NN
Astro-CB NN	VLMC NN	WNT5B_FZD7	186	0.0234519	0.623656	4.52115	0.000903186	0.0078695	Cerebellum	Secreted Signaling	ncWNT	Wnt5b	Fzd7	NN-NN
Astro-CB NN	VLMC NN	LAMB1_SV2A	186	0.0276612	0.462366	8.93861	0.00100949	0.00869408	Cerebellum	ECM-Receptor	LAMININ	Lamb1	Sv2a	NN-NN
VLMC NN	Astro-CB NN	LAMA1_ITGA3_ITGB1	186	0.436916	0.801075	3.14304	7.30777e-09	1.17138e-07	Cerebellum	ECM-Receptor	LAMININ	Lama1	ITGA3_ITGB1	NN-NN
VLMC NN	Astro-CB NN	LAMA2_ITGA3_ITGB1	186	0.364688	0.801075	3.46756	9.50372e-09	1.51048e-07	Cerebellum	ECM-Receptor	LAMININ	Lama2	ITGA3_ITGB1	NN-NN
VLMC NN	Astro-CB NN	LAMC1_ITGA3_ITGB1	186	0.287336	0.801075	3.56781	1.99784e-08	3.10295e-07	Cerebellum	ECM-Receptor	LAMININ	Lamc1	ITGA3_ITGB1	NN-NN
VLMC NN	Astro-CB NN	COL1A2_ITGA3_ITGB1	186	0.416931	0.801075	3.06301	2.99222e-08	4.58687e-07	Cerebellum	ECM-Receptor	COLLAGEN	Col1a2	ITGA3_ITGB1	NN-NN
VLMC NN	Astro-CB NN	COL4A6_ITGA3_ITGB1	186	0.256313	0.801075	3.70481	3.95471e-08	6.00827e-07	Cerebellum	ECM-Receptor	COLLAGEN	Col4a6	ITGA3_ITGB1	NN-NN
VLMC NN	Astro-CB NN	COL4A5_ITGA3_ITGB1	186	0.311589	0.801075	3.20904	7.97273e-08	1.18103e-06	Cerebellum	ECM-Receptor	COLLAGEN	Col4a5	ITGA3_ITGB1	NN-NN
VLMC NN	Astro-CB NN	WNT5A_FZD2	186	0.186635	0.483871	5.3974	8.67731e-08	1.28182e-06	Cerebellum	Secreted Signaling	ncWNT	Wnt5a	Fzd2	NN-NN
VLMC NN	Astro-CB NN	COL1A1_ITGA3_ITGB1	186	0.319356	0.801075	3.19052	1.51124e-07	2.18412e-06	Cerebellum	ECM-Receptor	COLLAGEN	Col1a1	ITGA3_ITGB1	NN-NN
VLMC NN	Astro-CB NN	LAMC3_ITGA3_ITGB1	186	0.201499	0.801075	4.25901	5.05728e-07	6.96498e-06	Cerebellum	ECM-Receptor	LAMININ	Lamc3	ITGA3_ITGB1	NN-NN
VLMC NN	Astro-CB NN	COL4A1_ITGA3_ITGB1	186	0.215827	0.801075	3.36478	1.31022e-06	1.73104e-05	Cerebellum	ECM-Receptor	COLLAGEN	Col4a1	ITGA3_ITGB1	NN-NN
VLMC NN	Astro-CB NN	EFNA5_EPHA7	186	0.0995298	0.666667	7.03407	2.56144e-06	3.27328e-05	Cerebellum	Cell-Cell Contact	EPHA	Efna5	Epha7	NN-NN
VLMC NN	Astro-CB NN	COL4A2_ITGA3_ITGB1	186	0.168237	0.801075	3.75379	2.59354e-06	3.31258e-05	Cerebellum	ECM-Receptor	COLLAGEN	Col4a2	ITGA3_ITGB1	NN-NN
VLMC NN	Astro-CB NN	LAMB2_ITGA3_ITGB1	186	0.0698503	0.801075	4.34462	2.72682e-06	3.47415e-05	Cerebellum	ECM-Receptor	LAMININ	Lamb2	ITGA3_ITGB1	NN-NN
VLMC NN	Astro-CB NN	EFNA5_EPHA5	186	0.0659044	0.580645	8.16073	3.6398e-06	4.56422e-05	Cerebellum	Cell-Cell Contact	EPHA	Efna5	Epha5	NN-NN
VLMC NN	Astro-CB NN	LAMA4_ITGA3_ITGB1	186	0.114707	0.801075	4.65806	4.83975e-06	5.97373e-05	Cerebellum	ECM-Receptor	LAMININ	Lama4	ITGA3_ITGB1	NN-NN
VLMC NN	Astro-CB NN	COL6A2_ITGA3_ITGB1	186	0.078093	0.801075	4.48683	7.43125e-06	8.96832e-05	Cerebellum	ECM-Receptor	COLLAGEN	Col6a2	ITGA3_ITGB1	NN-NN
VLMC NN	Astro-CB NN	COL6A1_ITGA3_ITGB1	186	0.107691	0.801075	4.66528	1.02152e-05	0.000121219	Cerebellum	ECM-Receptor	COLLAGEN	Col6a1	ITGA3_ITGB1	NN-NN
VLMC NN	Astro-CB NN	EFNA5_EPHA3	186	0.0955206	0.768817	5.54516	1.7022e-05	0.000196132	Cerebellum	Cell-Cell Contact	EPHA	Efna5	Epha3	NN-NN
VLMC NN	Astro-CB NN	CD46_JAG1	186	0.0312104	0.607527	3.85682	2.00926e-05	0.000229136	Cerebellum	Cell-Cell Contact	CD46	Cd46	Jag1	NN-NN
VLMC NN	Astro-CB NN	COL6A3_ITGA3_ITGB1	186	0.0380057	0.784946	5.05068	2.05454e-05	0.000233976	Cerebellum	ECM-Receptor	COLLAGEN	Col6a3	ITGA3_ITGB1	NN-NN
VLMC NN	Astro-CB NN	ANGPTL4_ITGA5_ITGB1	186	0.0244658	0.55914	3.18701	2.82362e-05	0.000315958	Cerebellum	Secreted Signaling	ANGPTL	Angptl4	ITGA5_ITGB1	NN-NN
VLMC NN	Astro-CB NN	WNT4_FZD2_LRP6	186	0.170407	0.483871	3.68058	2.95093e-05	0.000329457	Cerebellum	Secreted Signaling	WNT	Wnt4	FZD2_LRP6	NN-NN
VLMC NN	Astro-CB NN	WNT9A_FZD2_LRP6	186	0.0207846	0.478495	4.91342	3.66834e-05	0.000403943	Cerebellum	Secreted Signaling	WNT	Wnt9a	FZD2_LRP6	NN-NN
VLMC NN	Astro-CB NN	WNT5A_FZD7	186	0.146067	0.66129	2.06483	4.11553e-05	0.000449897	Cerebellum	Secreted Signaling	ncWNT	Wnt5a	Fzd7	NN-NN
VLMC NN	Astro-CB NN	THBS2_ITGA3_ITGB1	186	0.0680407	0.801075	5.5819	4.14564e-05	0.000452887	Cerebellum	ECM-Receptor	THBS	Thbs2	ITGA3_ITGB1	NN-NN
VLMC NN	Astro-CB NN	LAMB1_ITGA3_ITGB1	186	0.0734967	0.801075	5.37759	4.78907e-05	0.00051924	Cerebellum	ECM-Receptor	LAMININ	Lamb1	ITGA3_ITGB1	NN-NN
VLMC NN	Astro-CB NN	EFNA2_EPHA5	186	0.0152578	0.526882	6.24328	5.71282e-05	0.000612367	Cerebellum	Cell-Cell Contact	EPHA	Efna2	Epha5	NN-NN
VLMC NN	Astro-CB NN	JAM2_ITGA3_ITGB1	186	0.0352176	0.790323	5.73679	5.78709e-05	0.000619657	Cerebellum	Cell-Cell Contact	JAM	Jam2	ITGA3_ITGB1	NN-NN
VLMC NN	Astro-CB NN	EFNA2_EPHA7	186	0.0236129	0.591398	7.55614	6.05509e-05	0.000646369	Cerebellum	Cell-Cell Contact	EPHA	Efna2	Epha7	NN-NN
VLMC NN	Astro-CB NN	JAG1_NOTCH4	186	0.0180864	0.510753	3.85031	6.536e-05	0.000693861	Cerebellum	Cell-Cell Contact	NOTCH	Jag1	Notch4	NN-NN
VLMC NN	Astro-CB NN	TGFB1_TGFBR1_TGFBR2	186	0.0271208	0.682796	7.93008	8.04963e-05	0.000842696	Cerebellum	Secreted Signaling	TGFb	Tgfb1	TGFbR1_R2	NN-NN
VLMC NN	Astro-CB NN	COL9A2_ITGA3_ITGB1	186	0.0437152	0.607527	6.83638	8.36267e-05	0.00087356	Cerebellum	ECM-Receptor	COLLAGEN	Col9a2	ITGA3_ITGB1	NN-NN
VLMC NN	Astro-CB NN	ANGPT2_ITGA5_ITGB1	186	0.0346318	0.564516	3.31148	0.000196271	0.00193308	Cerebellum	Secreted Signaling	ANGPT	Angpt2	ITGA5_ITGB1	NN-NN
VLMC NN	Astro-CB NN	TGFB3_TGFBR1_TGFBR2	186	0.00626472	0.553763	8.27987	0.000199786	0.00196496	Cerebellum	Secreted Signaling	TGFb	Tgfb3	TGFbR1_R2	NN-NN
VLMC NN	Astro-CB NN	WNT4_FZD2_LRP5	186	0.104461	0.483871	3.21219	0.000240061	0.00233269	Cerebellum	Secreted Signaling	WNT	Wnt4	FZD2_LRP5	NN-NN
VLMC NN	Astro-CB NN	SEMA3D_NRP2_PLXNA2	186	0.111725	0.521505	4.12732	0.000252279	0.00244126	Cerebellum	Secreted Signaling	SEMA3	Sema3d	NRP2_PLXNA2	NN-NN
VLMC NN	Astro-CB NN	EFNA2_EPHA3	186	0.024003	0.704301	5.98346	0.000269658	0.0025969	Cerebellum	Cell-Cell Contact	EPHA	Efna2	Epha3	NN-NN
VLMC NN	Astro-CB NN	ITGA9_ITGB1_VCAM1	186	0.125972	0.698925	2.82961	0.00036046	0.00339508	Cerebellum	Cell-Cell Contact	VCAM	ITGA9_ITGB1	Vcam1	NN-NN
VLMC NN	Astro-CB NN	THBS3_ITGA3_ITGB1	186	0.00888655	0.543011	8.17608	0.000824786	0.0072548	Cerebellum	ECM-Receptor	THBS	Thbs3	ITGA3_ITGB1	NN-NN
VLMC NN	Astro-CB NN	SPP1_ITGA5_ITGB1	186	0.134298	0.564516	2.12522	0.000997638	0.00860352	Cerebellum	Secreted Signaling	SPP1	Spp1	ITGA5_ITGB1	NN-NN
BAM NN	CHOR NN	COL9A3_SDC4	313	2.21466	0.792332	20.7025	0	0	Cerebellum	ECM-Receptor	COLLAGEN	Col9a3	Sdc4	NN-NN
BAM NN	CHOR NN	COL4A4_SDC4	313	1.22733	0.559105	62.9421	1.4013e-45	6.22957e-44	Cerebellum	ECM-Receptor	COLLAGEN	Col4a4	Sdc4	NN-NN
BAM NN	CHOR NN	COL9A3_ITGAV_ITGB8	313	2.84256	0.792332	10.7646	1.4013e-45	6.22957e-44	Cerebellum	ECM-Receptor	COLLAGEN	Col9a3	ITGAV_ITGB8	NN-NN
BAM NN	CHOR NN	LAMB1_DAG1	313	1.40841	0.648562	21.1096	1.12104e-44	4.93705e-43	Cerebellum	ECM-Receptor	LAMININ	Lamb1	Dag1	NN-NN
BAM NN	CHOR NN	COL4A3_SDC4	313	1.16853	0.536741	420.139	5.1848e-44	2.26289e-42	Cerebellum	ECM-Receptor	COLLAGEN	Col4a3	Sdc4	NN-NN
BAM NN	CHOR NN	COL4A4_ITGAV_ITGB8	313	1.77286	0.559105	37.3091	4.89053e-43	2.10382e-41	Cerebellum	ECM-Receptor	COLLAGEN	Col4a4	ITGAV_ITGB8	NN-NN
BAM NN	CHOR NN	EFNA5_EPHA4	313	1.05637	0.853035	13.5689	6.08164e-43	2.61204e-41	Cerebellum	Cell-Cell Contact	EPHA	Efna5	Epha4	NN-NN
BAM NN	CHOR NN	LAMB1_ITGAV_ITGB8	313	2.26362	0.648562	10.7189	8.92627e-43	3.82494e-41	Cerebellum	ECM-Receptor	LAMININ	Lamb1	ITGAV_ITGB8	NN-NN
BAM NN	CHOR NN	COL4A3_ITGAV_ITGB8	313	1.70334	0.536741	222.312	1.09862e-42	4.70015e-41	Cerebellum	ECM-Receptor	COLLAGEN	Col4a3	ITGAV_ITGB8	NN-NN
BAM NN	CHOR NN	LAMB1_SV2A	313	0.95451	0.648562	31.2963	3.7765e-42	1.60227e-40	Cerebellum	ECM-Receptor	LAMININ	Lamb1	Sv2a	NN-NN
BAM NN	CHOR NN	F11R_F11R	313	1.11285	0.894569	11.2409	4.9606e-42	2.09865e-40	Cerebellum	Cell-Cell Contact	JAM	F11r	F11r	NN-NN
BAM NN	CHOR NN	OCLN_OCLN	313	1.00194	0.552716	46.1282	8.38281e-40	3.43384e-38	Cerebellum	Cell-Cell Contact	OCLN	Ocln	Ocln	NN-NN
BAM NN	CHOR NN	COL9A3_ITGA9_ITGB1	313	1.53644	0.773163	32.15	2.13896e-39	8.70173e-38	Cerebellum	ECM-Receptor	COLLAGEN	Col9a3	ITGA9_ITGB1	NN-NN
BAM NN	CHOR NN	PDGFA_PDGFRA	313	0.881405	0.984026	6.13466	7.7264e-39	3.1121e-37	Cerebellum	Secreted Signaling	PDGF	Pdgfa	Pdgfra	NN-NN
BAM NN	CHOR NN	IGF2_IGF2R	313	2.26749	0.984026	3.83975	1.7414e-38	6.9725e-37	Cerebellum	Secreted Signaling	IGF	Igf2	Igf2r	NN-NN
BAM NN	CHOR NN	NTF5_NTRK2	313	0.779461	0.536741	746.226	4.35165e-38	1.73117e-36	Cerebellum	Secreted Signaling	NT	Ntf5	Ntrk2	NN-NN
BAM NN	CHOR NN	NEGR1_NEGR1	313	1.14808	1	2.77663	4.6544e-38	1.85111e-36	Cerebellum	Cell-Cell Contact	NEGR	Negr1	Negr1	NN-NN
BAM NN	CHOR NN	INS2_INSSR	313	0.496431	0.552716	1370.47	5.69043e-38	2.25831e-36	Cerebellum	Secreted Signaling	INSULIN	Ins2	Insr	NN-NN
BAM NN	CHOR NN	COL9A3_ITGA1_ITGB1	313	1.09669	0.750799	63.3488	6.5355e-38	2.59022e-36	Cerebellum	ECM-Receptor	COLLAGEN	Col9a3	ITGA1_ITGB1	NN-NN
BAM NN	CHOR NN	TGFB2_TGFBR1_TGFBR2	313	1.19214	0.559105	51.4334	1.2464e-37	4.91231e-36	Cerebellum	Secreted Signaling	TGFb	Tgfb2	TGFbR1_R2	NN-NN
BAM NN	CHOR NN	COL9A3_ITGA3_ITGB1	313	1.63521	0.776358	25.0974	1.52452e-37	6.00441e-36	Cerebellum	ECM-Receptor	COLLAGEN	Col9a3	ITGA3_ITGB1	NN-NN
BAM NN	CHOR NN	IGF2_IGF1R	313	2.98836	0.98722	2.86828	2.39184e-37	9.38677e-36	Cerebellum	Secreted Signaling	IGF	Igf2	Igf1r	NN-NN
BAM NN	CHOR NN	BMP6_BMPR1A_BMPR2	313	2.03241	0.686901	7.4665	7.45924e-37	2.89862e-35	Cerebellum	Secreted Signaling	BMP	Bmp6	BMPR1A_BMPR2	NN-NN
BAM NN	CHOR NN	TGFB2_ACVR1B_TGFBR2	313	1.21371	0.559105	41.8455	6.75368e-36	2.57829e-34	Cerebellum	Secreted Signaling	TGFb	Tgfb2	ACVR1B_TGFbR2	NN-NN
BAM NN	CHOR NN	LAMA5_DAG1	313	0.637625	0.536741	22.8404	1.75534e-35	6.65889e-34	Cerebellum	ECM-Receptor	LAMININ	Lama5	Dag1	NN-NN
BAM NN	CHOR NN	SEMA3B_NRP1_PLXNA1	313	0.593458	0.552716	157.036	1.30487e-34	4.86971e-33	Cerebellum	Secreted Signaling	SEMA3	Sema3b	NRP1_PLXNA1	NN-NN
BAM NN	CHOR NN	COL9A3_CD44	313	0.490673	0.760383	132.261	1.57467e-34	5.86551e-33	Cerebellum	ECM-Receptor	COLLAGEN	Col9a3	Cd44	NN-NN
BAM NN	CHOR NN	COL9A3_ITGA10_ITGB1	313	0.980596	0.789137	62.268	3.53348e-34	1.3106e-32	Cerebellum	ECM-Receptor	COLLAGEN	Col9a3	ITGA10_ITGB1	NN-NN
BAM NN	CHOR NN	SEMA3B_NRP1_PLXNA2	313	0.769264	0.552716	112.44	3.63765e-34	1.34839e-32	Cerebellum	Secreted Signaling	SEMA3	Sema3b	NRP1_PLXNA2	NN-NN
BAM NN	CHOR NN	LAMA5_ITGAV_ITGB8	313	1.30443	0.536741	12.6437	7.23687e-34	2.66655e-32	Cerebellum	ECM-Receptor	LAMININ	Lama5	ITGAV_ITGB8	NN-NN
BAM NN	CHOR NN	LAMB1_ITGA6_ITGB1	313	1.24283	0.642173	18.2065	1.0246e-33	3.76548e-32	Cerebellum	ECM-Receptor	LAMININ	Lamb1	ITGA6_ITGB1	NN-NN
BAM NN	CHOR NN	COL4A5_SDC4	313	1.25956	0.587859	7.10697	1.14807e-33	4.21506e-32	Cerebellum	ECM-Receptor	COLLAGEN	Col4a5	Sdc4	NN-NN
BAM NN	CHOR NN	LAMB1_ITGA9_ITGB1	313	1.06819	0.638978	21.8745	1.21326e-33	4.4533e-32	Cerebellum	ECM-Receptor	LAMININ	Lamb1	ITGA9_ITGB1	NN-NN
BAM NN	CHOR NN	LAMA5_SV2A	313	0.352618	0.536741	31.8735	3.05585e-33	1.11203e-31	Cerebellum	ECM-Receptor	LAMININ	Lama5	Sv2a	NN-NN
BAM NN	CHOR NN	TGFB2_ACVR1_TGFBR1	313	0.616095	0.5623	107.3	4.89136e-33	1.77215e-31	Cerebellum	Secreted Signaling	TGFb	Tgfb2	ACVR1_TGFbR	NN-NN
BAM NN	CHOR NN	COL9A3_ITGA2_ITGB1	313	0.680887	0.696486	86.9407	6.12096e-33	2.21196e-31	Cerebellum	ECM-Receptor	COLLAGEN	Col9a3	ITGA2_ITGB1	NN-NN
BAM NN	CHOR NN	JAG2_NOTCH2	313	0.466718	0.661342	9.95795	9.01641e-33	3.24763e-31	Cerebellum	Cell-Cell Contact	NOTCH	Jag2	Notch2	NN-NN
BAM NN	CHOR NN	EFNA5_EPHA7	313	0.251584	0.853035	24.6513	1.34583e-32	4.8364e-31	Cerebellum	Cell-Cell Contact	EPHA	Efna5	Epha7	NN-NN
BAM NN	CHOR NN	COL4A4_ITGA9_ITGB1	313	0.734527	0.552716	75.2665	1.4729e-32	5.28983e-31	Cerebellum	ECM-Receptor	COLLAGEN	Col4a4	ITGA9_ITGB1	NN-NN
BAM NN	CHOR NN	HSPG2_DAG1	313	0.696518	0.546326	8.89822	1.69602e-32	6.08013e-31	Cerebellum	ECM-Receptor	HSPG	Hspg2	Dag1	NN-NN
BAM NN	CHOR NN	LAMB1_ITGA1_ITGB1	313	0.694215	0.623003	38.4694	3.15718e-32	1.12503e-30	Cerebellum	ECM-Receptor	LAMININ	Lamb1	ITGA1_ITGB1	NN-NN
BAM NN	CHOR NN	THBS3_CD47	313	0.373692	0.629393	11.0863	3.41109e-32	1.21434e-30	Cerebellum	ECM-Receptor	THBS	Thbs3	Cd47	NN-NN
BAM NN	CHOR NN	COL9A3_SDC1	313	0.546557	0.750799	109.896	3.49699e-32	1.24477e-30	Cerebellum	ECM-Receptor	COLLAGEN	Col9a3	Sdc1	NN-NN
BAM NN	CHOR NN	CDH2_CDH2	313	0.205451	0.875399	5.4897	3.53064e-32	1.2566e-30	Cerebellum	Cell-Cell Contact	CDH	Cdh2	Cdh2	NN-NN
BAM NN	CHOR NN	LAMB1_ITGA3_ITGB1	313	1.16961	0.642173	19.1041	4.19286e-32	1.49068e-30	Cerebellum	ECM-Receptor	LAMININ	Lamb1	ITGA3_ITGB1	NN-NN
BAM NN	CHOR NN	BMP6_ACVR1_BMPR2	313	1.20646	0.683706	10.9821	6.06526e-32	2.15019e-30	Cerebellum	Secreted Signaling	BMP	Bmp6	ACVR1_BMPR2	NN-NN
BAM NN	CHOR NN	THBS3_SDC4	313	0.580642	0.629393	8.84972	7.99113e-32	2.82516e-30	Cerebellum	ECM-Receptor	THBS	Thbs3	Sdc4	NN-NN
BAM NN	CHOR NN	BMP6_BMPR1A_ACVR2B	313	1.00809	0.686901	11.2738	1.49271e-31	5.24851e-30	Cerebellum	Secreted Signaling	BMP	Bmp6	BMPR1A_ACVR2B	NN-NN
BAM NN	CHOR NN	COL4A4_ITGA1_ITGB1	313	0.432124	0.546326	160.594	1.98941e-31	6.97181e-30	Cerebellum	ECM-Receptor	COLLAGEN	Col4a4	ITGA1_ITGB1	NN-NN
BAM NN	CHOR NN	ANGPTL2_ITGA5_ITGB1	313	0.448469	0.766773	25.0875	1.99155e-31	6.9785e-30	Cerebellum	Secreted Signaling	ANGPTL	Angptl2	ITGA5_ITGB1	NN-NN
BAM NN	CHOR NN	COL4A5_ITGAV_ITGB8	313	1.81345	0.587859	6.19112	2.21597e-31	7.75845e-30	Cerebellum	ECM-Receptor	COLLAGEN	Col4a5	ITGAV_ITGB8	NN-NN
BAM NN	CHOR NN	COL9A3_ITGA11_ITGB1	313	0.748238	0.741214	91.9406	4.14711e-31	1.44379e-29	Cerebellum	ECM-Receptor	COLLAGEN	Col9a3	ITGA11_ITGB1	NN-NN
BAM NN	CHOR NN	F11R_JAM3	313	0.444193	0.888179	18.8843	4.97085e-31	1.72773e-29	Cerebellum	Cell-Cell Contact	JAM	F11r	Jam3	NN-NN
BAM NN	CHOR NN	BMP7_BMPR1A_BMPR2	313	1.46783	0.626198	6.1026	5.14559e-31	1.78804e-29	Cerebellum	Secreted Signaling	BMP	Bmp7	BMPR1A_BMPR2	NN-NN
BAM NN	CHOR NN	COL4A4_ITGA3_ITGB1	313	0.822443	0.555911	70.7942	5.96575e-31	2.06941e-29	Cerebellum	ECM-Receptor	COLLAGEN	Col4a4	ITGA3_ITGB1	NN-NN
BAM NN	CHOR NN	BMP6_BMPR1A_ACVR2A	313	1.15899	0.686901	9.61986	7.39054e-31	2.55885e-29	Cerebellum	Secreted Signaling	BMP	Bmp6	BMPR1A_ACVR2A	NN-NN
BAM NN	CHOR NN	MIF_ACKR3	313	1.10258	0.977636	2.93366	7.84186e-31	2.71385e-29	Cerebellum	Secreted Signaling	MIF	Mif	Ackr3	NN-NN
BAM NN	CHOR NN	COL4A3_ITGA9_ITGB1	313	0.702898	0.530351	607.796	1.29854e-30	4.47351e-29	Cerebellum	ECM-Receptor	COLLAGEN	Col4a3	ITGA9_ITGB1	NN-NN
BAM NN	CHOR NN	BMP4_BMPR1A_BMPR2	313	1.22486	0.543131	8.80343	4.68903e-30	1.59905e-28	Cerebellum	Secreted Signaling	BMP	Bmp4	BMPR1A_BMPR2	NN-NN
BAM NN	CHOR NN	ANGPTL1_ITGA1_ITGB1	313	0.146348	0.645367	31.9929	7.12306e-30	2.42075e-28	Cerebellum	Secreted Signaling	ANGPTL	Angptl1	ITGA1_ITGB1	NN-NN
BAM NN	CHOR NN	COL4A3_ITGA3_ITGB1	313	0.789571	0.533546	651.333	1.961e-29	6.6024e-28	Cerebellum	ECM-Receptor	COLLAGEN	Col4a3	ITGA3_ITGB1	NN-NN
BAM NN	CHOR NN	THBS1_SDC4	313	0.526827	0.578275	8.2798	3.2136e-29	1.07732e-27	Cerebellum	ECM-Receptor	THBS	Thbs1	Sdc4	NN-NN
BAM NN	CHOR NN	F11R_JAM2	313	0.238773	0.84345	30.7519	4.02512e-29	1.34694e-27	Cerebellum	Cell-Cell Contact	JAM	F11r	Jam2	NN-NN
BAM NN	CHOR NN	COL4A3_ITGA1_ITGB1	313	0.411793	0.523962	1921.43	4.10603e-29	1.3734e-27	Cerebellum	ECM-Receptor	COLLAGEN	Col4a3	ITGA1_ITGB1	NN-NN
BAM NN	CHOR NN	NFASC_CNTN1_CNTNAP1	313	1.01452	0.881789	6.45044	6.31244e-29	2.10004e-27	Cerebellum	Cell-Cell Contact	CNTN	Nfasc	CNTN1_CNTNAP1	NN-NN
BAM NN	CHOR NN	LAMB1_CD44	313	0.240206	0.626198	53.8977	6.92742e-29	2.30308e-27	Cerebellum	ECM-Receptor	LAMININ	Lamb1	Cd44	NN-NN
BAM NN	CHOR NN	NRXN2_NLGN3	313	0.158523	0.99361	3.92195	7.52389e-29	2.49914e-27	Cerebellum	Cell-Cell Contact	NRXN	Nrxn2	Nlgn3	NN-NN
BAM NN	CHOR NN	EFNA5_EPHA1	313	0.137155	0.805112	30.2304	8.97499e-29	2.97781e-27	Cerebellum	Cell-Cell Contact	EPHA	Efna5	Epha1	NN-NN
BAM NN	CHOR NN	IGF2_ITGA6_ITGB4	313	0.86327	0.945687	8.20047	1.23343e-28	4.0778e-27	Cerebellum	Secreted Signaling	IGF	Igf2	ITGA6_ITGB4	NN-NN
BAM NN	CHOR NN	WNT9A_FZD4_LRP6	313	1.10455	0.571885	7.77183	1.24137e-28	4.10359e-27	Cerebellum	Secreted Signaling	WNT	Wnt9a	FZD4_LRP6	NN-NN
BAM NN	CHOR NN	COL4A4_CD44	313	0.125724	0.536741	199.072	2.16604e-28	7.12373e-27	Cerebellum	ECM-Receptor	COLLAGEN	Col4a4	Cd44	NN-NN
BAM NN	CHOR NN	THBS1_CD47	313	0.33271	0.578275	8.71939	2.70935e-28	8.89977e-27	Cerebellum	ECM-Receptor	THBS	Thbs1	Cd47	NN-NN
BAM NN	CHOR NN	LAMB2_DAG1	313	0.5073	0.99361	3.19607	3.57878e-28	1.17297e-26	Cerebellum	ECM-Receptor	LAMININ	Lamb2	Dag1	NN-NN
BAM NN	CHOR NN	BMP6_BMPR1B_BMPR2	313	1.19146	0.670927	9.35059	5.01813e-28	1.63893e-26	Cerebellum	Secreted Signaling	BMP	Bmp6	BMPR1B_BMPR2	NN-NN
BAM NN	CHOR NN	COL4A3_CD44	313	0.116565	0.514377	1086.96	2.5279e-27	8.13527e-26	Cerebellum	ECM-Receptor	COLLAGEN	Col4a3	Cd44	NN-NN
BAM NN	CHOR NN	LAMB1_ITGA2_ITGB1	313	0.376728	0.584665	37.9069	2.86488e-27	9.20675e-26	Cerebellum	ECM-Receptor	LAMININ	Lamb1	ITGA2_ITGB1	NN-NN
BAM NN	CHOR NN	CNTN1_NRCAM	313	0.518364	0.85623	15.4129	3.61839e-27	1.15994e-25	Cerebellum	Cell-Cell Contact	CNTN	Cntn1	Nrcam	NN-NN
BAM NN	CHOR NN	COL4A4_SDC1	313	0.14498	0.539936	226.437	4.2211e-27	1.35052e-25	Cerebellum	ECM-Receptor	COLLAGEN	Col4a4	Sdc1	NN-NN
BAM NN	CHOR NN	LAMB2_ITGAV_ITGB8	313	1.36055	0.99361	2.57712	5.08297e-27	1.62295e-25	Cerebellum	ECM-Receptor	LAMININ	Lamb2	ITGAV_ITGB8	NN-NN
BAM NN	CHOR NN	BMP7_ACVR1_BMPR2	313	0.771993	0.626198	9.28646	5.80713e-27	1.85157e-25	Cerebellum	Secreted Signaling	BMP	Bmp7	ACVR1_BMPR2	NN-NN
BAM NN	CHOR NN	BMP7_BMPR1A_ACVR2B	313	0.604289	0.626198	9.53014	3.19007e-26	9.98886e-25	Cerebellum	Secreted Signaling	BMP	Bmp7	BMPR1A_ACVR2B	NN-NN
BAM NN	CHOR NN	BTC_ERBB4	313	0.338436	0.43131	151.49	4.74654e-26	1.48078e-24	Cerebellum	Secreted Signaling	EGF	Btc	Erbb4	NN-NN
BAM NN	CHOR NN	COL4A4_ITGA2_ITGB1	313	0.212854	0.498403	140.252	7.61286e-26	2.36356e-24	Cerebellum	ECM-Receptor	COLLAGEN	Col4a4	ITGA2_ITGB1	NN-NN
BAM NN	CHOR NN	COL4A4_ITGA10_ITGB1	313	0.371217	0.555911	134.294	8.03984e-26	2.49351e-24	Cerebellum	ECM-Receptor	COLLAGEN	Col4a4	ITGA10_ITGB1	NN-NN
BAM NN	CHOR NN	LAMB1_SV2B	313	0.328284	0.623003	64.7048	1.04923e-25	3.24023e-24	Cerebellum	ECM-Receptor	LAMININ	Lamb1	Sv2b	NN-NN
BAM NN	CHOR NN	CADM1_CADM1	313	0.525547	0.977636	3.4947	1.05596e-25	3.26068e-24	Cerebellum	Cell-Cell Contact	CADM	Cadm1	Cadm1	NN-NN
BAM NN	CHOR NN	GDF5_BMPR1A_BMPR2	313	0.382699	0.488818	1695.76	1.11396e-25	3.43691e-24	Cerebellum	Secreted Signaling	BMP	Gdf5	BMPR1A_BMPR2	NN-NN
BAM NN	CHOR NN	BMP7_BMPR1A_ACVR2A	313	0.726316	0.626198	8.31153	1.41505e-25	4.35183e-24	Cerebellum	Secreted Signaling	BMP	Bmp7	BMPR1A_ACVR2A	NN-NN
BAM NN	CHOR NN	WNT9A_FZD3_LRP6	313	0.546517	0.571885	8.52396	4.0767e-25	1.23936e-23	Cerebellum	Secreted Signaling	WNT	Wnt9a	FZD3_LRP6	NN-NN
BAM NN	CHOR NN	WNT9A_FZD6_LRP6	313	0.530924	0.555911	8.85463	5.34591e-25	1.62073e-23	Cerebellum	Secreted Signaling	WNT	Wnt9a	FZD6_LRP6	NN-NN
BAM NN	CHOR NN	WNT9A_FZD7_LRP6	313	0.665881	0.571885	8.99943	5.7091e-25	1.73013e-23	Cerebellum	Secreted Signaling	WNT	Wnt9a	FZD7_LRP6	NN-NN
BAM NN	CHOR NN	LAMB2_SV2A	313	0.241008	0.99361	3.27014	9.32954e-25	2.81292e-23	Cerebellum	ECM-Receptor	LAMININ	Lamb2	Sv2a	NN-NN
BAM NN	CHOR NN	COL4A3_ITGA2_ITGB1	313	0.199027	0.482428	1405.35	1.05319e-24	3.17191e-23	Cerebellum	ECM-Receptor	COLLAGEN	Col4a3	ITGA2_ITGB1	NN-NN
BAM NN	CHOR NN	LAMA5_ITGA1_ITGB1	313	0.23783	0.523962	32.9006	1.46695e-24	4.40476e-23	Cerebellum	ECM-Receptor	LAMININ	Lama5	ITGA1_ITGB1	NN-NN
BAM NN	CHOR NN	COL4A4_ITGA11_ITGB1	313	0.248714	0.530351	151.033	2.03959e-24	6.10176e-23	Cerebellum	ECM-Receptor	COLLAGEN	Col4a4	ITGA11_ITGB1	NN-NN
BAM NN	CHOR NN	TNR_SDC4	313	0.681882	0.961661	2.10981	3.18933e-24	9.49637e-23	Cerebellum	ECM-Receptor	TENASCIN	Tnr	Sdc4	NN-NN
BAM NN	CHOR NN	LAMB1_ITGA7_ITGB1	313	0.38378	0.597444	56.1273	3.29975e-24	9.82121e-23	Cerebellum	ECM-Receptor	LAMININ	Lamb1	ITGA7_ITGB1	NN-NN
BAM NN	CHOR NN	LAMA5_ITGA9_ITGB1	313	0.457577	0.530351	20.6681	4.38737e-24	1.30296e-22	Cerebellum	ECM-Receptor	LAMININ	Lama5	ITGA9_ITGB1	NN-NN
BAM NN	CHOR NN	LAMA5_CD44	313	0.0549014	0.514377	49.8217	4.42954e-24	1.31522e-22	Cerebellum	ECM-Receptor	LAMININ	Lama5	Cd44	NN-NN
BAM NN	CHOR NN	BMP6_ACVR1_ACVR2A	313	0.56223	0.683706	13.861	5.14744e-24	1.52548e-22	Cerebellum	Secreted Signaling	BMP	Bmp6	ACVR1_ACVR2A	NN-NN
BAM NN	CHOR NN	BMP6_ACVR1_ACVR2B	313	0.45573	0.683706	16.0419	6.28748e-24	1.86036e-22	Cerebellum	Secreted Signaling	BMP	Bmp6	ACVR1_ACVR2B	NN-NN
BAM NN	CHOR NN	JAM3_F11R	313	0.433642	0.616613	8.60084	6.34642e-24	1.87743e-22	Cerebellum	Cell-Cell Contact	JAM	Jam3	F11r	NN-NN
BAM NN	CHOR NN	VEGFA_VEGFR2	313	0.297185	0.597444	17.5091	7.73881e-24	2.28409e-22	Cerebellum	Secreted Signaling	VEGF	Vegfa	Kdr	NN-NN
BAM NN	CHOR NN	LAMA5_ITGA6_ITGB1	313	0.576071	0.530351	17.3782	8.02163e-24	2.36592e-22	Cerebellum	ECM-Receptor	LAMININ	Lama5	ITGA6_ITGB1	NN-NN
BAM NN	CHOR NN	COL4A5_ITGA9_ITGB1	313	0.768207	0.578275	7.79483	9.45103e-24	2.78005e-22	Cerebellum	ECM-Receptor	COLLAGEN	Col4a5	ITGA9_ITGB1	NN-NN
BAM NN	CHOR NN	COL4A3_SDC1	313	0.141327	0.517572	1504.63	1.01884e-23	2.99281e-22	Cerebellum	ECM-Receptor	COLLAGEN	Col4a3	Sdc1	NN-NN
BAM NN	CHOR NN	LAMB1_ITGA6_ITGB4	313	0.386369	0.632588	38.0903	1.14943e-23	3.37204e-22	Cerebellum	ECM-Receptor	LAMININ	Lamb1	ITGA6_ITGB4	NN-NN
BAM NN	CHOR NN	COL4A5_ITGA1_ITGB1	313	0.455522	0.5623	8.95673	1.15285e-23	3.38176e-22	Cerebellum	ECM-Receptor	COLLAGEN	Col4a5	ITGA1_ITGB1	NN-NN
BAM NN	CHOR NN	TGFA_EGFR	313	0.525795	0.971246	2.87011	1.18531e-23	3.47559e-22	Cerebellum	Secreted Signaling	EGF	Tgfa	Egfr	NN-NN
BAM NN	CHOR NN	GDF11_TGFBR1_ACVR2A	313	0.224305	0.632588	46.6155	1.42826e-23	4.17643e-22	Cerebellum	Secreted Signaling	GDF	Gdf11	TGFBR1_ACVR2A	NN-NN
BAM NN	CHOR NN	FGF1_FGFR2	313	0.506095	0.763578	3.31589	1.43537e-23	4.19637e-22	Cerebellum	Secreted Signaling	FGF	Fgf1	Fgfr2	NN-NN
BAM NN	CHOR NN	PSAP_GPR37	313	0.81115	0.897764	2.75233	1.63309e-23	4.76457e-22	Cerebellum	Secreted Signaling	PSAP	Psap	Gpr37	NN-NN
BAM NN	CHOR NN	BMP7_BMPR1B_BMPR2	313	0.775889	0.607029	7.83042	2.48648e-23	7.21814e-22	Cerebellum	Secreted Signaling	BMP	Bmp7	BMPR1B_BMPR2	NN-NN
BAM NN	CHOR NN	BMP4_BMPR1A_ACVR2B	313	0.470028	0.543131	12.2798	2.90882e-23	8.43015e-22	Cerebellum	Secreted Signaling	BMP	Bmp4	BMPR1A_ACVR2B	NN-NN
BAM NN	CHOR NN	LAMA5_ITGA3_ITGB1	313	0.537084	0.533546	18.9006	4.23157e-23	1.22124e-21	Cerebellum	ECM-Receptor	LAMININ	Lama5	ITGA3_ITGB1	NN-NN
BAM NN	CHOR NN	BMP4_BMPR1A_ACVR2A	313	0.575504	0.543131	10.9709	4.62915e-23	1.33468e-21	Cerebellum	Secreted Signaling	BMP	Bmp4	BMPR1A_ACVR2A	NN-NN
BAM NN	CHOR NN	CX3CL1_CX3CR1	313	0.182736	0.961661	3.83722	7.5909e-23	2.17656e-21	Cerebellum	Secreted Signaling	CX3C	Cx3cl1	Cx3cr1	NN-NN
BAM NN	CHOR NN	COL4A3_ITGA10_ITGB1	313	0.35727	0.533546	1567.09	8.30563e-23	2.37758e-21	Cerebellum	ECM-Receptor	COLLAGEN	Col4a3	ITGA10_ITGB1	NN-NN
BAM NN	CHOR NN	PSAP_GPR37L1	313	0.963365	0.846645	2.56114	8.74031e-23	2.49984e-21	Cerebellum	Secreted Signaling	PSAP	Psap	Gpr37l1	NN-NN
BAM NN	CHOR NN	COL4A5_ITGA3_ITGB1	313	0.86013	0.58147	7.63251	9.67699e-23	2.76375e-21	Cerebellum	ECM-Receptor	COLLAGEN	Col4a5	ITGA3_ITGB1	NN-NN
BAM NN	CHOR NN	COL4A3_ITGA11_ITGB1	313	0.239818	0.517572	1468.84	1.01546e-22	2.89766e-21	Cerebellum	ECM-Receptor	COLLAGEN	Col4a3	ITGA11_ITGB1	NN-NN
BAM NN	CHOR NN	LAMB1_SV2C	313	0.18291	0.56869	74.9308	1.08235e-22	3.08586e-21	Cerebellum	ECM-Receptor	LAMININ	Lamb1	Sv2c	NN-NN
BAM NN	CHOR NN	SEMA3C_NRP1_PLXNA1	313	0.329677	0.86901	6.22053	1.1653e-22	3.31819e-21	Cerebellum	Secreted Signaling	SEMA3	Sema3c	NRP1_PLXNA1	NN-NN
BAM NN	CHOR NN	NRXN2_NLGN2	313	0.35955	1	2.98124	1.20485e-22	3.4295e-21	Cerebellum	Cell-Cell Contact	NRXN	Nrxn2	Nlgn2	NN-NN
BAM NN	CHOR NN	GDF11_TGFBR1_ACVR2B	313	0.164828	0.632588	52.7709	1.39219e-22	3.95441e-21	Cerebellum	Secreted Signaling	GDF	Gdf11	TGFBR1_ACVR2B	NN-NN
BAM NN	CHOR NN	FGF18_FGFR2	313	0.492287	0.456869	34.5844	1.85426e-22	5.24727e-21	Cerebellum	Secreted Signaling	FGF	Fgf18	Fgfr2	NN-NN
BAM NN	CHOR NN	COL1A2_SDC4	313	1.07535	0.702875	3.29031	2.94376e-22	8.28297e-21	Cerebellum	ECM-Receptor	COLLAGEN	Col1a2	Sdc4	NN-NN
BAM NN	CHOR NN	FGF2_FGFR2	313	0.360379	0.507987	7.9451	4.42743e-22	1.23989e-20	Cerebellum	Secreted Signaling	FGF	Fgf2	Fgfr2	NN-NN
BAM NN	CHOR NN	WNT9A_FZD4_LRP5	313	0.441373	0.571885	9.88337	5.77529e-22	1.61278e-20	Cerebellum	Secreted Signaling	WNT	Wnt9a	FZD4_LRP5	NN-NN
BAM NN	CHOR NN	BMP4_BMPR1B_BMPR2	313	0.626557	0.533546	10.2947	1.48012e-21	4.08486e-20	Cerebellum	Secreted Signaling	BMP	Bmp4	BMPR1B_BMPR2	NN-NN
BAM NN	CHOR NN	SEMA3C_NRP1_PLXNA2	313	0.467499	0.86901	5.58464	1.60038e-21	4.4106e-20	Cerebellum	Secreted Signaling	SEMA3	Sema3c	NRP1_PLXNA2	NN-NN
BAM NN	CHOR NN	BMP6_BMPR1B_ACVR2A	313	0.570881	0.670927	11.3177	4.40434e-21	1.19846e-19	Cerebellum	Secreted Signaling	BMP	Bmp6	BMPR1B_ACVR2A	NN-NN
BAM NN	CHOR NN	BMP6_BMPR1B_ACVR2B	313	0.466871	0.670927	12.614	4.63329e-21	1.2603e-19	Cerebellum	Secreted Signaling	BMP	Bmp6	BMPR1B_ACVR2B	NN-NN
BAM NN	CHOR NN	JAG2_NOTCH3	313	0.0374337	0.658147	13.7988	1.57388e-20	4.20778e-19	Cerebellum	Cell-Cell Contact	NOTCH	Jag2	Notch3	NN-NN
BAM NN	CHOR NN	FGF2_FGFR1	313	0.230769	0.507987	8.49651	2.06114e-20	5.4897e-19	Cerebellum	Secreted Signaling	FGF	Fgf2	Fgfr1	NN-NN
BAM NN	CHOR NN	SEMA3B_NRP2_PLXNA2	313	0.392504	0.543131	139.275	2.13632e-20	5.68687e-19	Cerebellum	Secreted Signaling	SEMA3	Sema3b	NRP2_PLXNA2	NN-NN
BAM NN	CHOR NN	GDF15_TGFBR2	313	0.308759	0.520767	14.6803	2.36169e-20	6.28062e-19	Cerebellum	Secreted Signaling	GDF	Gdf15	Tgfbr2	NN-NN
BAM NN	CHOR NN	FGF1_FGFR1	313	0.322444	0.763578	3.44881	2.39763e-20	6.37504e-19	Cerebellum	Secreted Signaling	FGF	Fgf1	Fgfr1	NN-NN
BAM NN	CHOR NN	FGF18_FGFR1	313	0.346856	0.456869	41.232	2.83504e-20	7.5192e-19	Cerebellum	Secreted Signaling	FGF	Fgf18	Fgfr1	NN-NN
BAM NN	CHOR NN	GDF11_ACVR1B_ACVR2B	313	0.184221	0.632588	53.3537	3.06216e-20	8.11071e-19	Cerebellum	Secreted Signaling	GDF	Gdf11	ACVR1B_ACVR2B	NN-NN
BAM NN	CHOR NN	COL4A5_CD44	313	0.130684	0.565495	7.59985	3.66256e-20	9.68197e-19	Cerebellum	ECM-Receptor	COLLAGEN	Col4a5	Cd44	NN-NN
BAM NN	CHOR NN	WNT9A_FZD2_LRP6	313	0.331252	0.571885	9.71162	4.69186e-20	1.2349e-18	Cerebellum	Secreted Signaling	WNT	Wnt9a	FZD2_LRP6	NN-NN
BAM NN	CHOR NN	NECTIN3_NECTIN2	313	0.0994245	0.658147	9.92275	4.76707e-20	1.25414e-18	Cerebellum	Cell-Cell Contact	NECTIN	Nectin3	Nectin2	NN-NN
BAM NN	CHOR NN	EFNA2_EPHA4	313	0.111777	0.578275	7.49097	5.17e-20	1.3587e-18	Cerebellum	Cell-Cell Contact	EPHA	Efna2	Epha4	NN-NN
BAM NN	CHOR NN	COL1A2_ITGAV_ITGB8	313	1.67884	0.702875	2.73275	5.36059e-20	1.40779e-18	Cerebellum	ECM-Receptor	COLLAGEN	Col1a2	ITGAV_ITGB8	NN-NN
BAM NN	CHOR NN	THBS3_ITGA3_ITGB1	313	0.377754	0.619808	9.24884	6.98777e-20	1.82928e-18	Cerebellum	ECM-Receptor	THBS	Thbs3	ITGA3_ITGB1	NN-NN
BAM NN	CHOR NN	LAMA5_ITGA2_ITGB1	313	0.10278	0.482428	28.1253	1.00283e-19	2.6121e-18	Cerebellum	ECM-Receptor	LAMININ	Lama5	ITGA2_ITGB1	NN-NN
BAM NN	CHOR NN	BMP7_ACVR1_ACVR2A	313	0.294711	0.626198	11.3234	1.01379e-19	2.63995e-18	Cerebellum	Secreted Signaling	BMP	Bmp7	ACVR1_ACVR2A	NN-NN
BAM NN	CHOR NN	SEMA3B_NRP2_PLXNA1	313	0.279922	0.543131	147.526	1.16871e-19	3.0367e-18	Cerebellum	Secreted Signaling	SEMA3	Sema3b	NRP2_PLXNA1	NN-NN
BAM NN	CHOR NN	BMP7_ACVR1_ACVR2B	313	0.224305	0.626198	12.6184	1.2471e-19	3.23785e-18	Cerebellum	Secreted Signaling	BMP	Bmp7	ACVR1_ACVR2B	NN-NN
BAM NN	CHOR NN	WNT9A_FZD5_LRP6	313	0.201118	0.536741	10.9626	1.34863e-19	3.49777e-18	Cerebellum	Secreted Signaling	WNT	Wnt9a	FZD5_LRP6	NN-NN
BAM NN	CHOR NN	THBS3_SDC1	313	0.0363336	0.597444	14.0239	1.63669e-19	4.23413e-18	Cerebellum	ECM-Receptor	THBS	Thbs3	Sdc1	NN-NN
BAM NN	CHOR NN	NECTIN3_PVR	313	0.0986273	0.626198	10.2001	3.03525e-19	7.7931e-18	Cerebellum	Cell-Cell Contact	NECTIN	Nectin3	Pvr	NN-NN
BAM NN	CHOR NN	SEMA3B_NRP1_PLXNA3	313	0.149021	0.479233	279.988	4.65752e-19	1.18761e-17	Cerebellum	Secreted Signaling	SEMA3	Sema3b	NRP1_PLXNA3	NN-NN
BAM NN	CHOR NN	SEMA3B_NRP1_PLXNA4	313	0.16653	0.469649	47.5063	5.67631e-19	1.44367e-17	Cerebellum	Secreted Signaling	SEMA3	Sema3b	NRP1_PLXNA4	NN-NN
BAM NN	CHOR NN	IL11_IL11RA1_IL6ST	313	0.23037	0.523962	31.332	6.17763e-19	1.56902e-17	Cerebellum	Secreted Signaling	IL6	Il11	IL11R complex 1	NN-NN
BAM NN	CHOR NN	COL4A5_ITGA10_ITGB1	313	0.397459	0.584665	8.62181	6.98066e-19	1.77025e-17	Cerebellum	ECM-Receptor	COLLAGEN	Col4a5	ITGA10_ITGB1	NN-NN
BAM NN	CHOR NN	IGF2_ITGAV_ITGB3	313	0.407947	0.664537	13.9578	9.62149e-19	2.43101e-17	Cerebellum	Secreted Signaling	IGF	Igf2	ITGAV_ITGB3	NN-NN
BAM NN	CHOR NN	WNT9A_FZD6_LRP5	313	0.143534	0.555911	10.4617	1.33451e-18	3.35611e-17	Cerebellum	Secreted Signaling	WNT	Wnt9a	FZD6_LRP5	NN-NN
BAM NN	CHOR NN	EFNA4_EPHA4	313	0.0922782	0.42492	21.2534	1.38891e-18	3.49056e-17	Cerebellum	Cell-Cell Contact	EPHA	Efna4	Epha4	NN-NN
BAM NN	CHOR NN	EFNB2_EPHA4	313	0.233816	0.690096	4.36767	1.85706e-18	4.64543e-17	Cerebellum	Cell-Cell Contact	EPHB	Efnb2	Epha4	NN-NN
BAM NN	CHOR NN	GDF5_BMPR1A_ACVR2B	313	0.082434	0.488818	4807.94	2.00262e-18	5.0028e-17	Cerebellum	Secreted Signaling	BMP	Gdf5	BMPR1A_ACVR2B	NN-NN
BAM NN	CHOR NN	NRXN3_NLGN3	313	0.296046	0.99361	2.27216	2.22462e-18	5.54852e-17	Cerebellum	Cell-Cell Contact	NRXN	Nrxn3	Nlgn3	NN-NN
BAM NN	CHOR NN	GDF5_BMPR1B_BMPR2	313	0.136651	0.482428	14284.8	2.8066e-18	6.98184e-17	Cerebellum	Secreted Signaling	BMP	Gdf5	BMPR1B_BMPR2	NN-NN
BAM NN	CHOR NN	WNT9A_FZD3_LRP5	313	0.150373	0.571885	10.4249	2.84418e-18	7.07296e-17	Cerebellum	Secreted Signaling	WNT	Wnt9a	FZD3_LRP5	NN-NN
BAM NN	CHOR NN	LAMB2_CD44	313	0.032737	0.948882	3.87761	3.23007e-18	8.01849e-17	Cerebellum	ECM-Receptor	LAMININ	Lamb2	Cd44	NN-NN
BAM NN	CHOR NN	COL4A5_SDC1	313	0.160797	0.565495	8.17477	3.55503e-18	8.81339e-17	Cerebellum	ECM-Receptor	COLLAGEN	Col4a5	Sdc1	NN-NN
BAM NN	CHOR NN	WNT9A_FZD7_LRP5	313	0.207986	0.571885	11.0822	4.31575e-18	1.06752e-16	Cerebellum	Secreted Signaling	WNT	Wnt9a	FZD7_LRP5	NN-NN
BAM NN	CHOR NN	THBS2_CD47	313	0.251735	0.571885	5.4932	5.44449e-18	1.34102e-16	Cerebellum	ECM-Receptor	THBS	Thbs2	Cd47	NN-NN
BAM NN	CHOR NN	NECTIN3_NECTIN1	313	0.0241203	0.645367	9.6021	7.07026e-18	1.73526e-16	Cerebellum	Cell-Cell Contact	NECTIN	Nectin3	Nectin1	NN-NN
BAM NN	CHOR NN	THBS2_SDC4	313	0.400502	0.571885	4.87175	7.47008e-18	1.83067e-16	Cerebellum	ECM-Receptor	THBS	Thbs2	Sdc4	NN-NN
BAM NN	CHOR NN	EFNB3_EPHA4	313	0.255116	0.731629	2.97132	7.98426e-18	1.95345e-16	Cerebellum	Cell-Cell Contact	EPHB	Efnb3	Epha4	NN-NN
BAM NN	CHOR NN	COL4A5_ITGA2_ITGB1	313	0.223223	0.527157	7.12963	8.59416e-18	2.10041e-16	Cerebellum	ECM-Receptor	COLLAGEN	Col4a5	ITGA2_ITGB1	NN-NN
BAM NN	CHOR NN	MDK_SDC2	313	0.444313	0.683706	3.19514	9.48766e-18	2.31554e-16	Cerebellum	Secreted Signaling	MK	Mdk	Sdc2	NN-NN
BAM NN	CHOR NN	GDF5_BMPR1A_ACVR2A	313	0.112698	0.488818	1791.87	1.074e-17	2.61559e-16	Cerebellum	Secreted Signaling	BMP	Gdf5	BMPR1A_ACVR2A	NN-NN
BAM NN	CHOR NN	VEGFA_VEGFR1	313	0.0905414	0.565495	18.5899	1.19077e-17	2.89497e-16	Cerebellum	Secreted Signaling	VEGF	Vegfa	Flt1	NN-NN
BAM NN	CHOR NN	LAMA5_SV2C	313	0.041046	0.469649	46.3775	1.22859e-17	2.98571e-16	Cerebellum	ECM-Receptor	LAMININ	Lama5	Sv2c	NN-NN
BAM NN	CHOR NN	THBS1_ITGA3_ITGB1	313	0.338911	0.571885	8.1894	1.50692e-17	3.65192e-16	Cerebellum	ECM-Receptor	THBS	Thbs1	ITGA3_ITGB1	NN-NN
BAM NN	CHOR NN	LAMA5_SV2B	313	0.0906299	0.514377	50.0517	1.74363e-17	4.21663e-16	Cerebellum	ECM-Receptor	LAMININ	Lama5	Sv2b	NN-NN
BAM NN	CHOR NN	WNT5B_FZD4	313	0.420719	0.642173	4.10175	1.89045e-17	4.56647e-16	Cerebellum	Secreted Signaling	ncWNT	Wnt5b	Fzd4	NN-NN
BAM NN	CHOR NN	BMP7_BMPR1B_ACVR2B	313	0.237134	0.607029	10.2925	2.26063e-17	5.44822e-16	Cerebellum	Secreted Signaling	BMP	Bmp7	BMPR1B_ACVR2B	NN-NN
BAM NN	CHOR NN	CTF1_LIFR_IL6ST	313	0.0612785	0.549521	116.079	2.622e-17	6.30531e-16	Cerebellum	Secreted Signaling	LIFR	Ctf1	LIFR_IL6ST	NN-NN
BAM NN	CHOR NN	BMP7_BMPR1B_ACVR2A	313	0.309113	0.607029	9.41538	2.76324e-17	6.6396e-16	Cerebellum	Secreted Signaling	BMP	Bmp7	BMPR1B_ACVR2A	NN-NN
BAM NN	CHOR NN	LAMA5_ITGA7_ITGB1	313	0.108813	0.485623	30.6554	3.57263e-17	8.55046e-16	Cerebellum	ECM-Receptor	LAMININ	Lama5	ITGA7_ITGB1	NN-NN
BAM NN	CHOR NN	BMP8A_BMPR1A_BMPR2	313	0.269135	0.447284	21.4046	3.58788e-17	8.58558e-16	Cerebellum	Secreted Signaling	BMP	Bmp8a	BMPR1A_BMPR2	NN-NN
BAM NN	CHOR NN	MDK_LRP1	313	0.562225	0.683706	3.01321	3.96796e-17	9.48285e-16	Cerebellum	Secreted Signaling	MK	Mdk	Lrp1	NN-NN
BAM NN	CHOR NN	JAG2_NOTCH1	313	0.0329039	0.626198	13.0341	5.0751e-17	1.20753e-15	Cerebellum	Cell-Cell Contact	NOTCH	Jag2	Notch1	NN-NN
BAM NN	CHOR NN	NRXN2_NLGN1	313	0.516716	1	2.975	5.75373e-17	1.36626e-15	Cerebellum	Cell-Cell Contact	NRXN	Nrxn2	Nlgn1	NN-NN
BAM NN	CHOR NN	WNT9A_FZD8_LRP6	313	0.113501	0.549521	9.33582	5.7548e-17	1.3664e-15	Cerebellum	Secreted Signaling	WNT	Wnt9a	FZD8_LRP6	NN-NN
BAM NN	CHOR NN	THBS1_SDC1	313	0.0310567	0.552716	8.87532	6.10636e-17	1.44848e-15	Cerebellum	ECM-Receptor	THBS	Thbs1	Sdc1	NN-NN
BAM NN	CHOR NN	MDK_NCL	313	0.482164	0.683706	3.0524	7.08421e-17	1.67735e-15	Cerebellum	Secreted Signaling	MK	Mdk	Ncl	NN-NN
BAM NN	CHOR NN	EFNA4_EPHA7	313	0.00982629	0.42492	20.6333	7.23479e-17	1.71218e-15	Cerebellum	Cell-Cell Contact	EPHA	Efna4	Epha7	NN-NN
BAM NN	CHOR NN	COL4A6_ITGAV_ITGB8	313	0.885606	0.565495	4.08428	8.63575e-17	2.03756e-15	Cerebellum	ECM-Receptor	COLLAGEN	Col4a6	ITGAV_ITGB8	NN-NN
BAM NN	CHOR NN	COL4A5_ITGA11_ITGB1	313	0.271006	0.559105	7.54777	1.42869e-16	3.34116e-15	Cerebellum	ECM-Receptor	COLLAGEN	Col4a5	ITGA11_ITGB1	NN-NN
BAM NN	CHOR NN	MDK_SDC4	313	0.492479	0.683706	3.02114	1.68446e-16	3.9331e-15	Cerebellum	Secreted Signaling	MK	Mdk	Sdc4	NN-NN
BAM NN	CHOR NN	WNT5B_FZD3	313	0.144999	0.642173	4.35257	1.6899e-16	3.94549e-15	Cerebellum	Secreted Signaling	ncWNT	Wnt5b	Fzd3	NN-NN
BAM NN	CHOR NN	WNT5B_FZD6	313	0.133903	0.626198	4.71908	1.80125e-16	4.20182e-15	Cerebellum	Secreted Signaling	ncWNT	Wnt5b	Fzd6	NN-NN
BAM NN	CHOR NN	BTC_EGFR	313	0.0275166	0.43131	177.98	1.81293e-16	4.22873e-15	Cerebellum	Secreted Signaling	EGF	Btc	Egfr	NN-NN
BAM NN	CHOR NN	LAMB2_ITGA6_ITGB1	313	0.483996	0.984026	3.05525	2.15364e-16	5.01165e-15	Cerebellum	ECM-Receptor	LAMININ	Lamb2	ITGA6_ITGB1	NN-NN
BAM NN	CHOR NN	LAMB2_ITGA1_ITGB1	313	0.1534	0.936102	3.46356	6.69913e-16	1.53212e-14	Cerebellum	ECM-Receptor	LAMININ	Lamb2	ITGA1_ITGB1	NN-NN
BAM NN	CHOR NN	EFNA5_EPHA5	313	0.213834	0.795527	12.3138	6.76203e-16	1.54627e-14	Cerebellum	Cell-Cell Contact	EPHA	Efna5	Epha5	NN-NN
BAM NN	CHOR NN	ANGPTL1_PIRB	313	0.00668115	0.456869	22.2344	8.37738e-16	1.91035e-14	Cerebellum	Secreted Signaling	ANGPTL	Angptl1	Pirb	NN-NN
BAM NN	CHOR NN	JAM3_JAM2	313	0.0618071	0.584665	14.616	1.12688e-15	2.55869e-14	Cerebellum	Cell-Cell Contact	JAM	Jam3	Jam2	NN-NN
BAM NN	CHOR NN	VEGFC_VEGFR2	313	0.0552122	0.613419	17.0043	1.31846e-15	2.98887e-14	Cerebellum	Secreted Signaling	VEGF	Vegfc	Kdr	NN-NN
BAM NN	CHOR NN	BMP4_BMPR1B_ACVR2A	313	0.237982	0.533546	11.9975	1.39462e-15	3.15985e-14	Cerebellum	Secreted Signaling	BMP	Bmp4	BMPR1B_ACVR2A	NN-NN
BAM NN	CHOR NN	WNT5B_FZD7	313	0.191631	0.642173	4.67025	1.47829e-15	3.34532e-14	Cerebellum	Secreted Signaling	ncWNT	Wnt5b	Fzd7	NN-NN
BAM NN	CHOR NN	BMP4_BMPR1B_ACVR2B	313	0.178501	0.533546	12.5715	2.0957e-15	4.71874e-14	Cerebellum	Secreted Signaling	BMP	Bmp4	BMPR1B_ACVR2B	NN-NN
BAM NN	CHOR NN	ANGPTL2_PIRB	313	0.0411864	0.56869	36.8848	2.18916e-15	4.92507e-14	Cerebellum	Secreted Signaling	ANGPTL	Angptl2	Pirb	NN-NN
BAM NN	CHOR NN	LAMA5_ITGA6_ITGB4	313	0.112474	0.523962	22.7402	2.21931e-15	4.99214e-14	Cerebellum	ECM-Receptor	LAMININ	Lama5	ITGA6_ITGB4	NN-NN
BAM NN	CHOR NN	EFNA2_EPHA1	313	0.00592689	0.555911	9.48226	2.49681e-15	5.6087e-14	Cerebellum	Cell-Cell Contact	EPHA	Efna2	Epha1	NN-NN
BAM NN	CHOR NN	WNT9A_FZD1_LRP6	313	0.220844	0.527157	9.93407	2.60408e-15	5.84613e-14	Cerebellum	Secreted Signaling	WNT	Wnt9a	FZD1_LRP6	NN-NN
BAM NN	CHOR NN	LAMB2_ITGA9_ITGB1	313	0.348639	0.968051	3.11795	3.67642e-15	8.19954e-14	Cerebellum	ECM-Receptor	LAMININ	Lamb2	ITGA9_ITGB1	NN-NN
BAM NN	CHOR NN	COL1A2_ITGA9_ITGB1	313	0.620506	0.686901	3.58844	3.94543e-15	8.7863e-14	Cerebellum	ECM-Receptor	COLLAGEN	Col1a2	ITGA9_ITGB1	NN-NN
BAM NN	CHOR NN	JAM3_JAM3	313	0.131602	0.616613	9.93221	3.99602e-15	8.89629e-14	Cerebellum	Cell-Cell Contact	JAM	Jam3	Jam3	NN-NN
BAM NN	CHOR NN	WNT5B_FZD5	313	0.0363876	0.591054	5.63077	4.28933e-15	9.54212e-14	Cerebellum	Secreted Signaling	ncWNT	Wnt5b	Fzd5	NN-NN
BAM NN	CHOR NN	COL1A2_ITGA1_ITGB1	313	0.335313	0.670927	4.04544	4.46174e-15	9.92047e-14	Cerebellum	ECM-Receptor	COLLAGEN	Col1a2	ITGA1_ITGB1	NN-NN
BAM NN	CHOR NN	LAMB2_ITGA3_ITGB1	313	0.442056	0.971246	2.95568	4.6511e-15	1.03345e-13	Cerebellum	ECM-Receptor	LAMININ	Lamb2	ITGA3_ITGB1	NN-NN
BAM NN	CHOR NN	NCAM1_NCAM2	313	0.18772	0.955272	2.4798	5.75065e-15	1.27433e-13	Cerebellum	Cell-Cell Contact	NCAM	Ncam1	Ncam2	NN-NN
BAM NN	CHOR NN	JAM2_F11R	313	0.265159	0.680511	3.63216	7.30688e-15	1.61292e-13	Cerebellum	Cell-Cell Contact	JAM	Jam2	F11r	NN-NN
BAM NN	CHOR NN	EFNA2_EPHA7	313	0.0121004	0.578275	6.23203	7.59043e-15	1.67439e-13	Cerebellum	Cell-Cell Contact	EPHA	Efna2	Epha7	NN-NN
BAM NN	CHOR NN	SEMA3F_NRP2_PLXNA2	313	0.156618	0.555911	155.399	7.85411e-15	1.73191e-13	Cerebellum	Secreted Signaling	SEMA3	Sema3f	NRP2_PLXNA2	NN-NN
BAM NN	CHOR NN	GDF5_BMPR1B_ACVR2B	313	0.0214325	0.482428	59740.8	8.16697e-15	1.8001e-13	Cerebellum	Secreted Signaling	BMP	Gdf5	BMPR1B_ACVR2B	NN-NN
BAM NN	CHOR NN	LAMB2_SV2C	313	0.022505	0.875399	3.7364	1.07992e-14	2.3692e-13	Cerebellum	ECM-Receptor	LAMININ	Lamb2	Sv2c	NN-NN
BAM NN	CHOR NN	NCAM1_NCAM1	313	0.300983	0.955272	2.30466	1.09767e-14	2.40705e-13	Cerebellum	Cell-Cell Contact	NCAM	Ncam1	Ncam1	NN-NN
BAM NN	CHOR NN	SEMA4G_PLXNB2	313	0.219609	0.469649	4.09135	1.67331e-14	3.64271e-13	Cerebellum	Cell-Cell Contact	SEMA4	Sema4g	Plxnb2	NN-NN
BAM NN	CHOR NN	WNT9A_FZD5_LRP5	313	0.0397981	0.536741	11.8899	1.74949e-14	3.80576e-13	Cerebellum	Secreted Signaling	WNT	Wnt9a	FZD5_LRP5	NN-NN
BAM NN	CHOR NN	VEGFD_VEGFR2	313	0.0222027	0.466454	21.2957	1.94626e-14	4.22359e-13	Cerebellum	Secreted Signaling	VEGF	Vegfd	Kdr	NN-NN
BAM NN	CHOR NN	FGF2_FGFR3	313	0.0203882	0.485623	8.11697	2.02471e-14	4.38965e-13	Cerebellum	Secreted Signaling	FGF	Fgf2	Fgfr3	NN-NN
BAM NN	CHOR NN	WNT9A_FZD2_LRP5	313	0.0780919	0.571885	11.2798	2.47497e-14	5.34591e-13	Cerebellum	Secreted Signaling	WNT	Wnt9a	FZD2_LRP5	NN-NN
BAM NN	CHOR NN	COL1A2_ITGA3_ITGB1	313	0.712465	0.690096	3.35755	2.60671e-14	5.62555e-13	Cerebellum	ECM-Receptor	COLLAGEN	Col1a2	ITGA3_ITGB1	NN-NN
BAM NN	CHOR NN	SEMA3F_NRP2_PLXNA1	313	0.0960235	0.555911	151.462	2.71198e-14	5.85017e-13	Cerebellum	Secreted Signaling	SEMA3	Sema3f	NRP2_PLXNA1	NN-NN
BAM NN	CHOR NN	FGF18_FGFR3	313	0.0418885	0.4377	65.1205	4.32936e-14	9.26101e-13	Cerebellum	Secreted Signaling	FGF	Fgf18	Fgfr3	NN-NN
BAM NN	CHOR NN	COL4A6_SDC4	313	0.47358	0.565495	3.65965	5.02868e-14	1.07283e-12	Cerebellum	ECM-Receptor	COLLAGEN	Col4a6	Sdc4	NN-NN
BAM NN	CHOR NN	SEMA3C_NRP1_NRP2	313	0.281475	0.853035	6.03978	5.16578e-14	1.10089e-12	Cerebellum	Secreted Signaling	SEMA3	Sema3c	NRP1_NRP2	NN-NN
BAM NN	CHOR NN	GDF5_BMPR1B_ACVR2A	313	0.0315671	0.482428	7954.74	7.26711e-14	1.538e-12	Cerebellum	Secreted Signaling	BMP	Gdf5	BMPR1B_ACVR2A	NN-NN
BAM NN	CHOR NN	BMP8A_ACVR1_BMPR2	313	0.0906073	0.447284	24.7242	7.33754e-14	1.55224e-12	Cerebellum	Secreted Signaling	BMP	Bmp8a	ACVR1_BMPR2	NN-NN
BAM NN	CHOR NN	ANGPT2_ITGA5_ITGB1	313	0.0742144	0.607029	4.44109	8.9764e-14	1.89273e-12	Cerebellum	Secreted Signaling	ANGPT	Angpt2	ITGA5_ITGB1	NN-NN
BAM NN	CHOR NN	TGFA_EGFR_ERBB2	313	0.146675	0.811502	3.97843	1.22678e-13	2.57049e-12	Cerebellum	Secreted Signaling	EGF	Tgfa	EGFR_ERBB2	NN-NN
BAM NN	CHOR NN	WNT9A_FZD8_LRP5	313	0.0200874	0.549521	9.73514	1.23329e-13	2.58376e-12	Cerebellum	Secreted Signaling	WNT	Wnt9a	FZD8_LRP5	NN-NN
BAM NN	CHOR NN	ANGPTL2_TLR4	313	0.0647182	0.511182	31.8496	1.92636e-13	3.99847e-12	Cerebellum	Secreted Signaling	ANGPTL	Angptl2	Tlr4	NN-NN
BAM NN	CHOR NN	BMP8A_BMPR1B_BMPR2	313	0.0973942	0.434505	26.1181	2.01471e-13	4.17688e-12	Cerebellum	Secreted Signaling	BMP	Bmp8a	BMPR1B_BMPR2	NN-NN
BAM NN	CHOR NN	EFNA4_EPHA1	313	0.00469317	0.408946	18.0694	2.92233e-13	6.01317e-12	Cerebellum	Cell-Cell Contact	EPHA	Efna4	Epha1	NN-NN
BAM NN	CHOR NN	FGF7_FGFR2	313	0.138883	0.421725	7.52938	3.46373e-13	7.10795e-12	Cerebellum	Secreted Signaling	FGF	Fgf7	Fgfr2	NN-NN
BAM NN	CHOR NN	EFNA5_EPHB2	313	0.0413253	0.552716	22.2206	3.65998e-13	7.50237e-12	Cerebellum	Cell-Cell Contact	EPHA	Efna5	Ephb2	NN-NN
BAM NN	CHOR NN	SEMA3C_NRP1_PLXNA3	313	0.0672294	0.71246	8.89741	3.92547e-13	8.03382e-12	Cerebellum	Secreted Signaling	SEMA3	Sema3c	NRP1_PLXNA3	NN-NN
BAM NN	CHOR NN	BMP8A_BMPR1A_ACVR2B	313	0.0552369	0.447284	24.4101	5.28717e-13	1.07567e-11	Cerebellum	Secreted Signaling	BMP	Bmp8a	BMPR1A_ACVR2B	NN-NN
BAM NN	CHOR NN	BMP8A_BMPR1A_ACVR2A	313	0.0797257	0.447284	25.9298	5.83581e-13	1.18503e-11	Cerebellum	Secreted Signaling	BMP	Bmp8a	BMPR1A_ACVR2A	NN-NN
BAM NN	CHOR NN	SEMA3C_NRP2_PLXNA2	313	0.223027	0.853035	7.01576	6.90338e-13	1.39779e-11	Cerebellum	Secreted Signaling	SEMA3	Sema3c	NRP2_PLXNA2	NN-NN
BAM NN	CHOR NN	SEMA3C_NRP2_PLXNA1	313	0.145308	0.853035	7.52114	1.32725e-12	2.65443e-11	Cerebellum	Secreted Signaling	SEMA3	Sema3c	NRP2_PLXNA1	NN-NN
BAM NN	CHOR NN	JAM2_JAM2	313	0.0304814	0.645367	4.31875	1.73998e-12	3.46005e-11	Cerebellum	Cell-Cell Contact	JAM	Jam2	Jam2	NN-NN
BAM NN	CHOR NN	LAMB2_ITGA7_ITGB1	313	0.0649597	0.920128	4.1705	2.06194e-12	4.0874e-11	Cerebellum	ECM-Receptor	LAMININ	Lamb2	ITGA7_ITGB1	NN-NN
BAM NN	CHOR NN	WNT5B_FZD8	313	0.0192614	0.607029	3.99005	2.10842e-12	4.17759e-11	Cerebellum	Secreted Signaling	ncWNT	Wnt5b	Fzd8	NN-NN
BAM NN	CHOR NN	WNT5B_FZD2	313	0.070377	0.642173	4.19588	2.31523e-12	4.57697e-11	Cerebellum	Secreted Signaling	ncWNT	Wnt5b	Fzd2	NN-NN
BAM NN	CHOR NN	FGF7_FGFR1	313	0.0851714	0.421725	8.21817	2.61409e-12	5.15439e-11	Cerebellum	Secreted Signaling	FGF	Fgf7	Fgfr1	NN-NN
BAM NN	CHOR NN	JAM2_ITGAV_ITGB1	313	0.356776	0.680511	3.47692	2.75527e-12	5.42627e-11	Cerebellum	Cell-Cell Contact	JAM	Jam2	ITGAV_ITGB1	NN-NN
BAM NN	CHOR NN	TNR_ITGA9_ITGB1	313	0.330629	0.939297	2.16781	3.41261e-12	6.68976e-11	Cerebellum	ECM-Receptor	TENASCIN	Tnr	ITGA9_ITGB1	NN-NN
BAM NN	CHOR NN	TNR_SDC1	313	0.0345322	0.907348	2.22731	3.57574e-12	7.00167e-11	Cerebellum	ECM-Receptor	TENASCIN	Tnr	Sdc1	NN-NN
BAM NN	CHOR NN	MPZL1_MPZL1	313	0.0726925	0.728435	2.23495	4.11373e-12	8.03021e-11	Cerebellum	Cell-Cell Contact	MPZ	Mpzl1	Mpzl1	NN-NN
BAM NN	CHOR NN	SEMA3C_NRP1_PLXNA4	313	0.0765515	0.741214	5.81069	4.5667e-12	8.89802e-11	Cerebellum	Secreted Signaling	SEMA3	Sema3c	NRP1_PLXNA4	NN-NN
BAM NN	CHOR NN	COL1A2_ITGA10_ITGB1	313	0.299392	0.699681	3.96935	6.68706e-12	1.29023e-10	Cerebellum	ECM-Receptor	COLLAGEN	Col1a2	ITGA10_ITGB1	NN-NN
BAM NN	CHOR NN	WNT9A_FZD1_LRP5	313	0.0486533	0.527157	10.6775	1.04567e-11	1.99845e-10	Cerebellum	Secreted Signaling	WNT	Wnt9a	FZD1_LRP5	NN-NN
BAM NN	CHOR NN	BMP8A_ACVR1_ACVR2A	313	0.0205911	0.447284	28.9607	1.31295e-11	2.49385e-10	Cerebellum	Secreted Signaling	BMP	Bmp8a	ACVR1_ACVR2A	NN-NN
BAM NN	CHOR NN	THBS2_ITGA3_ITGB1	313	0.262896	0.56869	5.01756	1.72801e-11	3.26488e-10	Cerebellum	ECM-Receptor	THBS	Thbs2	ITGA3_ITGB1	NN-NN
BAM NN	CHOR NN	WNT5B_FZD1	313	0.0408826	0.594249	5.19211	2.31461e-11	4.3436e-10	Cerebellum	Secreted Signaling	ncWNT	Wnt5b	Fzd1	NN-NN
BAM NN	CHOR NN	EFNA5_EPHA3	313	0.0388045	0.517572	18.4181	2.56535e-11	4.80442e-10	Cerebellum	Cell-Cell Contact	EPHA	Efna5	Epha3	NN-NN
BAM NN	CHOR NN	BMP8A_BMPR1B_ACVR2A	313	0.0226725	0.434505	31.752	3.59396e-11	6.67517e-10	Cerebellum	Secreted Signaling	BMP	Bmp8a	BMPR1B_ACVR2A	NN-NN
BAM NN	CHOR NN	COL1A2_CD44	313	0.0922752	0.677316	3.73498	3.74417e-11	6.94851e-10	Cerebellum	ECM-Receptor	COLLAGEN	Col1a2	Cd44	NN-NN
BAM NN	CHOR NN	BMP8A_BMPR1B_ACVR2B	313	0.014851	0.434505	28.8179	4.16576e-11	7.70921e-10	Cerebellum	Secreted Signaling	BMP	Bmp8a	BMPR1B_ACVR2B	NN-NN
BAM NN	CHOR NN	LAMB2_SV2B	313	0.0573063	0.955272	3.20871	4.33367e-11	8.01194e-10	Cerebellum	ECM-Receptor	LAMININ	Lamb2	Sv2b	NN-NN
BAM NN	CHOR NN	BMP8A_ACVR1_ACVR2B	313	0.0136677	0.447284	27.3651	4.97915e-11	9.17612e-10	Cerebellum	Secreted Signaling	BMP	Bmp8a	ACVR1_ACVR2B	NN-NN
BAM NN	CHOR NN	SEMA3B_NRP2_PLXNA3	313	0.0695531	0.469649	157.581	5.20647e-11	9.58552e-10	Cerebellum	Secreted Signaling	SEMA3	Sema3b	NRP2_PLXNA3	NN-NN
BAM NN	CHOR NN	THBS2_SDC1	313	0.0235277	0.552716	6.0466	6.34829e-11	1.16307e-09	Cerebellum	ECM-Receptor	THBS	Thbs2	Sdc1	NN-NN
BAM NN	CHOR NN	JAM2_JAM3	313	0.0656277	0.677316	3.62771	7.83735e-11	1.42891e-09	Cerebellum	Cell-Cell Contact	JAM	Jam2	Jam3	NN-NN
BAM NN	CHOR NN	ANGPT2_TEK	313	0.0101816	0.514377	4.52274	1.00448e-10	1.82084e-09	Cerebellum	Secreted Signaling	ANGPT	Angpt2	Tek	NN-NN
BAM NN	CHOR NN	MDK_PTPRZ1	313	0.0316067	0.632588	4.90832	1.10388e-10	1.99677e-09	Cerebellum	Secreted Signaling	MK	Mdk	Ptprz1	NN-NN
BAM NN	CHOR NN	MDK_ITGA6_ITGB1	313	0.334514	0.677316	3.17828	1.547e-10	2.76943e-09	Cerebellum	Secreted Signaling	MK	Mdk	ITGA6_ITGB1	NN-NN
BAM NN	CHOR NN	EFNB2_EPHB3	313	0.0121874	0.549521	5.14265	1.8994e-10	3.38111e-09	Cerebellum	Cell-Cell Contact	EPHB	Efnb2	Ephb3	NN-NN
BAM NN	CHOR NN	LAMB2_ITGA2_ITGB1	313	0.0589549	0.859425	2.99893	2.09023e-10	3.71146e-09	Cerebellum	ECM-Receptor	LAMININ	Lamb2	ITGA2_ITGB1	NN-NN
BAM NN	CHOR NN	COL1A2_SDC1	313	0.113145	0.667732	3.59098	3.3147e-10	5.81155e-09	Cerebellum	ECM-Receptor	COLLAGEN	Col1a2	Sdc1	NN-NN
BAM NN	CHOR NN	JAM2_ITGA3_ITGB1	313	0.247766	0.670927	3.4618	7.40028e-10	1.26919e-08	Cerebellum	Cell-Cell Contact	JAM	Jam2	ITGA3_ITGB1	NN-NN
BAM NN	CHOR NN	TGFB3_TGFBR1_TGFBR2	313	0.134213	0.56869	3.63273	7.43655e-10	1.27519e-08	Cerebellum	Secreted Signaling	TGFb	Tgfb3	TGFbR1_R2	NN-NN
BAM NN	CHOR NN	TNR_ITGAV_ITGB6	313	0.145013	0.907348	2.19052	8.95957e-10	1.52787e-08	Cerebellum	ECM-Receptor	TENASCIN	Tnr	ITGAV_ITGB6	NN-NN
BAM NN	CHOR NN	CCL25_ACKR4	313	0.195549	0.977636	2.15495	1.17704e-09	1.99151e-08	Cerebellum	Secreted Signaling	CCL	Ccl25	Ackr4	NN-NN
BAM NN	CHOR NN	VEGFA_VEGFR1R2	313	0.0405978	0.527157	20.3656	1.19828e-09	2.02665e-08	Cerebellum	Secreted Signaling	VEGF	Vegfa	FLT1_KDR	NN-NN
BAM NN	CHOR NN	COL1A2_ITGA2_ITGB1	313	0.160465	0.623003	3.39174	1.32087e-09	2.22852e-08	Cerebellum	ECM-Receptor	COLLAGEN	Col1a2	ITGA2_ITGB1	NN-NN
BAM NN	CHOR NN	CDH4_CDH4	313	0.0203943	0.594249	4.87455	1.35907e-09	2.29115e-08	Cerebellum	Cell-Cell Contact	CDH	Cdh4	Cdh4	NN-NN
BAM NN	CHOR NN	SEMA3F_NRP2_PLXNA3	313	0.0184293	0.479233	149.039	1.65989e-09	2.78449e-08	Cerebellum	Secreted Signaling	SEMA3	Sema3f	NRP2_PLXNA3	NN-NN
BAM NN	CHOR NN	COL1A2_ITGA11_ITGB1	313	0.192849	0.654952	3.46364	3.57474e-09	5.86082e-08	Cerebellum	ECM-Receptor	COLLAGEN	Col1a2	ITGA11_ITGB1	NN-NN
BAM NN	CHOR NN	TGFB3_ACVR1_TGFBR1	313	0.0338669	0.571885	4.10854	4.05052e-09	6.61345e-08	Cerebellum	Secreted Signaling	TGFb	Tgfb3	ACVR1_TGFbR	NN-NN
BAM NN	CHOR NN	CCL25_CCR9	313	0.0294708	0.731629	2.69279	4.05866e-09	6.62565e-08	Cerebellum	Secreted Signaling	CCL	Ccl25	Ccr9	NN-NN
BAM NN	CHOR NN	CADM3_CADM3	313	0.0169233	0.913738	2.28448	4.35784e-09	7.10233e-08	Cerebellum	Cell-Cell Contact	CADM	Cadm3	Cadm3	NN-NN
BAM NN	CHOR NN	ANGPTL4_SDC2	313	0.146864	0.549521	3.01055	5.88499e-09	9.49837e-08	Cerebellum	Secreted Signaling	ANGPTL	Angptl4	Sdc2	NN-NN
BAM NN	CHOR NN	PDGFA_PDGFRB	313	0.0458308	0.517572	11.0747	6.73402e-09	1.08292e-07	Cerebellum	Secreted Signaling	PDGF	Pdgfa	Pdgfrb	NN-NN
BAM NN	CHOR NN	RELN_ITGA3_ITGB1	313	0.141002	0.702875	3.8285	8.57506e-09	1.36735e-07	Cerebellum	ECM-Receptor	RELN	Reln	ITGA3_ITGB1	NN-NN
BAM NN	CHOR NN	TNR_ITGAV_ITGB3	313	0.0193357	0.638978	2.66944	9.22034e-09	1.46654e-07	Cerebellum	ECM-Receptor	TENASCIN	Tnr	ITGAV_ITGB3	NN-NN
BAM NN	CHOR NN	SEMA3B_NRP2_PLXNA4	313	0.0790022	0.463259	67.6831	1.01273e-08	1.60624e-07	Cerebellum	Secreted Signaling	SEMA3	Sema3b	NRP2_PLXNA4	NN-NN
BAM NN	CHOR NN	COL4A6_ITGA3_ITGB1	313	0.302697	0.5623	3.46652	1.42733e-08	2.24021e-07	Cerebellum	ECM-Receptor	COLLAGEN	Col4a6	ITGA3_ITGB1	NN-NN
BAM NN	CHOR NN	VEGFB_VEGFR1	313	0.0942673	0.859425	2.33257	1.59439e-08	2.49317e-07	Cerebellum	Secreted Signaling	VEGF	Vegfb	Flt1	NN-NN
BAM NN	CHOR NN	MDK_SDC1	313	0.0272883	0.654952	3.12523	2.07547e-08	3.21966e-07	Cerebellum	Secreted Signaling	MK	Mdk	Sdc1	NN-NN
BAM NN	CHOR NN	ANGPTL4_SDC4	313	0.170907	0.549521	2.92196	2.54272e-08	3.91807e-07	Cerebellum	Secreted Signaling	ANGPTL	Angptl4	Sdc4	NN-NN
BAM NN	CHOR NN	TGFB3_ACVR1B_TGFBR2	313	0.148811	0.56869	3.45793	2.73856e-08	4.21021e-07	Cerebellum	Secreted Signaling	TGFb	Tgfb3	ACVR1B_TGFbR2	NN-NN
BAM NN	CHOR NN	EFNB3_EPHB3	313	0.0125232	0.578275	3.29378	2.88294e-08	4.42507e-07	Cerebellum	Cell-Cell Contact	EPHB	Efnb3	Ephb3	NN-NN
BAM NN	CHOR NN	ANGPTL4_SDC3	313	0.00442036	0.514377	4.02801	3.84823e-08	5.8504e-07	Cerebellum	Secreted Signaling	ANGPTL	Angptl4	Sdc3	NN-NN
BAM NN	CHOR NN	EFNB2_EPHB1	313	0.0119049	0.619808	3.38299	4.70505e-08	7.10749e-07	Cerebellum	Cell-Cell Contact	EPHB	Efnb2	Ephb1	NN-NN
BAM NN	CHOR NN	SEMA3C_PLXND1	313	0.0151742	0.539936	4.36929	4.92379e-08	7.42808e-07	Cerebellum	Secreted Signaling	SEMA3	Sema3c	Plxnd1	NN-NN
BAM NN	CHOR NN	LAMB2_ITGA6_ITGB4	313	0.0683359	0.945687	3.28207	5.37779e-08	8.08543e-07	Cerebellum	ECM-Receptor	LAMININ	Lamb2	ITGA6_ITGB4	NN-NN
BAM NN	CHOR NN	SEMA3C_NRP2_PLXNA3	313	0.0305849	0.696486	8.58225	6.11364e-08	9.14727e-07	Cerebellum	Secreted Signaling	SEMA3	Sema3c	NRP2_PLXNA3	NN-NN
BAM NN	CHOR NN	COL4A6_ITGA9_ITGB1	313	0.247937	0.559105	3.28329	8.01965e-08	1.18763e-06	Cerebellum	ECM-Receptor	COLLAGEN	Col4a6	ITGA9_ITGB1	NN-NN
BAM NN	CHOR NN	ENHO_GPR19	313	0.0179266	0.460064	6.1805	1.05504e-07	1.54719e-06	Cerebellum	Secreted Signaling	ENHO	Enho	Gpr19	NN-NN
BAM NN	CHOR NN	FGF1_FGFR3	313	0.0268436	0.728435	2.83771	1.19516e-07	1.74396e-06	Cerebellum	Secreted Signaling	FGF	Fgf1	Fgfr3	NN-NN
BAM NN	CHOR NN	EFNB2_EPHB4	313	0.0134784	0.571885	3.66436	1.95319e-07	2.79616e-06	Cerebellum	Cell-Cell Contact	EPHB	Efnb2	Ephb4	NN-NN
BAM NN	CHOR NN	EFNB2_EPHB2	313	0.00356157	0.428115	4.72237	2.59485e-07	3.6759e-06	Cerebellum	Cell-Cell Contact	EPHB	Efnb2	Ephb2	NN-NN
BAM NN	CHOR NN	COL4A6_ITGA1_ITGB1	313	0.108065	0.546326	2.9858	1.01109e-06	1.35146e-05	Cerebellum	ECM-Receptor	COLLAGEN	Col4a6	ITGA1_ITGB1	NN-NN
BAM NN	CHOR NN	NCAM1_L1CAM	313	0.0405224	0.635783	2.9845	1.07078e-06	1.42797e-05	Cerebellum	Cell-Cell Contact	NCAM	Ncam1	L1cam	NN-NN
BAM NN	CHOR NN	SEMA3F_NRP2_PLXNA4	313	0.021869	0.472843	84.0031	1.0929e-06	1.45556e-05	Cerebellum	Secreted Signaling	SEMA3	Sema3f	NRP2_PLXNA4	NN-NN
BAM NN	CHOR NN	TNR_ITGA2B_ITGB3	313	0.0012324	0.600639	2.53633	2.16764e-06	2.79108e-05	Cerebellum	ECM-Receptor	TENASCIN	Tnr	ITGA2B_ITGB3	NN-NN
BAM NN	CHOR NN	NECTIN1_NECTIN3	313	0.0294397	0.597444	2.27613	2.56166e-06	3.27328e-05	Cerebellum	Cell-Cell Contact	NECTIN	Nectin1	Nectin3	NN-NN
BAM NN	CHOR NN	EFNB3_EPHB4	313	0.0138768	0.597444	2.74773	2.84335e-06	3.615e-05	Cerebellum	Cell-Cell Contact	EPHB	Efnb3	Ephb4	NN-NN
BAM NN	CHOR NN	EFNB3_EPHB2	313	0.00464369	0.469649	3.8836	3.34855e-06	4.21969e-05	Cerebellum	Cell-Cell Contact	EPHB	Efnb3	Ephb2	NN-NN
BAM NN	CHOR NN	LAMC1_ITGA7_ITGB1	313	0.109812	0.884984	2.0293	4.24864e-06	5.2787e-05	Cerebellum	ECM-Receptor	LAMININ	Lamc1	ITGA7_ITGB1	NN-NN
BAM NN	CHOR NN	COL4A6_ITGA10_ITGB1	313	0.0982243	0.5623	3.03435	9.63341e-06	0.000114614	Cerebellum	ECM-Receptor	COLLAGEN	Col4a6	ITGA10_ITGB1	NN-NN
BAM NN	CHOR NN	SEMA5A_PLXNA1	313	0.053031	0.658147	2.09949	2.13528e-05	0.000242557	Cerebellum	Cell-Cell Contact	SEMA5	Sema5a	Plxna1	NN-NN
BAM NN	CHOR NN	THY1_ITGAV_ITGB3	313	0.0219862	0.619808	2.42068	2.73893e-05	0.000306944	Cerebellum	Cell-Cell Contact	THY1	Thy1	ITGAV_ITGB3	NN-NN
BAM NN	CHOR NN	MDK_ALK	313	0.0124563	0.456869	3.38124	3.03631e-05	0.00033829	Cerebellum	Secreted Signaling	MK	Mdk	Alk	NN-NN
BAM NN	CHOR NN	EFNB3_EPHB1	313	0.0142103	0.648562	2.50147	3.35286e-05	0.000371147	Cerebellum	Cell-Cell Contact	EPHB	Efnb3	Ephb1	NN-NN
BAM NN	CHOR NN	NCAM2_L1CAM	313	0.0270744	0.651757	2.8224	4.22668e-05	0.000461231	Cerebellum	Cell-Cell Contact	NCAM	Ncam2	L1cam	NN-NN
BAM NN	CHOR NN	SEMA3C_NRP2_PLXNA4	313	0.0378956	0.734824	6.11895	6.01515e-05	0.000642383	Cerebellum	Secreted Signaling	SEMA3	Sema3c	NRP2_PLXNA4	NN-NN
BAM NN	CHOR NN	MDK_ITGA4_ITGB1	313	0.022126	0.428115	3.83178	6.26767e-05	0.000667333	Cerebellum	Secreted Signaling	MK	Mdk	ITGA4_ITGB1	NN-NN
BAM NN	CHOR NN	NRG1_ITGAV_ITGB3	313	0.0410213	0.658147	2.20032	8.75278e-05	0.000911289	Cerebellum	Secreted Signaling	NRG	Nrg1	ITGAV_ITGB3	NN-NN
BAM NN	CHOR NN	ANGPTL4_ITGA5_ITGB1	313	0.0258912	0.511182	2.50005	0.000340695	0.00322256	Cerebellum	Secreted Signaling	ANGPTL	Angptl4	ITGA5_ITGB1	NN-NN
BAM NN	CHOR NN	ANGPTL4_SDC1	313	0.00684116	0.520767	2.38334	0.00049143	0.00451792	Cerebellum	Secreted Signaling	ANGPTL	Angptl4	Sdc1	NN-NN
BAM NN	CHOR NN	ANGPTL4_CDH11	313	0.00621643	0.543131	2.23924	0.000671587	0.00601117	Cerebellum	Secreted Signaling	ANGPTL	Angptl4	Cdh11	NN-NN
BAM NN	CHOR NN	EFNB3_EPHB6	313	0.00435844	0.41853	2.18121	0.00116067	0.00986327	Cerebellum	Cell-Cell Contact	EPHB	Efnb3	Ephb6	NN-NN
CHOR NN	BAM NN	IGF2_IGF2R	313	2.1592	0.594249	15.4198	0	0	Cerebellum	Secreted Signaling	IGF	Igf2	Igf2r	NN-NN
CHOR NN	BAM NN	COL9A3_ITGAV_ITGB8	313	2.72521	0.693291	19.032	1.4013e-45	6.22957e-44	Cerebellum	ECM-Receptor	COLLAGEN	Col9a3	ITGAV_ITGB8	NN-NN
CHOR NN	BAM NN	LAMB1_ITGAV_ITGB8	313	2.16669	0.690096	31.5185	4.62428e-44	2.02063e-42	Cerebellum	ECM-Receptor	LAMININ	Lamb1	ITGAV_ITGB8	NN-NN
CHOR NN	BAM NN	MIF_ACKR3	313	0.966251	0.635783	35.9541	4.89053e-43	2.10382e-41	Cerebellum	Secreted Signaling	MIF	Mif	Ackr3	NN-NN
CHOR NN	BAM NN	COL4A5_ITGAV_ITGB8	313	1.75919	0.693291	49.1057	4.03994e-42	1.71356e-40	Cerebellum	ECM-Receptor	COLLAGEN	Col4a5	ITGAV_ITGB8	NN-NN
CHOR NN	BAM NN	COL4A3_ITGAV_ITGB8	313	1.77578	0.690096	49.9121	7.03031e-42	2.96962e-40	Cerebellum	ECM-Receptor	COLLAGEN	Col4a3	ITGAV_ITGB8	NN-NN
CHOR NN	BAM NN	COL4A4_ITGAV_ITGB8	313	1.76118	0.686901	52.691	1.49336e-41	6.28652e-40	Cerebellum	ECM-Receptor	COLLAGEN	Col4a4	ITGAV_ITGB8	NN-NN
CHOR NN	BAM NN	EFNA5_EPHA4	313	1.07725	0.84984	7.09328	4.1697e-41	1.74342e-39	Cerebellum	Cell-Cell Contact	EPHA	Efna5	Epha4	NN-NN
CHOR NN	BAM NN	COL1A2_ITGAV_ITGB8	313	1.5055	0.693291	76.1749	7.23981e-41	3.01095e-39	Cerebellum	ECM-Receptor	COLLAGEN	Col1a2	ITGAV_ITGB8	NN-NN
CHOR NN	BAM NN	LAMC1_ITGAV_ITGB8	313	1.26427	0.693291	98.339	5.32439e-39	2.14985e-37	Cerebellum	ECM-Receptor	LAMININ	Lamc1	ITGAV_ITGB8	NN-NN
CHOR NN	BAM NN	LAMB2_ITGAV_ITGB8	313	1.04402	0.693291	145.421	1.23355e-38	4.95446e-37	Cerebellum	ECM-Receptor	LAMININ	Lamb2	ITGAV_ITGB8	NN-NN
CHOR NN	BAM NN	GAS6_TYRO3	313	1.37034	0.72524	6.6792	1.32997e-38	5.33737e-37	Cerebellum	Secreted Signaling	GAS	Gas6	Tyro3	NN-NN
CHOR NN	BAM NN	NRG3_ERBB4	313	1.45189	1	6.21133	7.93794e-38	3.13975e-36	Cerebellum	Secreted Signaling	NRG	Nrg3	Erbb4	NN-NN
CHOR NN	BAM NN	COL9A3_ITGA10_ITGB1	313	1.10755	0.763578	8.76311	4.98634e-37	1.94505e-35	Cerebellum	ECM-Receptor	COLLAGEN	Col9a3	ITGA10_ITGB1	NN-NN
CHOR NN	BAM NN	LAMA5_ITGAV_ITGB8	313	1.27677	0.658147	91.4346	5.1893e-37	2.02342e-35	Cerebellum	ECM-Receptor	LAMININ	Lama5	ITGAV_ITGB8	NN-NN
CHOR NN	BAM NN	VTN_ITGAV_ITGB8	313	0.951442	0.693291	150.212	5.51086e-37	2.14768e-35	Cerebellum	ECM-Receptor	VTN	Vtn	ITGAV_ITGB8	NN-NN
CHOR NN	BAM NN	NTF5_NTRK2	313	0.81361	0.920128	10.9724	7.26867e-35	2.72601e-33	Cerebellum	Secreted Signaling	NT	Ntf5	Ntrk2	NN-NN
CHOR NN	BAM NN	WNT9A_FZD4_LRP6	313	1.01134	0.543131	138.916	4.95263e-34	1.83079e-32	Cerebellum	Secreted Signaling	WNT	Wnt9a	FZD4_LRP6	NN-NN
CHOR NN	BAM NN	NRG1_ERBB4	313	1.04134	0.977636	8.90256	7.01554e-34	2.58564e-32	Cerebellum	Secreted Signaling	NRG	Nrg1	Erbb4	NN-NN
CHOR NN	BAM NN	COL4A6_ITGAV_ITGB8	313	0.895646	0.690096	144.785	1.93243e-33	7.06248e-32	Cerebellum	ECM-Receptor	COLLAGEN	Col4a6	ITGAV_ITGB8	NN-NN
CHOR NN	BAM NN	IGF2_ITGA6_ITGB4	313	0.991213	0.619808	12.5166	4.05403e-33	1.47202e-31	Cerebellum	Secreted Signaling	IGF	Igf2	ITGA6_ITGB4	NN-NN
CHOR NN	BAM NN	MDK_SDC2	313	0.388398	0.801917	13.4735	6.45192e-33	2.33048e-31	Cerebellum	Secreted Signaling	MK	Mdk	Sdc2	NN-NN
CHOR NN	BAM NN	COL9A3_CD44	313	0.730904	0.795527	4.45387	4.51886e-32	1.60601e-30	Cerebellum	ECM-Receptor	COLLAGEN	Col9a3	Cd44	NN-NN
CHOR NN	BAM NN	BMP6_BMPR1B_BMPR2	313	1.1707	0.648562	17.9963	2.30975e-31	8.08349e-30	Cerebellum	Secreted Signaling	BMP	Bmp6	BMPR1B_BMPR2	NN-NN
CHOR NN	BAM NN	GRN_SORT1	313	0.384297	0.990415	3.94047	2.87481e-31	1.00403e-29	Cerebellum	Secreted Signaling	GRN	Grn	Sort1	NN-NN
CHOR NN	BAM NN	LAMB2_SV2A	313	0.2425	0.955272	4.80033	3.51382e-31	1.22504e-29	Cerebellum	ECM-Receptor	LAMININ	Lamb2	Sv2a	NN-NN
CHOR NN	BAM NN	JAM3_F11R	313	0.444193	0.888179	18.7758	4.92894e-31	1.71357e-29	Cerebellum	Cell-Cell Contact	JAM	Jam3	F11r	NN-NN
CHOR NN	BAM NN	COL9A3_ITGA3_ITGB1	313	1.60428	0.543131	8.11123	8.83284e-31	3.05288e-29	Cerebellum	ECM-Receptor	COLLAGEN	Col9a3	ITGA3_ITGB1	NN-NN
CHOR NN	BAM NN	LAMB1_SV2A	313	1.1256	0.948882	2.92827	1.48728e-30	5.11662e-29	Cerebellum	ECM-Receptor	LAMININ	Lamb1	Sv2a	NN-NN
CHOR NN	BAM NN	LAMB2_DAG1	313	0.498611	1	3.28481	2.82082e-30	9.65617e-29	Cerebellum	ECM-Receptor	LAMININ	Lamb2	Dag1	NN-NN
CHOR NN	BAM NN	WNT5B_FZD4	313	0.392992	0.546326	123.638	3.50495e-30	1.19815e-28	Cerebellum	Secreted Signaling	ncWNT	Wnt5b	Fzd4	NN-NN
CHOR NN	BAM NN	LAMC1_SV2A	313	0.368878	0.955272	4.58806	4.09988e-30	1.39943e-28	Cerebellum	ECM-Receptor	LAMININ	Lamc1	Sv2a	NN-NN
CHOR NN	BAM NN	FGF1_FGFR2	313	0.402251	0.996805	3.61932	1.07463e-29	3.64083e-28	Cerebellum	Secreted Signaling	FGF	Fgf1	Fgfr2	NN-NN
CHOR NN	BAM NN	COL9A3_ITGA2_ITGB1	313	0.643627	0.536741	41.1593	1.12922e-29	3.82362e-28	Cerebellum	ECM-Receptor	COLLAGEN	Col9a3	ITGA2_ITGB1	NN-NN
CHOR NN	BAM NN	NFASC_CNTN1_CNTNAP1	313	1.03971	0.744409	18.9296	2.10697e-29	7.08821e-28	Cerebellum	Cell-Cell Contact	CNTN	Nfasc	CNTN1_CNTNAP1	NN-NN
CHOR NN	BAM NN	JAM2_F11R	313	0.238773	0.84345	25.3965	8.74077e-29	2.90042e-27	Cerebellum	Cell-Cell Contact	JAM	Jam2	F11r	NN-NN
CHOR NN	BAM NN	LAMC1_DAG1	313	0.700377	1	3.00549	1.1004e-28	3.64409e-27	Cerebellum	ECM-Receptor	LAMININ	Lamc1	Dag1	NN-NN
CHOR NN	BAM NN	NRXN2_NLGN2	313	0.292626	0.939297	4.40126	1.62704e-28	5.36534e-27	Cerebellum	Cell-Cell Contact	NRXN	Nrxn2	Nlgn2	NN-NN
CHOR NN	BAM NN	BMP6_BMPR1A_ACVR2B	313	1.19508	1	3.20919	1.81751e-28	5.9868e-27	Cerebellum	Secreted Signaling	BMP	Bmp6	BMPR1A_ACVR2B	NN-NN
CHOR NN	BAM NN	COL9A3_SDC1	313	0.489454	0.517572	33.4726	3.17212e-28	1.04083e-26	Cerebellum	ECM-Receptor	COLLAGEN	Col9a3	Sdc1	NN-NN
CHOR NN	BAM NN	AGRN_DAG1	313	0.323729	0.996805	3.83227	3.55459e-28	1.1653e-26	Cerebellum	ECM-Receptor	AGRN	Agrn	Dag1	NN-NN
CHOR NN	BAM NN	LAMB1_ITGA3_ITGB1	313	1.14576	0.543131	10.3238	3.95037e-28	1.29333e-26	Cerebellum	ECM-Receptor	LAMININ	Lamb1	ITGA3_ITGB1	NN-NN
CHOR NN	BAM NN	VEGFA_VEGFR2	313	0.350977	0.667732	8.11606	4.18297e-28	1.36888e-26	Cerebellum	Secreted Signaling	VEGF	Vegfa	Kdr	NN-NN
CHOR NN	BAM NN	LAMA5_SV2A	313	0.399548	0.900958	4.37207	1.62964e-27	5.26564e-26	Cerebellum	ECM-Receptor	LAMININ	Lama5	Sv2a	NN-NN
CHOR NN	BAM NN	COL4A4_ITGA10_ITGB1	313	0.437671	0.753994	14.6927	1.66567e-27	5.38029e-26	Cerebellum	ECM-Receptor	COLLAGEN	Col4a4	ITGA10_ITGB1	NN-NN
CHOR NN	BAM NN	COL4A3_ITGA10_ITGB1	313	0.444704	0.760383	14.5972	2.10425e-27	6.78661e-26	Cerebellum	ECM-Receptor	COLLAGEN	Col4a3	ITGA10_ITGB1	NN-NN
CHOR NN	BAM NN	WNT9A_FZD6_LRP6	313	0.504068	0.658147	23.1138	2.2325e-27	7.19243e-26	Cerebellum	Secreted Signaling	WNT	Wnt9a	FZD6_LRP6	NN-NN
CHOR NN	BAM NN	HSPG2_DAG1	313	0.793135	0.971246	2.9121	2.73775e-27	8.80295e-26	Cerebellum	ECM-Receptor	HSPG	Hspg2	Dag1	NN-NN
CHOR NN	BAM NN	BMP7_BMPR1B_BMPR2	313	0.730348	0.648562	26.1095	3.87133e-27	1.23955e-25	Cerebellum	Secreted Signaling	BMP	Bmp7	BMPR1B_BMPR2	NN-NN
CHOR NN	BAM NN	COL4A2_ITGAV_ITGB8	313	0.585931	0.683706	197.832	4.39414e-27	1.40558e-25	Cerebellum	ECM-Receptor	COLLAGEN	Col4a2	ITGAV_ITGB8	NN-NN
CHOR NN	BAM NN	WNT9A_FZD3_LRP6	313	0.523669	0.853035	9.49632	6.46371e-27	2.05848e-25	Cerebellum	Secreted Signaling	WNT	Wnt9a	FZD3_LRP6	NN-NN
CHOR NN	BAM NN	COL4A5_ITGA10_ITGB1	313	0.432037	0.763578	14.5105	8.81915e-27	2.8023e-25	Cerebellum	ECM-Receptor	COLLAGEN	Col4a5	ITGA10_ITGB1	NN-NN
CHOR NN	BAM NN	LAMA5_DAG1	313	0.735244	0.942492	3.01177	1.8397e-26	5.79848e-25	Cerebellum	ECM-Receptor	LAMININ	Lama5	Dag1	NN-NN
CHOR NN	BAM NN	BMP7_BMPR1A_ACVR2B	313	0.66113	1	4.52708	3.52584e-26	1.10321e-24	Cerebellum	Secreted Signaling	BMP	Bmp7	BMPR1A_ACVR2B	NN-NN
CHOR NN	BAM NN	LAMB1_CD44	313	0.379129	0.795527	4.61836	5.79453e-26	1.80355e-24	Cerebellum	ECM-Receptor	LAMININ	Lamb1	Cd44	NN-NN
CHOR NN	BAM NN	COL4A4_ITGA3_ITGB1	313	0.854535	0.539936	13.2534	7.97091e-26	2.47265e-24	Cerebellum	ECM-Receptor	COLLAGEN	Col4a4	ITGA3_ITGB1	NN-NN
CHOR NN	BAM NN	COL4A4_CD44	313	0.200664	0.785942	4.78806	1.23678e-25	3.81109e-24	Cerebellum	ECM-Receptor	COLLAGEN	Col4a4	Cd44	NN-NN
CHOR NN	BAM NN	EFNA2_EPHA4	313	0.108683	0.805112	13.1879	1.32681e-25	4.08471e-24	Cerebellum	Cell-Cell Contact	EPHA	Efna2	Epha4	NN-NN
CHOR NN	BAM NN	WNT5B_FZD3	313	0.135612	0.865815	7.93159	1.38542e-25	4.26161e-24	Cerebellum	Secreted Signaling	ncWNT	Wnt5b	Fzd3	NN-NN
CHOR NN	BAM NN	COL4A3_ITGA3_ITGB1	313	0.8598	0.539936	12.7398	2.02441e-25	6.20593e-24	Cerebellum	ECM-Receptor	COLLAGEN	Col4a3	ITGA3_ITGB1	NN-NN
CHOR NN	BAM NN	BMP6_BMPR1A_ACVR2A	313	1.47709	1	2.34033	2.17908e-25	6.67594e-24	Cerebellum	Secreted Signaling	BMP	Bmp6	BMPR1A_ACVR2A	NN-NN
CHOR NN	BAM NN	PTN_SDC2	313	0.257061	0.789137	12.3095	3.42822e-25	1.04425e-23	Cerebellum	Secreted Signaling	PTN	Ptn	Sdc2	NN-NN
CHOR NN	BAM NN	FGF2_FGFR2	313	0.378154	0.878594	4.20412	3.75637e-25	1.14315e-23	Cerebellum	Secreted Signaling	FGF	Fgf2	Fgfr2	NN-NN
CHOR NN	BAM NN	COL4A3_CD44	313	0.214613	0.792332	4.99429	4.058e-25	1.2338e-23	Cerebellum	ECM-Receptor	COLLAGEN	Col4a3	Cd44	NN-NN
CHOR NN	BAM NN	NRXN3_NLGN2	313	0.466281	0.939297	3.3746	4.07959e-25	1.24011e-23	Cerebellum	Cell-Cell Contact	NRXN	Nrxn3	Nlgn2	NN-NN
CHOR NN	BAM NN	LAMB1_ITGA2_ITGB1	313	0.366168	0.536741	60.7009	4.08884e-25	1.2428e-23	Cerebellum	ECM-Receptor	LAMININ	Lamb1	ITGA2_ITGB1	NN-NN
CHOR NN	BAM NN	COL4A5_ITGA3_ITGB1	313	0.843351	0.543131	12.1648	4.31451e-25	1.31071e-23	Cerebellum	ECM-Receptor	COLLAGEN	Col4a5	ITGA3_ITGB1	NN-NN
CHOR NN	BAM NN	EFNB2_EPHA4	313	0.203286	0.817891	14.4642	4.76473e-25	1.44615e-23	Cerebellum	Cell-Cell Contact	EPHB	Efnb2	Epha4	NN-NN
CHOR NN	BAM NN	WNT9A_FZD7_LRP6	313	0.652761	0.929712	6.42468	6.52308e-25	1.97257e-23	Cerebellum	Secreted Signaling	WNT	Wnt9a	FZD7_LRP6	NN-NN
CHOR NN	BAM NN	EFNB3_EPHA4	313	0.191809	0.827476	9.97766	9.83859e-25	2.9643e-23	Cerebellum	Cell-Cell Contact	EPHB	Efnb3	Epha4	NN-NN
CHOR NN	BAM NN	LAMB1_ITGA7_ITGB1	313	0.41845	0.501597	11.5468	1.50045e-24	4.50382e-23	Cerebellum	ECM-Receptor	LAMININ	Lamb1	ITGA7_ITGB1	NN-NN
CHOR NN	BAM NN	COL1A2_ITGA10_ITGB1	313	0.301952	0.763578	19.5192	1.6292e-24	4.88584e-23	Cerebellum	ECM-Receptor	COLLAGEN	Col1a2	ITGA10_ITGB1	NN-NN
CHOR NN	BAM NN	NRG3_ERBB2_ERBB4	313	0.56361	0.530351	636.302	1.79541e-24	5.37993e-23	Cerebellum	Secreted Signaling	NRG	Nrg3	ERBB2_ERBB4	NN-NN
CHOR NN	BAM NN	WNT9A_FZD4_LRP5	313	0.39787	0.543131	363.079	1.95366e-24	5.84881e-23	Cerebellum	Secreted Signaling	WNT	Wnt9a	FZD4_LRP5	NN-NN
CHOR NN	BAM NN	BTC_ERBB4	313	0.317539	0.645367	23.2417	2.308e-24	6.8985e-23	Cerebellum	Secreted Signaling	EGF	Btc	Erbb4	NN-NN
CHOR NN	BAM NN	WNT5B_FZD6	313	0.125721	0.670927	14.9031	3.13429e-24	9.33436e-23	Cerebellum	Secreted Signaling	ncWNT	Wnt5b	Fzd6	NN-NN
CHOR NN	BAM NN	BMP6_BMPR1B_ACVR2B	313	0.465736	0.648562	73.0128	3.19496e-24	9.51123e-23	Cerebellum	Secreted Signaling	BMP	Bmp6	BMPR1B_ACVR2B	NN-NN
CHOR NN	BAM NN	COL4A4_ITGA2_ITGB1	313	0.22068	0.533546	71.7669	6.59951e-24	1.95152e-22	Cerebellum	ECM-Receptor	COLLAGEN	Col4a4	ITGA2_ITGB1	NN-NN
CHOR NN	BAM NN	LAMB1_ITGA6_ITGB4	313	0.461049	0.619808	17.3932	6.67226e-24	1.97225e-22	Cerebellum	ECM-Receptor	LAMININ	Lamb1	ITGA6_ITGB4	NN-NN
CHOR NN	BAM NN	JAG2_NOTCH3	313	0.0352913	0.559105	18.5057	8.78305e-24	2.58612e-22	Cerebellum	Cell-Cell Contact	NOTCH	Jag2	Notch3	NN-NN
CHOR NN	BAM NN	SEMA6D_PLXNA1	313	0.460813	0.958466	2.5149	1.14287e-23	3.35413e-22	Cerebellum	Cell-Cell Contact	SEMA6	Sema6d	Plxna1	NN-NN
CHOR NN	BAM NN	NRG2_ERBB4	313	0.367307	0.939297	21.3393	1.23676e-23	3.62288e-22	Cerebellum	Secreted Signaling	NRG	Nrg2	Erbb4	NN-NN
CHOR NN	BAM NN	FGF18_FGFR2	313	0.677385	0.853035	3.1615	1.36393e-23	3.98987e-22	Cerebellum	Secreted Signaling	FGF	Fgf18	Fgfr2	NN-NN
CHOR NN	BAM NN	LAMC1_CD44	313	0.0771542	0.795527	4.95758	1.49691e-23	4.37155e-22	Cerebellum	ECM-Receptor	LAMININ	Lamc1	Cd44	NN-NN
CHOR NN	BAM NN	BMP4_BMPR1B_BMPR2	313	0.585043	0.635783	32.7461	1.74487e-23	5.08769e-22	Cerebellum	Secreted Signaling	BMP	Bmp4	BMPR1B_BMPR2	NN-NN
CHOR NN	BAM NN	COL4A5_CD44	313	0.206616	0.795527	4.75806	1.82596e-23	5.32203e-22	Cerebellum	ECM-Receptor	COLLAGEN	Col4a5	Cd44	NN-NN
CHOR NN	BAM NN	COL4A4_SDC1	313	0.142346	0.514377	35.1777	1.87563e-23	5.46358e-22	Cerebellum	ECM-Receptor	COLLAGEN	Col4a4	Sdc1	NN-NN
CHOR NN	BAM NN	COL1A2_ITGA3_ITGB1	313	0.663873	0.543131	14.7787	2.12732e-23	6.18581e-22	Cerebellum	ECM-Receptor	COLLAGEN	Col1a2	ITGA3_ITGB1	NN-NN
CHOR NN	BAM NN	F11R_JAM3	313	0.433642	0.616613	7.26392	6.90212e-23	1.98155e-21	Cerebellum	Cell-Cell Contact	JAM	F11r	Jam3	NN-NN
CHOR NN	BAM NN	EFNB1_EPHA4	313	0.167315	0.789137	14.1113	8.05304e-23	2.30661e-21	Cerebellum	Cell-Cell Contact	EPHB	Efnb1	Epha4	NN-NN
CHOR NN	BAM NN	BMP7_BMPR1A_ACVR2A	313	0.83229	1	3.14178	1.00059e-22	2.85548e-21	Cerebellum	Secreted Signaling	BMP	Bmp7	BMPR1A_ACVR2A	NN-NN
CHOR NN	BAM NN	EFNA4_EPHA4	313	0.0667172	0.619808	14.4517	1.51491e-22	4.29844e-21	Cerebellum	Cell-Cell Contact	EPHA	Efna4	Epha4	NN-NN
CHOR NN	BAM NN	COL4A3_ITGA2_ITGB1	313	0.224941	0.533546	66.4608	2.49634e-22	7.04143e-21	Cerebellum	ECM-Receptor	COLLAGEN	Col4a3	ITGA2_ITGB1	NN-NN
CHOR NN	BAM NN	BMP4_BMPR1A_ACVR2B	313	0.502794	0.971246	5.16446	3.72601e-22	1.04563e-20	Cerebellum	Secreted Signaling	BMP	Bmp4	BMPR1A_ACVR2B	NN-NN
CHOR NN	BAM NN	VTN_ITGAV_ITGB5	313	0.626118	0.996805	3.25814	4.1889e-22	1.17397e-20	Cerebellum	ECM-Receptor	VTN	Vtn	ITGAV_ITGB5	NN-NN
CHOR NN	BAM NN	BMP6_BMPR1B_ACVR2A	313	0.562811	0.648562	30.975	4.34277e-22	1.21664e-20	Cerebellum	Secreted Signaling	BMP	Bmp6	BMPR1B_ACVR2A	NN-NN
CHOR NN	BAM NN	LAMC1_ITGA3_ITGB1	313	0.520137	0.543131	17.0847	5.55357e-22	1.55159e-20	Cerebellum	ECM-Receptor	LAMININ	Lamc1	ITGA3_ITGB1	NN-NN
CHOR NN	BAM NN	LAMB2_CD44	313	0.0457006	0.795527	4.59746	5.63056e-22	1.57281e-20	Cerebellum	ECM-Receptor	LAMININ	Lamb2	Cd44	NN-NN
CHOR NN	BAM NN	NECTIN3_NECTIN2	313	0.100121	0.635783	13.1099	6.03927e-22	1.68491e-20	Cerebellum	Cell-Cell Contact	NECTIN	Nectin3	Nectin2	NN-NN
CHOR NN	BAM NN	COL4A5_ITGA2_ITGB1	313	0.219263	0.536741	67.3389	6.90772e-22	1.92503e-20	Cerebellum	ECM-Receptor	COLLAGEN	Col4a5	ITGA2_ITGB1	NN-NN
CHOR NN	BAM NN	WNT5B_FZD7	313	0.184244	0.939297	7.46909	7.11934e-22	1.98326e-20	Cerebellum	Secreted Signaling	ncWNT	Wnt5b	Fzd7	NN-NN
CHOR NN	BAM NN	LAMB2_ITGA3_ITGB1	313	0.383861	0.543131	18.6008	7.94867e-22	2.21117e-20	Cerebellum	ECM-Receptor	LAMININ	Lamb2	ITGA3_ITGB1	NN-NN
CHOR NN	BAM NN	SEMA4D_PLXNB1	313	0.188564	0.702875	24.3192	1.17537e-21	3.25287e-20	Cerebellum	Cell-Cell Contact	SEMA4	Sema4d	Plxnb1	NN-NN
CHOR NN	BAM NN	NRXN2_NLGN3	313	0.122713	0.696486	4.31458	1.59319e-21	4.3916e-20	Cerebellum	Cell-Cell Contact	NRXN	Nrxn2	Nlgn3	NN-NN
CHOR NN	BAM NN	COL4A3_SDC1	313	0.148146	0.514377	35.5032	2.00756e-21	5.51638e-20	Cerebellum	ECM-Receptor	COLLAGEN	Col4a3	Sdc1	NN-NN
CHOR NN	BAM NN	LAMA5_ITGA3_ITGB1	313	0.541506	0.523962	17.3156	2.13384e-21	5.8574e-20	Cerebellum	ECM-Receptor	LAMININ	Lama5	ITGA3_ITGB1	NN-NN
CHOR NN	BAM NN	FGF7_FGFR2	313	0.20686	0.792332	5.71272	2.96084e-21	8.10279e-20	Cerebellum	Secreted Signaling	FGF	Fgf7	Fgfr2	NN-NN
CHOR NN	BAM NN	COL9A3_ITGA1_ITGB1	313	1.12035	0.559105	3.83585	3.2316e-21	8.8291e-20	Cerebellum	ECM-Receptor	COLLAGEN	Col9a3	ITGA1_ITGB1	NN-NN
CHOR NN	BAM NN	LAMB2_ITGA2_ITGB1	313	0.0554815	0.536741	79.8286	3.4819e-21	9.50507e-20	Cerebellum	ECM-Receptor	LAMININ	Lamb2	ITGA2_ITGB1	NN-NN
CHOR NN	BAM NN	COL1A2_CD44	313	0.137235	0.795527	4.95347	3.8536e-21	1.05043e-19	Cerebellum	ECM-Receptor	COLLAGEN	Col1a2	Cd44	NN-NN
CHOR NN	BAM NN	NRG1_ERBB2_ERBB4	313	0.382083	0.517572	977.914	4.11314e-21	1.12025e-19	Cerebellum	Secreted Signaling	NRG	Nrg1	ERBB2_ERBB4	NN-NN
CHOR NN	BAM NN	NRXN1_NLGN2	313	0.427964	0.939297	3.30797	5.70329e-21	1.54794e-19	Cerebellum	Cell-Cell Contact	NRXN	Nrxn1	Nlgn2	NN-NN
CHOR NN	BAM NN	LAMB2_ITGA7_ITGB1	313	0.0651379	0.501597	12.5569	5.9255e-21	1.60752e-19	Cerebellum	ECM-Receptor	LAMININ	Lamb2	ITGA7_ITGB1	NN-NN
CHOR NN	BAM NN	LAMA5_CD44	313	0.087971	0.766773	5.09061	6.19057e-21	1.67758e-19	Cerebellum	ECM-Receptor	LAMININ	Lama5	Cd44	NN-NN
CHOR NN	BAM NN	WNT9A_FZD2_LRP6	313	0.318409	0.70607	13.1629	1.09288e-20	2.93666e-19	Cerebellum	Secreted Signaling	WNT	Wnt9a	FZD2_LRP6	NN-NN
CHOR NN	BAM NN	COL4A5_SDC1	313	0.143824	0.517572	32.2903	1.54207e-20	4.12571e-19	Cerebellum	ECM-Receptor	COLLAGEN	Col4a5	Sdc1	NN-NN
CHOR NN	BAM NN	SEMA4D_PLXNB2	313	0.648797	1	2.09794	1.98947e-20	5.30024e-19	Cerebellum	Cell-Cell Contact	SEMA4	Sema4d	Plxnb2	NN-NN
CHOR NN	BAM NN	SEMA6D_PLXNA1_KDR	313	0.179382	0.680511	43.2579	2.76602e-20	7.33942e-19	Cerebellum	Cell-Cell Contact	SEMA6	Sema6d	PLXNA1_KDR	NN-NN
CHOR NN	BAM NN	BMP4_BMPR1A_ACVR2A	313	0.654904	0.971246	3.60621	3.60669e-20	9.53597e-19	Cerebellum	Secreted Signaling	BMP	Bmp4	BMPR1A_ACVR2A	NN-NN
CHOR NN	BAM NN	THBS3_ITGA3_ITGB1	313	0.348564	0.539936	23.8295	3.97195e-20	1.0484e-18	Cerebellum	ECM-Receptor	THBS	Thbs3	ITGA3_ITGB1	NN-NN
CHOR NN	BAM NN	WNT9A_FZD3_LRP5	313	0.140414	0.853035	16.7992	4.25532e-20	1.12169e-18	Cerebellum	Secreted Signaling	WNT	Wnt9a	FZD3_LRP5	NN-NN
CHOR NN	BAM NN	LAMB1_ITGA1_ITGB1	313	0.719051	0.559105	4.34674	6.2662e-20	1.64242e-18	Cerebellum	ECM-Receptor	LAMININ	Lamb1	ITGA1_ITGB1	NN-NN
CHOR NN	BAM NN	LAMA5_ITGA7_ITGB1	313	0.117719	0.482428	14.0747	6.51216e-20	1.70628e-18	Cerebellum	ECM-Receptor	LAMININ	Lama5	ITGA7_ITGB1	NN-NN
CHOR NN	BAM NN	COL4A4_ITGA1_ITGB1	313	0.481452	0.555911	5.02789	7.40425e-20	1.93643e-18	Cerebellum	ECM-Receptor	COLLAGEN	Col4a4	ITGA1_ITGB1	NN-NN
CHOR NN	BAM NN	CCL25_ACKR4	313	0.20355	0.654952	22.8976	1.01987e-19	2.65486e-18	Cerebellum	Secreted Signaling	CCL	Ccl25	Ackr4	NN-NN
CHOR NN	BAM NN	BMP7_BMPR1B_ACVR2B	313	0.224156	0.648562	98.1727	1.08992e-19	2.83446e-18	Cerebellum	Secreted Signaling	BMP	Bmp7	BMPR1B_ACVR2B	NN-NN
CHOR NN	BAM NN	LAMC1_ITGA7_ITGB1	313	0.107395	0.501597	12.6737	1.36841e-19	3.54691e-18	Cerebellum	ECM-Receptor	LAMININ	Lamc1	ITGA7_ITGB1	NN-NN
CHOR NN	BAM NN	LRRC4B_PTPRF	313	0.127346	0.555911	33.8173	1.38733e-19	3.59564e-18	Cerebellum	Cell-Cell Contact	NGL	Lrrc4b	Ptprf	NN-NN
CHOR NN	BAM NN	LAMA2_ITGAV_ITGB8	313	0.312745	0.578275	171.69	1.63181e-19	4.22224e-18	Cerebellum	ECM-Receptor	LAMININ	Lama2	ITGAV_ITGB8	NN-NN
CHOR NN	BAM NN	POSTN_ITGAV_ITGB5	313	0.456508	1	3.45829	1.67998e-19	4.34424e-18	Cerebellum	Secreted Signaling	PERIOSTIN	Postn	ITGAV_ITGB5	NN-NN
CHOR NN	BAM NN	LAMC1_ITGA2_ITGB1	313	0.094186	0.536741	79.9232	2.25815e-19	5.8165e-18	Cerebellum	ECM-Receptor	LAMININ	Lamc1	ITGA2_ITGB1	NN-NN
CHOR NN	BAM NN	WNT9A_FZD1_LRP6	313	0.209357	0.546326	22.4299	2.52627e-19	6.49978e-18	Cerebellum	Secreted Signaling	WNT	Wnt9a	FZD1_LRP6	NN-NN
CHOR NN	BAM NN	LAMA5_ITGA2_ITGB1	313	0.104324	0.517572	83.2953	3.12464e-19	8.01638e-18	Cerebellum	ECM-Receptor	LAMININ	Lama5	ITGA2_ITGB1	NN-NN
CHOR NN	BAM NN	TNR_ITGAV_ITGB6	313	0.105802	0.533546	1096.17	4.12452e-19	1.05388e-17	Cerebellum	ECM-Receptor	TENASCIN	Tnr	ITGAV_ITGB6	NN-NN
CHOR NN	BAM NN	COL1A2_ITGA2_ITGB1	313	0.14895	0.536741	85.9467	4.36391e-19	1.11389e-17	Cerebellum	ECM-Receptor	COLLAGEN	Col1a2	ITGA2_ITGB1	NN-NN
CHOR NN	BAM NN	WNT9A_FZD6_LRP5	313	0.135816	0.658147	24.1666	5.99167e-19	1.52244e-17	Cerebellum	Secreted Signaling	WNT	Wnt9a	FZD6_LRP5	NN-NN
CHOR NN	BAM NN	IL11_IL11RA1_IL6ST	313	0.261041	0.872204	15.0074	8.28036e-19	2.09554e-17	Cerebellum	Secreted Signaling	IL6	Il11	IL11R complex 1	NN-NN
CHOR NN	BAM NN	THBS1_ITGA3_ITGB1	313	0.36647	0.536741	18.1	8.93354e-19	2.25872e-17	Cerebellum	ECM-Receptor	THBS	Thbs1	ITGA3_ITGB1	NN-NN
CHOR NN	BAM NN	COL4A3_ITGA1_ITGB1	313	0.487717	0.555911	4.72705	9.50707e-19	2.4023e-17	Cerebellum	ECM-Receptor	COLLAGEN	Col4a3	ITGA1_ITGB1	NN-NN
CHOR NN	BAM NN	BMP6_ACVR1_ACVR2B	313	0.516412	0.958466	3.34772	1.53834e-18	3.85922e-17	Cerebellum	Secreted Signaling	BMP	Bmp6	ACVR1_ACVR2B	NN-NN
CHOR NN	BAM NN	WNT9A_FZD7_LRP5	313	0.197707	0.929712	13.0028	1.83042e-18	4.57995e-17	Cerebellum	Secreted Signaling	WNT	Wnt9a	FZD7_LRP5	NN-NN
CHOR NN	BAM NN	COL4A6_CD44	313	0.0368638	0.792332	4.72587	1.953e-18	4.88091e-17	Cerebellum	ECM-Receptor	COLLAGEN	Col4a6	Cd44	NN-NN
CHOR NN	BAM NN	COL4A6_ITGA10_ITGB1	313	0.108224	0.760383	18.0854	2.75744e-18	6.86187e-17	Cerebellum	ECM-Receptor	COLLAGEN	Col4a6	ITGA10_ITGB1	NN-NN
CHOR NN	BAM NN	BMP7_BMPR1B_ACVR2A	313	0.296646	0.648562	43.5753	3.0819e-18	7.6558e-17	Cerebellum	Secreted Signaling	BMP	Bmp7	BMPR1B_ACVR2A	NN-NN
CHOR NN	BAM NN	THBS3_SDC1	313	0.0291994	0.517572	39.1928	3.32842e-18	8.25988e-17	Cerebellum	ECM-Receptor	THBS	Thbs3	Sdc1	NN-NN
CHOR NN	BAM NN	GDF5_BMPR1A_BMPR2	313	0.432514	0.974441	3.36694	3.51977e-18	8.72745e-17	Cerebellum	Secreted Signaling	BMP	Gdf5	BMPR1A_BMPR2	NN-NN
CHOR NN	BAM NN	COL4A5_ITGA1_ITGB1	313	0.474366	0.559105	4.57813	3.8563e-18	9.54728e-17	Cerebellum	ECM-Receptor	COLLAGEN	Col4a5	ITGA1_ITGB1	NN-NN
CHOR NN	BAM NN	VEGFC_VEGFR2	313	0.0640814	0.658147	10.1669	3.95332e-18	9.78607e-17	Cerebellum	Secreted Signaling	VEGF	Vegfc	Kdr	NN-NN
CHOR NN	BAM NN	WNT5B_FZD2	313	0.0665224	0.702875	7.64217	4.11661e-18	1.01886e-16	Cerebellum	Secreted Signaling	ncWNT	Wnt5b	Fzd2	NN-NN
CHOR NN	BAM NN	COL9A3_ITGA11_ITGB1	313	0.778053	0.645367	3.55951	4.24586e-18	1.0505e-16	Cerebellum	ECM-Receptor	COLLAGEN	Col9a3	ITGA11_ITGB1	NN-NN
CHOR NN	BAM NN	COL4A6_ITGA3_ITGB1	313	0.325237	0.539936	18.9815	6.09773e-18	1.4993e-16	Cerebellum	ECM-Receptor	COLLAGEN	Col4a6	ITGA3_ITGB1	NN-NN
CHOR NN	BAM NN	WNT9A_FZD5_LRP6	313	0.212733	0.782748	4.70753	7.15416e-18	1.75542e-16	Cerebellum	Secreted Signaling	WNT	Wnt9a	FZD5_LRP6	NN-NN
CHOR NN	BAM NN	MDK_LRP1	313	0.575829	0.990415	2.12902	7.5059e-18	1.83914e-16	Cerebellum	Secreted Signaling	MK	Mdk	Lrp1	NN-NN
CHOR NN	BAM NN	NECTIN1_NECTIN3	313	0.0241203	0.645367	9.18706	8.28783e-18	2.02688e-16	Cerebellum	Cell-Cell Contact	NECTIN	Nectin1	Nectin3	NN-NN
CHOR NN	BAM NN	TNR_SDC1	313	0.0211529	0.517572	18.0481	1.05064e-17	2.55976e-16	Cerebellum	ECM-Receptor	TENASCIN	Tnr	Sdc1	NN-NN
CHOR NN	BAM NN	VTN_ITGAV_ITGB1	313	0.526175	0.996805	2.69155	1.37178e-17	3.32769e-16	Cerebellum	ECM-Receptor	VTN	Vtn	ITGAV_ITGB1	NN-NN
CHOR NN	BAM NN	COL1A2_SDC1	313	0.0945434	0.517572	38.0224	1.59011e-17	3.85006e-16	Cerebellum	ECM-Receptor	COLLAGEN	Col1a2	Sdc1	NN-NN
CHOR NN	BAM NN	BMP7_ACVR1_ACVR2B	313	0.23393	0.958466	4.26865	1.78116e-17	4.30598e-16	Cerebellum	Secreted Signaling	BMP	Bmp7	ACVR1_ACVR2B	NN-NN
CHOR NN	BAM NN	LAMC1_ITGA1_ITGB1	313	0.236768	0.559105	5.06648	1.8286e-17	4.41886e-16	Cerebellum	ECM-Receptor	LAMININ	Lamc1	ITGA1_ITGB1	NN-NN
CHOR NN	BAM NN	THBS1_SDC1	313	0.0321647	0.514377	36.983	2.08022e-17	5.01793e-16	Cerebellum	ECM-Receptor	THBS	Thbs1	Sdc1	NN-NN
CHOR NN	BAM NN	THBS2_ITGA3_ITGB1	313	0.30427	0.530351	23.445	2.21601e-17	5.342e-16	Cerebellum	ECM-Receptor	THBS	Thbs2	ITGA3_ITGB1	NN-NN
CHOR NN	BAM NN	LAMB1_SV2C	313	0.244273	0.664537	3.66031	2.26608e-17	5.46093e-16	Cerebellum	ECM-Receptor	LAMININ	Lamb1	Sv2c	NN-NN
CHOR NN	BAM NN	FGF9_FGFR2	313	0.162985	0.801917	4.06461	2.63572e-17	6.33781e-16	Cerebellum	Secreted Signaling	FGF	Fgf9	Fgfr2	NN-NN
CHOR NN	BAM NN	LAMB2_ITGA1_ITGB1	313	0.152985	0.559105	4.96812	3.02637e-17	7.26302e-16	Cerebellum	ECM-Receptor	LAMININ	Lamb2	ITGA1_ITGB1	NN-NN
CHOR NN	BAM NN	ANGPTL1_ITGA1_ITGB1	313	0.143354	0.546326	5.45589	3.90844e-17	9.34286e-16	Cerebellum	Secreted Signaling	ANGPTL	Angptl1	ITGA1_ITGB1	NN-NN
CHOR NN	BAM NN	COL4A1_ITGAV_ITGB8	313	0.318311	0.520767	302.316	4.05411e-17	9.68329e-16	Cerebellum	ECM-Receptor	COLLAGEN	Col4a1	ITGAV_ITGB8	NN-NN
CHOR NN	BAM NN	COL4A6_ITGA2_ITGB1	313	0.0472468	0.533546	81.3168	4.19659e-17	1.00196e-15	Cerebellum	ECM-Receptor	COLLAGEN	Col4a6	ITGA2_ITGB1	NN-NN
CHOR NN	BAM NN	EFNA5_EPHA1	313	0.156062	0.571885	4.52642	5.23961e-17	1.24627e-15	Cerebellum	Cell-Cell Contact	EPHA	Efna5	Epha1	NN-NN
CHOR NN	BAM NN	COL4A4_ITGA11_ITGB1	313	0.284847	0.642173	5.20287	6.58252e-17	1.56018e-15	Cerebellum	ECM-Receptor	COLLAGEN	Col4a4	ITGA11_ITGB1	NN-NN
CHOR NN	BAM NN	COL1A2_ITGA1_ITGB1	313	0.338661	0.559105	4.90203	7.00236e-17	1.6585e-15	Cerebellum	ECM-Receptor	COLLAGEN	Col1a2	ITGA1_ITGB1	NN-NN
CHOR NN	BAM NN	JAM2_ITGA3_ITGB1	313	0.230014	0.511182	21.9417	7.4393e-17	1.75974e-15	Cerebellum	Cell-Cell Contact	JAM	Jam2	ITGA3_ITGB1	NN-NN
CHOR NN	BAM NN	TGFA_EGFR_ERBB2	313	0.151362	0.530351	46.4893	1.68374e-16	3.93172e-15	Cerebellum	Secreted Signaling	EGF	Tgfa	EGFR_ERBB2	NN-NN
CHOR NN	BAM NN	PDGFA_PDGFRA	313	0.81963	0.696486	2.79696	1.70644e-16	3.9838e-15	Cerebellum	Secreted Signaling	PDGF	Pdgfa	Pdgfra	NN-NN
CHOR NN	BAM NN	LAMA5_ITGA1_ITGB1	313	0.254953	0.539936	5.18589	2.26586e-16	5.26948e-15	Cerebellum	ECM-Receptor	LAMININ	Lama5	ITGA1_ITGB1	NN-NN
CHOR NN	BAM NN	MDK_SDC1	313	0.019815	0.514377	35.925	2.5601e-16	5.94026e-15	Cerebellum	Secreted Signaling	MK	Mdk	Sdc1	NN-NN
CHOR NN	BAM NN	GDF11_ACVR1B_ACVR2B	313	0.177251	0.968051	7.98106	2.80411e-16	6.49584e-15	Cerebellum	Secreted Signaling	GDF	Gdf11	ACVR1B_ACVR2B	NN-NN
CHOR NN	BAM NN	ANGPTL4_SDC2	313	0.104725	0.549521	23.1684	2.96483e-16	6.86218e-15	Cerebellum	Secreted Signaling	ANGPTL	Angptl4	Sdc2	NN-NN
CHOR NN	BAM NN	WNT9A_FZD8_LRP6	313	0.13776	0.865815	4.03022	3.01112e-16	6.96714e-15	Cerebellum	Secreted Signaling	WNT	Wnt9a	FZD8_LRP6	NN-NN
CHOR NN	BAM NN	BMP4_BMPR1B_ACVR2B	313	0.168033	0.635783	143.257	3.06076e-16	7.08035e-15	Cerebellum	Secreted Signaling	BMP	Bmp4	BMPR1B_ACVR2B	NN-NN
CHOR NN	BAM NN	COL4A6_SDC1	313	0.0275625	0.517572	37.7244	4.2013e-16	9.67196e-15	Cerebellum	ECM-Receptor	COLLAGEN	Col4a6	Sdc1	NN-NN
CHOR NN	BAM NN	F11R_JAM2	313	0.265159	0.680511	3.79221	4.33364e-16	9.96888e-15	Cerebellum	Cell-Cell Contact	JAM	F11r	Jam2	NN-NN
CHOR NN	BAM NN	GDF5_BMPR1A_ACVR2B	313	0.0894616	0.974441	8.3038	4.77821e-16	1.09779e-14	Cerebellum	Secreted Signaling	BMP	Gdf5	BMPR1A_ACVR2B	NN-NN
CHOR NN	BAM NN	COL4A3_ITGA11_ITGB1	313	0.293754	0.642173	5.03546	5.63119e-16	1.29116e-14	Cerebellum	ECM-Receptor	COLLAGEN	Col4a3	ITGA11_ITGB1	NN-NN
CHOR NN	BAM NN	WNT5B_FZD1	313	0.0355958	0.555911	8.12493	6.099e-16	1.39649e-14	Cerebellum	Secreted Signaling	ncWNT	Wnt5b	Fzd1	NN-NN
CHOR NN	BAM NN	GDF5_BMPR1B_BMPR2	313	0.134723	0.635783	64.8025	7.86565e-16	1.79504e-14	Cerebellum	Secreted Signaling	BMP	Gdf5	BMPR1B_BMPR2	NN-NN
CHOR NN	BAM NN	WNT5B_FZD8	313	0.0238133	0.875399	2.82143	1.0484e-15	2.38377e-14	Cerebellum	Secreted Signaling	ncWNT	Wnt5b	Fzd8	NN-NN
CHOR NN	BAM NN	SEMA4G_PLXNB2	313	0.202092	0.830671	2.73098	1.50432e-15	3.40215e-14	Cerebellum	Cell-Cell Contact	SEMA4	Sema4g	Plxnb2	NN-NN
CHOR NN	BAM NN	LAMA5_ITGA6_ITGB4	313	0.145307	0.594249	31.2695	1.55558e-15	3.51648e-14	Cerebellum	ECM-Receptor	LAMININ	Lama5	ITGA6_ITGB4	NN-NN
CHOR NN	BAM NN	THBS2_SDC1	313	0.024412	0.507987	41.301	1.70218e-15	3.84436e-14	Cerebellum	ECM-Receptor	THBS	Thbs2	Sdc1	NN-NN
CHOR NN	BAM NN	FGF1_FGFR1	313	0.237099	0.996805	2.29735	1.86003e-15	4.19447e-14	Cerebellum	Secreted Signaling	FGF	Fgf1	Fgfr1	NN-NN
CHOR NN	BAM NN	LAMB2_ITGA6_ITGB4	313	0.0820374	0.619808	28.463	2.04303e-15	4.6019e-14	Cerebellum	ECM-Receptor	LAMININ	Lamb2	ITGA6_ITGB4	NN-NN
CHOR NN	BAM NN	BMP4_BMPR1B_ACVR2A	313	0.230055	0.635783	54.0941	2.84542e-15	6.3778e-14	Cerebellum	Secreted Signaling	BMP	Bmp4	BMPR1B_ACVR2A	NN-NN
CHOR NN	BAM NN	COL4A5_ITGA11_ITGB1	313	0.281985	0.645367	4.87809	3.09543e-15	6.92301e-14	Cerebellum	ECM-Receptor	COLLAGEN	Col4a5	ITGA11_ITGB1	NN-NN
CHOR NN	BAM NN	JAM2_JAM3	313	0.0618071	0.584665	11.5461	3.74789e-15	8.3533e-14	Cerebellum	Cell-Cell Contact	JAM	Jam2	Jam3	NN-NN
CHOR NN	BAM NN	WNT9A_FZD1_LRP5	313	0.041731	0.546326	23.3836	8.77453e-15	1.93169e-13	Cerebellum	Secreted Signaling	WNT	Wnt9a	FZD1_LRP5	NN-NN
CHOR NN	BAM NN	WNT5B_FZD5	313	0.0369063	0.789137	3.13892	1.0478e-14	2.30043e-13	Cerebellum	Secreted Signaling	ncWNT	Wnt5b	Fzd5	NN-NN
CHOR NN	BAM NN	COL1A2_ITGA11_ITGB1	313	0.195717	0.645367	5.59089	1.11034e-14	2.43431e-13	Cerebellum	ECM-Receptor	COLLAGEN	Col1a2	ITGA11_ITGB1	NN-NN
CHOR NN	BAM NN	JAM2_ITGAV_ITGB1	313	0.361964	0.948882	2.96155	1.25775e-14	2.74976e-13	Cerebellum	Cell-Cell Contact	JAM	Jam2	ITGAV_ITGB1	NN-NN
CHOR NN	BAM NN	LAMC1_ITGA6_ITGB4	313	0.134253	0.619808	28.9805	1.38672e-14	3.02727e-13	Cerebellum	ECM-Receptor	LAMININ	Lamc1	ITGA6_ITGB4	NN-NN
CHOR NN	BAM NN	COL4A2_ITGA3_ITGB1	313	0.187251	0.536741	22.7621	1.61851e-14	3.52522e-13	Cerebellum	ECM-Receptor	COLLAGEN	Col4a2	ITGA3_ITGB1	NN-NN
CHOR NN	BAM NN	COL4A2_ITGA10_ITGB1	313	0.0524142	0.757188	16.1643	1.66291e-14	3.62087e-13	Cerebellum	ECM-Receptor	COLLAGEN	Col4a2	ITGA10_ITGB1	NN-NN
CHOR NN	BAM NN	WNT9A_FZD2_LRP5	313	0.0746002	0.70607	13.699	1.66404e-14	3.62306e-13	Cerebellum	Secreted Signaling	WNT	Wnt9a	FZD2_LRP5	NN-NN
CHOR NN	BAM NN	TNFSF12_TNFRSF12A	313	0.0178511	0.492013	19.6379	1.88353e-14	4.09015e-13	Cerebellum	Secreted Signaling	TWEAK	Tnfsf12	Tnfrsf12a	NN-NN
CHOR NN	BAM NN	GDF5_BMPR1A_ACVR2A	313	0.128557	0.974441	6.27749	2.0549e-14	4.45445e-13	Cerebellum	Secreted Signaling	BMP	Gdf5	BMPR1A_ACVR2A	NN-NN
CHOR NN	BAM NN	FGF2_FGFR1	313	0.228991	0.878594	2.76224	2.75937e-14	5.95068e-13	Cerebellum	Secreted Signaling	FGF	Fgf2	Fgfr1	NN-NN
CHOR NN	BAM NN	BMP2_BMPR1A_BMPR2	313	0.525317	0.913738	2.97366	3.1684e-14	6.81395e-13	Cerebellum	Secreted Signaling	BMP	Bmp2	BMPR1A_BMPR2	NN-NN
CHOR NN	BAM NN	NRXN3_NLGN3	313	0.222638	0.696486	3.60176	3.92664e-14	8.41168e-13	Cerebellum	Cell-Cell Contact	NRXN	Nrxn3	Nlgn3	NN-NN
CHOR NN	BAM NN	WNT9A_FZD5_LRP5	313	0.0409667	0.782748	6.05452	4.49791e-14	9.61462e-13	Cerebellum	Secreted Signaling	WNT	Wnt9a	FZD5_LRP5	NN-NN
CHOR NN	BAM NN	BMP7_ACVR1_ACVR2A	313	0.316839	0.958466	3.24806	4.53652e-14	9.69506e-13	Cerebellum	Secreted Signaling	BMP	Bmp7	ACVR1_ACVR2A	NN-NN
CHOR NN	BAM NN	WNT9A_FZD8_LRP5	313	0.0241258	0.865815	4.81352	5.16782e-14	1.10121e-12	Cerebellum	Secreted Signaling	WNT	Wnt9a	FZD8_LRP5	NN-NN
CHOR NN	BAM NN	EFNB2_EPHB3	313	0.0122822	0.485623	18.3149	6.08267e-14	1.29165e-12	Cerebellum	Cell-Cell Contact	EPHB	Efnb2	Ephb3	NN-NN
CHOR NN	BAM NN	BMP2_BMPR1B_BMPR2	313	0.186349	0.607029	60.5512	6.49493e-14	1.37772e-12	Cerebellum	Secreted Signaling	BMP	Bmp2	BMPR1B_BMPR2	NN-NN
CHOR NN	BAM NN	SEMA6A_PLXNA2	313	0.0481801	0.875399	3.49412	6.75967e-14	1.43275e-12	Cerebellum	Cell-Cell Contact	SEMA6	Sema6a	Plxna2	NN-NN
CHOR NN	BAM NN	BMP6_ACVR1_ACVR2A	313	0.650743	0.958466	2.4244	7.59386e-14	1.60543e-12	Cerebellum	Secreted Signaling	BMP	Bmp6	ACVR1_ACVR2A	NN-NN
CHOR NN	BAM NN	COL4A6_ITGA1_ITGB1	313	0.126594	0.555911	4.64776	1.41663e-13	2.95866e-12	Cerebellum	ECM-Receptor	COLLAGEN	Col4a6	ITGA1_ITGB1	NN-NN
CHOR NN	BAM NN	TNXB_SDC1	313	0.00347186	0.428115	95.5529	1.42711e-13	2.97949e-12	Cerebellum	ECM-Receptor	TENASCIN	Tnxb	Sdc1	NN-NN
CHOR NN	BAM NN	LAMC1_SV2C	313	0.0459074	0.664537	3.69881	1.76766e-13	3.67419e-12	Cerebellum	ECM-Receptor	LAMININ	Lamc1	Sv2c	NN-NN
CHOR NN	BAM NN	BMP2_BMPR1A_ACVR2B	313	0.127464	0.913738	8.54421	2.85025e-13	5.86892e-12	Cerebellum	Secreted Signaling	BMP	Bmp2	BMPR1A_ACVR2B	NN-NN
CHOR NN	BAM NN	VEGFD_VEGFR2	313	0.0193313	0.498403	12.0796	3.66111e-13	7.50418e-12	Cerebellum	Secreted Signaling	VEGF	Vegfd	Kdr	NN-NN
CHOR NN	BAM NN	LRRC4_NTNG2	313	0.0162496	0.779553	4.3131	3.99578e-13	8.17489e-12	Cerebellum	Cell-Cell Contact	NGL	Lrrc4	Ntng2	NN-NN
CHOR NN	BAM NN	EFNA2_EPHA1	313	0.0071361	0.543131	5.08294	4.648e-13	9.48441e-12	Cerebellum	Cell-Cell Contact	EPHA	Efna2	Epha1	NN-NN
CHOR NN	BAM NN	JAM3_JAM2	313	0.0656277	0.677316	4.36141	4.78133e-13	9.75177e-12	Cerebellum	Cell-Cell Contact	JAM	Jam3	Jam2	NN-NN
CHOR NN	BAM NN	PDGFC_PDGFRA	313	0.453862	0.696486	2.95815	4.99877e-13	1.01862e-11	Cerebellum	Secreted Signaling	PDGF	Pdgfc	Pdgfra	NN-NN
CHOR NN	BAM NN	BMP8A_BMPR1A_BMPR2	313	0.267921	0.776358	4.15843	5.0599e-13	1.03036e-11	Cerebellum	Secreted Signaling	BMP	Bmp8a	BMPR1A_BMPR2	NN-NN
CHOR NN	BAM NN	FGF7_FGFR1	313	0.11911	0.792332	3.55678	5.90788e-13	1.19917e-11	Cerebellum	Secreted Signaling	FGF	Fgf7	Fgfr1	NN-NN
CHOR NN	BAM NN	EFNB1_EPHB3	313	0.0100786	0.460064	20.8193	8.08571e-13	1.63251e-11	Cerebellum	Cell-Cell Contact	EPHB	Efnb1	Ephb3	NN-NN
CHOR NN	BAM NN	COL4A2_ITGA2_ITGB1	313	0.0207539	0.530351	81.3975	1.07901e-12	2.16689e-11	Cerebellum	ECM-Receptor	COLLAGEN	Col4a2	ITGA2_ITGB1	NN-NN
CHOR NN	BAM NN	COL4A2_SDC1	313	0.0123822	0.514377	33.9868	1.31527e-12	2.631e-11	Cerebellum	ECM-Receptor	COLLAGEN	Col4a2	Sdc1	NN-NN
CHOR NN	BAM NN	SEMA6B_PLXNA2	313	0.0348177	0.763578	4.14701	1.55297e-12	3.09585e-11	Cerebellum	Cell-Cell Contact	SEMA6	Sema6b	Plxna2	NN-NN
CHOR NN	BAM NN	BMP2_BMPR1A_ACVR2A	313	0.18623	0.913738	6.24021	1.58265e-12	3.15395e-11	Cerebellum	Secreted Signaling	BMP	Bmp2	BMPR1A_ACVR2A	NN-NN
CHOR NN	BAM NN	COL4A2_CD44	313	0.0173654	0.785942	3.92533	1.7166e-12	3.41469e-11	Cerebellum	ECM-Receptor	COLLAGEN	Col4a2	Cd44	NN-NN
CHOR NN	BAM NN	LAMA5_SV2C	313	0.0526708	0.638978	3.55183	3.48249e-12	6.82314e-11	Cerebellum	ECM-Receptor	LAMININ	Lama5	Sv2c	NN-NN
CHOR NN	BAM NN	NRXN1_NLGN3	313	0.197644	0.696486	3.48621	4.48073e-12	8.73396e-11	Cerebellum	Cell-Cell Contact	NRXN	Nrxn1	Nlgn3	NN-NN
CHOR NN	BAM NN	COL4A6_ITGA11_ITGB1	313	0.0654929	0.642173	6.07168	4.87251e-12	9.47335e-11	Cerebellum	ECM-Receptor	COLLAGEN	Col4a6	ITGA11_ITGB1	NN-NN
CHOR NN	BAM NN	COL4A2_ITGA1_ITGB1	313	0.0614167	0.552716	5.11494	5.51232e-12	1.06865e-10	Cerebellum	ECM-Receptor	COLLAGEN	Col4a2	ITGA1_ITGB1	NN-NN
CHOR NN	BAM NN	NECTIN3_PVR	313	0.0971666	0.846645	3.44814	5.88943e-12	1.13945e-10	Cerebellum	Cell-Cell Contact	NECTIN	Nectin3	Pvr	NN-NN
CHOR NN	BAM NN	FGF18_FGFR1	313	0.4383	0.853035	2.25475	6.61969e-12	1.27774e-10	Cerebellum	Secreted Signaling	FGF	Fgf18	Fgfr1	NN-NN
CHOR NN	BAM NN	BDNF_NTRK2	313	0.152583	0.632588	12.2707	6.65851e-12	1.28498e-10	Cerebellum	Secreted Signaling	NT	Bdnf	Ntrk2	NN-NN
CHOR NN	BAM NN	GDF5_BMPR1B_ACVR2B	313	0.0215391	0.635783	137.827	8.52495e-12	1.63633e-10	Cerebellum	Secreted Signaling	BMP	Gdf5	BMPR1B_ACVR2B	NN-NN
CHOR NN	BAM NN	RELN_ITGA3_ITGB1	313	0.0755681	0.412141	24.0503	1.17672e-11	2.24257e-10	Cerebellum	ECM-Receptor	RELN	Reln	ITGA3_ITGB1	NN-NN
CHOR NN	BAM NN	BMP8A_BMPR1A_ACVR2B	313	0.0515247	0.776358	10.6734	1.29833e-11	2.46703e-10	Cerebellum	Secreted Signaling	BMP	Bmp8a	BMPR1A_ACVR2B	NN-NN
CHOR NN	BAM NN	NRG2_ERBB2_ERBB4	313	0.118152	0.488818	5681.05	1.52281e-11	2.88471e-10	Cerebellum	Secreted Signaling	NRG	Nrg2	ERBB2_ERBB4	NN-NN
CHOR NN	BAM NN	BMP8A_BMPR1B_BMPR2	313	0.0799853	0.501597	83.3519	1.55946e-11	2.95245e-10	Cerebellum	Secreted Signaling	BMP	Bmp8a	BMPR1B_BMPR2	NN-NN
CHOR NN	BAM NN	EFNB2_EPHB4	313	0.0140475	0.415335	9.12569	3.31261e-11	6.16457e-10	Cerebellum	Cell-Cell Contact	EPHB	Efnb2	Ephb4	NN-NN
CHOR NN	BAM NN	BMP8A_ACVR1_ACVR2B	313	0.0113705	0.753994	6.92732	7.82477e-11	1.4267e-09	Cerebellum	Secreted Signaling	BMP	Bmp8a	ACVR1_ACVR2B	NN-NN
CHOR NN	BAM NN	EFNA4_EPHA1	313	0.00392924	0.447284	4.62624	7.89101e-11	1.43851e-09	Cerebellum	Cell-Cell Contact	EPHA	Efna4	Epha1	NN-NN
CHOR NN	BAM NN	PDGFB_PDGFRA	313	0.252183	0.696486	2.83315	8.24199e-11	1.50028e-09	Cerebellum	Secreted Signaling	PDGF	Pdgfb	Pdgfra	NN-NN
CHOR NN	BAM NN	TGFB3_ACVR1B_TGFBR2	313	0.199586	0.913738	2.71313	1.1166e-10	2.01883e-09	Cerebellum	Secreted Signaling	TGFb	Tgfb3	ACVR1B_TGFbR2	NN-NN
CHOR NN	BAM NN	LAMB2_SV2C	313	0.0259082	0.664537	3.21125	1.21585e-10	2.19208e-09	Cerebellum	ECM-Receptor	LAMININ	Lamb2	Sv2c	NN-NN
CHOR NN	BAM NN	NAMPT_ITGA5_ITGB1	313	0.355467	0.920128	2.06869	1.37944e-10	2.47783e-09	Cerebellum	Secreted Signaling	VISFATIN	Nampt	ITGA5_ITGB1	NN-NN
CHOR NN	BAM NN	GDF5_BMPR1B_ACVR2A	313	0.033661	0.635783	85.4901	1.47165e-10	2.63788e-09	Cerebellum	Secreted Signaling	BMP	Gdf5	BMPR1B_ACVR2A	NN-NN
CHOR NN	BAM NN	IGF1_ITGA6_ITGB4	313	0.0464682	0.610224	28.7654	2.07665e-10	3.68822e-09	Cerebellum	Secreted Signaling	IGF	Igf1	ITGA6_ITGB4	NN-NN
CHOR NN	BAM NN	PROS1_TYRO3	313	0.016201	0.482428	21.8023	2.16779e-10	3.84502e-09	Cerebellum	Secreted Signaling	PROS	Pros1	Tyro3	NN-NN
CHOR NN	BAM NN	ANGPT2_TEK	313	0.00959486	0.523962	3.68713	2.86181e-10	5.03688e-09	Cerebellum	Secreted Signaling	ANGPT	Angpt2	Tek	NN-NN
CHOR NN	BAM NN	BMP2_BMPR1B_ACVR2B	313	0.0354694	0.607029	193.525	3.1205e-10	5.47917e-09	Cerebellum	Secreted Signaling	BMP	Bmp2	BMPR1B_ACVR2B	NN-NN
CHOR NN	BAM NN	BMP8A_BMPR1B_ACVR2B	313	0.0117498	0.498403	180.606	3.31753e-10	5.81618e-09	Cerebellum	Secreted Signaling	BMP	Bmp8a	BMPR1B_ACVR2B	NN-NN
CHOR NN	BAM NN	BMP8A_BMPR1A_ACVR2A	313	0.0794307	0.776358	7.41042	3.59021e-10	6.28197e-09	Cerebellum	Secreted Signaling	BMP	Bmp8a	BMPR1A_ACVR2A	NN-NN
CHOR NN	BAM NN	SEMA5A_PLXNA1	313	0.045748	0.859425	2.70447	3.76337e-10	6.57565e-09	Cerebellum	Cell-Cell Contact	SEMA5	Sema5a	Plxna1	NN-NN
CHOR NN	BAM NN	EFNA5_EPHA7	313	0.314285	0.738019	2.14106	3.90591e-10	6.81789e-09	Cerebellum	Cell-Cell Contact	EPHA	Efna5	Epha7	NN-NN
CHOR NN	BAM NN	EFNB3_EPHB3	313	0.0116739	0.495208	10.796	6.18683e-10	1.06675e-08	Cerebellum	Cell-Cell Contact	EPHB	Efnb3	Ephb3	NN-NN
CHOR NN	BAM NN	BMP2_BMPR1B_ACVR2A	313	0.0570466	0.607029	85.2045	6.54072e-10	1.12535e-08	Cerebellum	Secreted Signaling	BMP	Bmp2	BMPR1B_ACVR2A	NN-NN
CHOR NN	BAM NN	FGF9_FGFR1	313	0.0902997	0.801917	2.48184	6.57184e-10	1.13051e-08	Cerebellum	Secreted Signaling	FGF	Fgf9	Fgfr1	NN-NN
CHOR NN	BAM NN	CNTN2_CNTN2_CNTNAP2	313	0.00831822	0.559105	7.42904	7.76694e-10	1.33038e-08	Cerebellum	Cell-Cell Contact	CNTN	Cntn2	CNTN2_CNTNAP2	NN-NN
CHOR NN	BAM NN	WNT5A_FZD3	313	0.0151239	0.584665	6.40593	7.78644e-10	1.33357e-08	Cerebellum	Secreted Signaling	ncWNT	Wnt5a	Fzd3	NN-NN
CHOR NN	BAM NN	COL4A1_ITGA3_ITGB1	313	0.0926961	0.402556	50.2	7.97977e-10	1.36534e-08	Cerebellum	ECM-Receptor	COLLAGEN	Col4a1	ITGA3_ITGB1	NN-NN
CHOR NN	BAM NN	TNXB_ITGAV_ITGB6	313	0.0190015	0.440895	3532.05	1.01395e-09	1.72246e-08	Cerebellum	ECM-Receptor	TENASCIN	Tnxb	ITGAV_ITGB6	NN-NN
CHOR NN	BAM NN	LAMA2_ITGA3_ITGB1	313	0.086553	0.463259	36.7434	1.02711e-09	1.74421e-08	Cerebellum	ECM-Receptor	LAMININ	Lama2	ITGA3_ITGB1	NN-NN
CHOR NN	BAM NN	COL4A2_ITGA11_ITGB1	313	0.0311441	0.635783	5.68179	1.70203e-09	2.85326e-08	Cerebellum	ECM-Receptor	COLLAGEN	Col4a2	ITGA11_ITGB1	NN-NN
CHOR NN	BAM NN	ANGPT2_ITGA5_ITGB1	313	0.0883224	0.878594	2.46782	2.47443e-09	4.10404e-08	Cerebellum	Secreted Signaling	ANGPT	Angpt2	ITGA5_ITGB1	NN-NN
CHOR NN	BAM NN	IHH_PTCH1	313	0.0290396	0.559105	4.53208	3.38361e-09	5.55759e-08	Cerebellum	Secreted Signaling	HH	Ihh	PTCH1_SMO	NN-NN
CHOR NN	BAM NN	COL4A1_ITGA10_ITGB1	313	0.0235773	0.578275	41.7733	3.75235e-09	6.14489e-08	Cerebellum	ECM-Receptor	COLLAGEN	Col4a1	ITGA10_ITGB1	NN-NN
CHOR NN	BAM NN	SEMA4D_PLXNB3	313	0.0147829	0.623003	2.65521	3.78944e-09	6.20152e-08	Cerebellum	Cell-Cell Contact	SEMA4	Sema4d	Plxnb3	NN-NN
CHOR NN	BAM NN	FGF2_FGFR3	313	0.0168768	0.629393	2.76489	4.74207e-09	7.70906e-08	Cerebellum	Secreted Signaling	FGF	Fgf2	Fgfr3	NN-NN
CHOR NN	BAM NN	EFNA3_EPHA4	313	0.0215824	0.405751	9.64427	5.39334e-09	8.7305e-08	Cerebellum	Cell-Cell Contact	EPHA	Efna3	Epha4	NN-NN
CHOR NN	BAM NN	WNT5A_FZD6	313	0.0132136	0.434505	9.46021	5.86878e-09	9.47375e-08	Cerebellum	Secreted Signaling	ncWNT	Wnt5a	Fzd6	NN-NN
CHOR NN	BAM NN	WNT4_FZD3_LRP6	313	0.0772478	0.412141	10.6177	7.73308e-09	1.23748e-07	Cerebellum	Secreted Signaling	WNT	Wnt4	FZD3_LRP6	NN-NN
CHOR NN	BAM NN	FGF18_FGFR3	313	0.0441702	0.616613	2.92718	1.0725e-08	1.69759e-07	Cerebellum	Secreted Signaling	FGF	Fgf18	Fgfr3	NN-NN
CHOR NN	BAM NN	LAMB3_SV2A	313	0.0186597	0.511182	4.74318	1.38591e-08	2.17728e-07	Cerebellum	ECM-Receptor	LAMININ	Lamb3	Sv2a	NN-NN
CHOR NN	BAM NN	BMP8A_ACVR1_BMPR2	313	0.0830994	0.753994	3.37846	1.63229e-08	2.5507e-07	Cerebellum	Secreted Signaling	BMP	Bmp8a	ACVR1_BMPR2	NN-NN
CHOR NN	BAM NN	BMP8A_BMPR1B_ACVR2A	313	0.0198388	0.501597	85.8445	1.65635e-08	2.58721e-07	Cerebellum	Secreted Signaling	BMP	Bmp8a	BMPR1B_ACVR2A	NN-NN
CHOR NN	BAM NN	SEMA4C_PLXNB2	313	0.0847783	0.597444	2.62943	2.68679e-08	4.13405e-07	Cerebellum	Cell-Cell Contact	SEMA4	Sema4c	Plxnb2	NN-NN
CHOR NN	BAM NN	SEMA5B_PLXNA1	313	0.00798698	0.594249	2.60758	4.36276e-08	6.60556e-07	Cerebellum	Cell-Cell Contact	SEMA5	Sema5b	Plxna1	NN-NN
CHOR NN	BAM NN	BMP8A_ACVR1_ACVR2A	313	0.018901	0.753994	5.01179	5.37666e-08	8.08415e-07	Cerebellum	Secreted Signaling	BMP	Bmp8a	ACVR1_ACVR2A	NN-NN
CHOR NN	BAM NN	COL4A1_ITGA1_ITGB1	313	0.0267757	0.415335	6.68652	7.76621e-08	1.15176e-06	Cerebellum	ECM-Receptor	COLLAGEN	Col4a1	ITGA1_ITGB1	NN-NN
CHOR NN	BAM NN	WNT5A_FZD7	313	0.0217116	0.635783	4.94254	1.39694e-07	2.02535e-06	Cerebellum	Secreted Signaling	ncWNT	Wnt5a	Fzd7	NN-NN
CHOR NN	BAM NN	LAMA2_ITGA6_ITGB4	313	0.0123069	0.527157	43.7064	1.53047e-07	2.21073e-06	Cerebellum	ECM-Receptor	LAMININ	Lama2	ITGA6_ITGB4	NN-NN
CHOR NN	BAM NN	FGF1_FGFR3	313	0.0192781	0.696486	2.57266	1.54603e-07	2.2319e-06	Cerebellum	Secreted Signaling	FGF	Fgf1	Fgfr3	NN-NN
CHOR NN	BAM NN	LAMA2_DAG1	313	0.0985377	0.811502	3.51497	2.17069e-07	3.09647e-06	Cerebellum	ECM-Receptor	LAMININ	Lama2	Dag1	NN-NN
CHOR NN	BAM NN	COL4A1_ITGA11_ITGB1	313	0.0132831	0.460064	8.44624	2.68261e-07	3.79407e-06	Cerebellum	ECM-Receptor	COLLAGEN	Col4a1	ITGA11_ITGB1	NN-NN
CHOR NN	BAM NN	WNT4_FZD7_LRP6	313	0.104472	0.440895	6.19159	2.81182e-07	3.96811e-06	Cerebellum	Secreted Signaling	WNT	Wnt4	FZD7_LRP6	NN-NN
CHOR NN	BAM NN	LAMB3_DAG1	313	0.0454557	0.536741	3.18947	4.31733e-07	5.98313e-06	Cerebellum	ECM-Receptor	LAMININ	Lamb3	Dag1	NN-NN
CHOR NN	BAM NN	WNT7A_FZD7_LRP6	313	0.0842751	0.434505	9.8537	4.71045e-07	6.50484e-06	Cerebellum	Secreted Signaling	WNT	Wnt7a	FZD7_LRP6	NN-NN
CHOR NN	BAM NN	NODAL_ACVR1B_ACVR2B	313	0.00375993	0.456869	6.49551	4.75595e-07	6.5643e-06	Cerebellum	Secreted Signaling	NODAL	Nodal	ACVR1B_ACVR2B_CFC1	NN-NN
CHOR NN	BAM NN	WNT4_FZD3_LRP5	313	0.0149616	0.412141	12.7986	5.32043e-07	7.31416e-06	Cerebellum	Secreted Signaling	WNT	Wnt4	FZD3_LRP5	NN-NN
CHOR NN	BAM NN	LRRC4C_NTNG1	313	0.134365	0.734824	2.52657	8.08074e-07	1.09131e-05	Cerebellum	Cell-Cell Contact	NGL	Lrrc4c	Ntng1	NN-NN
CHOR NN	BAM NN	FN1_ITGAV_ITGB1	313	0.0497827	0.447284	4.80813	4.80568e-06	5.93464e-05	Cerebellum	ECM-Receptor	FN1	Fn1	ITGAV_ITGB1	NN-NN
CHOR NN	BAM NN	PTN_SDC1	313	0.012622	0.511182	12.8783	6.39769e-06	7.77952e-05	Cerebellum	Secreted Signaling	PTN	Ptn	Sdc1	NN-NN
CHOR NN	BAM NN	EFNA4_EPHA7	313	0.00931745	0.56869	2.10749	7.69218e-06	9.26965e-05	Cerebellum	Cell-Cell Contact	EPHA	Efna4	Epha7	NN-NN
CHOR NN	BAM NN	WNT4_FZD7_LRP5	313	0.0229724	0.440895	8.59618	8.16561e-06	9.80789e-05	Cerebellum	Secreted Signaling	WNT	Wnt4	FZD7_LRP5	NN-NN
CHOR NN	BAM NN	EFNA2_EPHA7	313	0.0162275	0.702875	2.05954	1.30375e-05	0.000152551	Cerebellum	Cell-Cell Contact	EPHA	Efna2	Epha7	NN-NN
CHOR NN	BAM NN	SEMA3F_NRP2_PLXNA2	313	0.158566	0.891374	2.2547	1.46772e-05	0.00017064	Cerebellum	Secreted Signaling	SEMA3	Sema3f	NRP2_PLXNA2	NN-NN
CHOR NN	BAM NN	VEGFA_VEGFR1R2	313	0.0482976	0.565495	5.61457	1.78108e-05	0.000204689	Cerebellum	Secreted Signaling	VEGF	Vegfa	FLT1_KDR	NN-NN
CHOR NN	BAM NN	ANGPTL4_ITGA5_ITGB1	313	0.0271825	0.600639	2.8196	1.8013e-05	0.000206876	Cerebellum	Secreted Signaling	ANGPTL	Angptl4	ITGA5_ITGB1	NN-NN
CHOR NN	BAM NN	COL4A1_CD44	313	0.00720937	0.600639	3.16127	1.8382e-05	0.000210754	Cerebellum	ECM-Receptor	COLLAGEN	Col4a1	Cd44	NN-NN
CHOR NN	BAM NN	EFNB2_EPHB1	313	0.0143818	0.661342	2.06036	2.15121e-05	0.000244329	Cerebellum	Cell-Cell Contact	EPHB	Efnb2	Ephb1	NN-NN
CHOR NN	BAM NN	EFNB2_EPHB2	313	0.0112331	0.539936	2.32689	2.27315e-05	0.00025741	Cerebellum	Cell-Cell Contact	EPHB	Efnb2	Ephb2	NN-NN
CHOR NN	BAM NN	LAMA2_SV2A	313	0.0439214	0.776358	5.12453	3.12645e-05	0.00034748	Cerebellum	ECM-Receptor	LAMININ	Lama2	Sv2a	NN-NN
CHOR NN	BAM NN	SEMA4A_PLXNB2	313	0.0524616	0.453674	2.27663	3.39293e-05	0.000375376	Cerebellum	Cell-Cell Contact	SEMA4	Sema4a	Plxnb2	NN-NN
CHOR NN	BAM NN	MDK_ALK	313	0.0124747	0.693291	2.72445	3.86071e-05	0.000423915	Cerebellum	Secreted Signaling	MK	Mdk	Alk	NN-NN
CHOR NN	BAM NN	WNT7A_FZD7_LRP5	313	0.0184163	0.434505	15.5272	4.09525e-05	0.000447795	Cerebellum	Secreted Signaling	WNT	Wnt7a	FZD7_LRP5	NN-NN
CHOR NN	BAM NN	BMP5_BMPR1A_ACVR2B	313	0.0170539	0.492013	4.80659	4.57928e-05	0.000497639	Cerebellum	Secreted Signaling	BMP	Bmp5	BMPR1A_ACVR2B	NN-NN
CHOR NN	BAM NN	EFNB3_EPHB4	313	0.0115529	0.421725	3.61774	4.72817e-05	0.000512993	Cerebellum	Cell-Cell Contact	EPHB	Efnb3	Ephb4	NN-NN
CHOR NN	BAM NN	BMP5_BMPR1A_BMPR2	313	0.102796	0.492013	2.36218	6.00667e-05	0.00064157	Cerebellum	Secreted Signaling	BMP	Bmp5	BMPR1A_BMPR2	NN-NN
CHOR NN	BAM NN	SEMA3G_NRP2_PLXNA2	313	0.0157089	0.552716	3.71998	0.000126431	0.00128604	Cerebellum	Secreted Signaling	SEMA3	Sema3g	NRP2_PLXNA2	NN-NN
CHOR NN	BAM NN	LAMA2_ITGA1_ITGB1	313	0.0285465	0.479233	8.16625	0.000149828	0.00150515	Cerebellum	ECM-Receptor	LAMININ	Lama2	ITGA1_ITGB1	NN-NN
CHOR NN	BAM NN	COL6A1_CD44	313	0.00301044	0.41853	3.22488	0.00015062	0.00151259	Cerebellum	ECM-Receptor	COLLAGEN	Col6a1	Cd44	NN-NN
CHOR NN	BAM NN	NODAL_ACVR1B_ACVR2A	313	0.00534773	0.456869	4.96867	0.000172803	0.00171778	Cerebellum	Secreted Signaling	NODAL	Nodal	ACVR1B_ACVR2A_CFC1	NN-NN
CHOR NN	BAM NN	LAMA2_ITGA7_ITGB1	313	0.0109212	0.421725	9.76197	0.00024127	0.00234344	Cerebellum	ECM-Receptor	LAMININ	Lama2	ITGA7_ITGB1	NN-NN
CHOR NN	BAM NN	FGF9_FGFR3	313	0.00598922	0.543131	2.1124	0.000430309	0.00399951	Cerebellum	Secreted Signaling	FGF	Fgf9	Fgfr3	NN-NN
CHOR NN	BAM NN	LAMA2_ITGA2_ITGB1	313	0.00995218	0.460064	110.373	0.000446932	0.00414221	Cerebellum	ECM-Receptor	LAMININ	Lama2	ITGA2_ITGB1	NN-NN
CHOR NN	BAM NN	FN1_ITGA5_ITGB1	313	0.00811312	0.415335	2.52419	0.000470852	0.00434625	Cerebellum	ECM-Receptor	FN1	Fn1	ITGA5_ITGB1	NN-NN
CHOR NN	BAM NN	BMP5_ACVR1_ACVR2B	313	0.00371071	0.466454	3.1213	0.000971787	0.00840158	Cerebellum	Secreted Signaling	BMP	Bmp5	ACVR1_ACVR2B	NN-NN
BAM NN	Endo NN	ITGA9_ITGB1_VCAM1	1422	2.34267	0.921941	3.54267	0	0	Cerebellum	Cell-Cell Contact	VCAM	ITGA9_ITGB1	Vcam1	NN-NN
BAM NN	Endo NN	ITGA4_ITGB1_VCAM1	1422	2.58629	0.917722	3.49312	0	0	Cerebellum	Cell-Cell Contact	VCAM	ITGA4_ITGB1	Vcam1	NN-NN
BAM NN	Endo NN	LAMC1_ITGA3_ITGB1	1422	0.541237	0.972574	2.78297	0	0	Cerebellum	ECM-Receptor	LAMININ	Lamc1	ITGA3_ITGB1	NN-NN
BAM NN	Endo NN	NAMPT_ITGA5_ITGB1	1422	0.93703	0.985935	2.26597	0	0	Cerebellum	Secreted Signaling	VISFATIN	Nampt	ITGA5_ITGB1	NN-NN
BAM NN	Endo NN	TGFB1_ACVR1_TGFBR1	1422	0.763877	0.988748	2.07491	0	0	Cerebellum	Secreted Signaling	TGFb	Tgfb1	ACVR1_TGFbR	NN-NN
BAM NN	Endo NN	SEMA4A_PLXNB2	1422	0.121737	0.777778	3.1392	1.26117e-44	5.55006e-43	Cerebellum	Cell-Cell Contact	SEMA4	Sema4a	Plxnb2	NN-NN
BAM NN	Endo NN	OSM_LIFR_IL6ST	1422	0.405611	0.794655	3.4459	3.78351e-44	1.6552e-42	Cerebellum	Secreted Signaling	OSM	Osm	LIFR_IL6ST	NN-NN
BAM NN	Endo NN	ITGB2_ICAM1	1422	0.286514	0.923347	2.48801	2.85865e-43	1.23493e-41	Cerebellum	Cell-Cell Contact	ITGAL-ITGB2	ITGAL_ITGB2	Icam1	NN-NN
BAM NN	Endo NN	IGF1_ITGA6_ITGB4	1422	0.495676	0.499297	2.80463	5.52054e-40	2.26638e-38	Cerebellum	Secreted Signaling	IGF	Igf1	ITGA6_ITGB4	NN-NN
BAM NN	Endo NN	OSM_OSMR_IL6ST	1422	0.40664	0.794655	3.21334	5.95612e-40	2.44317e-38	Cerebellum	Secreted Signaling	OSM	Osm	OSMR_IL6ST	NN-NN
BAM NN	Endo NN	CD80_CD274	1422	0.0773315	0.905767	2.13646	5.44268e-39	2.19702e-37	Cerebellum	Cell-Cell Contact	CD80	Cd80	Cd274	NN-NN
BAM NN	Endo NN	TGFB1_ACVR1B_TGFBR2	1422	0.26237	0.609001	2.89816	9.15227e-39	3.68042e-37	Cerebellum	Secreted Signaling	TGFb	Tgfb1	ACVR1B_TGFbR2	NN-NN
BAM NN	Endo NN	SEMA4D_PLXNB2	1422	0.0657832	0.786217	2.8087	5.07682e-36	1.9433e-34	Cerebellum	Cell-Cell Contact	SEMA4	Sema4d	Plxnb2	NN-NN
BAM NN	Endo NN	SEMA3C_NRP2_PLXNA2	1422	0.586854	0.828411	2.61069	5.37814e-34	1.98636e-32	Cerebellum	Secreted Signaling	SEMA3	Sema3c	NRP2_PLXNA2	NN-NN
BAM NN	Endo NN	CD46_JAG1	1422	0.178861	0.966245	2.03799	8.66175e-33	3.12178e-31	Cerebellum	Cell-Cell Contact	CD46	Cd46	Jag1	NN-NN
BAM NN	Endo NN	TNF_TNFRSF1A	1422	0.1042	0.823488	2.59163	4.58623e-29	1.53229e-27	Cerebellum	Secreted Signaling	TNF	Tnf	Tnfrsf1a	NN-NN
BAM NN	Endo NN	EBI3_IL27RA_IL6ST	1422	0.0950602	0.635021	3.82438	1.95486e-28	6.43708e-27	Cerebellum	Secreted Signaling	IL12	IL27 complex	IL27RA_IL6ST	NN-NN
BAM NN	Endo NN	LAMB2_ITGA3_ITGB1	1422	0.234316	0.743319	3.09654	4.41375e-28	1.44377e-26	Cerebellum	ECM-Receptor	LAMININ	Lamb2	ITGA3_ITGB1	NN-NN
BAM NN	Endo NN	SEMA3C_NRP2_PLXNA4	1422	0.239913	0.819972	3.76148	6.83946e-28	2.22741e-26	Cerebellum	Secreted Signaling	SEMA3	Sema3c	NRP2_PLXNA4	NN-NN
BAM NN	Endo NN	BMP2_BMPR1A_BMPR2	1422	0.39458	0.744726	2.04442	1.43309e-27	4.63659e-26	Cerebellum	Secreted Signaling	BMP	Bmp2	BMPR1A_BMPR2	NN-NN
BAM NN	Endo NN	SEMA3C_NRP1_NRP2	1422	0.425274	0.828411	2.4711	3.63397e-27	1.16456e-25	Cerebellum	Secreted Signaling	SEMA3	Sema3c	NRP1_NRP2	NN-NN
BAM NN	Endo NN	LAMC1_ITGA9_ITGB1	1422	0.180568	0.584388	4.17205	6.23026e-25	1.88575e-23	Cerebellum	ECM-Receptor	LAMININ	Lamc1	ITGA9_ITGB1	NN-NN
BAM NN	Endo NN	TNF_TNFRSF1B	1422	0.0663213	0.810127	2.57016	5.14192e-24	1.52399e-22	Cerebellum	Secreted Signaling	TNF	Tnf	Tnfrsf1b	NN-NN
BAM NN	Endo NN	IL4_IL4R_IL2RG	1422	0.0674657	0.886779	3.73072	1.20345e-23	3.52703e-22	Cerebellum	Secreted Signaling	IL2	Il4	IL4R_IL2RG	NN-NN
BAM NN	Endo NN	SEMA3C_NRP2_PLXNA1	1422	0.100402	0.769339	4.58148	2.6815e-23	7.78047e-22	Cerebellum	Secreted Signaling	SEMA3	Sema3c	NRP2_PLXNA1	NN-NN
BAM NN	Endo NN	IL4_IL4R	1422	0.0514908	0.890295	2.07256	3.64106e-21	9.92952e-20	Cerebellum	Secreted Signaling	IL4	Il4	Il4ra	NN-NN
BAM NN	Endo NN	BMP2_BMPR1A_ACVR2A	1422	0.0478545	0.744023	2.80006	7.93018e-21	2.14157e-19	Cerebellum	Secreted Signaling	BMP	Bmp2	BMPR1A_ACVR2A	NN-NN
BAM NN	Endo NN	IL4_IL4R_IL13RA1	1422	0.0312039	0.886076	2.89996	3.80756e-20	1.00581e-18	Cerebellum	Secreted Signaling	IL4	Il4	IL4R_IL13RA1	NN-NN
BAM NN	Endo NN	TNR_ITGA9_ITGB1	1422	0.0864209	0.528129	3.91132	4.66725e-20	1.22897e-18	Cerebellum	ECM-Receptor	TENASCIN	Tnr	ITGA9_ITGB1	NN-NN
BAM NN	Endo NN	CCL7_ACKR1	1422	0.0797153	0.461322	2.94093	1.00754e-15	2.29209e-14	Cerebellum	Secreted Signaling	CCL	Ccl7	Ackr1	NN-NN
BAM NN	Endo NN	COL1A1_ITGA3_ITGB1	1422	0.221478	0.504923	3.0399	1.27589e-15	2.89281e-14	Cerebellum	ECM-Receptor	COLLAGEN	Col1a1	ITGA3_ITGB1	NN-NN
BAM NN	Endo NN	COL1A2_ITGA3_ITGB1	1422	0.285021	0.535162	2.59066	3.2179e-15	7.19366e-14	Cerebellum	ECM-Receptor	COLLAGEN	Col1a2	ITGA3_ITGB1	NN-NN
BAM NN	Endo NN	SEMA4C_PLXNB2	1422	0.0171198	0.701125	2.4645	9.91674e-15	2.17913e-13	Cerebellum	Cell-Cell Contact	SEMA4	Sema4c	Plxnb2	NN-NN
BAM NN	Endo NN	COL4A2_ITGA3_ITGB1	1422	0.163369	0.5	2.94665	5.6583e-14	1.20344e-12	Cerebellum	ECM-Receptor	COLLAGEN	Col4a2	ITGA3_ITGB1	NN-NN
BAM NN	Endo NN	LAMB2_ITGA9_ITGB1	1422	0.0629633	0.445148	4.51863	4.62123e-13	9.43237e-12	Cerebellum	ECM-Receptor	LAMININ	Lamb2	ITGA9_ITGB1	NN-NN
BAM NN	Endo NN	LAMC1_ITGA6_ITGB4	1422	0.0847872	0.495077	2.63681	5.38814e-13	1.09563e-11	Cerebellum	ECM-Receptor	LAMININ	Lamc1	ITGA6_ITGB4	NN-NN
BAM NN	Endo NN	BMP2_BMPR1A_ACVR2B	1422	0.0185364	0.726442	2.45472	5.80539e-13	1.17901e-11	Cerebellum	Secreted Signaling	BMP	Bmp2	BMPR1A_ACVR2B	NN-NN
BAM NN	Endo NN	CCL2_ACKR1	1422	0.0670867	0.460619	2.69522	6.11061e-13	1.23956e-11	Cerebellum	Secreted Signaling	CCL	Ccl2	Ackr1	NN-NN
BAM NN	Endo NN	COL4A1_ITGA3_ITGB1	1422	0.168614	0.443741	3.05837	1.12677e-12	2.25989e-11	Cerebellum	ECM-Receptor	COLLAGEN	Col4a1	ITGA3_ITGB1	NN-NN
BAM NN	Endo NN	SEMA3C_NRP1_PLXNA1	1422	0.0694092	0.83052	2.01259	2.40772e-12	4.75633e-11	Cerebellum	Secreted Signaling	SEMA3	Sema3c	NRP1_PLXNA1	NN-NN
BAM NN	Endo NN	EDA_EDAR	1422	0.026767	0.580872	2.29845	4.65986e-12	9.07299e-11	Cerebellum	Secreted Signaling	EDA	Eda	Edar	NN-NN
BAM NN	Endo NN	SPP1_ITGA5_ITGB1	1422	0.181565	0.582982	2.35397	2.75392e-11	5.15107e-10	Cerebellum	Secreted Signaling	SPP1	Spp1	ITGA5_ITGB1	NN-NN
BAM NN	Endo NN	LAMA2_ITGA3_ITGB1	1422	0.212209	0.481716	2.56421	1.22989e-10	2.21565e-09	Cerebellum	ECM-Receptor	LAMININ	Lama2	ITGA3_ITGB1	NN-NN
BAM NN	Endo NN	PDGFC_PDGFRA	1422	0.0642873	0.489451	2.65817	1.84378e-09	3.08426e-08	Cerebellum	Secreted Signaling	PDGF	Pdgfc	Pdgfra	NN-NN
BAM NN	Endo NN	PTN_SDC1	1422	0.0559604	0.560478	4.32586	5.62633e-09	9.09822e-08	Cerebellum	Secreted Signaling	PTN	Ptn	Sdc1	NN-NN
BAM NN	Endo NN	ANGPT2_ITGA5_ITGB1	1422	0.0908746	0.485232	2.08918	7.09908e-09	1.13977e-07	Cerebellum	Secreted Signaling	ANGPT	Angpt2	ITGA5_ITGB1	NN-NN
BAM NN	Endo NN	WNT4_FZD1_LRP6	1422	0.0373024	0.52602	3.23061	1.86102e-08	2.89713e-07	Cerebellum	Secreted Signaling	WNT	Wnt4	FZD1_LRP6	NN-NN
BAM NN	Endo NN	WNT4_FZD3_LRP6	1422	0.0447598	0.568214	2.55905	1.93773e-07	2.77522e-06	Cerebellum	Secreted Signaling	WNT	Wnt4	FZD3_LRP6	NN-NN
BAM NN	Endo NN	WNT4_FZD1_LRP5	1422	0.0239517	0.52602	3.36709	2.23259e-07	3.18155e-06	Cerebellum	Secreted Signaling	WNT	Wnt4	FZD1_LRP5	NN-NN
BAM NN	Endo NN	WNT4_FZD8_LRP6	1422	0.0362536	0.529536	2.7748	5.60977e-07	7.69409e-06	Cerebellum	Secreted Signaling	WNT	Wnt4	FZD8_LRP6	NN-NN
BAM NN	Endo NN	COL1A2_ITGA10_ITGB1	1422	0.0729161	0.401547	2.47953	6.39304e-07	8.72482e-06	Cerebellum	ECM-Receptor	COLLAGEN	Col1a2	ITGA10_ITGB1	NN-NN
BAM NN	Endo NN	WNT4_FZD3_LRP5	1422	0.0282919	0.568214	2.51774	1.75251e-06	2.2799e-05	Cerebellum	Secreted Signaling	WNT	Wnt4	FZD3_LRP5	NN-NN
BAM NN	Endo NN	POSTN_ITGAV_ITGB5	1422	0.00653787	0.635724	2.35489	3.41153e-06	4.29414e-05	Cerebellum	Secreted Signaling	PERIOSTIN	Postn	ITGAV_ITGB5	NN-NN
BAM NN	Endo NN	ENHO_GPR19	1422	0.00421243	0.476793	2.17468	5.7215e-06	7.00033e-05	Cerebellum	Secreted Signaling	ENHO	Enho	Gpr19	NN-NN
BAM NN	Endo NN	WNT4_FZD8_LRP5	1422	0.023709	0.529536	2.80065	5.96869e-06	7.28534e-05	Cerebellum	Secreted Signaling	WNT	Wnt4	FZD8_LRP5	NN-NN
BAM NN	Endo NN	TNR_SDC1	1422	0.00569385	0.50211	2.36311	9.84349e-06	0.000116991	Cerebellum	ECM-Receptor	TENASCIN	Tnr	Sdc1	NN-NN
BAM NN	Endo NN	NRG4_ERBB2_ERBB4	1422	0.000913715	0.447961	2.20126	1.30257e-05	0.000152418	Cerebellum	Secreted Signaling	NRG	Nrg4	ERBB2_ERBB4	NN-NN
BAM NN	Endo NN	PDGFB_PDGFRA	1422	0.0184703	0.477496	2.41196	1.92003e-05	0.000219534	Cerebellum	Secreted Signaling	PDGF	Pdgfb	Pdgfra	NN-NN
BAM NN	Endo NN	COL1A2_SDC4	1422	0.035135	0.456399	2.31664	4.79362e-05	0.000519714	Cerebellum	ECM-Receptor	COLLAGEN	Col1a2	Sdc4	NN-NN
BAM NN	Endo NN	COL1A1_SDC4	1422	0.0255795	0.427567	2.5914	7.11138e-05	0.000750832	Cerebellum	ECM-Receptor	COLLAGEN	Col1a1	Sdc4	NN-NN
BAM NN	Endo NN	COL4A2_SDC4	1422	0.0144395	0.417018	2.46476	8.24145e-05	0.000861804	Cerebellum	ECM-Receptor	COLLAGEN	Col4a2	Sdc4	NN-NN
BAM NN	Endo NN	LAMC1_ITGAV_ITGB8	1422	0.00944501	0.544304	2.23816	0.000298864	0.00285619	Cerebellum	ECM-Receptor	LAMININ	Lamc1	ITGAV_ITGB8	NN-NN
BAM NN	Endo NN	SPP1_ITGAV_ITGB5	1422	0.0114813	0.472574	2.72547	0.000395385	0.00369564	Cerebellum	Secreted Signaling	SPP1	Spp1	ITGAV_ITGB5	NN-NN
BAM NN	Endo NN	VTN_ITGAV_ITGB5	1422	0.0189688	0.603376	2.42519	0.000928695	0.00806594	Cerebellum	ECM-Receptor	VTN	Vtn	ITGAV_ITGB5	NN-NN
Endo NN	BAM NN	LAMA1_ITGA6_ITGB1	1422	0.164924	0.611814	6.9101	0	0	Cerebellum	ECM-Receptor	LAMININ	Lama1	ITGA6_ITGB1	NN-NN
Endo NN	BAM NN	LAMA1_ITGA9_ITGB1	1422	0.209002	0.612518	6.19345	0	0	Cerebellum	ECM-Receptor	LAMININ	Lama1	ITGA9_ITGB1	NN-NN
Endo NN	BAM NN	COL6A6_ITGA9_ITGB1	1422	0.327792	0.480309	5.13387	0	0	Cerebellum	ECM-Receptor	COLLAGEN	Col6a6	ITGA9_ITGB1	NN-NN
Endo NN	BAM NN	COL6A6_SDC4	1422	0.324173	0.483826	4.85041	0	0	Cerebellum	ECM-Receptor	COLLAGEN	Col6a6	Sdc4	NN-NN
Endo NN	BAM NN	ITGA9_ITGB1_VCAM1	1422	0.41068	0.590717	4.63585	0	0	Cerebellum	Cell-Cell Contact	VCAM	ITGA9_ITGB1	Vcam1	NN-NN
Endo NN	BAM NN	ICAM1_ITGAM_ITGB2	1422	0.2896	0.916315	2.95982	0	0	Cerebellum	Cell-Cell Contact	ICAM	Icam1	ITGAM_ITGB2	NN-NN
Endo NN	BAM NN	DLL1_NOTCH1	1422	0.086502	0.873418	2.91093	0	0	Cerebellum	Cell-Cell Contact	NOTCH	Dll1	Notch1	NN-NN
Endo NN	BAM NN	LAMA3_ITGA6_ITGB1	1422	0.634714	0.962729	2.77965	0	0	Cerebellum	ECM-Receptor	LAMININ	Lama3	ITGA6_ITGB1	NN-NN
Endo NN	BAM NN	LAMA3_ITGA9_ITGB1	1422	0.799269	0.964135	2.60742	0	0	Cerebellum	ECM-Receptor	LAMININ	Lama3	ITGA9_ITGB1	NN-NN
Endo NN	BAM NN	LAMA3_DAG1	1422	0.292522	0.975387	2.57563	0	0	Cerebellum	ECM-Receptor	LAMININ	Lama3	Dag1	NN-NN
Endo NN	BAM NN	DLL1_NOTCH2	1422	0.216411	0.876231	2.51414	0	0	Cerebellum	Cell-Cell Contact	NOTCH	Dll1	Notch2	NN-NN
Endo NN	BAM NN	JAG1_NOTCH1	1422	0.498717	0.995077	2.07894	0	0	Cerebellum	Cell-Cell Contact	NOTCH	Jag1	Notch1	NN-NN
Endo NN	BAM NN	EDN3_EDNRB	1422	1.18484	0.987342	2.00758	0	0	Cerebellum	Secreted Signaling	EDN	Edn3	Ednrb	NN-NN
Endo NN	BAM NN	ANGPTL4_SDC3	1422	0.171183	0.972574	2.28822	3.22299e-44	1.41165e-42	Cerebellum	Secreted Signaling	ANGPTL	Angptl4	Sdc3	NN-NN
Endo NN	BAM NN	BMP2_BMPR1A_BMPR2	1422	0.13319	0.589311	5.75741	5.04467e-44	2.20303e-42	Cerebellum	Secreted Signaling	BMP	Bmp2	BMPR1A_BMPR2	NN-NN
Endo NN	BAM NN	ICOSL_CD28	1422	0.0600135	0.774965	3.09254	1.10663e-33	4.06496e-32	Cerebellum	Cell-Cell Contact	ICOS	Icosl	Cd28	NN-NN
Endo NN	BAM NN	IL34_CSF1R	1422	0.456269	0.647679	2.31895	1.21583e-32	4.37187e-31	Cerebellum	Secreted Signaling	CSF	Il34	Csf1r	NN-NN
Endo NN	BAM NN	SEMA3F_NRP2_PLXNA4	1422	0.133667	0.584388	4.0323	2.5674e-30	8.79476e-29	Cerebellum	Secreted Signaling	SEMA3	Sema3f	NRP2_PLXNA4	NN-NN
Endo NN	BAM NN	BMP6_BMPR1A_BMPR2	1422	0.142193	0.570323	4.12826	3.13571e-30	1.07255e-28	Cerebellum	Secreted Signaling	BMP	Bmp6	BMPR1A_BMPR2	NN-NN
Endo NN	BAM NN	LAMA1_DAG1	1422	0.0603794	0.616737	4.96155	5.37354e-29	1.7913e-27	Cerebellum	ECM-Receptor	LAMININ	Lama1	Dag1	NN-NN
Endo NN	BAM NN	WNT5A_FZD7	1422	0.136331	0.831224	2.93299	1.12375e-28	3.71932e-27	Cerebellum	Secreted Signaling	ncWNT	Wnt5a	Fzd7	NN-NN
Endo NN	BAM NN	LAMA3_SV2B	1422	0.0786935	0.774262	2.96692	1.13562e-27	3.68222e-26	Cerebellum	ECM-Receptor	LAMININ	Lama3	Sv2b	NN-NN
Endo NN	BAM NN	EFNA4_EPHA5	1422	0.0283437	0.66948	4.71062	3.32056e-26	1.03931e-24	Cerebellum	Cell-Cell Contact	EPHA	Efna4	Epha5	NN-NN
Endo NN	BAM NN	IGF2_IGF1R	1422	0.382314	0.837553	2.1973	3.69766e-26	1.1563e-24	Cerebellum	Secreted Signaling	IGF	Igf2	Igf1r	NN-NN
Endo NN	BAM NN	LGALS9_HAVCR2	1422	0.065531	0.632911	2.468	6.57339e-25	1.98738e-23	Cerebellum	Secreted Signaling	GALECTIN	Lgals9	Havcr2	NN-NN
Endo NN	BAM NN	BMP4_BMPR1A_BMPR2	1422	0.120896	0.537271	4.12437	1.23614e-24	3.71797e-23	Cerebellum	Secreted Signaling	BMP	Bmp4	BMPR1A_BMPR2	NN-NN
Endo NN	BAM NN	BMP6_ACVR1_BMPR2	1422	0.0601312	0.559775	5.60974	2.81217e-24	8.38684e-23	Cerebellum	Secreted Signaling	BMP	Bmp6	ACVR1_BMPR2	NN-NN
Endo NN	BAM NN	ANGPTL4_ITGA5_ITGB1	1422	0.0653773	0.864979	2.46584	3.98e-24	1.18317e-22	Cerebellum	Secreted Signaling	ANGPTL	Angptl4	ITGA5_ITGB1	NN-NN
Endo NN	BAM NN	LAMA3_SV2A	1422	0.0922213	0.853024	2.37766	6.88977e-23	1.9782e-21	Cerebellum	ECM-Receptor	LAMININ	Lama3	Sv2a	NN-NN
Endo NN	BAM NN	SEMA3F_NRP2_PLXNA1	1422	0.0249695	0.54782	5.89573	1.81887e-20	4.85097e-19	Cerebellum	Secreted Signaling	SEMA3	Sema3f	NRP2_PLXNA1	NN-NN
Endo NN	BAM NN	COL1A2_SDC4	1422	0.126674	0.461322	3.67095	2.50711e-20	6.66195e-19	Cerebellum	ECM-Receptor	COLLAGEN	Col1a2	Sdc4	NN-NN
Endo NN	BAM NN	COL1A2_ITGA9_ITGB1	1422	0.125437	0.457103	3.87455	1.09741e-19	2.85345e-18	Cerebellum	ECM-Receptor	COLLAGEN	Col1a2	ITGA9_ITGB1	NN-NN
Endo NN	BAM NN	BMP2_BMPR1A_ACVR2A	1422	0.0256135	0.589311	5.73071	1.54867e-19	4.00959e-18	Cerebellum	Secreted Signaling	BMP	Bmp2	BMPR1A_ACVR2A	NN-NN
Endo NN	BAM NN	SEMA3G_NRP2_PLXNA1	1422	0.169899	0.899437	2.11941	2.14615e-19	5.53331e-18	Cerebellum	Secreted Signaling	SEMA3	Sema3g	NRP2_PLXNA1	NN-NN
Endo NN	BAM NN	NECTIN1_NECTIN4	1422	0.0145429	0.737693	2.54374	1.05072e-18	2.65119e-17	Cerebellum	Cell-Cell Contact	NECTIN	Nectin1	Nectin4	NN-NN
Endo NN	BAM NN	ANXA1_FPR1	1422	0.00847334	0.567511	2.92806	1.38224e-18	3.47407e-17	Cerebellum	Secreted Signaling	ANNEXIN	Anxa1	Fpr1	NN-NN
Endo NN	BAM NN	EFNA5_EPHA5	1422	0.0571106	0.659634	3.30868	1.03838e-16	2.44145e-15	Cerebellum	Cell-Cell Contact	EPHA	Efna5	Epha5	NN-NN
Endo NN	BAM NN	BMP6_BMPR1A_ACVR2A	1422	0.0311879	0.570323	4.2885	1.48846e-16	3.47956e-15	Cerebellum	Secreted Signaling	BMP	Bmp6	BMPR1A_ACVR2A	NN-NN
Endo NN	BAM NN	NECTIN3_PVR	1422	0.014261	0.755274	2.3636	6.6557e-16	1.52243e-14	Cerebellum	Cell-Cell Contact	NECTIN	Nectin3	Pvr	NN-NN
Endo NN	BAM NN	LAMA1_SV2A	1422	0.0209624	0.542897	5.82015	5.38732e-15	1.19471e-13	Cerebellum	ECM-Receptor	LAMININ	Lama1	Sv2a	NN-NN
Endo NN	BAM NN	WNT5A_FZD8	1422	0.0574661	0.497187	3.49624	6.45367e-15	1.42756e-13	Cerebellum	Secreted Signaling	ncWNT	Wnt5a	Fzd8	NN-NN
Endo NN	BAM NN	BMP6_ACVR1_ACVR2A	1422	0.0113825	0.559775	6.02631	6.6532e-15	1.47115e-13	Cerebellum	Secreted Signaling	BMP	Bmp6	ACVR1_ACVR2A	NN-NN
Endo NN	BAM NN	EFNA3_EPHA5	1422	0.0169823	0.71519	2.62339	1.43284e-14	3.12586e-13	Cerebellum	Cell-Cell Contact	EPHA	Efna3	Epha5	NN-NN
Endo NN	BAM NN	WNT5A_FZD3	1422	0.0997545	0.622363	2.60599	1.97313e-14	4.28033e-13	Cerebellum	Secreted Signaling	ncWNT	Wnt5a	Fzd3	NN-NN
Endo NN	BAM NN	WNT5A_FZD5	1422	0.0599946	0.519691	3.22881	3.2693e-14	7.02737e-13	Cerebellum	Secreted Signaling	ncWNT	Wnt5a	Fzd5	NN-NN
Endo NN	BAM NN	LAMA1_SV2B	1422	0.0153268	0.497187	5.89358	4.61071e-13	9.41156e-12	Cerebellum	ECM-Receptor	LAMININ	Lama1	Sv2b	NN-NN
Endo NN	BAM NN	BMP2_BMPR1A_ACVR2B	1422	0.0135193	0.561181	6.70131	5.02543e-13	1.02363e-11	Cerebellum	Secreted Signaling	BMP	Bmp2	BMPR1A_ACVR2B	NN-NN
Endo NN	BAM NN	BMP4_BMPR1A_ACVR2A	1422	0.0252666	0.537271	3.86974	2.00647e-12	3.97957e-11	Cerebellum	Secreted Signaling	BMP	Bmp4	BMPR1A_ACVR2A	NN-NN
Endo NN	BAM NN	PSAP_GPR37	1422	0.0811749	0.410689	2.06476	2.08621e-12	4.13441e-11	Cerebellum	Secreted Signaling	PSAP	Psap	Gpr37	NN-NN
Endo NN	BAM NN	WNT5B_FZD5	1422	0.0085615	0.403657	3.54106	5.41982e-11	9.96904e-10	Cerebellum	Secreted Signaling	ncWNT	Wnt5b	Fzd5	NN-NN
Endo NN	BAM NN	EFNB1_EPHB1	1422	0.0265048	0.546414	2.0918	1.10509e-09	1.87362e-08	Cerebellum	Cell-Cell Contact	EPHB	Efnb1	Ephb1	NN-NN
Endo NN	BAM NN	WNT5B_FZD7	1422	0.019507	0.650492	2.45729	2.4667e-09	4.09189e-08	Cerebellum	Secreted Signaling	ncWNT	Wnt5b	Fzd7	NN-NN
Endo NN	BAM NN	BMP4_BMPR1A_ACVR2B	1422	0.0117318	0.505626	3.98626	3.47602e-09	5.70307e-08	Cerebellum	Secreted Signaling	BMP	Bmp4	BMPR1A_ACVR2B	NN-NN
Endo NN	BAM NN	BMP6_BMPR1A_ACVR2B	1422	0.014105	0.541491	3.90219	8.5621e-09	1.36548e-07	Cerebellum	Secreted Signaling	BMP	Bmp6	BMPR1A_ACVR2B	NN-NN
Endo NN	BAM NN	JAM1_ITGAL_ITGB2	1422	0.038635	0.415612	2.08558	1.47725e-08	2.31549e-07	Cerebellum	Cell-Cell Contact	JAM	F11r	ITGAL_ITGB2	NN-NN
Endo NN	BAM NN	BMP6_ACVR1_ACVR2B	1422	0.00508673	0.529536	4.40465	2.30234e-08	3.56061e-07	Cerebellum	Secreted Signaling	BMP	Bmp6	ACVR1_ACVR2B	NN-NN
Endo NN	BAM NN	SEMA3F_NRP2_PLXNA2	1422	0.0227413	0.445851	3.66692	1.208e-07	1.76183e-06	Cerebellum	Secreted Signaling	SEMA3	Sema3f	NRP2_PLXNA2	NN-NN
Endo NN	BAM NN	NECTIN1_CADM3	1422	0.0085662	0.642053	2.08463	1.21404e-07	1.7703e-06	Cerebellum	Cell-Cell Contact	NECTIN	Nectin1	Cadm3	NN-NN
Endo NN	BAM NN	DHH_PTCH1	1422	0.0113988	0.485232	2.57654	1.26196e-07	1.83692e-06	Cerebellum	Secreted Signaling	HH	Dhh	PTCH1_SMO	NN-NN
Endo NN	BAM NN	NECTIN3_NECTIN1	1422	0.00720443	0.45007	2.03861	1.92352e-07	2.75581e-06	Cerebellum	Cell-Cell Contact	NECTIN	Nectin3	Nectin1	NN-NN
Endo NN	BAM NN	EFNA3_EPHA7	1422	0.00977457	0.420534	3.07006	1.08602e-05	0.000128437	Cerebellum	Cell-Cell Contact	EPHA	Efna3	Epha7	NN-NN
Endo NN	BAM NN	VEGFB_VEGFR1	1422	0.0103834	0.555556	2.05258	1.21834e-05	0.00014311	Cerebellum	Secreted Signaling	VEGF	Vegfb	Flt1	NN-NN
Endo NN	BAM NN	VEGFA_VEGFR1	1422	0.00666655	0.434599	3.34827	1.97106e-05	0.000225048	Cerebellum	Secreted Signaling	VEGF	Vegfa	Flt1	NN-NN
Endo NN	BAM NN	EFNA5_EPHA4	1422	0.0252002	0.468354	2.52698	3.3461e-05	0.000370426	Cerebellum	Cell-Cell Contact	EPHA	Efna5	Epha4	NN-NN
BAM NN	Ependymal NN	IGF2_IGF1R	98	1.55795	1	2.37183	8.46146e-07	1.14075e-05	Cerebellum	Secreted Signaling	IGF	Igf2	Igf1r	NN-NN
BAM NN	Ependymal NN	IGF2_IGF2R	98	0.808118	1	3.95481	1.28231e-06	1.69549e-05	Cerebellum	Secreted Signaling	IGF	Igf2	Igf2r	NN-NN
BAM NN	Ependymal NN	SEMA6A_PLXNA4	98	0.54233	0.94898	3.12912	1.59859e-06	2.08966e-05	Cerebellum	Cell-Cell Contact	SEMA6	Sema6a	Plxna4	NN-NN
BAM NN	Ependymal NN	HSPG2_DAG1	98	0.460673	0.438776	5.73525	2.78177e-06	3.54005e-05	Cerebellum	ECM-Receptor	HSPG	Hspg2	Dag1	NN-NN
BAM NN	Ependymal NN	EFNB2_EPHB1	98	0.0391019	0.561224	11.3618	2.96776e-06	3.7651e-05	Cerebellum	Cell-Cell Contact	EPHB	Efnb2	Ephb1	NN-NN
BAM NN	Ependymal NN	BMP6_BMPR1A_ACVR2A	98	0.628745	0.602041	7.43545	4.73648e-06	5.85455e-05	Cerebellum	Secreted Signaling	BMP	Bmp6	BMPR1A_ACVR2A	NN-NN
BAM NN	Ependymal NN	COL4A5_SDC4	98	0.710468	0.438776	5.40951	5.66267e-06	6.93265e-05	Cerebellum	ECM-Receptor	COLLAGEN	Col4a5	Sdc4	NN-NN
BAM NN	Ependymal NN	BMP6_BMPR1A_BMPR2	98	0.723702	0.602041	5.95166	7.13526e-06	8.62866e-05	Cerebellum	Secreted Signaling	BMP	Bmp6	BMPR1A_BMPR2	NN-NN
BAM NN	Ependymal NN	SEMA6A_PLXNA2	98	0.230247	0.94898	4.5354	8.82134e-06	0.000105536	Cerebellum	Cell-Cell Contact	SEMA6	Sema6a	Plxna2	NN-NN
BAM NN	Ependymal NN	COL1A2_SDC4	98	0.878547	0.857143	3.28558	1.34396e-05	0.000157038	Cerebellum	ECM-Receptor	COLLAGEN	Col1a2	Sdc4	NN-NN
BAM NN	Ependymal NN	WNT5A_FZD3	98	0.698808	0.55102	4.60926	1.76897e-05	0.000203391	Cerebellum	Secreted Signaling	ncWNT	Wnt5a	Fzd3	NN-NN
BAM NN	Ependymal NN	COL1A2_ITGA11_ITGB1	98	0.542281	0.857143	5.98132	2.07432e-05	0.000236148	Cerebellum	ECM-Receptor	COLLAGEN	Col1a2	ITGA11_ITGB1	NN-NN
BAM NN	Ependymal NN	COL4A6_SDC4	98	0.503711	0.44898	7.38154	2.66161e-05	0.000298685	Cerebellum	ECM-Receptor	COLLAGEN	Col4a6	Sdc4	NN-NN
BAM NN	Ependymal NN	BMP6_ACVR1_ACVR2A	98	0.445035	0.602041	8.38066	3.09906e-05	0.000344686	Cerebellum	Secreted Signaling	BMP	Bmp6	ACVR1_ACVR2A	NN-NN
BAM NN	Ependymal NN	COL4A5_ITGA11_ITGB1	98	0.418335	0.438776	10.2226	3.89663e-05	0.000427574	Cerebellum	ECM-Receptor	COLLAGEN	Col4a5	ITGA11_ITGB1	NN-NN
BAM NN	Ependymal NN	LAMB1_DAG1	98	0.537789	0.469388	6.37745	3.92777e-05	0.000430704	Cerebellum	ECM-Receptor	LAMININ	Lamb1	Dag1	NN-NN
BAM NN	Ependymal NN	BMP6_ACVR1_BMPR2	98	0.516875	0.602041	6.48139	4.00798e-05	0.000438852	Cerebellum	Secreted Signaling	BMP	Bmp6	ACVR1_BMPR2	NN-NN
BAM NN	Ependymal NN	EFNB2_EPHB2	98	0.0265928	0.561224	5.49476	7.02949e-05	0.000742794	Cerebellum	Cell-Cell Contact	EPHB	Efnb2	Ephb2	NN-NN
BAM NN	Ependymal NN	BMP6_BMPR1A_ACVR2B	98	0.370508	0.591837	6.86251	0.000101689	0.00104904	Cerebellum	Secreted Signaling	BMP	Bmp6	BMPR1A_ACVR2B	NN-NN
BAM NN	Ependymal NN	LAMB2_DAG1	98	0.488088	0.795918	2.20954	0.00011444	0.00117179	Cerebellum	ECM-Receptor	LAMININ	Lamb2	Dag1	NN-NN
BAM NN	Ependymal NN	ADGRE5_CD55B	98	0.0168732	0.44898	5.23521	0.000136811	0.00138314	Cerebellum	Cell-Cell Contact	ADGRE5	Adgre5	Cd55b	NN-NN
BAM NN	Ependymal NN	VTN_ITGAV_ITGB1	98	0.368465	0.622449	5.55297	0.00016231	0.00162208	Cerebellum	ECM-Receptor	VTN	Vtn	ITGAV_ITGB1	NN-NN
BAM NN	Ependymal NN	COL4A5_ITGA3_ITGB1	98	0.373008	0.438776	7.25489	0.000185983	0.00183798	Cerebellum	ECM-Receptor	COLLAGEN	Col4a5	ITGA3_ITGB1	NN-NN
BAM NN	Ependymal NN	VTN_ITGAV_ITGB8	98	0.480912	0.622449	4.01393	0.000195367	0.00192469	Cerebellum	ECM-Receptor	VTN	Vtn	ITGAV_ITGB8	NN-NN
BAM NN	Ependymal NN	PROS1_TYRO3	98	0.240519	0.94898	2.0439	0.000196107	0.00193159	Cerebellum	Secreted Signaling	PROS	Pros1	Tyro3	NN-NN
BAM NN	Ependymal NN	IGF2_ITGA6_ITGB4	98	0.414518	0.989796	4.20659	0.000225049	0.00219683	Cerebellum	Secreted Signaling	IGF	Igf2	ITGA6_ITGB4	NN-NN
BAM NN	Ependymal NN	BMP7_BMPR1A_BMPR2	98	0.408607	0.581633	3.95205	0.000248055	0.00240446	Cerebellum	Secreted Signaling	BMP	Bmp7	BMPR1A_BMPR2	NN-NN
BAM NN	Ependymal NN	BMP7_BMPR1A_ACVR2A	98	0.337211	0.581633	4.89957	0.000251056	0.00243046	Cerebellum	Secreted Signaling	BMP	Bmp7	BMPR1A_ACVR2A	NN-NN
BAM NN	Ependymal NN	WNT5B_FZD3	98	0.384981	0.5	3.34202	0.000284304	0.00272652	Cerebellum	Secreted Signaling	ncWNT	Wnt5b	Fzd3	NN-NN
BAM NN	Ependymal NN	COL4A5_ITGAV_ITGB8	98	0.384403	0.438776	5.52498	0.000310702	0.00296112	Cerebellum	ECM-Receptor	COLLAGEN	Col4a5	ITGAV_ITGB8	NN-NN
BAM NN	Ependymal NN	BMP6_ACVR1_ACVR2B	98	0.255031	0.591837	8.17541	0.000359984	0.00339103	Cerebellum	Secreted Signaling	BMP	Bmp6	ACVR1_ACVR2B	NN-NN
BAM NN	Ependymal NN	TGFA_EGFR	98	0.13786	0.795918	3.34328	0.000478507	0.00441155	Cerebellum	Secreted Signaling	EGF	Tgfa	Egfr	NN-NN
BAM NN	Ependymal NN	COL4A6_ITGA11_ITGB1	98	0.300174	0.44898	11.9745	0.000506031	0.0046395	Cerebellum	ECM-Receptor	COLLAGEN	Col4a6	ITGA11_ITGB1	NN-NN
BAM NN	Ependymal NN	LAMB1_SV2A	98	0.211906	0.459184	10.0071	0.000508402	0.00465922	Cerebellum	ECM-Receptor	LAMININ	Lamb1	Sv2a	NN-NN
BAM NN	Ependymal NN	LAMB1_ITGA3_ITGB1	98	0.265771	0.469388	11.1054	0.000513683	0.00470369	Cerebellum	ECM-Receptor	LAMININ	Lamb1	ITGA3_ITGB1	NN-NN
BAM NN	Ependymal NN	COL1A1_ITGA11_ITGB1	98	0.386192	0.510204	5.05401	0.000578592	0.00524383	Cerebellum	ECM-Receptor	COLLAGEN	Col1a1	ITGA11_ITGB1	NN-NN
BAM NN	Ependymal NN	WNT5A_FZD6	98	0.196159	0.540816	12.0813	0.000608214	0.00548916	Cerebellum	Secreted Signaling	ncWNT	Wnt5a	Fzd6	NN-NN
BAM NN	Ependymal NN	SEMA6D_PLXNA1_TREM2	98	0.00531702	0.469388	9.13846	0.000619189	0.0055804	Cerebellum	Cell-Cell Contact	SEMA6	Sema6d	PLXNA1_TREM2	NN-NN
BAM NN	Ependymal NN	VTN_ITGAV_ITGB5	98	0.268694	0.622449	5.07006	0.000665922	0.00596515	Cerebellum	ECM-Receptor	VTN	Vtn	ITGAV_ITGB5	NN-NN
BAM NN	Ependymal NN	COL4A6_ITGA3_ITGB1	98	0.265749	0.44898	11.5586	0.000787122	0.00695422	Cerebellum	ECM-Receptor	COLLAGEN	Col4a6	ITGA3_ITGB1	NN-NN
BAM NN	Ependymal NN	COL1A2_ITGA3_ITGB1	98	0.457919	0.857143	3.75598	0.000806483	0.00711037	Cerebellum	ECM-Receptor	COLLAGEN	Col1a2	ITGA3_ITGB1	NN-NN
BAM NN	Ependymal NN	BMP7_ACVR1_ACVR2A	98	0.221105	0.581633	6.08759	0.000822033	0.0072338	Cerebellum	Secreted Signaling	BMP	Bmp7	ACVR1_ACVR2A	NN-NN
BAM NN	Ependymal NN	THBS3_CD47	98	0.1108	0.469388	3.44607	0.000843314	0.00740262	Cerebellum	ECM-Receptor	THBS	Thbs3	Cd47	NN-NN
BAM NN	Ependymal NN	LAMB1_ITGAV_ITGB8	98	0.264668	0.469388	6.7423	0.000862812	0.00755634	Cerebellum	ECM-Receptor	LAMININ	Lamb1	ITGAV_ITGB8	NN-NN
BAM NN	Ependymal NN	TGFA_EGFR_ERBB2	98	0.0618176	0.72449	8.27451	0.000871133	0.00762179	Cerebellum	Secreted Signaling	EGF	Tgfa	EGFR_ERBB2	NN-NN
BAM NN	Ependymal NN	NCAM2_L1CAM	98	0.0605924	0.795918	3.07965	0.000873971	0.00764301	Cerebellum	Cell-Cell Contact	NCAM	Ncam2	L1cam	NN-NN
BAM NN	Ependymal NN	EFNB1_EPHB1	98	0.0498777	0.704082	2.97491	0.000902761	0.00786603	Cerebellum	Cell-Cell Contact	EPHB	Efnb1	Ephb1	NN-NN
BAM NN	Ependymal NN	WNT4_FZD6_LRP6	98	0.342533	0.612245	6.4189	0.000904127	0.00787677	Cerebellum	Secreted Signaling	WNT	Wnt4	FZD6_LRP6	NN-NN
BAM NN	Ependymal NN	BMP7_ACVR1_BMPR2	98	0.26486	0.581633	4.58872	0.000915544	0.00796197	Cerebellum	Secreted Signaling	BMP	Bmp7	ACVR1_BMPR2	NN-NN
BAM NN	Ependymal NN	MDK_ALK	98	0.0406602	0.571429	4.32395	0.000967843	0.00837188	Cerebellum	Secreted Signaling	MK	Mdk	Alk	NN-NN
BAM NN	Ependymal NN	EDN3_EDNRB	98	0.313459	0.816327	3.18406	0.000977032	0.00844152	Cerebellum	Secreted Signaling	EDN	Edn3	Ednrb	NN-NN
BAM NN	Ependymal NN	COL4A6_ITGAV_ITGB8	98	0.27628	0.44898	8.50885	0.000981608	0.00847685	Cerebellum	ECM-Receptor	COLLAGEN	Col4a6	ITGAV_ITGB8	NN-NN
BAM NN	Ependymal NN	WNT5A_FZD1	98	0.178934	0.55102	11.5939	0.00105847	0.00907817	Cerebellum	Secreted Signaling	ncWNT	Wnt5a	Fzd1	NN-NN
BAM NN	Ependymal NN	WNT4_FZD3_LRP6	98	0.916657	0.622449	2.4266	0.00110474	0.00943312	Cerebellum	Secreted Signaling	WNT	Wnt4	FZD3_LRP6	NN-NN
Ependymal NN	BAM NN	GAS6_TYRO3	98	0.585409	0.734694	3.90333	6.17568e-08	9.23576e-07	Cerebellum	Secreted Signaling	GAS	Gas6	Tyro3	NN-NN
Ependymal NN	BAM NN	NAMPT_ITGA5_ITGB1	98	0.197241	0.918367	2.80856	4.57392e-07	6.32336e-06	Cerebellum	Secreted Signaling	VISFATIN	Nampt	ITGA5_ITGB1	NN-NN
Ependymal NN	BAM NN	ANGPTL2_ITGA5_ITGB1	98	0.223142	0.918367	2.77715	6.53948e-07	8.91442e-06	Cerebellum	Secreted Signaling	ANGPTL	Angptl2	ITGA5_ITGB1	NN-NN
Ependymal NN	BAM NN	FGF1_FGFR2	98	0.634553	1	2.14263	4.63836e-06	5.74044e-05	Cerebellum	Secreted Signaling	FGF	Fgf1	Fgfr2	NN-NN
Ependymal NN	BAM NN	PDGFA_PDGFRA	98	0.61217	0.785714	3.98364	6.92065e-06	8.38212e-05	Cerebellum	Secreted Signaling	PDGF	Pdgfa	Pdgfra	NN-NN
Ependymal NN	BAM NN	WNT4_FZD2_LRP6	98	0.625592	0.438776	4.56173	1.28936e-05	0.000150956	Cerebellum	Secreted Signaling	WNT	Wnt4	FZD2_LRP6	NN-NN
Ependymal NN	BAM NN	WNT4_FZD5_LRP5	98	0.187407	0.632653	4.91708	2.62617e-05	0.000294932	Cerebellum	Secreted Signaling	WNT	Wnt4	FZD5_LRP5	NN-NN
Ependymal NN	BAM NN	RELN_ITGA3_ITGB1	98	0.42384	0.489796	7.34604	2.69372e-05	0.000302129	Cerebellum	ECM-Receptor	RELN	Reln	ITGA3_ITGB1	NN-NN
Ependymal NN	BAM NN	MDK_SDC2	98	0.310256	0.632653	6.40935	2.97102e-05	0.000331488	Cerebellum	Secreted Signaling	MK	Mdk	Sdc2	NN-NN
Ependymal NN	BAM NN	WNT4_FZD5_LRP6	98	0.554038	0.632653	2.81979	3.18345e-05	0.000353476	Cerebellum	Secreted Signaling	WNT	Wnt4	FZD5_LRP6	NN-NN
Ependymal NN	BAM NN	WNT4_FZD2_LRP5	98	0.25847	0.438776	7.75145	3.33185e-05	0.000368932	Cerebellum	Secreted Signaling	WNT	Wnt4	FZD2_LRP5	NN-NN
Ependymal NN	BAM NN	WNT5A_FZD2	98	0.11384	0.438776	7.5549	3.61111e-05	0.000398071	Cerebellum	Secreted Signaling	ncWNT	Wnt5a	Fzd2	NN-NN
Ependymal NN	BAM NN	PROS1_TYRO3	98	0.177235	0.734694	5.87599	3.65229e-05	0.000402281	Cerebellum	Secreted Signaling	PROS	Pros1	Tyro3	NN-NN
Ependymal NN	BAM NN	FGF1_FGFR1	98	0.516934	1	2.06439	4.16284e-05	0.000454683	Cerebellum	Secreted Signaling	FGF	Fgf1	Fgfr1	NN-NN
Ependymal NN	BAM NN	LAMB2_ITGA3_ITGB1	98	0.289649	0.489796	8.85254	4.34937e-05	0.000473783	Cerebellum	ECM-Receptor	LAMININ	Lamb2	ITGA3_ITGB1	NN-NN
Ependymal NN	BAM NN	CD46_JAG1	98	0.0552054	0.510204	6.39182	5.42925e-05	0.000583742	Cerebellum	Cell-Cell Contact	CD46	Cd46	Jag1	NN-NN
Ependymal NN	BAM NN	LAMB2_DAG1	98	0.453079	1	2.0617	6.29545e-05	0.000670051	Cerebellum	ECM-Receptor	LAMININ	Lamb2	Dag1	NN-NN
Ependymal NN	BAM NN	JAM2_ITGA3_ITGB1	98	0.250334	0.489796	9.67682	7.74636e-05	0.000812956	Cerebellum	Cell-Cell Contact	JAM	Jam2	ITGA3_ITGB1	NN-NN
Ependymal NN	BAM NN	JAM3_JAM2	98	0.152719	0.602041	5.7461	9.04793e-05	0.0009405	Cerebellum	Cell-Cell Contact	JAM	Jam3	Jam2	NN-NN
Ependymal NN	BAM NN	TNR_ITGA8_ITGB1	98	0.226969	0.438776	5.57248	0.000127449	0.00129547	Cerebellum	ECM-Receptor	TENASCIN	Tnr	ITGA8_ITGB1	NN-NN
Ependymal NN	BAM NN	WNT4_FZD7_LRP5	98	0.407673	0.887755	2.78085	0.000149422	0.00150134	Cerebellum	Secreted Signaling	WNT	Wnt4	FZD7_LRP5	NN-NN
Ependymal NN	BAM NN	COL4A1_ITGA3_ITGB1	98	0.296221	0.489796	6.97485	0.000169397	0.00168654	Cerebellum	ECM-Receptor	COLLAGEN	Col4a1	ITGA3_ITGB1	NN-NN
Ependymal NN	BAM NN	BMP6_BMPR1A_ACVR2B	98	0.438754	1	2.57234	0.000169787	0.00169002	Cerebellum	Secreted Signaling	BMP	Bmp6	BMPR1A_ACVR2B	NN-NN
Ependymal NN	BAM NN	NECTIN3_NECTIN2	98	0.107544	0.530612	5.65078	0.000172801	0.00171778	Cerebellum	Cell-Cell Contact	NECTIN	Nectin3	Nectin2	NN-NN
Ependymal NN	BAM NN	COL4A2_ITGA3_ITGB1	98	0.292047	0.489796	6.34699	0.000188491	0.0018614	Cerebellum	ECM-Receptor	COLLAGEN	Col4a2	ITGA3_ITGB1	NN-NN
Ependymal NN	BAM NN	FGF9_FGFR2	98	0.22784	0.989796	2.34864	0.000206118	0.00202342	Cerebellum	Secreted Signaling	FGF	Fgf9	Fgfr2	NN-NN
Ependymal NN	BAM NN	LAMA3_ITGA3_ITGB1	98	0.213246	0.489796	8.54937	0.00023699	0.00230467	Cerebellum	ECM-Receptor	LAMININ	Lama3	ITGA3_ITGB1	NN-NN
Ependymal NN	BAM NN	FGF2_FGFR2	98	0.26481	0.959184	2.07005	0.000305306	0.00291306	Cerebellum	Secreted Signaling	FGF	Fgf2	Fgfr2	NN-NN
Ependymal NN	BAM NN	WNT4_FZD8_LRP6	98	0.507869	0.653061	2.40131	0.000310199	0.0029568	Cerebellum	Secreted Signaling	WNT	Wnt4	FZD8_LRP6	NN-NN
Ependymal NN	BAM NN	THBS3_ITGA3_ITGB1	98	0.242507	0.489796	6.47561	0.000341549	0.00322958	Cerebellum	ECM-Receptor	THBS	Thbs3	ITGA3_ITGB1	NN-NN
Ependymal NN	BAM NN	TNFSF12_TNFRSF12A	98	0.00295359	0.408163	6.69063	0.000377194	0.00354011	Cerebellum	Secreted Signaling	TWEAK	Tnfsf12	Tnfrsf12a	NN-NN
Ependymal NN	BAM NN	GRN_SORT1	98	0.12895	0.989796	2.01816	0.000454531	0.00420712	Cerebellum	Secreted Signaling	GRN	Grn	Sort1	NN-NN
Ependymal NN	BAM NN	INHBB_ACVR1B_ACVR2B	98	0.0298064	0.989796	4.14725	0.000470229	0.0043409	Cerebellum	Secreted Signaling	ACTIVIN	Inhbb	ACVR1B_ACVR2B	NN-NN
Ependymal NN	BAM NN	WNT9A_FZD2_LRP6	98	0.139789	0.438776	9.92875	0.000474422	0.00437729	Cerebellum	Secreted Signaling	WNT	Wnt9a	FZD2_LRP6	NN-NN
Ependymal NN	BAM NN	LAMC1_ITGA3_ITGB1	98	0.166646	0.479592	8.40945	0.000616697	0.00556011	Cerebellum	ECM-Receptor	LAMININ	Lamc1	ITGA3_ITGB1	NN-NN
Ependymal NN	BAM NN	WNT5A_FZD5	98	0.060536	0.632653	3.68184	0.000629391	0.00566528	Cerebellum	Secreted Signaling	ncWNT	Wnt5a	Fzd5	NN-NN
Ependymal NN	BAM NN	COL4A5_ITGA3_ITGB1	98	0.158939	0.489796	11.5484	0.000647272	0.00581142	Cerebellum	ECM-Receptor	COLLAGEN	Col4a5	ITGA3_ITGB1	NN-NN
Ependymal NN	BAM NN	NECTIN1_NECTIN4	98	0.0141604	0.642857	3.86227	0.000665033	0.00595772	Cerebellum	Cell-Cell Contact	NECTIN	Nectin1	Nectin4	NN-NN
Ependymal NN	BAM NN	COL1A2_ITGA3_ITGB1	98	0.198215	0.489796	7.93548	0.000669053	0.00599051	Cerebellum	ECM-Receptor	COLLAGEN	Col1a2	ITGA3_ITGB1	NN-NN
Ependymal NN	BAM NN	EFNB3_EPHB2	98	0.0104472	0.632653	3.92432	0.000700537	0.00624824	Cerebellum	Cell-Cell Contact	EPHB	Efnb3	Ephb2	NN-NN
Ependymal NN	BAM NN	COL6A5_ITGA3_ITGB1	98	0.211388	0.479592	6.96151	0.00070855	0.00631192	Cerebellum	ECM-Receptor	COLLAGEN	Col6a5	ITGA3_ITGB1	NN-NN
Ependymal NN	BAM NN	WNT11_FZD2	98	0.0556868	0.428571	5.51509	0.000731808	0.00649999	Cerebellum	Secreted Signaling	ncWNT	Wnt11	Fzd2	NN-NN
Ependymal NN	BAM NN	JAM2_JAM3	98	0.0697914	0.469388	4.9412	0.000758395	0.00671943	Cerebellum	Cell-Cell Contact	JAM	Jam2	Jam3	NN-NN
Ependymal NN	BAM NN	WNT4_FZD8_LRP5	98	0.159952	0.653061	3.2402	0.00079536	0.00702137	Cerebellum	Secreted Signaling	WNT	Wnt4	FZD8_LRP5	NN-NN
Ependymal NN	BAM NN	F11R_JAM2	98	0.0472734	0.602041	10.2397	0.000851242	0.00746537	Cerebellum	Cell-Cell Contact	JAM	F11r	Jam2	NN-NN
Ependymal NN	BAM NN	VEGFD_VEGFR2	98	0.0218343	0.581633	6.00417	0.00089066	0.0077739	Cerebellum	Secreted Signaling	VEGF	Vegfd	Kdr	NN-NN
Ependymal NN	BAM NN	HSPG2_DAG1	98	0.227323	1	2.19485	0.000962034	0.00832551	Cerebellum	ECM-Receptor	HSPG	Hspg2	Dag1	NN-NN
Ependymal NN	BAM NN	LAMB2_ITGA1_ITGB1	98	0.120933	0.438776	4.24015	0.000983312	0.00849033	Cerebellum	ECM-Receptor	LAMININ	Lamb2	ITGA1_ITGB1	NN-NN
Ependymal NN	BAM NN	COL4A2_ITGA10_ITGB1	98	0.109634	0.520408	4.89496	0.00100394	0.00865235	Cerebellum	ECM-Receptor	COLLAGEN	Col4a2	ITGA10_ITGB1	NN-NN
Ependymal NN	BAM NN	JAM3_F11R	98	0.294889	0.744898	3.59857	0.00110153	0.00940836	Cerebellum	Cell-Cell Contact	JAM	Jam3	F11r	NN-NN
Ependymal NN	BAM NN	PTN_SDC2	98	0.244925	0.612245	3.93294	0.0011274	0.00961029	Cerebellum	Secreted Signaling	PTN	Ptn	Sdc2	NN-NN
Ependymal NN	BAM NN	COL4A2_ITGA1_ITGB1	98	0.126752	0.438776	3.7222	0.00115649	0.00983051	Cerebellum	ECM-Receptor	COLLAGEN	Col4a2	ITGA1_ITGB1	NN-NN
Oligo NN	BAM NN	IL33_IL1RL1_IL1RAP	373	0.0822022	0.796247	2.01395	1.09193e-06	1.4544e-05	Cerebellum	Secreted Signaling	IL1	Il33	IL1RL1_IL1RAP	NN-NN
BAM NN	Peri NN	SEMA3C_PLXND1	200	0.0262769	0.765	9.85357	1.38224e-09	2.32915e-08	Cerebellum	Secreted Signaling	SEMA3	Sema3c	Plxnd1	NN-NN
BAM NN	Peri NN	BMP2_BMPR1A_ACVR2A	200	0.215439	0.97	2.43402	3.89785e-09	6.37366e-08	Cerebellum	Secreted Signaling	BMP	Bmp2	BMPR1A_ACVR2A	NN-NN
BAM NN	Peri NN	KITL_KIT	200	0.0767368	0.72	4.24541	1.97817e-08	3.07337e-07	Cerebellum	Secreted Signaling	KIT	Kitl	Kit	NN-NN
BAM NN	Peri NN	SEMA4A_NRP1_PLXNA1	200	0.10876	0.945	2.16342	2.81654e-08	4.32629e-07	Cerebellum	Cell-Cell Contact	SEMA4	Sema4a	NRP1_PLXNA1	NN-NN
BAM NN	Peri NN	PSAP_GPR37	200	0.214918	0.63	2.68288	2.711e-07	3.83184e-06	Cerebellum	Secreted Signaling	PSAP	Psap	Gpr37	NN-NN
BAM NN	Peri NN	SEMA3C_NRP1_NRP2	200	0.0727933	0.875	4.98393	7.95751e-07	1.0754e-05	Cerebellum	Secreted Signaling	SEMA3	Sema3c	NRP1_NRP2	NN-NN
BAM NN	Peri NN	SEMA3C_NRP2_PLXNA1	200	0.013638	0.85	4.43956	7.99899e-07	1.08067e-05	Cerebellum	Secreted Signaling	SEMA3	Sema3c	NRP2_PLXNA1	NN-NN
BAM NN	Peri NN	SEMA6D_PLXNA1_KDR	200	0.0172028	0.8	3.33784	1.97165e-06	2.55123e-05	Cerebellum	Cell-Cell Contact	SEMA6	Sema6d	PLXNA1_KDR	NN-NN
BAM NN	Peri NN	GAS6_TYRO3	200	0.147791	0.505	2.94809	2.28501e-06	2.9348e-05	Cerebellum	Secreted Signaling	GAS	Gas6	Tyro3	NN-NN
BAM NN	Peri NN	LAMC1_SV2B	200	0.0143428	0.68	2.83441	5.9678e-05	0.000637694	Cerebellum	ECM-Receptor	LAMININ	Lamc1	Sv2b	NN-NN
BAM NN	Peri NN	SEMA3C_NRP1_PLXNA1	200	0.0238833	0.855	3.84728	7.88034e-05	0.000826095	Cerebellum	Secreted Signaling	SEMA3	Sema3c	NRP1_PLXNA1	NN-NN
BAM NN	Peri NN	TNR_ITGA9_ITGB1	200	0.0580534	0.8	2.63026	0.000163658	0.00163456	Cerebellum	ECM-Receptor	TENASCIN	Tnr	ITGA9_ITGB1	NN-NN
BAM NN	Peri NN	PROS1_TYRO3	200	0.0287583	0.505	2.69334	0.000204138	0.00200524	Cerebellum	Secreted Signaling	PROS	Pros1	Tyro3	NN-NN
BAM NN	Peri NN	VEGFA_VEGFR1R2	200	0.00689401	0.575	4.29407	0.000464846	0.00429576	Cerebellum	Secreted Signaling	VEGF	Vegfa	FLT1_KDR	NN-NN
BAM NN	Peri NN	LAMB2_SV2B	200	0.0035111	0.525	2.41497	0.000581967	0.00527232	Cerebellum	ECM-Receptor	LAMININ	Lamb2	Sv2b	NN-NN
BAM NN	Peri NN	LAMB2_ITGA9_ITGB1	200	0.0456961	0.685	2.26501	0.00068714	0.00614112	Cerebellum	ECM-Receptor	LAMININ	Lamb2	ITGA9_ITGB1	NN-NN
BAM NN	Peri NN	LRRC4B_PTPRF	200	0.00880017	0.405	7.6958	0.000990108	0.00854305	Cerebellum	Cell-Cell Contact	NGL	Lrrc4b	Ptprf	NN-NN
BAM NN	Peri NN	SEMA4A_NRP1_PLXNA4	200	0.0190534	0.64	2.27165	0.00110511	0.00943571	Cerebellum	Cell-Cell Contact	SEMA4	Sema4a	NRP1_PLXNA4	NN-NN
BAM NN	Peri NN	OSM_LIFR_IL6ST	200	0.0680638	0.79	2.08848	0.00113499	0.00966673	Cerebellum	Secreted Signaling	OSM	Osm	LIFR_IL6ST	NN-NN
Peri NN	BAM NN	CSF1_CSF1R	200	0.624665	0.865	2.84709	7.00522e-18	1.71944e-16	Cerebellum	Secreted Signaling	CSF	Csf1	Csf1r	NN-NN
Peri NN	BAM NN	BMP2_BMPR1A_BMPR2	200	0.13157	0.73	6.18544	8.12427e-15	1.79095e-13	Cerebellum	Secreted Signaling	BMP	Bmp2	BMPR1A_BMPR2	NN-NN
Peri NN	BAM NN	BMP2_BMPR1A_ACVR2A	200	0.0237288	0.73	6.21307	1.78867e-10	3.18994e-09	Cerebellum	Secreted Signaling	BMP	Bmp2	BMPR1A_ACVR2A	NN-NN
Peri NN	BAM NN	COL6A2_SDC4	200	0.172561	0.855	2.27596	2.25597e-09	3.75218e-08	Cerebellum	ECM-Receptor	COLLAGEN	Col6a2	Sdc4	NN-NN
Peri NN	BAM NN	MDK_NCL	200	0.153205	0.81	2.44789	3.45855e-09	5.67598e-08	Cerebellum	Secreted Signaling	MK	Mdk	Ncl	NN-NN
Peri NN	BAM NN	SEMA5B_PLXNA1	200	0.00735923	0.585	10.4191	5.37789e-09	8.70739e-08	Cerebellum	Cell-Cell Contact	SEMA5	Sema5b	Plxna1	NN-NN
Peri NN	BAM NN	MDK_SDC4	200	0.181986	0.81	2.3604	8.11752e-09	1.29711e-07	Cerebellum	Secreted Signaling	MK	Mdk	Sdc4	NN-NN
Peri NN	BAM NN	MDK_ITGA4_ITGB1	200	0.238463	0.8	2.45605	9.75389e-09	1.54908e-07	Cerebellum	Secreted Signaling	MK	Mdk	ITGA4_ITGB1	NN-NN
Peri NN	BAM NN	LGALS9_IGHM	200	0.0911169	0.79	2.39379	1.30716e-08	2.05759e-07	Cerebellum	Secreted Signaling	GALECTIN	Lgals9	Ighm	NN-NN
Peri NN	BAM NN	MDK_ITGA6_ITGB1	200	0.13254	0.805	2.84822	1.60262e-08	2.50564e-07	Cerebellum	Secreted Signaling	MK	Mdk	ITGA6_ITGB1	NN-NN
Peri NN	BAM NN	MDK_LRP1	200	0.126331	0.81	2.42814	7.42564e-08	1.10324e-06	Cerebellum	Secreted Signaling	MK	Mdk	Lrp1	NN-NN
Peri NN	BAM NN	ANGPTL4_SDC3	200	0.0715786	0.965	2.14307	9.7093e-08	1.42879e-06	Cerebellum	Secreted Signaling	ANGPTL	Angptl4	Sdc3	NN-NN
Peri NN	BAM NN	LGALS9_CD45	200	0.172684	0.8	2.13696	1.36599e-07	1.98222e-06	Cerebellum	Secreted Signaling	GALECTIN	Lgals9	Ptprc	NN-NN
Peri NN	BAM NN	BMP2_BMPR1A_ACVR2B	200	0.0119807	0.67	6.9102	1.76584e-07	2.53775e-06	Cerebellum	Secreted Signaling	BMP	Bmp2	BMPR1A_ACVR2B	NN-NN
Peri NN	BAM NN	COL6A2_ITGA9_ITGB1	200	0.162855	0.845	2.15764	6.31077e-07	8.61452e-06	Cerebellum	ECM-Receptor	COLLAGEN	Col6a2	ITGA9_ITGB1	NN-NN
Peri NN	BAM NN	FN1_ITGAV_ITGB1	200	0.0519885	0.765	2.91343	9.99084e-07	1.33613e-05	Cerebellum	ECM-Receptor	FN1	Fn1	ITGAV_ITGB1	NN-NN
Peri NN	BAM NN	COL6A1_SDC4	200	0.0435386	0.415	11.1712	1.09789e-06	1.46194e-05	Cerebellum	ECM-Receptor	COLLAGEN	Col6a1	Sdc4	NN-NN
Peri NN	BAM NN	FN1_ITGA4_ITGB1	200	0.157423	0.75	2.38844	1.31484e-06	1.7365e-05	Cerebellum	ECM-Receptor	FN1	Fn1	ITGA4_ITGB1	NN-NN
Peri NN	BAM NN	LAMA5_ITGA6_ITGB1	200	0.0764832	0.79	2.69459	1.35223e-06	1.78334e-05	Cerebellum	ECM-Receptor	LAMININ	Lama5	ITGA6_ITGB1	NN-NN
Peri NN	BAM NN	FN1_SDC4	200	0.115034	0.765	2.1911	1.43376e-06	1.88466e-05	Cerebellum	ECM-Receptor	FN1	Fn1	Sdc4	NN-NN
Peri NN	BAM NN	COL6A1_ITGA9_ITGB1	200	0.0416289	0.405	9.2477	3.81428e-06	4.77071e-05	Cerebellum	ECM-Receptor	COLLAGEN	Col6a1	ITGA9_ITGB1	NN-NN
Peri NN	BAM NN	LAMA5_ITGA9_ITGB1	200	0.0995086	0.79	2.30557	5.67937e-06	6.95166e-05	Cerebellum	ECM-Receptor	LAMININ	Lama5	ITGA9_ITGB1	NN-NN
Peri NN	BAM NN	TGFB3_ACVR1B_TGFBR2	200	0.0710368	0.82	2.44337	1.34729e-05	0.000157384	Cerebellum	Secreted Signaling	TGFb	Tgfb3	ACVR1B_TGFbR2	NN-NN
Peri NN	BAM NN	LAMA5_DAG1	200	0.0232206	0.795	2.30286	4.99401e-05	0.000539783	Cerebellum	ECM-Receptor	LAMININ	Lama5	Dag1	NN-NN
Peri NN	BAM NN	ANGPT2_ITGA5_ITGB1	200	0.0592667	0.84	5.58485	8.10793e-05	0.00084856	Cerebellum	Secreted Signaling	ANGPT	Angpt2	ITGA5_ITGB1	NN-NN
Peri NN	BAM NN	LAMA5_SV2A	200	0.00691353	0.7	3.1503	0.000177179	0.00175775	Cerebellum	ECM-Receptor	LAMININ	Lama5	Sv2a	NN-NN
Peri NN	BAM NN	TNFSF13_TNFRSF13B	200	0.0174973	0.62	2.19039	0.00109664	0.00937038	Cerebellum	Secreted Signaling	APRIL	Tnfsf13	Tnfrsf13b	NN-NN
BAM NN	VLMC NN	SEMA3C_NRP1_PLXNA4	2046	0.0341308	0.731672	2.22745	4.45563e-05	0.000484646	Cerebellum	Secreted Signaling	SEMA3	Sema3c	NRP1_PLXNA4	NN-NN
BAM NN	VLMC NN	WNT4_FZD10_LRP6	2046	0.0161996	0.491202	2.44074	4.67005e-05	0.000507095	Cerebellum	Secreted Signaling	WNT	Wnt4	FZD10_LRP6	NN-NN
BAM NN	VLMC NN	WNT4_FZD10_LRP5	2046	0.0074016	0.488759	2.56204	0.00037938	0.00355876	Cerebellum	Secreted Signaling	WNT	Wnt4	FZD10_LRP5	NN-NN
Bergmann NN	CB Granule Glut	JAM3_JAM2	140407	0.0185042	0.416753	3.8303	0	0	Cerebellum	Cell-Cell Contact	JAM	Jam3	Jam2	NN-neuron
Bergmann NN	CB Granule Glut	PSAP_GPR37L1	140407	0.590449	0.633423	3.68358	0	0	Cerebellum	Secreted Signaling	PSAP	Psap	Gpr37l1	NN-neuron
Bergmann NN	CB Granule Glut	JAM2_JAM2	140407	0.0844204	0.416888	3.43093	0	0	Cerebellum	Cell-Cell Contact	JAM	Jam2	Jam2	NN-neuron
Bergmann NN	CB Granule Glut	COL9A2_SDC4	140407	0.0212313	0.454465	3.39147	0	0	Cerebellum	ECM-Receptor	COLLAGEN	Col9a2	Sdc4	NN-neuron
Bergmann NN	CB Granule Glut	THBS3_SDC4	140407	0.0246086	0.454785	3.35664	0	0	Cerebellum	ECM-Receptor	THBS	Thbs3	Sdc4	NN-neuron
Bergmann NN	CB Granule Glut	COL4A1_SDC4	140407	0.0102675	0.447877	3.28011	0	0	Cerebellum	ECM-Receptor	COLLAGEN	Col4a1	Sdc4	NN-neuron
Bergmann NN	CB Granule Glut	ANGPTL4_SDC4	140407	0.00553924	0.422949	3.22549	0	0	Cerebellum	Secreted Signaling	ANGPTL	Angptl4	Sdc4	NN-neuron
Bergmann NN	CB Granule Glut	THBS1_SDC4	140407	0.00694706	0.425029	3.15134	0	0	Cerebellum	ECM-Receptor	THBS	Thbs1	Sdc4	NN-neuron
Bergmann NN	CB Granule Glut	COL1A2_SDC4	140407	0.0434647	0.454814	3.14615	0	0	Cerebellum	ECM-Receptor	COLLAGEN	Col1a2	Sdc4	NN-neuron
Bergmann NN	CB Granule Glut	TNC_SDC4	140407	0.165748	0.4545	3.0884	0	0	Cerebellum	ECM-Receptor	TENASCIN	Tnc	Sdc4	NN-neuron
Bergmann NN	CB Granule Glut	COL9A3_SDC4	140407	0.109404	0.454507	3.08569	0	0	Cerebellum	ECM-Receptor	COLLAGEN	Col9a3	Sdc4	NN-neuron
Bergmann NN	CB Granule Glut	COL2A1_SDC4	140407	0.0137345	0.453389	3.08257	0	0	Cerebellum	ECM-Receptor	COLLAGEN	Col2a1	Sdc4	NN-neuron
Bergmann NN	CB Granule Glut	MDK_SDC4	140407	0.0791122	0.454842	3.02622	0	0	Cerebellum	Secreted Signaling	MK	Mdk	Sdc4	NN-neuron
Bergmann NN	CB Granule Glut	COL4A2_SDC4	140407	0.013714	0.453467	2.9232	0	0	Cerebellum	ECM-Receptor	COLLAGEN	Col4a2	Sdc4	NN-neuron
Bergmann NN	CB Granule Glut	PTN_SDC4	140407	0.304224	0.454842	2.81086	0	0	Cerebellum	Secreted Signaling	PTN	Ptn	Sdc4	NN-neuron
Bergmann NN	CB Granule Glut	MDK_PTPRZ1	140407	0.280379	0.821925	2.80087	0	0	Cerebellum	Secreted Signaling	MK	Mdk	Ptprz1	NN-neuron
Bergmann NN	CB Granule Glut	COL4A5_SDC4	140407	0.00951473	0.441837	2.65551	0	0	Cerebellum	ECM-Receptor	COLLAGEN	Col4a5	Sdc4	NN-neuron
Bergmann NN	CB Granule Glut	TNR_SDC4	140407	0.0318319	0.4547	2.64411	0	0	Cerebellum	ECM-Receptor	TENASCIN	Tnr	Sdc4	NN-neuron
Bergmann NN	CB Granule Glut	PTN_PTPRZ1	140407	0.834968	0.821932	2.05907	0	0	Cerebellum	Secreted Signaling	PTN	Ptn	Ptprz1	NN-neuron
CB Granule Glut	Bergmann NN	GDF10_ACVR1B_ACVR2A	140407	0.0117442	0.408705	6.67532	0	0	Cerebellum	Secreted Signaling	GDF	Gdf10	ACVR1B_ACVR2A	NN-neuron
CB Granule Glut	Bergmann NN	JAM2_JAM3	140407	0.0185042	0.416753	3.71618	0	0	Cerebellum	Cell-Cell Contact	JAM	Jam2	Jam3	NN-neuron
CB Granule Glut	Bergmann NN	JAM2_ITGAV_ITGB1	140407	0.0767357	0.416917	3.64467	0	0	Cerebellum	Cell-Cell Contact	JAM	Jam2	ITGAV_ITGB1	NN-neuron
CB Granule Glut	Bergmann NN	LAMA2_ITGA7_ITGB1	140407	0.00586096	0.42599	3.2246	0	0	Cerebellum	ECM-Receptor	LAMININ	Lama2	ITGA7_ITGB1	NN-neuron
CB Granule Glut	Bergmann NN	LAMA2_CD44	140407	0.012465	0.450319	2.69603	0	0	Cerebellum	ECM-Receptor	LAMININ	Lama2	Cd44	NN-neuron
CB Granule Glut	Bergmann NN	LAMA2_SV2A	140407	0.00952928	0.440007	2.67096	0	0	Cerebellum	ECM-Receptor	LAMININ	Lama2	Sv2a	NN-neuron
CB Granule Glut	Bergmann NN	LAMA2_ITGA6_ITGB1	140407	0.0635492	0.452492	2.6529	0	0	Cerebellum	ECM-Receptor	LAMININ	Lama2	ITGA6_ITGB1	NN-neuron
CB Granule Glut	Bergmann NN	LAMA2_SV2B	140407	0.0613812	0.452577	2.57953	0	0	Cerebellum	ECM-Receptor	LAMININ	Lama2	Sv2b	NN-neuron
CB Granule Glut	Bergmann NN	LAMA2_DAG1	140407	0.149624	0.452577	2.2529	0	0	Cerebellum	ECM-Receptor	LAMININ	Lama2	Dag1	NN-neuron
CB Granule Glut	Bergmann NN	LAMA2_ITGAV_ITGB8	140407	0.21623	0.452563	2.08627	0	0	Cerebellum	ECM-Receptor	LAMININ	Lama2	ITGAV_ITGB8	NN-neuron
CB PLI Gly-Gaba	Bergmann NN	BTC_ERBB4	4183	0.126467	0.409276	2.09471	7.00649e-45	3.09715e-43	Cerebellum	Secreted Signaling	EGF	Btc	Erbb4	NN-neuron
CB PLI Gly-Gaba	Bergmann NN	BTC_EGFR	4183	0.0647798	0.409276	2.13783	3.32891e-39	1.34964e-37	Cerebellum	Secreted Signaling	EGF	Btc	Egfr	NN-neuron
CB PLI Gly-Gaba	Bergmann NN	BTC_ERBB2_ERBB4	4183	0.0333288	0.405451	2.43565	1.34355e-33	4.92789e-32	Cerebellum	Secreted Signaling	EGF	Btc	ERBB2_ERBB4	NN-neuron
CB PLI Gly-Gaba	Bergmann NN	BTC_EGFR_ERBB2	4183	0.0158673	0.405451	2.45926	2.87944e-28	9.45429e-27	Cerebellum	Secreted Signaling	EGF	Btc	EGFR_ERBB2	NN-neuron
CB PLI Gly-Gaba	Bergmann NN	EDN1_EDNRA	4183	0.0091162	0.435812	2.06899	1.99266e-17	4.80944e-16	Cerebellum	Secreted Signaling	EDN	Edn1	Ednra	NN-neuron
Bergmann NN	CBX Golgi Gly-Gaba	COL9A3_ITGA1_ITGB1	840	0.14061	0.738095	2.03838	2.62235e-19	6.74348e-18	Cerebellum	ECM-Receptor	COLLAGEN	Col9a3	ITGA1_ITGB1	NN-neuron
Bergmann NN	CBX Golgi Gly-Gaba	WNT3_FZD6_LRP5	840	0.00643286	0.828571	2.12217	1.21093e-17	2.94328e-16	Cerebellum	Secreted Signaling	WNT	Wnt3	FZD6_LRP5	NN-neuron
Bergmann NN	CBX Golgi Gly-Gaba	LAMC1_ITGA1_ITGB1	840	0.0367805	0.738095	2.33529	1.27885e-17	3.10581e-16	Cerebellum	ECM-Receptor	LAMININ	Lamc1	ITGA1_ITGB1	NN-neuron
Bergmann NN	CBX Golgi Gly-Gaba	COL9A2_ITGA1_ITGB1	840	0.0263981	0.738095	2.408	9.66628e-17	2.27636e-15	Cerebellum	ECM-Receptor	COLLAGEN	Col9a2	ITGA1_ITGB1	NN-neuron
Bergmann NN	CBX Golgi Gly-Gaba	COL1A2_ITGA1_ITGB1	840	0.0550313	0.738095	2.19045	1.49879e-15	3.39017e-14	Cerebellum	ECM-Receptor	COLLAGEN	Col1a2	ITGA1_ITGB1	NN-neuron
Bergmann NN	CBX Golgi Gly-Gaba	WNT3_FZD1_LRP5	840	0.0208857	0.864286	2.17183	1.55102e-15	3.50645e-14	Cerebellum	Secreted Signaling	WNT	Wnt3	FZD1_LRP5	NN-neuron
Bergmann NN	CBX Golgi Gly-Gaba	JAG1_NOTCH4	840	0.00638503	0.594048	2.81616	2.22438e-14	4.8162e-13	Cerebellum	Cell-Cell Contact	NOTCH	Jag1	Notch4	NN-neuron
Bergmann NN	CBX Golgi Gly-Gaba	COL4A1_ITGA1_ITGB1	840	0.0125741	0.732143	2.27876	8.45577e-13	1.70572e-11	Cerebellum	ECM-Receptor	COLLAGEN	Col4a1	ITGA1_ITGB1	NN-neuron
Bergmann NN	CBX Golgi Gly-Gaba	COL2A1_ITGA1_ITGB1	840	0.0162793	0.734524	2.13035	9.60875e-12	1.8402e-10	Cerebellum	ECM-Receptor	COLLAGEN	Col2a1	ITGA1_ITGB1	NN-neuron
Bergmann NN	CBX Golgi Gly-Gaba	CD46_JAG1	840	0.0299743	0.589286	2.14396	3.40028e-11	6.32376e-10	Cerebellum	Cell-Cell Contact	CD46	Cd46	Jag1	NN-neuron
Bergmann NN	CBX Golgi Gly-Gaba	COL4A2_ITGA1_ITGB1	840	0.0174285	0.735714	2.21805	2.26367e-10	4.00838e-09	Cerebellum	ECM-Receptor	COLLAGEN	Col4a2	ITGA1_ITGB1	NN-neuron
Bergmann NN	CBX Golgi Gly-Gaba	LAMB2_ITGA1_ITGB1	840	0.00893594	0.704762	2.07146	2.6668e-10	4.70201e-09	Cerebellum	ECM-Receptor	LAMININ	Lamb2	ITGA1_ITGB1	NN-neuron
Bergmann NN	CBX Golgi Gly-Gaba	WNT9A_FZD1_LRP5	840	0.000926065	0.428571	2.96847	1.84876e-09	3.09225e-08	Cerebellum	Secreted Signaling	WNT	Wnt9a	FZD1_LRP5	NN-neuron
Bergmann NN	CBX Golgi Gly-Gaba	WNT3_FZD4_LRP5	840	0.0215572	0.865476	2.58813	4.37094e-09	7.12251e-08	Cerebellum	Secreted Signaling	WNT	Wnt3	FZD4_LRP5	NN-neuron
Bergmann NN	CBX Golgi Gly-Gaba	WNT9A_FZD6_LRP5	840	0.000278666	0.410714	2.75165	7.33506e-09	1.17556e-07	Cerebellum	Secreted Signaling	WNT	Wnt9a	FZD6_LRP5	NN-neuron
Bergmann NN	CBX Golgi Gly-Gaba	ICOSL_CTLA4	840	0.0100995	0.44881	2.54623	2.99874e-08	4.59663e-07	Cerebellum	Cell-Cell Contact	ICOS	Icosl	Ctla4	NN-neuron
Bergmann NN	CBX Golgi Gly-Gaba	LAMA4_ITGA1_ITGB1	840	0.00325063	0.566667	2.10628	7.97797e-08	1.18175e-06	Cerebellum	ECM-Receptor	LAMININ	Lama4	ITGA1_ITGB1	NN-neuron
Bergmann NN	CBX Golgi Gly-Gaba	COL4A1_ITGA2_ITGB1	840	0.00656977	0.580952	2.10592	9.05032e-08	1.33499e-06	Cerebellum	ECM-Receptor	COLLAGEN	Col4a1	ITGA2_ITGB1	NN-neuron
Bergmann NN	CBX Golgi Gly-Gaba	WNT9A_FZD4_LRP5	840	0.000841286	0.42619	3.35656	1.22463e-07	1.78486e-06	Cerebellum	Secreted Signaling	WNT	Wnt9a	FZD4_LRP5	NN-neuron
Bergmann NN	CBX Golgi Gly-Gaba	SEMA7A_ITGB1_ITGA1	840	0.00333625	0.441667	3.96804	4.12886e-07	5.73346e-06	Cerebellum	Cell-Cell Contact	SEMA7	Sema7a	ITGB1_ITGA1	NN-neuron
Bergmann NN	CBX Golgi Gly-Gaba	WNT9A_FZD3_LRP5	840	0.00781064	0.428571	2.49941	7.39826e-07	1.0033e-05	Cerebellum	Secreted Signaling	WNT	Wnt9a	FZD3_LRP5	NN-neuron
Bergmann NN	CBX Golgi Gly-Gaba	WNT2B_FZD1_LRP5	840	0.00082133	0.444048	2.49799	2.7926e-06	3.55337e-05	Cerebellum	Secreted Signaling	WNT	Wnt2b	FZD1_LRP5	NN-neuron
Bergmann NN	CBX Golgi Gly-Gaba	WNT7B_FZD4_LRP5	840	0.0141583	0.865476	2.46439	5.77211e-06	7.05643e-05	Cerebellum	Secreted Signaling	WNT	Wnt7b	FZD4_LRP5	NN-neuron
Bergmann NN	CBX Golgi Gly-Gaba	WNT6_FZD4_LRP5	840	0.0105573	0.859524	2.81583	7.6013e-05	0.000798636	Cerebellum	Secreted Signaling	WNT	Wnt6	FZD4_LRP5	NN-neuron
Bergmann NN	CBX Golgi Gly-Gaba	WNT2B_FZD6_LRP5	840	0.000243941	0.428571	2.00129	8.42709e-05	0.000879759	Cerebellum	Secreted Signaling	WNT	Wnt2b	FZD6_LRP5	NN-neuron
Bergmann NN	CBX Golgi Gly-Gaba	WNT2B_FZD3_LRP5	840	0.00850488	0.445238	2.29957	0.000118327	0.00120846	Cerebellum	Secreted Signaling	WNT	Wnt2b	FZD3_LRP5	NN-neuron
Bergmann NN	CBX Golgi Gly-Gaba	WNT2B_FZD4_LRP5	840	0.000996886	0.442857	3.13801	0.000162207	0.0016211	Cerebellum	Secreted Signaling	WNT	Wnt2b	FZD4_LRP5	NN-neuron
Bergmann NN	CBX Golgi Gly-Gaba	WNT9B_FZD4_LRP5	840	0.000661866	0.425	2.10009	0.000178286	0.00176816	Cerebellum	Secreted Signaling	WNT	Wnt9b	FZD4_LRP5	NN-neuron
CBX Golgi Gly-Gaba	Bergmann NN	LAMA3_DAG1	840	0.314352	0.829762	2.8213	7.00649e-45	3.09715e-43	Cerebellum	ECM-Receptor	LAMININ	Lama3	Dag1	NN-neuron
CBX Golgi Gly-Gaba	Bergmann NN	LAMA3_ITGAV_ITGB8	840	0.478557	0.829762	2.74157	3.50325e-44	1.53372e-42	Cerebellum	ECM-Receptor	LAMININ	Lama3	ITGAV_ITGB8	NN-neuron
CBX Golgi Gly-Gaba	Bergmann NN	LAMA3_SV2B	840	0.123534	0.829762	3.06298	8.2785e-36	3.15418e-34	Cerebellum	ECM-Receptor	LAMININ	Lama3	Sv2b	NN-neuron
CBX Golgi Gly-Gaba	Bergmann NN	LAMA3_ITGA6_ITGB1	840	0.139124	0.829762	3.40554	2.112e-35	8.00166e-34	Cerebellum	ECM-Receptor	LAMININ	Lama3	ITGA6_ITGB1	NN-neuron
CBX Golgi Gly-Gaba	Bergmann NN	LAMA3_CD44	840	0.0272601	0.825	3.76251	1.99387e-23	5.80289e-22	Cerebellum	ECM-Receptor	LAMININ	Lama3	Cd44	NN-neuron
CBX Golgi Gly-Gaba	Bergmann NN	LAMA3_SV2A	840	0.0212222	0.809524	3.80571	9.56789e-21	2.57703e-19	Cerebellum	ECM-Receptor	LAMININ	Lama3	Sv2a	NN-neuron
CBX Golgi Gly-Gaba	Bergmann NN	LAMA3_ITGA7_ITGB1	840	0.0122556	0.778571	4.08821	4.99268e-19	1.27144e-17	Cerebellum	ECM-Receptor	LAMININ	Lama3	ITGA7_ITGB1	NN-neuron
CBX Golgi Gly-Gaba	Bergmann NN	FGF20_FGFR2	840	0.196899	0.460714	2.28843	2.12495e-18	5.3026e-17	Cerebellum	Secreted Signaling	FGF	Fgf20	Fgfr2	NN-neuron
CBX Golgi Gly-Gaba	Bergmann NN	NTF3_NTRK2	840	0.133798	0.511905	2.43978	5.39363e-18	1.32882e-16	Cerebellum	Secreted Signaling	NT	Ntf3	Ntrk2	NN-neuron
CBX Golgi Gly-Gaba	Bergmann NN	FGF20_FGFR3	840	0.112099	0.460714	2.40643	6.73573e-18	1.65384e-16	Cerebellum	Secreted Signaling	FGF	Fgf20	Fgfr3	NN-neuron
CBX Golgi Gly-Gaba	Bergmann NN	FGF20_FGFR1	840	0.0793543	0.460714	2.37222	3.965e-17	9.47655e-16	Cerebellum	Secreted Signaling	FGF	Fgf20	Fgfr1	NN-neuron
CBX Golgi Gly-Gaba	Bergmann NN	NTF3_NTRK3	840	0.103352	0.511905	2.52746	4.61438e-17	1.09967e-15	Cerebellum	Secreted Signaling	NT	Ntf3	Ntrk3	NN-neuron
CBX Golgi Gly-Gaba	Bergmann NN	BMP8B_BMPR1B_BMPR2	840	0.125878	0.55119	2.22977	1.41531e-15	3.20598e-14	Cerebellum	Secreted Signaling	BMP	Bmp8b	BMPR1B_BMPR2	NN-neuron
CBX Golgi Gly-Gaba	Bergmann NN	BMP8B_BMPR1A_BMPR2	840	0.115177	0.55119	2.21577	3.05001e-15	6.82348e-14	Cerebellum	Secreted Signaling	BMP	Bmp8b	BMPR1A_BMPR2	NN-neuron
CBX Golgi Gly-Gaba	Bergmann NN	FN1_SDC4	840	0.0676446	0.40119	3.08756	9.45643e-14	1.99295e-12	Cerebellum	ECM-Receptor	FN1	Fn1	Sdc4	NN-neuron
CBX Golgi Gly-Gaba	Bergmann NN	FN1_ITGAV_ITGB8	840	0.080962	0.40119	3.53218	1.12459e-13	2.36137e-12	Cerebellum	ECM-Receptor	FN1	Fn1	ITGAV_ITGB8	NN-neuron
CBX Golgi Gly-Gaba	Bergmann NN	WNT8B_FZD1_LRP6	840	0.102875	0.441667	2.1437	5.40245e-11	9.93893e-10	Cerebellum	Secreted Signaling	WNT	Wnt8b	FZD1_LRP6	NN-neuron
CBX Golgi Gly-Gaba	Bergmann NN	BMP8B_BMPR1B_ACVR2B	840	0.0159001	0.545238	2.4671	1.23121e-10	2.21789e-09	Cerebellum	Secreted Signaling	BMP	Bmp8b	BMPR1B_ACVR2B	NN-neuron
CBX Golgi Gly-Gaba	Bergmann NN	BMP8B_BMPR1A_ACVR2A	840	0.0367433	0.55119	2.10256	1.69967e-10	3.03541e-09	Cerebellum	Secreted Signaling	BMP	Bmp8b	BMPR1A_ACVR2A	NN-neuron
CBX Golgi Gly-Gaba	Bergmann NN	BMP8B_BMPR1B_ACVR2A	840	0.0399331	0.55119	2.09738	2.16945e-10	3.84774e-09	Cerebellum	Secreted Signaling	BMP	Bmp8b	BMPR1B_ACVR2A	NN-neuron
CBX Golgi Gly-Gaba	Bergmann NN	LAMA3_ITGA2_ITGB1	840	0.00486007	0.529762	3.28474	3.88654e-10	6.78607e-09	Cerebellum	ECM-Receptor	LAMININ	Lama3	ITGA2_ITGB1	NN-neuron
CBX Golgi Gly-Gaba	Bergmann NN	BMP8B_BMPR1A_ACVR2B	840	0.0146871	0.545238	2.44422	5.64059e-10	9.75116e-09	Cerebellum	Secreted Signaling	BMP	Bmp8b	BMPR1A_ACVR2B	NN-neuron
CBX Golgi Gly-Gaba	Bergmann NN	BMP8B_ACVR1_BMPR2	840	0.0257544	0.55119	2.02597	8.70232e-10	1.48562e-08	Cerebellum	Secreted Signaling	BMP	Bmp8b	ACVR1_BMPR2	NN-neuron
CBX Golgi Gly-Gaba	Bergmann NN	CALCB_CALCRL	840	0.00666079	0.405952	2.09199	1.6138e-09	2.70933e-08	Cerebellum	Secreted Signaling	CALCR	Calcb	Calcrl	NN-neuron
CBX Golgi Gly-Gaba	Bergmann NN	WNT8B_FZD3_LRP6	840	0.033967	0.441667	2.29583	7.04243e-09	1.13105e-07	Cerebellum	Secreted Signaling	WNT	Wnt8b	FZD3_LRP6	NN-neuron
CBX Golgi Gly-Gaba	Bergmann NN	FN1_ITGAV_ITGB1	840	0.0299671	0.40119	3.38005	7.66309e-09	1.22661e-07	Cerebellum	ECM-Receptor	FN1	Fn1	ITGAV_ITGB1	NN-neuron
CBX Golgi Gly-Gaba	Bergmann NN	BMP8B_ACVR1_ACVR2B	840	0.00273927	0.545238	2.12946	4.13389e-08	6.2683e-07	Cerebellum	Secreted Signaling	BMP	Bmp8b	ACVR1_ACVR2B	NN-neuron
CBX Golgi Gly-Gaba	Bergmann NN	WNT8B_FZD4_LRP6	840	0.00399089	0.429762	2.76813	2.41813e-07	3.43557e-06	Cerebellum	Secreted Signaling	WNT	Wnt8b	FZD4_LRP6	NN-neuron
CBX Golgi Gly-Gaba	Bergmann NN	WNT8B_FZD1_LRP5	840	0.0179826	0.438095	2.2934	5.82068e-07	7.97193e-06	Cerebellum	Secreted Signaling	WNT	Wnt8b	FZD1_LRP5	NN-neuron
CBX Golgi Gly-Gaba	Bergmann NN	COL4A2_ITGA10_ITGB1	840	0.00705337	0.633333	2.04373	1.07322e-06	1.43096e-05	Cerebellum	ECM-Receptor	COLLAGEN	Col4a2	ITGA10_ITGB1	NN-neuron
CBX Golgi Gly-Gaba	Bergmann NN	WNT8B_FZD4_LRP5	840	0.000571127	0.42619	2.85322	3.73988e-06	4.68239e-05	Cerebellum	Secreted Signaling	WNT	Wnt8b	FZD4_LRP5	NN-neuron
CBX Golgi Gly-Gaba	Bergmann NN	WNT8B_FZD6_LRP6	840	0.00917488	0.441667	2.28498	4.81397e-06	5.94389e-05	Cerebellum	Secreted Signaling	WNT	Wnt8b	FZD6_LRP6	NN-neuron
CBX Golgi Gly-Gaba	Bergmann NN	WNT8B_FZD3_LRP5	840	0.00520582	0.438095	2.30502	1.14063e-05	0.000134494	Cerebellum	Secreted Signaling	WNT	Wnt8b	FZD3_LRP5	NN-neuron
CBX Golgi Gly-Gaba	Bergmann NN	WNT8B_FZD6_LRP5	840	0.001186	0.438095	2.11162	0.00017086	0.00169997	Cerebellum	Secreted Signaling	WNT	Wnt8b	FZD6_LRP5	NN-neuron
Bergmann NN	CBX MLI Megf11 Gaba	WNT6_FZD1_LRP6	27608	0.0327191	0.674044	4.04673	0	0	Cerebellum	Secreted Signaling	WNT	Wnt6	FZD1_LRP6	NN-neuron
Bergmann NN	CBX MLI Megf11 Gaba	WNT7B_FZD1_LRP6	27608	0.0472668	0.67542	3.89027	0	0	Cerebellum	Secreted Signaling	WNT	Wnt7b	FZD1_LRP6	NN-neuron
Bergmann NN	CBX MLI Megf11 Gaba	EFNB1_EPHA4	27608	0.0855477	0.811649	3.87601	0	0	Cerebellum	Cell-Cell Contact	EPHB	Efnb1	Epha4	NN-neuron
Bergmann NN	CBX MLI Megf11 Gaba	LAMA4_ITGA6_ITGB1	27608	0.00293809	0.504709	3.82247	0	0	Cerebellum	ECM-Receptor	LAMININ	Lama4	ITGA6_ITGB1	NN-neuron
Bergmann NN	CBX MLI Megf11 Gaba	WNT3_FZD1_LRP6	27608	0.0652622	0.674732	3.74139	0	0	Cerebellum	Secreted Signaling	WNT	Wnt3	FZD1_LRP6	NN-neuron
Bergmann NN	CBX MLI Megf11 Gaba	EFNA5_EPHA4	27608	0.0520533	0.558244	3.72245	0	0	Cerebellum	Cell-Cell Contact	EPHA	Efna5	Epha4	NN-neuron
Bergmann NN	CBX MLI Megf11 Gaba	LAMB2_ITGA6_ITGB1	27608	0.00779077	0.641952	3.71282	0	0	Cerebellum	ECM-Receptor	LAMININ	Lamb2	ITGA6_ITGB1	NN-neuron
Bergmann NN	CBX MLI Megf11 Gaba	WNT7A_FZD1_LRP6	27608	0.0178481	0.655969	3.70632	0	0	Cerebellum	Secreted Signaling	WNT	Wnt7a	FZD1_LRP6	NN-neuron
Bergmann NN	CBX MLI Megf11 Gaba	EFNA2_EPHA4	27608	0.178367	0.929803	3.61831	0	0	Cerebellum	Cell-Cell Contact	EPHA	Efna2	Epha4	NN-neuron
Bergmann NN	CBX MLI Megf11 Gaba	LAMC1_ITGA6_ITGB1	27608	0.0301827	0.661873	3.49138	0	0	Cerebellum	ECM-Receptor	LAMININ	Lamc1	ITGA6_ITGB1	NN-neuron
Bergmann NN	CBX MLI Megf11 Gaba	PSAP_GPR37L1	27608	0.328523	0.470154	3.48065	0	0	Cerebellum	Secreted Signaling	PSAP	Psap	Gpr37l1	NN-neuron
Bergmann NN	CBX MLI Megf11 Gaba	MDK_ITGA6_ITGB1	27608	0.0824786	0.661873	3.36627	0	0	Cerebellum	Secreted Signaling	MK	Mdk	ITGA6_ITGB1	NN-neuron
Bergmann NN	CBX MLI Megf11 Gaba	WNT5A_FZD1	27608	0.00940763	0.633838	3.29698	0	0	Cerebellum	Secreted Signaling	ncWNT	Wnt5a	Fzd1	NN-neuron
Bergmann NN	CBX MLI Megf11 Gaba	WNT5B_FZD1	27608	0.00437691	0.507679	3.28935	0	0	Cerebellum	Secreted Signaling	ncWNT	Wnt5b	Fzd1	NN-neuron
Bergmann NN	CBX MLI Megf11 Gaba	TGFB3_ACVR1_TGFBR1	27608	0.0115343	0.727724	3.24776	0	0	Cerebellum	Secreted Signaling	TGFb	Tgfb3	ACVR1_TGFbR	NN-neuron
Bergmann NN	CBX MLI Megf11 Gaba	LRRC4_NTNG2	27608	0.0130347	0.425456	3.23154	0	0	Cerebellum	Cell-Cell Contact	NGL	Lrrc4	Ntng2	NN-neuron
Bergmann NN	CBX MLI Megf11 Gaba	GDF11_TGFBR1_ACVR2A	27608	0.0210506	0.759454	3.16006	0	0	Cerebellum	Secreted Signaling	GDF	Gdf11	TGFBR1_ACVR2A	NN-neuron
Bergmann NN	CBX MLI Megf11 Gaba	TGFB2_ACVR1_TGFBR1	27608	0.00448686	0.42187	3.07092	0	0	Cerebellum	Secreted Signaling	TGFb	Tgfb2	ACVR1_TGFbR	NN-neuron
Bergmann NN	CBX MLI Megf11 Gaba	GDF11_TGFBR1_ACVR2B	27608	0.00314235	0.709613	2.98536	0	0	Cerebellum	Secreted Signaling	GDF	Gdf11	TGFBR1_ACVR2B	NN-neuron
Bergmann NN	CBX MLI Megf11 Gaba	EFNB3_EPHA4	27608	0.0494146	0.623298	2.97266	0	0	Cerebellum	Cell-Cell Contact	EPHB	Efnb3	Epha4	NN-neuron
Bergmann NN	CBX MLI Megf11 Gaba	LAMA2_ITGA6_ITGB1	27608	0.527189	0.661873	2.96994	0	0	Cerebellum	ECM-Receptor	LAMININ	Lama2	ITGA6_ITGB1	NN-neuron
Bergmann NN	CBX MLI Megf11 Gaba	EFNB2_EPHA4	27608	1.16101	0.983012	2.83078	0	0	Cerebellum	Cell-Cell Contact	EPHB	Efnb2	Epha4	NN-neuron
Bergmann NN	CBX MLI Megf11 Gaba	ANGPTL4_SDC3	27608	0.00481665	0.556831	2.44434	0	0	Cerebellum	Secreted Signaling	ANGPTL	Angptl4	Sdc3	NN-neuron
Bergmann NN	CBX MLI Megf11 Gaba	WNT6_FZD4_LRP6	27608	0.0277163	0.678571	2.34513	0	0	Cerebellum	Secreted Signaling	WNT	Wnt6	FZD4_LRP6	NN-neuron
Bergmann NN	CBX MLI Megf11 Gaba	WNT7B_FZD4_LRP6	27608	0.0409151	0.679767	2.30571	0	0	Cerebellum	Secreted Signaling	WNT	Wnt7b	FZD4_LRP6	NN-neuron
Bergmann NN	CBX MLI Megf11 Gaba	SEMA3C_NRP2_PLXNA1	27608	0.0857527	0.947769	2.29384	0	0	Cerebellum	Secreted Signaling	SEMA3	Sema3c	NRP2_PLXNA1	NN-neuron
Bergmann NN	CBX MLI Megf11 Gaba	MDK_ALK	27608	0.149188	0.720516	2.27804	0	0	Cerebellum	Secreted Signaling	MK	Mdk	Alk	NN-neuron
Bergmann NN	CBX MLI Megf11 Gaba	WNT3_FZD4_LRP6	27608	0.057476	0.679332	2.25186	0	0	Cerebellum	Secreted Signaling	WNT	Wnt3	FZD4_LRP6	NN-neuron
Bergmann NN	CBX MLI Megf11 Gaba	LRRC4C_NTNG1	27608	0.271095	0.978231	2.23896	0	0	Cerebellum	Cell-Cell Contact	NGL	Lrrc4c	Ntng1	NN-neuron
Bergmann NN	CBX MLI Megf11 Gaba	MDK_ITGA4_ITGB1	27608	0.0537323	0.580013	2.22484	0	0	Cerebellum	Secreted Signaling	MK	Mdk	ITGA4_ITGB1	NN-neuron
Bergmann NN	CBX MLI Megf11 Gaba	PTN_ALK	27608	0.558834	0.720516	2.19976	0	0	Cerebellum	Secreted Signaling	PTN	Ptn	Alk	NN-neuron
Bergmann NN	CBX MLI Megf11 Gaba	PTN_SDC3	27608	0.319674	0.598377	2.1799	0	0	Cerebellum	Secreted Signaling	PTN	Ptn	Sdc3	NN-neuron
Bergmann NN	CBX MLI Megf11 Gaba	CTF1_LIFR_IL6ST	27608	0.0402074	0.648254	2.17948	0	0	Cerebellum	Secreted Signaling	LIFR	Ctf1	LIFR_IL6ST	NN-neuron
Bergmann NN	CBX MLI Megf11 Gaba	WNT9B_FZD8_LRP6	27608	0.00435998	0.407527	2.10549	0	0	Cerebellum	Secreted Signaling	WNT	Wnt9b	FZD8_LRP6	NN-neuron
Bergmann NN	CBX MLI Megf11 Gaba	WNT7A_FZD4_LRP6	27608	0.014747	0.660099	2.09238	0	0	Cerebellum	Secreted Signaling	WNT	Wnt7a	FZD4_LRP6	NN-neuron
Bergmann NN	CBX MLI Megf11 Gaba	JAM3_F11R	27608	0.0207197	0.548609	2.06367	0	0	Cerebellum	Cell-Cell Contact	JAM	Jam3	F11r	NN-neuron
Bergmann NN	CBX MLI Megf11 Gaba	JAM2_F11R	27608	0.098775	0.548863	2.00953	0	0	Cerebellum	Cell-Cell Contact	JAM	Jam2	F11r	NN-neuron
CBX MLI Megf11 Gaba	Bergmann NN	WNT3_FZD5_LRP5	27608	0.00169133	0.483374	3.5957	0	0	Cerebellum	Secreted Signaling	WNT	Wnt3	FZD5_LRP5	NN-neuron
CBX MLI Megf11 Gaba	Bergmann NN	WNT3_FZD8_LRP6	27608	0.0106181	0.432737	3.55101	0	0	Cerebellum	Secreted Signaling	WNT	Wnt3	FZD8_LRP6	NN-neuron
CBX MLI Megf11 Gaba	Bergmann NN	WNT3_FZD5_LRP6	27608	0.0135517	0.488156	3.54852	0	0	Cerebellum	Secreted Signaling	WNT	Wnt3	FZD5_LRP6	NN-neuron
CBX MLI Megf11 Gaba	Bergmann NN	WNT3_FZD8_LRP5	27608	0.00162477	0.428934	3.42242	0	0	Cerebellum	Secreted Signaling	WNT	Wnt3	FZD8_LRP5	NN-neuron
CBX MLI Megf11 Gaba	Bergmann NN	SEMA7A_ITGB1_ITGA1	27608	0.0292181	0.54937	3.33408	0	0	Cerebellum	Cell-Cell Contact	SEMA7	Sema7a	ITGB1_ITGA1	NN-neuron
CBX MLI Megf11 Gaba	Bergmann NN	WNT3_FZD4_LRP5	27608	0.00813565	0.877318	3.29786	0	0	Cerebellum	Secreted Signaling	WNT	Wnt3	FZD4_LRP5	NN-neuron
CBX MLI Megf11 Gaba	Bergmann NN	WNT3_FZD6_LRP5	27608	0.0192814	0.917596	3.22639	0	0	Cerebellum	Secreted Signaling	WNT	Wnt3	FZD6_LRP5	NN-neuron
CBX MLI Megf11 Gaba	Bergmann NN	WNT3_FZD4_LRP6	27608	0.0544125	0.885033	3.21782	0	0	Cerebellum	Secreted Signaling	WNT	Wnt3	FZD4_LRP6	NN-neuron
CBX MLI Megf11 Gaba	Bergmann NN	WNT3_FZD3_LRP5	27608	0.0787199	0.918067	3.21024	0	0	Cerebellum	Secreted Signaling	WNT	Wnt3	FZD3_LRP5	NN-neuron
CBX MLI Megf11 Gaba	Bergmann NN	WNT3_FZD6_LRP6	27608	0.122764	0.925312	3.11874	0	0	Cerebellum	Secreted Signaling	WNT	Wnt3	FZD6_LRP6	NN-neuron
CBX MLI Megf11 Gaba	Bergmann NN	SEMA7A_PLXNC1	27608	0.0326567	0.646334	3.04592	0	0	Cerebellum	Cell-Cell Contact	SEMA7	Sema7a	Plxnc1	NN-neuron
CBX MLI Megf11 Gaba	Bergmann NN	WNT3_FZD9_LRP6	27608	0.00826194	0.499855	3.03967	0	0	Cerebellum	Secreted Signaling	WNT	Wnt3	FZD9_LRP6	NN-neuron
CBX MLI Megf11 Gaba	Bergmann NN	WNT3_FZD1_LRP5	27608	0.238738	0.917995	3.01028	0	0	Cerebellum	Secreted Signaling	WNT	Wnt3	FZD1_LRP5	NN-neuron
CBX MLI Megf11 Gaba	Bergmann NN	WNT3_FZD3_LRP6	27608	0.400621	0.92571	2.96683	0	0	Cerebellum	Secreted Signaling	WNT	Wnt3	FZD3_LRP6	NN-neuron
CBX MLI Megf11 Gaba	Bergmann NN	WNT3_FZD9_LRP5	27608	0.00139073	0.495038	2.92619	0	0	Cerebellum	Secreted Signaling	WNT	Wnt3	FZD9_LRP5	NN-neuron
CBX MLI Megf11 Gaba	Bergmann NN	COL9A2_ITGAV_ITGB8	27608	0.156924	0.402275	2.91953	0	0	Cerebellum	ECM-Receptor	COLLAGEN	Col9a2	ITGAV_ITGB8	NN-neuron
CBX MLI Megf11 Gaba	Bergmann NN	COL9A2_SDC4	27608	0.144304	0.402347	2.68392	0	0	Cerebellum	ECM-Receptor	COLLAGEN	Col9a2	Sdc4	NN-neuron
CBX MLI Megf11 Gaba	Bergmann NN	WNT3_FZD1_LRP6	27608	0.92985	0.925601	2.63673	0	0	Cerebellum	Secreted Signaling	WNT	Wnt3	FZD1_LRP6	NN-neuron
CBX MLI Megf11 Gaba	Bergmann NN	TGFB3_ACVR1_TGFBR1	27608	0.0214174	0.82726	2.49729	0	0	Cerebellum	Secreted Signaling	TGFb	Tgfb3	ACVR1_TGFbR	NN-neuron
CBX MLI Megf11 Gaba	Bergmann NN	TGFB3_ACVR1B_TGFBR2	27608	0.00198245	0.670313	2.47565	0	0	Cerebellum	Secreted Signaling	TGFb	Tgfb3	ACVR1B_TGFbR2	NN-neuron
CBX MLI Megf11 Gaba	Bergmann NN	TGFB3_ACVR1C_TGFBR2	27608	0.000741393	0.600043	2.30209	0	0	Cerebellum	Secreted Signaling	TGFb	Tgfb3	ACVR1C_TGFbR2	NN-neuron
CBX MLI Megf11 Gaba	Bergmann NN	LAMB3_ITGA3_ITGB1	27608	0.00742518	0.487178	2.21976	0	0	Cerebellum	ECM-Receptor	LAMININ	Lamb3	ITGA3_ITGB1	NN-neuron
CBX MLI Megf11 Gaba	Bergmann NN	LAMB3_ITGA7_ITGB1	27608	0.0306535	0.925384	2.16122	0	0	Cerebellum	ECM-Receptor	LAMININ	Lamb3	ITGA7_ITGB1	NN-neuron
CBX MLI Megf11 Gaba	Bergmann NN	LAMB3_ITGA2_ITGB1	27608	0.0132288	0.648544	2.14081	0	0	Cerebellum	ECM-Receptor	LAMININ	Lamb3	ITGA2_ITGB1	NN-neuron
CBX MLI Megf11 Gaba	Bergmann NN	F11R_JAM3	27608	0.0207197	0.548609	2.08532	0	0	Cerebellum	Cell-Cell Contact	JAM	F11r	Jam3	NN-neuron
CBX MLI Megf11 Gaba	Bergmann NN	F11R_JAM2	27608	0.098775	0.548863	2.03963	0	0	Cerebellum	Cell-Cell Contact	JAM	F11r	Jam2	NN-neuron
CBX MLI Megf11 Gaba	Bergmann NN	LAMB3_CD44	27608	0.0659586	0.977434	2.02828	0	0	Cerebellum	ECM-Receptor	LAMININ	Lamb3	Cd44	NN-neuron
CBX MLI Megf11 Gaba	Bergmann NN	ITGA4_ITGB1_VCAM1	27608	0.017643	0.579578	2.0134	0	0	Cerebellum	Cell-Cell Contact	VCAM	ITGA4_ITGB1	Vcam1	NN-neuron
CBX MLI Megf11 Gaba	Bergmann NN	LAMB3_ITGA6_ITGB1	27608	0.324458	0.982252	2.00586	0	0	Cerebellum	ECM-Receptor	LAMININ	Lamb3	ITGA6_ITGB1	NN-neuron
CBX MLI Megf11 Gaba	Bergmann NN	LAMB3_ITGA1_ITGB1	27608	0.0123942	0.545313	2.28826	8.12753e-44	3.53994e-42	Cerebellum	ECM-Receptor	LAMININ	Lamb3	ITGA1_ITGB1	NN-neuron
CBX MLI Megf11 Gaba	Bergmann NN	TGFB3_TGFBR1_TGFBR2	27608	0.00295626	0.663721	2.58114	1.38587e-32	4.97969e-31	Cerebellum	Secreted Signaling	TGFb	Tgfb3	TGFbR1_R2	NN-neuron
Bergmann NN	CBX Purkinje Gaba	WNT6_FZD8_LRP5	15454	0.00294115	0.647664	2.0237	0	0	Cerebellum	Secreted Signaling	WNT	Wnt6	FZD8_LRP5	NN-neuron
Bergmann NN	Endo NN	NFASC_CNTN1_CNTNAP1	13417	0.0791063	0.805173	2.21492	0	0	Cerebellum	Cell-Cell Contact	CNTN	Nfasc	CNTN1_CNTNAP1	NN-NN
CB Granule Glut	CB PLI Gly-Gaba	EFNA2_EPHA3	12702	0.0306808	0.612345	3.90847	0	0	Cerebellum	Cell-Cell Contact	EPHA	Efna2	Epha3	neuron-neuron
CB Granule Glut	CB PLI Gly-Gaba	EFNA1_EPHA3	12702	0.0189517	0.466619	3.46762	1.26117e-44	5.55006e-43	Cerebellum	Cell-Cell Contact	EPHA	Efna1	Epha3	neuron-neuron
CB Granule Glut	CB PLI Gly-Gaba	EFNA5_EPHA3	12702	0.0360649	0.433003	3.47021	3.22299e-44	1.41165e-42	Cerebellum	Cell-Cell Contact	EPHA	Efna5	Epha3	neuron-neuron
CB Granule Glut	CB PLI Gly-Gaba	PTPRM_PTPRM	12702	0.0504318	0.444339	2.12222	2.83767e-24	8.45948e-23	Cerebellum	Cell-Cell Contact	PTPRM	Ptprm	Ptprm	neuron-neuron
CB Granule Glut	CB PLI Gly-Gaba	PTN_ALK	12702	0.019369	0.413872	2.06381	3.10826e-19	7.97575e-18	Cerebellum	Secreted Signaling	PTN	Ptn	Alk	neuron-neuron
CB PLI Gly-Gaba	CB Granule Glut	EFNA5_EPHA8	12702	0.030789	0.742009	2.07141	0	0	Cerebellum	Cell-Cell Contact	EPHA	Efna5	Epha8	neuron-neuron
CB PLI Gly-Gaba	CB Granule Glut	RELN_ITGA3_ITGB1	12702	0.0112102	0.803889	2.01352	0	0	Cerebellum	ECM-Receptor	RELN	Reln	ITGA3_ITGB1	neuron-neuron
CB PLI Gly-Gaba	CB Granule Glut	WNT3_FZD1_LRP6	12702	0.00290357	0.449772	2.01985	4.07079e-33	1.47793e-31	Cerebellum	Secreted Signaling	WNT	Wnt3	FZD1_LRP6	neuron-neuron
CB Granule Glut	CBX Golgi Gly-Gaba	EFNA5_EPHA5	10482	0.0648413	0.46556	3.25672	5.74354e-33	2.0776e-31	Cerebellum	Cell-Cell Contact	EPHA	Efna5	Epha5	neuron-neuron
CB Granule Glut	CBX Golgi Gly-Gaba	PTN_SDC4	10482	0.0118551	0.512402	2.44139	1.85903e-27	5.999e-26	Cerebellum	Secreted Signaling	PTN	Ptn	Sdc4	neuron-neuron
CB Granule Glut	CBX Golgi Gly-Gaba	NRG1_ERBB2_ERBB4	10482	0.0103814	0.532341	2.63466	1.76141e-09	2.95014e-08	Cerebellum	Secreted Signaling	NRG	Nrg1	ERBB2_ERBB4	neuron-neuron
CBX Golgi Gly-Gaba	CB Granule Glut	THBS1_ITGA3_ITGB1	10482	0.00118998	0.495802	4.73383	0	0	Cerebellum	ECM-Receptor	THBS	Thbs1	ITGA3_ITGB1	neuron-neuron
CBX Golgi Gly-Gaba	CB Granule Glut	THBS1_CD47	10482	0.0403074	0.50353	4.46879	0	0	Cerebellum	ECM-Receptor	THBS	Thbs1	Cd47	neuron-neuron
CBX Golgi Gly-Gaba	CB Granule Glut	UCN2_CRHR1	10482	0.0181646	0.497329	3.13436	0	0	Cerebellum	Secreted Signaling	UCN	Ucn2	Crhr1	neuron-neuron
CBX Golgi Gly-Gaba	CB Granule Glut	SEMA3C_NRP2_PLXNA4	10482	0.0104395	0.668766	2.2218	7.68497e-19	1.94669e-17	Cerebellum	Secreted Signaling	SEMA3	Sema3c	NRP2_PLXNA4	neuron-neuron
CB Granule Glut	CBX Purkinje Gaba	JAM2_F11R	30645	0.0176396	0.410932	3.29024	0	0	Cerebellum	Cell-Cell Contact	JAM	Jam2	F11r	neuron-neuron
CB Granule Glut	CBX Purkinje Gaba	LAMA2_CD44	30645	0.00658205	0.406135	3.01599	0	0	Cerebellum	ECM-Receptor	LAMININ	Lama2	Cd44	neuron-neuron
CB Granule Glut	CBX Purkinje Gaba	WNT2B_FZD8_LRP5	30645	0.000455025	0.436482	2.84231	0	0	Cerebellum	Secreted Signaling	WNT	Wnt2b	FZD8_LRP5	neuron-neuron
CB Granule Glut	CBX Purkinje Gaba	JAM2_ITGA3_ITGB1	30645	0.333184	0.412824	2.79682	0	0	Cerebellum	Cell-Cell Contact	JAM	Jam2	ITGA3_ITGB1	neuron-neuron
CB Granule Glut	CBX Purkinje Gaba	JAM2_JAM3	30645	0.0248853	0.41289	2.51493	0	0	Cerebellum	Cell-Cell Contact	JAM	Jam2	Jam3	neuron-neuron
CB Granule Glut	CBX Purkinje Gaba	WNT2B_FZD6_LRP5	30645	0.00102321	0.509741	2.42591	0	0	Cerebellum	Secreted Signaling	WNT	Wnt2b	FZD6_LRP5	neuron-neuron
CB Granule Glut	CBX Purkinje Gaba	WNT2B_FZD4_LRP5	30645	0.00662779	0.515386	2.24703	0	0	Cerebellum	Secreted Signaling	WNT	Wnt2b	FZD4_LRP5	neuron-neuron
CB Granule Glut	CBX Purkinje Gaba	WNT7A_FZD8_LRP5	30645	0.00407929	0.660303	2.1502	0	0	Cerebellum	Secreted Signaling	WNT	Wnt7a	FZD8_LRP5	neuron-neuron
CB Granule Glut	CBX Purkinje Gaba	GDF11_TGFBR1_ACVR2B	30645	0.0263453	0.578267	2.10346	0	0	Cerebellum	Secreted Signaling	GDF	Gdf11	TGFBR1_ACVR2B	neuron-neuron
CB Granule Glut	CBX Purkinje Gaba	WNT2B_FZD10_LRP5	30645	0.000663986	0.497765	2.04237	0	0	Cerebellum	Secreted Signaling	WNT	Wnt2b	FZD10_LRP5	neuron-neuron
CBX Purkinje Gaba	CB Granule Glut	COL4A6_SDC4	30645	0.0514316	0.428357	3.99532	0	0	Cerebellum	ECM-Receptor	COLLAGEN	Col4a6	Sdc4	neuron-neuron
CBX Purkinje Gaba	CB Granule Glut	COL4A1_SDC4	30645	0.0466766	0.435634	3.35481	0	0	Cerebellum	ECM-Receptor	COLLAGEN	Col4a1	Sdc4	neuron-neuron
CBX Purkinje Gaba	CB Granule Glut	COL4A2_SDC4	30645	0.0730044	0.434068	3.28772	0	0	Cerebellum	ECM-Receptor	COLLAGEN	Col4a2	Sdc4	neuron-neuron
CBX Purkinje Gaba	CB Granule Glut	F11R_JAM2	30645	0.0176396	0.410932	3.24638	0	0	Cerebellum	Cell-Cell Contact	JAM	F11r	Jam2	neuron-neuron
CBX Purkinje Gaba	CB Granule Glut	COL4A5_SDC4	30645	0.126083	0.443041	3.19282	0	0	Cerebellum	ECM-Receptor	COLLAGEN	Col4a5	Sdc4	neuron-neuron
CBX Purkinje Gaba	CB Granule Glut	PSAP_GPR37L1	30645	0.764504	0.636352	2.76833	0	0	Cerebellum	Secreted Signaling	PSAP	Psap	Gpr37l1	neuron-neuron
CBX Purkinje Gaba	CB Granule Glut	MDK_SDC4	30645	0.0643883	0.444673	2.64259	0	0	Cerebellum	Secreted Signaling	MK	Mdk	Sdc4	neuron-neuron
CBX Purkinje Gaba	CB Granule Glut	MDK_PTPRZ1	30645	0.241091	0.816903	2.56087	0	0	Cerebellum	Secreted Signaling	MK	Mdk	Ptprz1	neuron-neuron
CBX Purkinje Gaba	CB Granule Glut	COL4A6_ITGA2_ITGB1	30645	0.0145498	0.426334	2.50544	0	0	Cerebellum	ECM-Receptor	COLLAGEN	Col4a6	ITGA2_ITGB1	neuron-neuron
CBX Purkinje Gaba	CB Granule Glut	JAM3_JAM2	30645	0.0248853	0.41289	2.4835	0	0	Cerebellum	Cell-Cell Contact	JAM	Jam3	Jam2	neuron-neuron
CBX Purkinje Gaba	CB Granule Glut	WNT7A_FZD1_LRP6	30645	0.00205524	0.454756	2.19332	0	0	Cerebellum	Secreted Signaling	WNT	Wnt7a	FZD1_LRP6	neuron-neuron
CBX Purkinje Gaba	CB Granule Glut	COL4A2_ITGA2_ITGB1	30645	0.0190935	0.433219	2.11063	0	0	Cerebellum	ECM-Receptor	COLLAGEN	Col4a2	ITGA2_ITGB1	neuron-neuron
CBX Purkinje Gaba	CB Granule Glut	COL4A1_ITGA2_ITGB1	30645	0.0117306	0.435079	2.09301	0	0	Cerebellum	ECM-Receptor	COLLAGEN	Col4a1	ITGA2_ITGB1	neuron-neuron
CBX Purkinje Gaba	CB Granule Glut	COL4A5_ITGA2_ITGB1	30645	0.0336814	0.441867	2.08456	0	0	Cerebellum	ECM-Receptor	COLLAGEN	Col4a5	ITGA2_ITGB1	neuron-neuron
CBX Purkinje Gaba	CB Granule Glut	INHBABB_ACVR1B_ACVR2B	30645	0.022108	0.942046	2.05277	0	0	Cerebellum	Secreted Signaling	ACTIVIN	Activin AB	ACVR1B_ACVR2B	neuron-neuron
CBX Purkinje Gaba	CB Granule Glut	DLL1_NOTCH2	30645	0.00332215	0.405972	2.01649	0	0	Cerebellum	Cell-Cell Contact	NOTCH	Dll1	Notch2	neuron-neuron
CB Granule Glut	DCO Il22 Gly-Gaba	PTPRM_PTPRM	660	2.12378	0.977273	15.6241	0	0	Cerebellum	Cell-Cell Contact	PTPRM	Ptprm	Ptprm	neuron-neuron
CB Granule Glut	DCO Il22 Gly-Gaba	EFNA5_EPHA3	660	0.932131	0.989394	13.3481	0	0	Cerebellum	Cell-Cell Contact	EPHA	Efna5	Epha3	neuron-neuron
CB Granule Glut	DCO Il22 Gly-Gaba	EFNA5_EPHA8	660	0.807782	0.989394	12.8068	0	0	Cerebellum	Cell-Cell Contact	EPHA	Efna5	Epha8	neuron-neuron
CB Granule Glut	DCO Il22 Gly-Gaba	EFNA5_EPHA7	660	1.43606	0.989394	12.5545	0	0	Cerebellum	Cell-Cell Contact	EPHA	Efna5	Epha7	neuron-neuron
CB Granule Glut	DCO Il22 Gly-Gaba	CX3CL1_CX3CR1	660	0.194074	0.969697	10.8825	0	0	Cerebellum	Secreted Signaling	CX3C	Cx3cl1	Cx3cr1	neuron-neuron
CB Granule Glut	DCO Il22 Gly-Gaba	EFNA5_EPHA4	660	1.01824	0.989394	10.6247	0	0	Cerebellum	Cell-Cell Contact	EPHA	Efna5	Epha4	neuron-neuron
CB Granule Glut	DCO Il22 Gly-Gaba	EFNA5_EPHB2	660	1.21	0.989394	10.5488	0	0	Cerebellum	Cell-Cell Contact	EPHA	Efna5	Ephb2	neuron-neuron
CB Granule Glut	DCO Il22 Gly-Gaba	WNT3_FZD3_LRP6	660	0.703471	0.904545	9.81508	0	0	Cerebellum	Secreted Signaling	WNT	Wnt3	FZD3_LRP6	neuron-neuron
CB Granule Glut	DCO Il22 Gly-Gaba	EFNA5_EPHA5	660	2.90248	0.989394	7.46913	0	0	Cerebellum	Cell-Cell Contact	EPHA	Efna5	Epha5	neuron-neuron
CB Granule Glut	DCO Il22 Gly-Gaba	PTN_SDC2	660	0.535019	0.984848	6.4312	0	0	Cerebellum	Secreted Signaling	PTN	Ptn	Sdc2	neuron-neuron
CB Granule Glut	DCO Il22 Gly-Gaba	PTN_SDC3	660	0.317566	0.984848	4.6784	0	0	Cerebellum	Secreted Signaling	PTN	Ptn	Sdc3	neuron-neuron
CB Granule Glut	DCO Il22 Gly-Gaba	PTN_NCL	660	1.52237	0.984848	4.64463	0	0	Cerebellum	Secreted Signaling	PTN	Ptn	Ncl	neuron-neuron
CB Granule Glut	DCO Il22 Gly-Gaba	NRG1_ERBB4	660	4.70684	1	4.38437	0	0	Cerebellum	Secreted Signaling	NRG	Nrg1	Erbb4	neuron-neuron
CB Granule Glut	DCO Il22 Gly-Gaba	AGRN_DAG1	660	0.40394	0.981818	2.44694	0	0	Cerebellum	ECM-Receptor	AGRN	Agrn	Dag1	neuron-neuron
CB Granule Glut	DCO Il22 Gly-Gaba	ENHO_GPR19	660	0.640301	1	2.16769	0	0	Cerebellum	Secreted Signaling	ENHO	Enho	Gpr19	neuron-neuron
CB Granule Glut	DCO Il22 Gly-Gaba	WNT3_FZD4_LRP6	660	0.0497846	0.877273	10.4177	1.12104e-44	4.93705e-43	Cerebellum	Secreted Signaling	WNT	Wnt3	FZD4_LRP6	neuron-neuron
CB Granule Glut	DCO Il22 Gly-Gaba	PTN_SDC4	660	0.180984	0.812121	8.37191	1.96182e-43	8.49109e-42	Cerebellum	Secreted Signaling	PTN	Ptn	Sdc4	neuron-neuron
CB Granule Glut	DCO Il22 Gly-Gaba	WNT3_FZD1_LRP6	660	0.319362	0.856061	16.2545	5.72809e-40	2.35061e-38	Cerebellum	Secreted Signaling	WNT	Wnt3	FZD1_LRP6	neuron-neuron
CB Granule Glut	DCO Il22 Gly-Gaba	MDK_NCL	660	0.516576	0.910606	2.49992	4.81177e-39	1.94472e-37	Cerebellum	Secreted Signaling	MK	Mdk	Ncl	neuron-neuron
CB Granule Glut	DCO Il22 Gly-Gaba	SEMA3F_NRP2_PLXNA4	660	0.312116	0.818182	4.53081	1.48214e-36	5.72874e-35	Cerebellum	Secreted Signaling	SEMA3	Sema3f	NRP2_PLXNA4	neuron-neuron
CB Granule Glut	DCO Il22 Gly-Gaba	MDK_LRP1	660	0.327431	0.910606	2.62538	1.99146e-34	7.40872e-33	Cerebellum	Secreted Signaling	MK	Mdk	Lrp1	neuron-neuron
CB Granule Glut	DCO Il22 Gly-Gaba	PTN_PTPRZ1	660	0.504863	0.707576	2.99766	3.12091e-34	1.15859e-32	Cerebellum	Secreted Signaling	PTN	Ptn	Ptprz1	neuron-neuron
CB Granule Glut	DCO Il22 Gly-Gaba	WNT3_FZD10_LRP6	660	0.026586	0.65	7.31157	2.23472e-32	7.99584e-31	Cerebellum	Secreted Signaling	WNT	Wnt3	FZD10_LRP6	neuron-neuron
CB Granule Glut	DCO Il22 Gly-Gaba	JAG2_NOTCH3	660	0.0197993	0.830303	8.06527	5.5358e-28	1.80602e-26	Cerebellum	Cell-Cell Contact	NOTCH	Jag2	Notch3	neuron-neuron
CB Granule Glut	DCO Il22 Gly-Gaba	EFNA2_EPHA7	660	0.21454	0.943939	2.2704	5.91432e-26	1.84006e-24	Cerebellum	Cell-Cell Contact	EPHA	Efna2	Epha7	neuron-neuron
CB Granule Glut	DCO Il22 Gly-Gaba	MDK_SDC2	660	0.135732	0.910606	2.86029	1.33499e-25	4.10946e-24	Cerebellum	Secreted Signaling	MK	Mdk	Sdc2	neuron-neuron
CB Granule Glut	DCO Il22 Gly-Gaba	SEMA3F_NRP2_PLXNA2	660	0.180629	0.818182	4.08661	5.53879e-24	1.64015e-22	Cerebellum	Secreted Signaling	SEMA3	Sema3f	NRP2_PLXNA2	neuron-neuron
CB Granule Glut	DCO Il22 Gly-Gaba	TNR_SDC4	660	0.556183	0.822727	2.15129	1.62752e-23	4.74879e-22	Cerebellum	ECM-Receptor	TENASCIN	Tnr	Sdc4	neuron-neuron
CB Granule Glut	DCO Il22 Gly-Gaba	TGFA_EGFR	660	0.0356384	0.730303	5.8354	2.81102e-21	7.69563e-20	Cerebellum	Secreted Signaling	EGF	Tgfa	Egfr	neuron-neuron
CB Granule Glut	DCO Il22 Gly-Gaba	WNT3_FZD8_LRP6	660	0.0244692	0.706061	5.71671	3.95691e-21	1.07819e-19	Cerebellum	Secreted Signaling	WNT	Wnt3	FZD8_LRP6	neuron-neuron
CB Granule Glut	DCO Il22 Gly-Gaba	COL9A2_ITGA3_ITGB1	660	0.371489	0.907576	3.45131	4.34902e-21	1.18373e-19	Cerebellum	ECM-Receptor	COLLAGEN	Col9a2	ITGA3_ITGB1	neuron-neuron
CB Granule Glut	DCO Il22 Gly-Gaba	PTN_SDC1	660	0.0193013	0.486364	12.4606	1.016e-20	2.73355e-19	Cerebellum	Secreted Signaling	PTN	Ptn	Sdc1	neuron-neuron
CB Granule Glut	DCO Il22 Gly-Gaba	LAMC1_ITGA2_ITGB1	660	0.0637955	0.622727	3.147	8.51928e-19	2.15509e-17	Cerebellum	ECM-Receptor	LAMININ	Lamc1	ITGA2_ITGB1	neuron-neuron
CB Granule Glut	DCO Il22 Gly-Gaba	JAM3_JAM3	660	0.146255	0.992424	2.38766	6.97311e-18	1.7117e-16	Cerebellum	Cell-Cell Contact	JAM	Jam3	Jam3	neuron-neuron
CB Granule Glut	DCO Il22 Gly-Gaba	COL9A2_ITGA10_ITGB1	660	0.0448224	0.874242	2.93174	1.34506e-17	3.26392e-16	Cerebellum	ECM-Receptor	COLLAGEN	Col9a2	ITGA10_ITGB1	neuron-neuron
CB Granule Glut	DCO Il22 Gly-Gaba	SEMA3F_NRP2_PLXNA3	660	0.010376	0.818182	5.61011	4.53198e-17	1.08055e-15	Cerebellum	Secreted Signaling	SEMA3	Sema3f	NRP2_PLXNA3	neuron-neuron
CB Granule Glut	DCO Il22 Gly-Gaba	MDK_SDC4	660	0.0414548	0.754545	3.41895	7.47013e-17	1.76661e-15	Cerebellum	Secreted Signaling	MK	Mdk	Sdc4	neuron-neuron
CB Granule Glut	DCO Il22 Gly-Gaba	COL9A2_ITGA1_ITGB1	660	0.0967753	0.712121	4.82378	8.68888e-17	2.04944e-15	Cerebellum	ECM-Receptor	COLLAGEN	Col9a2	ITGA1_ITGB1	neuron-neuron
CB Granule Glut	DCO Il22 Gly-Gaba	WNT3_FZD3_LRP5	660	0.0254892	0.643939	5.85391	1.31073e-16	3.07038e-15	Cerebellum	Secreted Signaling	WNT	Wnt3	FZD3_LRP5	neuron-neuron
CB Granule Glut	DCO Il22 Gly-Gaba	MDK_ITGA4_ITGB1	660	0.0783955	0.772727	3.27072	2.96555e-16	6.86331e-15	Cerebellum	Secreted Signaling	MK	Mdk	ITGA4_ITGB1	neuron-neuron
CB Granule Glut	DCO Il22 Gly-Gaba	LAMC1_ITGA1_ITGB1	660	0.194803	0.777273	2.68509	4.2552e-16	9.79149e-15	Cerebellum	ECM-Receptor	LAMININ	Lamc1	ITGA1_ITGB1	neuron-neuron
CB Granule Glut	DCO Il22 Gly-Gaba	COL9A2_SDC4	660	0.032675	0.743939	3.64258	4.71231e-16	1.08282e-14	Cerebellum	ECM-Receptor	COLLAGEN	Col9a2	Sdc4	neuron-neuron
CB Granule Glut	DCO Il22 Gly-Gaba	COL9A2_ITGA2_ITGB1	660	0.0281046	0.563636	5.39737	2.46792e-15	5.54506e-14	Cerebellum	ECM-Receptor	COLLAGEN	Col9a2	ITGA2_ITGB1	neuron-neuron
CB Granule Glut	DCO Il22 Gly-Gaba	COL9A2_CD44	660	0.00425361	0.54697	4.22961	3.95088e-15	8.79777e-14	Cerebellum	ECM-Receptor	COLLAGEN	Col9a2	Cd44	neuron-neuron
CB Granule Glut	DCO Il22 Gly-Gaba	TNR_SDC1	660	0.080708	0.492424	3.10305	5.52685e-15	1.22538e-13	Cerebellum	ECM-Receptor	TENASCIN	Tnr	Sdc1	neuron-neuron
CB Granule Glut	DCO Il22 Gly-Gaba	MDK_ITGA6_ITGB1	660	0.0271646	0.795455	3.07914	6.25375e-15	1.38427e-13	Cerebellum	Secreted Signaling	MK	Mdk	ITGA6_ITGB1	neuron-neuron
CB Granule Glut	DCO Il22 Gly-Gaba	CLCF1_CNTFR_LIFR	660	0.108674	0.640909	5.40654	2.80927e-14	6.05433e-13	Cerebellum	Secreted Signaling	LIFR	Clcf1	CNTFR_LIFR	neuron-neuron
CB Granule Glut	DCO Il22 Gly-Gaba	WNT3_FZD1_LRP5	660	0.00846503	0.60303	12.9386	9.88917e-14	2.08164e-12	Cerebellum	Secreted Signaling	WNT	Wnt3	FZD1_LRP5	neuron-neuron
CB Granule Glut	DCO Il22 Gly-Gaba	LAMC1_CD44	660	0.00941596	0.587879	2.2712	1.3839e-12	2.76605e-11	Cerebellum	ECM-Receptor	LAMININ	Lamc1	Cd44	neuron-neuron
CB Granule Glut	DCO Il22 Gly-Gaba	LAMC1_ITGA7_ITGB1	660	0.10516	0.895455	2.11527	2.94312e-11	5.49595e-10	Cerebellum	ECM-Receptor	LAMININ	Lamc1	ITGA7_ITGB1	neuron-neuron
CB Granule Glut	DCO Il22 Gly-Gaba	SEMA3F_NRP2_PLXNA1	660	0.0302025	0.818182	3.93104	5.43383e-11	9.99418e-10	Cerebellum	Secreted Signaling	SEMA3	Sema3f	NRP2_PLXNA1	neuron-neuron
CB Granule Glut	DCO Il22 Gly-Gaba	TGFB2_ACVR1_TGFBR1	660	0.0749871	0.772727	2.16551	2.12352e-10	3.76899e-09	Cerebellum	Secreted Signaling	TGFb	Tgfb2	ACVR1_TGFbR	neuron-neuron
CB Granule Glut	DCO Il22 Gly-Gaba	POMC_OPRM1	660	0.0968252	0.598485	2.97217	3.12934e-10	5.49436e-09	Cerebellum	Secreted Signaling	OPIOID	Pomc	Oprm1	neuron-neuron
CB Granule Glut	DCO Il22 Gly-Gaba	JAM3_JAM2	660	0.00904064	0.413636	2.62062	7.85238e-10	1.34463e-08	Cerebellum	Cell-Cell Contact	JAM	Jam3	Jam2	neuron-neuron
CB Granule Glut	DCO Il22 Gly-Gaba	PTN_ALK	660	0.0371078	0.606061	2.69661	8.51306e-10	1.4544e-08	Cerebellum	Secreted Signaling	PTN	Ptn	Alk	neuron-neuron
CB Granule Glut	DCO Il22 Gly-Gaba	MDK_SDC1	660	0.00354726	0.454545	5.668	1.43853e-09	2.42221e-08	Cerebellum	Secreted Signaling	MK	Mdk	Sdc1	neuron-neuron
CB Granule Glut	DCO Il22 Gly-Gaba	WNT5B_FZD1	660	0.0655061	0.593939	2.96796	1.83364e-09	3.06764e-08	Cerebellum	Secreted Signaling	ncWNT	Wnt5b	Fzd1	neuron-neuron
CB Granule Glut	DCO Il22 Gly-Gaba	INHBA_ACVR1B_ACVR2A	660	0.0926168	0.45303	2.96732	3.77757e-09	6.1838e-08	Cerebellum	Secreted Signaling	ACTIVIN	Inhba	ACVR1B_ACVR2A	neuron-neuron
CB Granule Glut	DCO Il22 Gly-Gaba	JAM2_ITGA3_ITGB1	660	0.121258	0.442424	2.67695	2.58611e-07	3.66422e-06	Cerebellum	Cell-Cell Contact	JAM	Jam2	ITGA3_ITGB1	neuron-neuron
CB Granule Glut	DCO Il22 Gly-Gaba	COL9A2_ITGA11_ITGB1	660	0.00949102	0.521212	2.36971	9.1336e-07	1.22724e-05	Cerebellum	ECM-Receptor	COLLAGEN	Col9a2	ITGA11_ITGB1	neuron-neuron
CB Granule Glut	DCO Il22 Gly-Gaba	COL9A2_SDC1	660	0.00343331	0.45	4.2178	9.8722e-07	1.32134e-05	Cerebellum	ECM-Receptor	COLLAGEN	Col9a2	Sdc1	neuron-neuron
CB Granule Glut	DCO Il22 Gly-Gaba	JAM2_ITGAV_ITGB1	660	0.0680475	0.437879	2.34163	2.53257e-06	3.23806e-05	Cerebellum	Cell-Cell Contact	JAM	Jam2	ITGAV_ITGB1	neuron-neuron
CB Granule Glut	DCO Il22 Gly-Gaba	EFNB3_EPHB6	660	0.0110156	0.44697	2.06434	5.03414e-06	6.20051e-05	Cerebellum	Cell-Cell Contact	EPHB	Efnb3	Ephb6	neuron-neuron
CB Granule Glut	DCO Il22 Gly-Gaba	EGF_EGFR	660	0.00615149	0.548485	3.47618	7.10355e-06	8.59417e-05	Cerebellum	Secreted Signaling	EGF	Egf	Egfr	neuron-neuron
CB Granule Glut	DCO Il22 Gly-Gaba	INHB_ACVR1C_ACVR2B	660	0.00330038	0.412121	2.74289	7.80159e-06	9.39347e-05	Cerebellum	Secreted Signaling	ACTIVIN	Activin AB	ACVR1C_ACVR2B	neuron-neuron
CB Granule Glut	DCO Il22 Gly-Gaba	THBS3_ITGA3_ITGB1	660	0.116605	0.422727	2.31911	1.30005e-05	0.000152148	Cerebellum	ECM-Receptor	THBS	Thbs3	ITGA3_ITGB1	neuron-neuron
CB Granule Glut	DCO Il22 Gly-Gaba	INHBA_ACVR1B_ACVR2B	660	0.0183947	0.45303	2.35065	3.20971e-05	0.000356271	Cerebellum	Secreted Signaling	ACTIVIN	Inhba	ACVR1B_ACVR2B	neuron-neuron
CB Granule Glut	DCO Il22 Gly-Gaba	SEMA4A_NRP1_PLXNA3	660	0.00980827	0.530303	2.11762	6.95986e-05	0.000735934	Cerebellum	Cell-Cell Contact	SEMA4	Sema4a	NRP1_PLXNA3	neuron-neuron
CB Granule Glut	DCO Il22 Gly-Gaba	JAM2_JAM3	660	0.0171717	0.442424	2.18059	9.90701e-05	0.00102391	Cerebellum	Cell-Cell Contact	JAM	Jam2	Jam3	neuron-neuron
CB Granule Glut	DCO Il22 Gly-Gaba	INHABA_ACVR2A	660	0.00921443	0.45303	2.51823	0.000134162	0.00135798	Cerebellum	Secreted Signaling	ACTIVIN	Inhibin A	Acvr2a	neuron-neuron
CB Granule Glut	DCO Il22 Gly-Gaba	MAG_MAG	660	0.00483754	0.55	2.15185	0.000201704	0.00198276	Cerebellum	Cell-Cell Contact	MAG	Mag	Mag	neuron-neuron
CB Granule Glut	DCO Il22 Gly-Gaba	WNT3_FZD4_LRP5	660	0.0014701	0.624242	3.25763	0.00117503	0.00997358	Cerebellum	Secreted Signaling	WNT	Wnt3	FZD4_LRP5	neuron-neuron
DCO Il22 Gly-Gaba	CB Granule Glut	SEMA3B_NRP1_PLXNA4	660	0.432596	0.89697	101.846	0	0	Cerebellum	Secreted Signaling	SEMA3	Sema3b	NRP1_PLXNA4	neuron-neuron
DCO Il22 Gly-Gaba	CB Granule Glut	SEMA3C_NRP1_NRP2	660	0.169779	0.936364	97.999	0	0	Cerebellum	Secreted Signaling	SEMA3	Sema3c	NRP1_NRP2	neuron-neuron
DCO Il22 Gly-Gaba	CB Granule Glut	SEMA4A_NRP1_PLXNA4	660	0.806515	0.913636	83.2848	0	0	Cerebellum	Cell-Cell Contact	SEMA4	Sema4a	NRP1_PLXNA4	neuron-neuron
DCO Il22 Gly-Gaba	CB Granule Glut	SEMA3C_NRP1_PLXNA4	660	0.338285	0.936364	80.949	0	0	Cerebellum	Secreted Signaling	SEMA3	Sema3c	NRP1_PLXNA4	neuron-neuron
DCO Il22 Gly-Gaba	CB Granule Glut	SEMA3A_NRP1_PLXNA4	660	0.232087	0.809091	80.3125	0	0	Cerebellum	Secreted Signaling	SEMA3	Sema3a	NRP1_PLXNA4	neuron-neuron
DCO Il22 Gly-Gaba	CB Granule Glut	SEMA3C_NRP1_PLXNA3	660	0.0190787	0.874242	72.137	0	0	Cerebellum	Secreted Signaling	SEMA3	Sema3c	NRP1_PLXNA3	neuron-neuron
DCO Il22 Gly-Gaba	CB Granule Glut	SEMA3B_NRP1_PLXNA2	660	0.24753	0.89697	59.806	0	0	Cerebellum	Secreted Signaling	SEMA3	Sema3b	NRP1_PLXNA2	neuron-neuron
DCO Il22 Gly-Gaba	CB Granule Glut	SEMA3C_NRP1_PLXNA2	660	0.175811	0.936364	48.3616	0	0	Cerebellum	Secreted Signaling	SEMA3	Sema3c	NRP1_PLXNA2	neuron-neuron
DCO Il22 Gly-Gaba	CB Granule Glut	SEMA4A_NRP1_PLXNA2	660	0.529651	0.913636	46.2605	0	0	Cerebellum	Cell-Cell Contact	SEMA4	Sema4a	NRP1_PLXNA2	neuron-neuron
DCO Il22 Gly-Gaba	CB Granule Glut	SEMA3A_NRP1_PLXNA2	660	0.123287	0.809091	45.0929	0	0	Cerebellum	Secreted Signaling	SEMA3	Sema3a	NRP1_PLXNA2	neuron-neuron
DCO Il22 Gly-Gaba	CB Granule Glut	SEMA3C_NRP1_PLXNA1	660	0.0291807	0.922727	43.7858	0	0	Cerebellum	Secreted Signaling	SEMA3	Sema3c	NRP1_PLXNA1	neuron-neuron
DCO Il22 Gly-Gaba	CB Granule Glut	SEMA3B_NRP2_PLXNA4	660	0.525951	0.931818	32.2083	0	0	Cerebellum	Secreted Signaling	SEMA3	Sema3b	NRP2_PLXNA4	neuron-neuron
DCO Il22 Gly-Gaba	CB Granule Glut	SEMA3F_NRP2_PLXNA4	660	0.393539	0.989394	32.1183	0	0	Cerebellum	Secreted Signaling	SEMA3	Sema3f	NRP2_PLXNA4	neuron-neuron
DCO Il22 Gly-Gaba	CB Granule Glut	SEMA3C_NRP2_PLXNA4	660	0.418756	0.981818	21.1417	0	0	Cerebellum	Secreted Signaling	SEMA3	Sema3c	NRP2_PLXNA4	neuron-neuron
DCO Il22 Gly-Gaba	CB Granule Glut	SEMA3F_NRP2_PLXNA3	660	0.0245252	0.922727	14.6219	0	0	Cerebellum	Secreted Signaling	SEMA3	Sema3f	NRP2_PLXNA3	neuron-neuron
DCO Il22 Gly-Gaba	CB Granule Glut	SEMA3B_NRP2_PLXNA2	660	0.311937	0.931818	12.5892	0	0	Cerebellum	Secreted Signaling	SEMA3	Sema3b	NRP2_PLXNA2	neuron-neuron
DCO Il22 Gly-Gaba	CB Granule Glut	SEMA3F_NRP2_PLXNA1	660	0.0342319	0.974242	11.742	0	0	Cerebellum	Secreted Signaling	SEMA3	Sema3f	NRP2_PLXNA1	neuron-neuron
DCO Il22 Gly-Gaba	CB Granule Glut	SEMA3F_NRP2_PLXNA2	660	0.214137	0.989394	11.6861	0	0	Cerebellum	Secreted Signaling	SEMA3	Sema3f	NRP2_PLXNA2	neuron-neuron
DCO Il22 Gly-Gaba	CB Granule Glut	SEMA3C_NRP2_PLXNA3	660	0.0255914	0.916667	11.0577	0	0	Cerebellum	Secreted Signaling	SEMA3	Sema3c	NRP2_PLXNA3	neuron-neuron
DCO Il22 Gly-Gaba	CB Granule Glut	SEMA3C_NRP2_PLXNA1	660	0.0365713	0.966667	8.5366	0	0	Cerebellum	Secreted Signaling	SEMA3	Sema3c	NRP2_PLXNA1	neuron-neuron
DCO Il22 Gly-Gaba	CB Granule Glut	SEMA3C_NRP2_PLXNA2	660	0.227522	0.981818	8.17175	0	0	Cerebellum	Secreted Signaling	SEMA3	Sema3c	NRP2_PLXNA2	neuron-neuron
DCO Il22 Gly-Gaba	CB Granule Glut	EFNA3_EPHA5	660	0.528947	0.95	6.3832	0	0	Cerebellum	Cell-Cell Contact	EPHA	Efna3	Epha5	neuron-neuron
DCO Il22 Gly-Gaba	CB Granule Glut	EFNA2_EPHA5	660	0.251385	0.993939	5.30347	0	0	Cerebellum	Cell-Cell Contact	EPHA	Efna2	Epha5	neuron-neuron
DCO Il22 Gly-Gaba	CB Granule Glut	EFNA5_EPHA5	660	1.00608	0.993939	4.44714	0	0	Cerebellum	Cell-Cell Contact	EPHA	Efna5	Epha5	neuron-neuron
DCO Il22 Gly-Gaba	CB Granule Glut	SEMA6B_PLXNA4	660	1.3366	1	3.02499	0	0	Cerebellum	Cell-Cell Contact	SEMA6	Sema6b	Plxna4	neuron-neuron
[truncated: 46,239 more rows]
