# Supplementary material for: Molecularly defined and spatially resolved cell atlas of the whole mouse brain
Source: Nature. 2023 Dec 13;624(7991):343–54. doi: 10.1038/s41586-023-06808-9 (PMC10719103; doi:10.1038/s41586-023-06808-9)
Supplement: Supplementary file 7 — Upregulated genes in the predicted interacting cell-type pair. Each row is a gene that is significantly upregulated when cells from one subclass are proximal to a cell in another subclass. “subclass_gene_exp” column is the subclass that expresses the gene. “subclass_interacting” column is the subclass that is predicted to interact with the subclass that expresses the gene. “gene” column is the name of the gene. “proximal_mean” column is the mean expression in the cells that are proximal to a cell in the interacting subclass. “control_mean” column is the mean expression in the cells that are not proximal to a cell in the interacting subclass. “fold_change” column is the fold change of the “proximal_mean” over the “control_mean.” “pval” and “pval-adjusted” columns are the one-sided t-test p-values before and after the Benjamini-Hochberg multiple-hypothesis-testing correction. “region” column is the major brain region of the analysis. [file 41586_2023_6808_MOESM7_ESM.xlsx]

## Sheet: upregulated genes
subclass_gene_exp	subclass_interacting	gene	proximal_mean	control_mean	fold_change	pval	pval_adjusted	region
BAM NN	ABC NN	Cpne9	0.0276916	0.0105283	2.6302	0.000502673	0.00377058	Cerebellum
ABC NN	Endo NN	Slfn9	0.0147098	0.0047746	3.08084	0.000478883	0.00360872	Cerebellum
ABC NN	Endo NN	Gem	0.0190753	0.00908295	2.10012	0.000722186	0.00523306	Cerebellum
ABC NN	Endo NN	Ly6a	0.036282	0.0154093	2.35455	0.000865418	0.00615936	Cerebellum
Endo NN	ABC NN	S100a10	1.15908	0.505481	2.29302	4.26545e-40	2.37495e-38	Cerebellum
Endo NN	ABC NN	Cd9	0.855852	0.322004	2.65789	1.60967e-38	8.58668e-37	Cerebellum
Endo NN	ABC NN	Ptprj	4.01614	1.80133	2.22955	1.67165e-36	8.45254e-35	Cerebellum
Endo NN	ABC NN	Rasgrf2	0.441843	0.163081	2.70935	1.00331e-32	4.55253e-31	Cerebellum
Endo NN	ABC NN	Myof	1.84437	0.580254	3.17855	1.31497e-32	5.94771e-31	Cerebellum
Endo NN	ABC NN	Cp	4.47448	2.02619	2.20833	1.67514e-32	7.55051e-31	Cerebellum
Endo NN	ABC NN	Ptprr	2.62487	1.19172	2.20259	5.21038e-32	2.31315e-30	Cerebellum
Endo NN	ABC NN	Setbp1	0.627575	0.252266	2.48775	4.48523e-31	1.94088e-29	Cerebellum
Endo NN	ABC NN	Cfh	6.20663	1.99361	3.11325	1.82948e-30	7.76391e-29	Cerebellum
Endo NN	ABC NN	Kcnb1	0.351742	0.124708	2.82052	2.13061e-30	9.02287e-29	Cerebellum
Endo NN	ABC NN	Cysltr1	0.681453	0.151197	4.50706	6.38251e-30	2.66658e-28	Cerebellum
Endo NN	ABC NN	Vwf	7.5078	2.44993	3.06449	8.03574e-30	3.34655e-28	Cerebellum
Endo NN	ABC NN	Coro2a	1.84336	0.816571	2.25744	8.09436e-30	3.37006e-28	Cerebellum
Endo NN	ABC NN	Npas2	0.291935	0.106749	2.73477	1.78987e-29	7.37152e-28	Cerebellum
Endo NN	ABC NN	Pla2g4a	1.35439	0.480094	2.8211	3.44659e-29	1.40722e-27	Cerebellum
Endo NN	ABC NN	Vcam1	4.30805	1.10483	3.89928	4.31636e-29	1.75591e-27	Cerebellum
Endo NN	ABC NN	Gadd45g	1.43957	0.634991	2.26707	2.74582e-28	1.08762e-26	Cerebellum
Endo NN	ABC NN	Usp53	4.22166	2.01604	2.09403	4.72909e-28	1.85753e-26	Cerebellum
Endo NN	ABC NN	Cadps2	0.502768	0.222954	2.25503	8.05615e-28	3.13754e-26	Cerebellum
Endo NN	ABC NN	Nipal2	0.438773	0.198738	2.2078	1.04458e-27	4.05078e-26	Cerebellum
Endo NN	ABC NN	Dach2	0.359334	0.0666565	5.39083	1.24371e-27	4.80925e-26	Cerebellum
Endo NN	ABC NN	Ssbp2	0.523763	0.238166	2.19915	6.18811e-27	2.34184e-25	Cerebellum
Endo NN	ABC NN	Atf3	1.99068	0.825743	2.41077	1.41841e-26	5.30139e-25	Cerebellum
Endo NN	ABC NN	Ppfia2	0.667503	0.224755	2.96992	1.60138e-26	5.97451e-25	Cerebellum
Endo NN	ABC NN	Cpq	0.97837	0.460299	2.12551	2.08953e-26	7.76886e-25	Cerebellum
Endo NN	ABC NN	Fign	0.22746	0.0860152	2.64441	2.14812e-26	7.98336e-25	Cerebellum
Endo NN	ABC NN	Pknox2	0.54448	0.205612	2.6481	8.24869e-26	3.00866e-24	Cerebellum
Endo NN	ABC NN	Gngt2	0.481433	0.226285	2.12756	1.16789e-25	4.23385e-24	Cerebellum
Endo NN	ABC NN	Nr2f2	3.37834	1.16376	2.90295	3.58256e-25	1.27588e-23	Cerebellum
Endo NN	ABC NN	Slit2	0.287492	0.0960741	2.9924	3.6875e-25	1.31243e-23	Cerebellum
Endo NN	ABC NN	Slco2a1	0.192984	0.0807553	2.38973	8.75752e-25	3.07678e-23	Cerebellum
Endo NN	ABC NN	Gm5127	2.7661	0.5915	4.67643	1.09862e-24	3.8483e-23	Cerebellum
Endo NN	ABC NN	Sncaip	0.22705	0.0866859	2.61923	1.29451e-24	4.52081e-23	Cerebellum
Endo NN	ABC NN	Rbp1	0.987004	0.39972	2.46924	1.31029e-24	4.57411e-23	Cerebellum
Endo NN	ABC NN	Fmo1	1.32856	0.54894	2.42023	1.6954e-24	5.89084e-23	Cerebellum
Endo NN	ABC NN	Adgrg6	1.19758	0.241991	4.94885	3.76201e-24	1.29135e-22	Cerebellum
Endo NN	ABC NN	Samd5	0.387617	0.110369	3.512	3.79998e-24	1.30417e-22	Cerebellum
Endo NN	ABC NN	Nr4a1	1.86888	0.92278	2.02528	4.18605e-24	1.43439e-22	Cerebellum
Endo NN	ABC NN	Il1r1	8.77265	2.61126	3.35955	9.71568e-24	3.28609e-22	Cerebellum
Endo NN	ABC NN	Lama3	0.761035	0.37358	2.03714	9.95618e-24	3.36616e-22	Cerebellum
Endo NN	ABC NN	Col5a2	0.374366	0.107592	3.4795	1.79804e-23	6.01887e-22	Cerebellum
Endo NN	ABC NN	Nrp2	2.66178	0.841544	3.16297	2.4087e-23	8.0282e-22	Cerebellum
Endo NN	ABC NN	Prkca	0.226254	0.112414	2.01269	3.64896e-23	1.20859e-21	Cerebellum
Endo NN	ABC NN	Egr3	0.197402	0.0719013	2.74546	7.93591e-23	2.58882e-21	Cerebellum
Endo NN	ABC NN	Sfxn1	0.297303	0.134443	2.21137	1.07889e-22	3.50179e-21	Cerebellum
Endo NN	ABC NN	Nckap5	2.32856	0.7221	3.22471	1.22066e-22	3.95187e-21	Cerebellum
Endo NN	ABC NN	Ctsc	1.67905	0.642067	2.61506	1.87832e-22	6.04128e-21	Cerebellum
Endo NN	ABC NN	Csf1	0.979909	0.448138	2.18663	2.50687e-22	8.03228e-21	Cerebellum
Endo NN	ABC NN	Frmd5	7.29102	2.96376	2.46005	2.5763e-22	8.2501e-21	Cerebellum
Endo NN	ABC NN	Bmp2	0.148945	0.0240751	6.18667	2.99728e-22	9.58103e-21	Cerebellum
Endo NN	ABC NN	Fos	4.27832	1.9562	2.18706	3.32231e-22	1.06091e-20	Cerebellum
Endo NN	ABC NN	Wnt5a	1.78372	0.625492	2.85171	4.97174e-22	1.57723e-20	Cerebellum
Endo NN	ABC NN	Icam1	0.900327	0.333854	2.69677	5.60397e-22	1.77428e-20	Cerebellum
Endo NN	ABC NN	Klf8	0.143093	0.0613745	2.33148	3.1263e-21	9.60758e-20	Cerebellum
Endo NN	ABC NN	Col6a6	0.410961	0.0764555	5.37517	3.34132e-21	1.02562e-19	Cerebellum
Endo NN	ABC NN	Wdr17	0.0972648	0.0381421	2.55006	4.04967e-21	1.23916e-19	Cerebellum
Endo NN	ABC NN	Egr1	2.15698	1.01585	2.12333	4.7864e-21	1.46008e-19	Cerebellum
Endo NN	ABC NN	Kcnt2	0.141043	0.0356762	3.95342	1.13595e-20	3.41289e-19	Cerebellum
Endo NN	ABC NN	Fstl1	0.309885	0.114361	2.7097	1.14811e-20	3.44857e-19	Cerebellum
Endo NN	ABC NN	Flrt2	3.43083	1.48452	2.31107	1.26173e-20	3.78422e-19	Cerebellum
Endo NN	ABC NN	Sdk1	1.27029	0.504962	2.51561	1.49241e-20	4.46239e-19	Cerebellum
Endo NN	ABC NN	Scn4b	0.0845827	0.0287572	2.94127	5.90902e-20	1.72127e-18	Cerebellum
Endo NN	ABC NN	D630045J12Rik	0.0942622	0.0468924	2.01018	7.81767e-20	2.26752e-18	Cerebellum
Endo NN	ABC NN	Ldb2	0.60098	0.205908	2.91869	9.44904e-20	2.73006e-18	Cerebellum
Endo NN	ABC NN	Klf5	0.0536328	0.00892775	6.00743	2.6088e-19	7.4009e-18	Cerebellum
Endo NN	ABC NN	Anxa1	0.107786	0.0500101	2.15529	3.44478e-19	9.71996e-18	Cerebellum
Endo NN	ABC NN	Bicd1	0.135854	0.0664184	2.04542	3.6469e-19	1.02782e-17	Cerebellum
Endo NN	ABC NN	Rims2	0.345753	0.170232	2.03107	3.6885e-19	1.03931e-17	Cerebellum
Endo NN	ABC NN	Lrrc32	0.370292	0.162328	2.28113	5.59736e-19	1.56517e-17	Cerebellum
Endo NN	ABC NN	Gm16083	0.100825	0.0337745	2.98524	5.7842e-19	1.6164e-17	Cerebellum
Endo NN	ABC NN	Atp8b1	0.181521	0.0459459	3.95075	7.96676e-19	2.21247e-17	Cerebellum
Endo NN	ABC NN	Abcb1b	0.0785992	0.0333044	2.36003	1.03946e-18	2.87063e-17	Cerebellum
Endo NN	ABC NN	Lama1	0.153612	0.0417893	3.67588	1.48462e-18	4.06961e-17	Cerebellum
Endo NN	ABC NN	Slc38a5	1.53618	0.661656	2.32172	2.47327e-18	6.71634e-17	Cerebellum
Endo NN	ABC NN	Cmip	0.59383	0.248758	2.38718	2.66875e-18	7.23709e-17	Cerebellum
Endo NN	ABC NN	Vegfc	1.20614	0.491537	2.45382	3.03617e-18	8.21742e-17	Cerebellum
Endo NN	ABC NN	Nexmif	0.399062	0.147233	2.71042	3.21613e-18	8.69394e-17	Cerebellum
Endo NN	ABC NN	Tmem252	1.31038	0.492929	2.65835	5.63497e-18	1.50483e-16	Cerebellum
Endo NN	ABC NN	Pdzrn3	0.0659871	0.0185554	3.55622	1.54445e-17	4.04514e-16	Cerebellum
Endo NN	ABC NN	Rasd2	0.132796	0.0470346	2.82337	2.35823e-17	6.12927e-16	Cerebellum
Endo NN	ABC NN	Timp2	0.666026	0.256221	2.59942	3.3344e-17	8.61444e-16	Cerebellum
Endo NN	ABC NN	Pak1	0.329094	0.161012	2.04391	5.05379e-17	1.29537e-15	Cerebellum
Endo NN	ABC NN	Gpc4	0.125153	0.0617098	2.02809	1.06266e-16	2.67958e-15	Cerebellum
Endo NN	ABC NN	Aplnr	0.252945	0.109643	2.30699	1.83096e-16	4.56331e-15	Cerebellum
Endo NN	ABC NN	F5	0.311471	0.112062	2.77944	2.22034e-16	5.51243e-15	Cerebellum
Endo NN	ABC NN	Emp1	0.792051	0.361443	2.19136	2.53535e-16	6.2753e-15	Cerebellum
Endo NN	ABC NN	Socs3	0.395928	0.196444	2.01547	3.41597e-16	8.3964e-15	Cerebellum
Endo NN	ABC NN	Plcg2	0.292256	0.118795	2.46017	3.51033e-16	8.62324e-15	Cerebellum
Endo NN	ABC NN	Dipk1b	0.0858163	0.0367435	2.33555	3.8064e-16	9.32928e-15	Cerebellum
Endo NN	ABC NN	Fxyd6	0.426508	0.144	2.96187	3.85351e-16	9.44104e-15	Cerebellum
Endo NN	ABC NN	Ifi27l2a	0.685662	0.276139	2.48304	4.02875e-16	9.86185e-15	Cerebellum
Endo NN	ABC NN	B130024G19Rik	0.107863	0.0296065	3.64322	4.10629e-16	1.00477e-14	Cerebellum
Endo NN	ABC NN	Cped1	0.309285	0.132789	2.32915	5.95297e-16	1.44515e-14	Cerebellum
Endo NN	ABC NN	Nuak1	0.852504	0.370834	2.29889	7.19616e-16	1.73911e-14	Cerebellum
Endo NN	ABC NN	Abi3bp	0.0607186	0.023798	2.55141	8.5843e-16	2.06651e-14	Cerebellum
Endo NN	ABC NN	Gda	0.166516	0.0775792	2.1464	1.26341e-15	3.01747e-14	Cerebellum
Endo NN	ABC NN	Spint2	0.0761013	0.0227546	3.34444	2.03289e-15	4.80785e-14	Cerebellum
Endo NN	ABC NN	Ch25h	0.269744	0.0726895	3.71091	2.27222e-15	5.36148e-14	Cerebellum
Endo NN	ABC NN	Hook1	0.0556986	0.0249658	2.23099	2.436e-15	5.73991e-14	Cerebellum
Endo NN	ABC NN	Cnih3	0.0351007	0.0102985	3.40834	8.35386e-15	1.91209e-13	Cerebellum
Endo NN	ABC NN	Itga9	0.16407	0.0442889	3.70454	1.43117e-14	3.23429e-13	Cerebellum
Endo NN	ABC NN	Rgs16	0.143331	0.054077	2.65049	1.61681e-14	3.64368e-13	Cerebellum
Endo NN	ABC NN	Hdx	0.0566031	0.0269437	2.10079	3.02983e-14	6.72308e-13	Cerebellum
Endo NN	ABC NN	Ptgs2	1.24811	0.257773	4.84191	3.81768e-14	8.41569e-13	Cerebellum
Endo NN	ABC NN	Mir99ahg	0.365991	0.152539	2.39933	7.54085e-14	1.63558e-12	Cerebellum
Endo NN	ABC NN	Ptgs1	0.0411276	0.0113745	3.61578	7.88469e-14	1.70785e-12	Cerebellum
Endo NN	ABC NN	Prrx1	0.0571756	0.0231859	2.46596	8.82255e-14	1.9061e-12	Cerebellum
Endo NN	ABC NN	Ccnb1	0.0251362	0.00878343	2.86178	9.44455e-14	2.03724e-12	Cerebellum
Endo NN	ABC NN	Kcnh3	0.0201341	0.00648139	3.10645	1.3574e-13	2.90094e-12	Cerebellum
Endo NN	ABC NN	Gm17167	0.0302747	0.00824574	3.67156	1.50519e-13	3.20725e-12	Cerebellum
Endo NN	ABC NN	Cdh13	1.18249	0.491281	2.40695	3.78284e-13	7.86674e-12	Cerebellum
Endo NN	ABC NN	Sema3d	0.0342158	0.00819076	4.17736	4.50107e-13	9.31663e-12	Cerebellum
Endo NN	ABC NN	Lpl	0.132206	0.061262	2.15805	5.462e-13	1.1252e-11	Cerebellum
Endo NN	ABC NN	Cebpb	0.141695	0.0700727	2.02212	6.05772e-13	1.24423e-11	Cerebellum
Endo NN	ABC NN	Pcdh7	0.294826	0.146911	2.00684	6.13059e-13	1.25874e-11	Cerebellum
Endo NN	ABC NN	Fam71a	0.110129	0.0441108	2.49664	1.17863e-12	2.37792e-11	Cerebellum
Endo NN	ABC NN	Eda	0.0551036	0.0174773	3.15286	1.19916e-12	2.41803e-11	Cerebellum
Endo NN	ABC NN	Wipf3	0.0646564	0.0299139	2.16142	1.35432e-12	2.72096e-11	Cerebellum
Endo NN	ABC NN	Eln	2.63207	0.789878	3.33225	1.41466e-12	2.83864e-11	Cerebellum
Endo NN	ABC NN	Pcsk5	0.253163	0.0811171	3.12095	2.2504e-12	4.45594e-11	Cerebellum
Endo NN	ABC NN	Tox	0.0614288	0.0214181	2.86808	2.37409e-12	4.69357e-11	Cerebellum
Endo NN	ABC NN	Gper1	0.263462	0.119595	2.20296	2.87925e-12	5.65895e-11	Cerebellum
Endo NN	ABC NN	Mgp	5.91706	1.83156	3.23061	3.8318e-12	7.46211e-11	Cerebellum
Endo NN	ABC NN	Igfbp4	0.32377	0.0944923	3.42642	5.54598e-12	1.06782e-10	Cerebellum
Endo NN	ABC NN	Igfbp6	0.0282212	0.00696112	4.05412	5.82236e-12	1.11934e-10	Cerebellum
Endo NN	ABC NN	Cyp2e1	0.167322	0.0664222	2.51907	5.84448e-12	1.12345e-10	Cerebellum
Endo NN	ABC NN	Cxcl1	0.0872366	0.0364147	2.39564	6.19607e-12	1.18943e-10	Cerebellum
Endo NN	ABC NN	Atp2a3	0.374168	0.168862	2.21582	6.73218e-12	1.28969e-10	Cerebellum
Endo NN	ABC NN	Hectd2	0.030832	0.012598	2.44737	1.51238e-11	2.82555e-10	Cerebellum
Endo NN	ABC NN	Papss2	0.103379	0.0407115	2.53932	1.59466e-11	2.97437e-10	Cerebellum
Endo NN	ABC NN	Bmp6	0.163427	0.0424721	3.84786	2.1347e-11	3.94491e-10	Cerebellum
Endo NN	ABC NN	Specc1	0.313063	0.147644	2.12039	2.42838e-11	4.4682e-10	Cerebellum
Endo NN	ABC NN	Pdgfc	0.0360622	0.0116013	3.10846	3.46571e-11	6.30888e-10	Cerebellum
Endo NN	ABC NN	Vegfa	0.086688	0.0399287	2.17107	3.82341e-11	6.93537e-10	Cerebellum
Endo NN	ABC NN	Nrtn	0.0224572	0.00774196	2.90071	4.55077e-11	8.2123e-10	Cerebellum
Endo NN	ABC NN	Synpo	0.274821	0.113189	2.42797	5.05463e-11	9.09007e-10	Cerebellum
Endo NN	ABC NN	Wnt5b	0.149775	0.0715365	2.09369	6.18339e-11	1.10418e-09	Cerebellum
Endo NN	ABC NN	Pcdh18	0.0662142	0.0316005	2.09535	9.17911e-11	1.61832e-09	Cerebellum
Endo NN	ABC NN	Atp2b4	0.376598	0.185523	2.02993	1.10106e-10	1.93028e-09	Cerebellum
Endo NN	ABC NN	Col8a1	0.111685	0.0349861	3.19227	1.1656e-10	2.03941e-09	Cerebellum
Endo NN	ABC NN	Npy1r	0.046084	0.015604	2.95334	1.21198e-10	2.11807e-09	Cerebellum
Endo NN	ABC NN	Col11a1	0.0246247	0.00597407	4.12193	1.33594e-10	2.32688e-09	Cerebellum
Endo NN	ABC NN	Palld	0.0974481	0.0382874	2.54518	1.82745e-10	3.14554e-09	Cerebellum
Endo NN	ABC NN	Gsn	0.0645153	0.0213493	3.02189	2.17207e-10	3.71711e-09	Cerebellum
Endo NN	ABC NN	Gpr88	0.0200174	0.007444	2.68907	2.39642e-10	4.08661e-09	Cerebellum
Endo NN	ABC NN	Efna5	0.34367	0.10677	3.2188	2.70199e-10	4.58865e-09	Cerebellum
Endo NN	ABC NN	Unc5a	0.0299031	0.0134912	2.21648	2.90011e-10	4.91163e-09	Cerebellum
Endo NN	ABC NN	Nos1	0.50846	0.170055	2.98998	2.93267e-10	4.96543e-09	Cerebellum
Endo NN	ABC NN	Dusp14	0.0240442	0.0118808	2.0238	3.15388e-10	5.32654e-09	Cerebellum
Endo NN	ABC NN	Lcn2	0.603794	0.11378	5.30668	3.22701e-10	5.44476e-09	Cerebellum
Endo NN	ABC NN	Irs1	0.030931	0.0154309	2.00448	3.55955e-10	5.98675e-09	Cerebellum
Endo NN	ABC NN	Ssu2	0.042181	0.0136747	3.08461	5.60252e-10	9.27204e-09	Cerebellum
Endo NN	ABC NN	Epha10	0.0205648	0.00876964	2.345	9.38323e-10	1.52368e-08	Cerebellum
Endo NN	ABC NN	Zbtb7c	0.0412033	0.0142478	2.89192	1.11432e-09	1.79835e-08	Cerebellum
Endo NN	ABC NN	1700028E10Rik	0.040821	0.0149401	2.73231	1.30391e-09	2.0907e-08	Cerebellum
Endo NN	ABC NN	Clu	0.710775	0.293257	2.42373	1.6629e-09	2.64299e-08	Cerebellum
Endo NN	ABC NN	Slc39a14	0.0448294	0.0211921	2.11538	1.67389e-09	2.65978e-08	Cerebellum
Endo NN	ABC NN	Gm29514	0.0219215	0.00827018	2.65067	2.01377e-09	3.17616e-08	Cerebellum
Endo NN	ABC NN	Fbln5	0.922719	0.215736	4.27708	2.21016e-09	3.47504e-08	Cerebellum
Endo NN	ABC NN	Fhl1	0.131834	0.0585941	2.24995	2.84887e-09	4.43563e-08	Cerebellum
Endo NN	ABC NN	Fbln2	0.819102	0.403522	2.02988	3.51289e-09	5.4265e-08	Cerebellum
Endo NN	ABC NN	Npnt	0.370782	0.135875	2.72885	4.7388e-09	7.23083e-08	Cerebellum
Endo NN	ABC NN	Gkn3	2.65274	1.09535	2.42182	5.07709e-09	7.7287e-08	Cerebellum
Endo NN	ABC NN	Egfl8	0.374141	0.183772	2.0359	5.14659e-09	7.83164e-08	Cerebellum
Endo NN	ABC NN	Scara3	0.0741812	0.0202309	3.66673	5.54044e-09	8.4068e-08	Cerebellum
Endo NN	ABC NN	Mpzl3	0.0265999	0.0124563	2.13546	6.08068e-09	9.1926e-08	Cerebellum
Endo NN	ABC NN	Fhl2	0.0183076	0.00645266	2.83722	6.26073e-09	9.45199e-08	Cerebellum
Endo NN	ABC NN	Fbll1	0.014056	0.00590626	2.37985	6.94547e-09	1.04459e-07	Cerebellum
Endo NN	ABC NN	Pacrg	0.0223695	0.0108631	2.05921	9.66295e-09	1.43485e-07	Cerebellum
Endo NN	ABC NN	Laptm5	0.214956	0.0901353	2.38482	1.01124e-08	1.49886e-07	Cerebellum
Endo NN	ABC NN	Wnt4	0.0532404	0.0125552	4.24052	1.70545e-08	2.47507e-07	Cerebellum
Endo NN	ABC NN	Elfn1	0.00812277	0.00269153	3.0179	1.73209e-08	2.51203e-07	Cerebellum
Endo NN	ABC NN	Kcnj4	0.013802	0.00373315	3.69714	2.0899e-08	3.00708e-07	Cerebellum
Endo NN	ABC NN	Icam5	0.0282784	0.0129385	2.18561	2.12477e-08	3.05486e-07	Cerebellum
Endo NN	ABC NN	Pi16	0.137023	0.0484127	2.83032	3.4831e-08	4.90308e-07	Cerebellum
Endo NN	ABC NN	Gja4	0.198596	0.0941032	2.11041	3.54544e-08	4.98646e-07	Cerebellum
Endo NN	ABC NN	Kcnb2	0.095153	0.047036	2.02298	3.55468e-08	4.99867e-07	Cerebellum
Endo NN	ABC NN	Col6a1	0.0310082	0.00852008	3.63943	3.88452e-08	5.44399e-07	Cerebellum
Endo NN	ABC NN	Angpt1	0.100666	0.0398959	2.52322	4.46407e-08	6.22021e-07	Cerebellum
Endo NN	ABC NN	Neurod6	0.0180363	0.00864557	2.08619	5.30547e-08	7.3386e-07	Cerebellum
Endo NN	ABC NN	Col18a1	0.367721	0.172976	2.12585	8.47851e-08	1.14758e-06	Cerebellum
Endo NN	ABC NN	Ccn3	0.201831	0.0926483	2.17846	8.51004e-08	1.1517e-06	Cerebellum
Endo NN	ABC NN	Bmp4	0.144328	0.0318935	4.52531	8.74227e-08	1.18203e-06	Cerebellum
Endo NN	ABC NN	Adcyap1	0.0108124	0.00290116	3.72693	9.091e-08	1.22689e-06	Cerebellum
Endo NN	ABC NN	S100a6	0.17209	0.0789792	2.17893	1.03839e-07	1.39316e-06	Cerebellum
Endo NN	ABC NN	Nxph3	0.0103098	0.00279431	3.68958	1.37135e-07	1.81771e-06	Cerebellum
Endo NN	ABC NN	Slit1	0.00903877	0.00370984	2.43643	1.4404e-07	1.90559e-06	Cerebellum
Endo NN	ABC NN	Cxcl10	0.0561071	0.0137805	4.0715	1.6636e-07	2.18571e-06	Cerebellum
Endo NN	ABC NN	Mcf2	0.0163533	0.00692187	2.36255	1.94818e-07	2.53915e-06	Cerebellum
Endo NN	ABC NN	Lrrc73	0.021912	0.0107131	2.04534	2.47238e-07	3.1837e-06	Cerebellum
Endo NN	ABC NN	Slc22a4	0.0256908	0.00733399	3.50298	4.05368e-07	5.08364e-06	Cerebellum
Endo NN	ABC NN	Rapgefl1	0.039672	0.0190718	2.08014	5.96441e-07	7.32761e-06	Cerebellum
Endo NN	ABC NN	Rarb	0.0306648	0.0135831	2.25757	8.04451e-07	9.71934e-06	Cerebellum
Endo NN	ABC NN	Dpyd	0.0693727	0.0321855	2.1554	1.00432e-06	1.19755e-05	Cerebellum
Endo NN	ABC NN	Htr4	0.00939445	0.00266015	3.53154	1.30608e-06	1.53419e-05	Cerebellum
Endo NN	ABC NN	Cdh20	0.0498491	0.0220879	2.25685	1.32401e-06	1.55399e-05	Cerebellum
Endo NN	ABC NN	Ptchd1	0.0316931	0.0123011	2.57644	1.40568e-06	1.6436e-05	Cerebellum
Endo NN	ABC NN	Slc7a11	0.311146	0.0812007	3.83182	2.15376e-06	2.45674e-05	Cerebellum
Endo NN	ABC NN	Ptgds	1.17402	0.347855	3.37503	2.15434e-06	2.45731e-05	Cerebellum
Endo NN	ABC NN	Cytl1	0.452622	0.0938493	4.82286	2.28507e-06	2.59765e-05	Cerebellum
Endo NN	ABC NN	Ror2	0.0395557	0.0123619	3.19982	2.387e-06	2.7057e-05	Cerebellum
Endo NN	ABC NN	Tox2	0.0327828	0.0163653	2.00319	2.39435e-06	2.71363e-05	Cerebellum
Endo NN	ABC NN	Flrt3	0.0275995	0.0074201	3.71955	2.66518e-06	3.00153e-05	Cerebellum
Endo NN	ABC NN	Ackr1	0.056188	0.0217364	2.58497	2.9695e-06	3.31924e-05	Cerebellum
Endo NN	ABC NN	Pdlim1	0.038666	0.0176677	2.18852	9.09562e-06	9.45253e-05	Cerebellum
Endo NN	ABC NN	Foxd1	0.0417646	0.0204132	2.04595	1.10165e-05	0.000112993	Cerebellum
Endo NN	ABC NN	Dse	0.0256826	0.0111493	2.30352	1.11758e-05	0.000114513	Cerebellum
Endo NN	ABC NN	Kcnv1	0.00840332	0.00315162	2.66635	1.14517e-05	0.000117147	Cerebellum
Endo NN	ABC NN	Cdh9	0.0118763	0.00582701	2.03814	1.3155e-05	0.000133254	Cerebellum
Endo NN	ABC NN	Lrrc10b	0.00759807	0.0031765	2.39196	1.36558e-05	0.000137976	Cerebellum
Endo NN	ABC NN	Igfbp5	0.0861576	0.0379905	2.26787	1.44282e-05	0.000145214	Cerebellum
Endo NN	ABC NN	Igfbp2	0.120138	0.0487611	2.46381	1.54622e-05	0.000154793	Cerebellum
Endo NN	ABC NN	Dlx1as	0.00674149	0.00238431	2.82744	2.31123e-05	0.000224738	Cerebellum
Endo NN	ABC NN	6530403H02Rik	0.0155915	0.00421935	3.69524	2.43654e-05	0.000235855	Cerebellum
Endo NN	ABC NN	Igf1	0.0126725	0.00313017	4.0485	2.63664e-05	0.000253812	Cerebellum
Endo NN	ABC NN	Dkk2	0.122999	0.0383659	3.20594	3.12018e-05	0.000296689	Cerebellum
Endo NN	ABC NN	Dlk1	0.0101905	0.00436877	2.33258	5.36646e-05	0.000488818	Cerebellum
Endo NN	ABC NN	Kcnf1	0.018781	0.00917305	2.04741	5.79207e-05	0.00052396	Cerebellum
Endo NN	ABC NN	Bicc1	0.136485	0.0675619	2.02015	6.06418e-05	0.000546445	Cerebellum
Endo NN	ABC NN	Nupr1	0.213628	0.0790387	2.70282	7.04956e-05	0.000627642	Cerebellum
Endo NN	ABC NN	Sulf2	0.0639499	0.026495	2.41366	8.63251e-05	0.000755909	Cerebellum
Endo NN	ABC NN	Bex4	0.0168964	0.00678703	2.48952	9.96246e-05	0.000862144	Cerebellum
Endo NN	ABC NN	C1qtnf7	0.051683	0.016857	3.06596	0.000106486	0.000916799	Cerebellum
Endo NN	ABC NN	Fzd2	0.00844305	0.00356827	2.36614	0.000141864	0.00119197	Cerebellum
Endo NN	ABC NN	Lratd1	0.0183206	0.00710498	2.57856	0.000165612	0.0013733	Cerebellum
Endo NN	ABC NN	Zfp831	0.00894973	0.0021945	4.07825	0.000174214	0.00143831	Cerebellum
Endo NN	ABC NN	Bgn	0.46705	0.187252	2.49423	0.000174993	0.00144408	Cerebellum
Endo NN	ABC NN	Prr36	0.00921159	0.00456022	2.01999	0.000241453	0.00193707	Cerebellum
Endo NN	ABC NN	Epsti1	0.0180135	0.00727914	2.47467	0.000330602	0.00257692	Cerebellum
Endo NN	ABC NN	Tent5a	0.0296512	0.0131619	2.2528	0.000458748	0.00347282	Cerebellum
Endo NN	ABC NN	Peli3	0.00879253	0.00421931	2.08388	0.000480813	0.00362221	Cerebellum
Endo NN	ABC NN	Adra1a	0.0399247	0.0123179	3.24119	0.000737101	0.00533125	Cerebellum
Endo NN	ABC NN	Cemip	0.115028	0.0287172	4.00554	0.000805827	0.00577696	Cerebellum
Endo NN	ABC NN	Dlx6os1	0.0039975	0.00148806	2.68638	0.000856813	0.00610445	Cerebellum
Endo NN	ABC NN	Sidt1	0.0567291	0.0212703	2.66706	0.000914243	0.00646891	Cerebellum
Endo NN	ABC NN	Nptx2	0.00623762	0.00306025	2.03827	0.00125583	0.00860687	Cerebellum
ABC NN	SMC NN	Fbxw22	0.0253527	0.00835817	3.03329	1.00415e-05	0.00010364	Cerebellum
ABC NN	SMC NN	Dsp	0.159933	0.0768019	2.0824	5.52033e-05	0.000501598	Cerebellum
ABC NN	SMC NN	Otogl	0.0358591	0.0170282	2.10587	0.000798229	0.00572848	Cerebellum
SMC NN	ABC NN	Irf1	0.415256	0.174026	2.38617	3.13528e-06	3.49317e-05	Cerebellum
SMC NN	ABC NN	Fam129a	0.539349	0.228046	2.36509	3.95587e-06	4.34246e-05	Cerebellum
SMC NN	ABC NN	Adam33	0.189617	0.0767176	2.47163	5.05664e-06	5.46269e-05	Cerebellum
SMC NN	ABC NN	Slc10a6	0.12606	0.0438445	2.87516	1.23869e-05	0.000126017	Cerebellum
SMC NN	ABC NN	Fn1	0.7611	0.347285	2.19157	1.76485e-05	0.000174987	Cerebellum
SMC NN	ABC NN	Tmem196	0.0652401	0.0284139	2.29606	0.000112178	0.000961563	Cerebellum
SMC NN	ABC NN	Ccn3	0.521423	0.169608	3.07428	0.000126454	0.00107345	Cerebellum
SMC NN	ABC NN	Col13a1	0.0857093	0.0353685	2.42332	0.000126869	0.00107671	Cerebellum
SMC NN	ABC NN	Dkk3	0.126758	0.0633642	2.00047	0.000133961	0.00113117	Cerebellum
SMC NN	ABC NN	Pcdh7	0.462478	0.218229	2.11923	0.000154103	0.0012854	Cerebellum
SMC NN	ABC NN	Hk2	0.0843588	0.0411336	2.05085	0.000155584	0.00129656	Cerebellum
SMC NN	ABC NN	Sulf1	0.43785	0.214362	2.04257	0.000289766	0.00228663	Cerebellum
SMC NN	ABC NN	Casp4	0.111839	0.0323559	3.45652	0.000492035	0.00369852	Cerebellum
SMC NN	ABC NN	Actg2	0.38534	0.148853	2.58873	0.000578497	0.00428267	Cerebellum
SMC NN	ABC NN	Adamts4	0.29796	0.124232	2.39842	0.000607655	0.00447663	Cerebellum
SMC NN	ABC NN	Cacng3	0.0403521	0.0198561	2.03223	0.00097863	0.0068776	Cerebellum
SMC NN	ABC NN	Flnc	0.111354	0.0393867	2.8272	0.00107042	0.00745246	Cerebellum
SMC NN	ABC NN	Col6a1	0.051503	0.0193321	2.66411	0.00108848	0.00756594	Cerebellum
SMC NN	ABC NN	Adra1a	0.134069	0.0465213	2.88189	0.00111884	0.00775541	Cerebellum
SMC NN	ABC NN	Ptgs2	0.510326	0.189787	2.68894	0.0011498	0.00794895	Cerebellum
SMC NN	ABC NN	Nox4	0.143821	0.0518491	2.77384	0.00131936	0.00899639	Cerebellum
ABC NN	VLMC NN	Topaz1	0.0170307	0.00750458	2.26937	0.000316803	0.00247895	Cerebellum
ABC NN	VLMC NN	Cep55	0.0043971	0.000848684	5.18108	0.00143069	0.00967457	Cerebellum
VLMC NN	ABC NN	Slc9a2	0.238802	0.0506039	4.71905	0	0	Cerebellum
VLMC NN	ABC NN	Rspo2	0.39682	0.0846385	4.6884	0	0	Cerebellum
VLMC NN	ABC NN	Hhatl	0.0734884	0.0172222	4.26707	0	0	Cerebellum
VLMC NN	ABC NN	Spp2	0.0785163	0.0193589	4.05583	0	0	Cerebellum
VLMC NN	ABC NN	Prdm6	1.6787	0.417725	4.01867	0	0	Cerebellum
VLMC NN	ABC NN	Bnc2	1.45301	0.368368	3.94445	0	0	Cerebellum
VLMC NN	ABC NN	Hs3st3a1	0.464557	0.117989	3.93728	0	0	Cerebellum
VLMC NN	ABC NN	Thsd4	0.76578	0.205115	3.73342	0	0	Cerebellum
VLMC NN	ABC NN	Aifm3	1.52696	0.411271	3.71277	0	0	Cerebellum
VLMC NN	ABC NN	H2-Q1	0.294036	0.0797137	3.68865	0	0	Cerebellum
VLMC NN	ABC NN	Sema3a	1.41897	0.411583	3.4476	0	0	Cerebellum
VLMC NN	ABC NN	Nnat	17.0262	4.95636	3.43522	0	0	Cerebellum
VLMC NN	ABC NN	Opn3	0.12271	0.0369954	3.31689	0	0	Cerebellum
VLMC NN	ABC NN	Ppp1r1a	3.17792	0.967105	3.28601	0	0	Cerebellum
VLMC NN	ABC NN	Gm40604	0.113444	0.0346571	3.27334	0	0	Cerebellum
VLMC NN	ABC NN	Egln3	0.183545	0.0560928	3.27216	0	0	Cerebellum
VLMC NN	ABC NN	Scube2	0.0673547	0.0207222	3.25036	0	0	Cerebellum
VLMC NN	ABC NN	Slco2a1	0.122026	0.0388298	3.14258	0	0	Cerebellum
VLMC NN	ABC NN	Ace	0.546237	0.175701	3.1089	0	0	Cerebellum
VLMC NN	ABC NN	Rbp4	2.20029	0.709542	3.101	0	0	Cerebellum
VLMC NN	ABC NN	Crabp2	1.50302	0.490903	3.06175	0	0	Cerebellum
VLMC NN	ABC NN	Sdk1	4.44857	1.4598	3.04738	0	0	Cerebellum
VLMC NN	ABC NN	Sphk1	0.706051	0.232405	3.03801	0	0	Cerebellum
VLMC NN	ABC NN	Gm10649	0.0707403	0.0238982	2.96006	0	0	Cerebellum
VLMC NN	ABC NN	Slc16a11	0.692857	0.237223	2.9207	0	0	Cerebellum
VLMC NN	ABC NN	Rasd1	0.219511	0.0752568	2.91682	0	0	Cerebellum
VLMC NN	ABC NN	Tspan13	1.49621	0.517755	2.88981	0	0	Cerebellum
VLMC NN	ABC NN	Alcam	24.9555	8.64127	2.88794	0	0	Cerebellum
VLMC NN	ABC NN	Slc16a6	0.885466	0.307225	2.88214	0	0	Cerebellum
VLMC NN	ABC NN	Ildr2	1.36923	0.475696	2.87838	0	0	Cerebellum
VLMC NN	ABC NN	Wnt6	1.03125	0.363368	2.83805	0	0	Cerebellum
VLMC NN	ABC NN	Slc22a2	0.869285	0.306393	2.83715	0	0	Cerebellum
VLMC NN	ABC NN	Gm27151	0.502028	0.177275	2.83192	0	0	Cerebellum
VLMC NN	ABC NN	Lamc2	0.0716155	0.0253841	2.82127	0	0	Cerebellum
VLMC NN	ABC NN	Abi3bp	0.592196	0.210144	2.81804	0	0	Cerebellum
VLMC NN	ABC NN	Trim63	0.201474	0.0719548	2.80001	0	0	Cerebellum
VLMC NN	ABC NN	Serpind1	0.676026	0.242439	2.78844	0	0	Cerebellum
VLMC NN	ABC NN	Npr3	0.539449	0.1945	2.77351	0	0	Cerebellum
VLMC NN	ABC NN	Smoc1	1.42406	0.518263	2.74776	0	0	Cerebellum
VLMC NN	ABC NN	Ephb2	0.205545	0.075395	2.72624	0	0	Cerebellum
VLMC NN	ABC NN	Wnt5b	0.646847	0.238118	2.7165	0	0	Cerebellum
VLMC NN	ABC NN	Rapgef5	1.44652	0.537922	2.68909	0	0	Cerebellum
VLMC NN	ABC NN	Olfml2a	0.919108	0.3443	2.66949	0	0	Cerebellum
VLMC NN	ABC NN	Ackr3	0.505036	0.189191	2.66945	0	0	Cerebellum
VLMC NN	ABC NN	Nudt4	2.55939	0.971694	2.63394	0	0	Cerebellum
VLMC NN	ABC NN	Omd	0.60022	0.228605	2.62558	0	0	Cerebellum
VLMC NN	ABC NN	Car14	0.461301	0.176521	2.6133	0	0	Cerebellum
VLMC NN	ABC NN	Actn2	0.158	0.0605364	2.61	0	0	Cerebellum
VLMC NN	ABC NN	Slc6a1	2.19232	0.840979	2.60687	0	0	Cerebellum
VLMC NN	ABC NN	Gm4876	0.223039	0.0855741	2.60638	0	0	Cerebellum
VLMC NN	ABC NN	Cxadr	1.23686	0.478717	2.5837	0	0	Cerebellum
VLMC NN	ABC NN	Fmn1	0.671023	0.259856	2.58229	0	0	Cerebellum
VLMC NN	ABC NN	Kcnj13	0.651524	0.25302	2.57499	0	0	Cerebellum
VLMC NN	ABC NN	Mapk4	3.073	1.20894	2.5419	0	0	Cerebellum
VLMC NN	ABC NN	AU023762	0.185768	0.0737101	2.52025	0	0	Cerebellum
VLMC NN	ABC NN	Ifitm10	0.0911136	0.0362271	2.51507	0	0	Cerebellum
VLMC NN	ABC NN	Fgf1	0.579569	0.230704	2.51217	0	0	Cerebellum
VLMC NN	ABC NN	Aebp1	6.91805	2.77729	2.49093	0	0	Cerebellum
VLMC NN	ABC NN	Il13ra2	0.163632	0.0657286	2.48951	0	0	Cerebellum
VLMC NN	ABC NN	Ramp1	0.57283	0.230301	2.48731	0	0	Cerebellum
VLMC NN	ABC NN	Pik3ap1	0.34523	0.139932	2.46712	0	0	Cerebellum
VLMC NN	ABC NN	Nkain4	0.557287	0.22911	2.4324	0	0	Cerebellum
VLMC NN	ABC NN	Thbd	1.95499	0.808866	2.41696	0	0	Cerebellum
VLMC NN	ABC NN	Chchd10	2.96275	1.23136	2.40607	0	0	Cerebellum
VLMC NN	ABC NN	Osr1	2.16163	0.909025	2.37796	0	0	Cerebellum
VLMC NN	ABC NN	Plce1	0.867436	0.364823	2.37769	0	0	Cerebellum
VLMC NN	ABC NN	Hspb8	0.573315	0.24257	2.3635	0	0	Cerebellum
VLMC NN	ABC NN	Scara3	0.34594	0.146514	2.36114	0	0	Cerebellum
VLMC NN	ABC NN	Col9a2	0.728296	0.309699	2.35163	0	0	Cerebellum
VLMC NN	ABC NN	Bdkrb2	0.186669	0.0802278	2.32674	0	0	Cerebellum
VLMC NN	ABC NN	Slc13a3	5.35046	2.30203	2.32423	0	0	Cerebellum
VLMC NN	ABC NN	Fbln1	1.40218	0.607016	2.30995	0	0	Cerebellum
VLMC NN	ABC NN	Plaat3	0.412925	0.178848	2.3088	0	0	Cerebellum
VLMC NN	ABC NN	Yjefn3	0.0819865	0.0356282	2.30117	0	0	Cerebellum
VLMC NN	ABC NN	Rgs16	0.672056	0.29227	2.29943	0	0	Cerebellum
VLMC NN	ABC NN	Lepr	1.91596	0.834678	2.29545	0	0	Cerebellum
VLMC NN	ABC NN	Wfikkn2	0.330058	0.145309	2.27143	0	0	Cerebellum
VLMC NN	ABC NN	Unc5c	0.647312	0.285006	2.27122	0	0	Cerebellum
VLMC NN	ABC NN	Slc2a12	0.446179	0.197471	2.25946	0	0	Cerebellum
VLMC NN	ABC NN	Sema3d	1.01989	0.452779	2.2525	0	0	Cerebellum
VLMC NN	ABC NN	Ppp2r2b	0.981084	0.442027	2.21951	0	0	Cerebellum
VLMC NN	ABC NN	Syne3	0.218012	0.0983745	2.21614	0	0	Cerebellum
VLMC NN	ABC NN	B4galt1	0.371983	0.168014	2.214	0	0	Cerebellum
VLMC NN	ABC NN	Tmod2	1.22585	0.556081	2.20445	0	0	Cerebellum
VLMC NN	ABC NN	Kit	0.951749	0.432817	2.19896	0	0	Cerebellum
VLMC NN	ABC NN	Shtn1	0.178242	0.081246	2.19385	0	0	Cerebellum
VLMC NN	ABC NN	Fat4	0.99513	0.455395	2.1852	0	0	Cerebellum
VLMC NN	ABC NN	Fgfbp1	1.05992	0.485731	2.18211	0	0	Cerebellum
VLMC NN	ABC NN	Stxbp2	0.060257	0.0276241	2.18132	0	0	Cerebellum
VLMC NN	ABC NN	Egfr	1.35566	0.622467	2.17788	0	0	Cerebellum
VLMC NN	ABC NN	Tmem176b	0.34848	0.16037	2.17297	0	0	Cerebellum
VLMC NN	ABC NN	Myof	0.857536	0.395286	2.16941	0	0	Cerebellum
VLMC NN	ABC NN	Ppp1r3c	0.286576	0.132673	2.16001	0	0	Cerebellum
VLMC NN	ABC NN	Dtna	0.702478	0.325949	2.15517	0	0	Cerebellum
VLMC NN	ABC NN	Ogn	6.99795	3.25046	2.15291	0	0	Cerebellum
VLMC NN	ABC NN	Pamr1	0.289845	0.134799	2.15021	0	0	Cerebellum
VLMC NN	ABC NN	Asgr1	0.940048	0.437685	2.14777	0	0	Cerebellum
VLMC NN	ABC NN	Hif3a	0.194944	0.090874	2.14521	0	0	Cerebellum
VLMC NN	ABC NN	Mettl24	0.214418	0.100187	2.14018	0	0	Cerebellum
VLMC NN	ABC NN	Pdgfd	1.84767	0.86458	2.13707	0	0	Cerebellum
VLMC NN	ABC NN	Nadk2	1.29276	0.605001	2.1368	0	0	Cerebellum
VLMC NN	ABC NN	4921539H07Rik	0.200808	0.094143	2.13301	0	0	Cerebellum
VLMC NN	ABC NN	B3galt1	1.78943	0.843057	2.12255	0	0	Cerebellum
VLMC NN	ABC NN	Ripor2	0.340447	0.160668	2.11895	0	0	Cerebellum
VLMC NN	ABC NN	Gas1	1.5478	0.732631	2.11266	0	0	Cerebellum
VLMC NN	ABC NN	Ddo	0.716995	0.339768	2.11025	0	0	Cerebellum
VLMC NN	ABC NN	Slc22a4	0.550106	0.262604	2.09481	0	0	Cerebellum
VLMC NN	ABC NN	Anxa3	0.787953	0.376754	2.09143	0	0	Cerebellum
VLMC NN	ABC NN	Trp53i11	3.20818	1.53427	2.09101	0	0	Cerebellum
VLMC NN	ABC NN	Nmnat2	0.537337	0.258524	2.07848	0	0	Cerebellum
VLMC NN	ABC NN	Enpp5	0.254872	0.123086	2.07068	0	0	Cerebellum
VLMC NN	ABC NN	Pawr	0.607244	0.295625	2.0541	0	0	Cerebellum
VLMC NN	ABC NN	Fam174b	0.983731	0.480317	2.04809	0	0	Cerebellum
VLMC NN	ABC NN	Srgap3	0.64676	0.315835	2.04778	0	0	Cerebellum
VLMC NN	ABC NN	Cavin2	0.486874	0.238482	2.04155	0	0	Cerebellum
VLMC NN	ABC NN	Fabp3	0.222694	0.109638	2.03119	0	0	Cerebellum
VLMC NN	ABC NN	Mpp6	4.69703	2.31443	2.02945	0	0	Cerebellum
VLMC NN	ABC NN	Adam12	8.47837	4.19885	2.01921	0	0	Cerebellum
VLMC NN	ABC NN	Arl15	2.00519	0.993478	2.01835	0	0	Cerebellum
VLMC NN	ABC NN	Ncam1	0.85308	0.424448	2.00986	0	0	Cerebellum
VLMC NN	ABC NN	Fhl1	0.262784	0.130941	2.00689	0	0	Cerebellum
VLMC NN	ABC NN	Slc4a4	1.71986	0.856979	2.00688	0	0	Cerebellum
VLMC NN	ABC NN	Rcan2	1.24296	0.621463	2.00006	0	0	Cerebellum
VLMC NN	ABC NN	Gm26691	0.277456	0.120927	2.29441	1.4013e-45	8.98583e-44	Cerebellum
VLMC NN	ABC NN	Ctxn3	0.313708	0.056989	5.50472	4.2039e-45	2.66917e-43	Cerebellum
VLMC NN	ABC NN	Tmeff2	0.361089	0.173866	2.07682	2.2701e-43	1.38276e-41	Cerebellum
VLMC NN	ABC NN	Pstpip2	0.138991	0.0632463	2.19761	2.45227e-43	1.49255e-41	Cerebellum
VLMC NN	ABC NN	E330011O21Rik	0.0548636	0.0211111	2.5988	1.08741e-42	6.51121e-41	Cerebellum
VLMC NN	ABC NN	Upb1	0.0543018	0.0138734	3.9141	1.15327e-42	6.89698e-41	Cerebellum
VLMC NN	ABC NN	Cd27	0.107055	0.0534857	2.00156	1.55684e-42	9.27057e-41	Cerebellum
VLMC NN	ABC NN	Phkg1	0.202833	0.100235	2.02356	6.08584e-42	3.56517e-40	Cerebellum
VLMC NN	ABC NN	Syt9	0.110942	0.0435498	2.54747	1.57268e-41	9.10622e-40	Cerebellum
VLMC NN	ABC NN	Gm47712	0.106499	0.031701	3.35949	2.18981e-41	1.26351e-39	Cerebellum
VLMC NN	ABC NN	Slc35f3	0.0949926	0.0431999	2.19891	3.07669e-41	1.76643e-39	Cerebellum
VLMC NN	ABC NN	Chml	0.127885	0.0556933	2.29624	5.30339e-38	2.79258e-36	Cerebellum
VLMC NN	ABC NN	Cldn11	0.795318	0.307856	2.5834	8.37262e-38	4.38655e-36	Cerebellum
VLMC NN	ABC NN	Abcc6	0.258684	0.111469	2.32068	3.21429e-37	1.65624e-35	Cerebellum
VLMC NN	ABC NN	Hsd17b2	0.0972168	0.018523	5.24842	3.42176e-37	1.76183e-35	Cerebellum
VLMC NN	ABC NN	Alk	0.289657	0.100498	2.88221	6.69069e-37	3.41934e-35	Cerebellum
VLMC NN	ABC NN	Gm4951	0.20924	0.103638	2.01895	1.69163e-35	8.31732e-34	Cerebellum
VLMC NN	ABC NN	Gask1a	0.0407332	0.0114957	3.54333	3.84427e-35	1.86895e-33	Cerebellum
VLMC NN	ABC NN	Atp1a4	0.106623	0.0357704	2.98077	8.15976e-35	3.9312e-33	Cerebellum
VLMC NN	ABC NN	Glis3	0.582944	0.270015	2.15893	1.69729e-34	8.10654e-33	Cerebellum
VLMC NN	ABC NN	Slc38a4	0.0720145	0.0356762	2.01856	1.81446e-34	8.65887e-33	Cerebellum
VLMC NN	ABC NN	Cd79a	0.107582	0.0316566	3.39841	1.92132e-34	9.16111e-33	Cerebellum
VLMC NN	ABC NN	Megf11	0.107775	0.0433139	2.48823	1.97403e-34	9.4103e-33	Cerebellum
VLMC NN	ABC NN	Fn1	1.89631	0.761705	2.48956	9.4278e-34	4.41478e-32	Cerebellum
VLMC NN	ABC NN	F830016B08Rik	0.0937648	0.0300808	3.1171	1.17957e-33	5.5071e-32	Cerebellum
VLMC NN	ABC NN	Pask	0.0358371	0.0137661	2.60329	1.66164e-33	7.72255e-32	Cerebellum
VLMC NN	ABC NN	Gm34006	0.0905549	0.0411151	2.20247	2.08884e-33	9.67416e-32	Cerebellum
VLMC NN	ABC NN	Gm4189	0.0524206	0.0222501	2.35597	2.42045e-33	1.11818e-31	Cerebellum
VLMC NN	ABC NN	Vav3	0.189885	0.0937089	2.02633	4.72083e-33	2.16171e-31	Cerebellum
VLMC NN	ABC NN	Ccdc192	0.119262	0.0243273	4.90238	1.14206e-32	5.1746e-31	Cerebellum
VLMC NN	ABC NN	Gm47710	0.117339	0.0359751	3.26168	1.337e-32	6.046e-31	Cerebellum
VLMC NN	ABC NN	A830036E02Rik	0.0394951	0.0152959	2.58207	8.37091e-32	3.69108e-30	Cerebellum
VLMC NN	ABC NN	Fam129a	0.104408	0.0516092	2.02304	2.44852e-31	1.06626e-29	Cerebellum
VLMC NN	ABC NN	Lrtm2	0.043631	0.0210977	2.06805	2.6171e-31	1.13888e-29	Cerebellum
VLMC NN	ABC NN	Cdh1	0.153148	0.0312997	4.89294	5.08474e-31	2.1968e-29	Cerebellum
VLMC NN	ABC NN	Igfbp6	1.66292	0.75849	2.19241	1.97901e-30	8.38994e-29	Cerebellum
VLMC NN	ABC NN	Cdh3	0.0631409	0.0183493	3.44106	1.46945e-29	6.07268e-28	Cerebellum
VLMC NN	ABC NN	Ankfn1	0.441909	0.185666	2.38013	2.80943e-29	1.15053e-27	Cerebellum
VLMC NN	ABC NN	Gm2115	0.116732	0.0442292	2.63924	9.81326e-29	3.94456e-27	Cerebellum
VLMC NN	ABC NN	Anxa1	0.209	0.100382	2.08205	1.8673e-28	7.44026e-27	Cerebellum
VLMC NN	ABC NN	Atp13a5	1.38019	0.634891	2.1739	3.09823e-28	1.22473e-26	Cerebellum
VLMC NN	ABC NN	Ttn	0.122037	0.032794	3.72131	4.87461e-28	1.91409e-26	Cerebellum
VLMC NN	ABC NN	Spon2	0.142824	0.0458308	3.11632	1.16605e-27	4.51345e-26	Cerebellum
VLMC NN	ABC NN	Ifi44	0.0535167	0.0241962	2.21178	1.34508e-27	5.19577e-26	Cerebellum
VLMC NN	ABC NN	Agt	0.112643	0.0464676	2.42412	2.91604e-27	1.11558e-25	Cerebellum
VLMC NN	ABC NN	Cyp26b1	1.72766	0.591403	2.9213	9.15957e-27	3.44882e-25	Cerebellum
VLMC NN	ABC NN	Klhl4	0.074484	0.0317258	2.34774	1.0024e-26	3.76658e-25	Cerebellum
VLMC NN	ABC NN	Cdh9	0.0508628	0.0253141	2.00927	1.02699e-25	3.73345e-24	Cerebellum
VLMC NN	ABC NN	Agbl2	0.038581	0.0149764	2.57612	6.18408e-24	2.10632e-22	Cerebellum
VLMC NN	ABC NN	5830418P13Rik	0.0573481	0.0115136	4.9809	9.26369e-24	3.13525e-22	Cerebellum
VLMC NN	ABC NN	Eya4	0.162705	0.079158	2.05544	1.11119e-23	3.75103e-22	Cerebellum
VLMC NN	ABC NN	Tmem132d	0.0742511	0.0368616	2.01432	9.92462e-23	3.22612e-21	Cerebellum
VLMC NN	ABC NN	Pkhd1	0.0531023	0.0121361	4.37557	1.26641e-22	4.09701e-21	Cerebellum
VLMC NN	ABC NN	Emx2	0.0396021	0.0119223	3.32169	1.47538e-22	4.76294e-21	Cerebellum
VLMC NN	ABC NN	Cftr	0.137658	0.0270738	5.08455	2.29505e-22	7.36266e-21	Cerebellum
VLMC NN	ABC NN	Slc24a4	0.0394642	0.0186634	2.11453	6.1334e-22	1.93788e-20	Cerebellum
VLMC NN	ABC NN	Catsper3	0.0835229	0.0411277	2.03082	6.79148e-22	2.14104e-20	Cerebellum
VLMC NN	ABC NN	Ptchd4	0.151389	0.0720893	2.10002	7.12772e-21	2.15933e-19	Cerebellum
VLMC NN	ABC NN	Hist1h2bh	0.0227286	0.00966716	2.35111	1.76452e-20	5.25839e-19	Cerebellum
VLMC NN	ABC NN	Egr4	0.0283575	0.01144	2.47879	1.84485e-20	5.49358e-19	Cerebellum
VLMC NN	ABC NN	Cited1	0.031752	0.01265	2.51004	2.22263e-20	6.59715e-19	Cerebellum
VLMC NN	ABC NN	Bmp3	0.0429217	0.019155	2.24076	7.46322e-20	2.16643e-18	Cerebellum
VLMC NN	ABC NN	Adam33	0.0828933	0.0409578	2.02387	1.3351e-19	3.83226e-18	Cerebellum
VLMC NN	ABC NN	Igfbp3	1.65753	0.602021	2.75328	5.76508e-19	1.61121e-17	Cerebellum
VLMC NN	ABC NN	Slc25a13	0.0319056	0.0143517	2.22313	1.27865e-18	3.51487e-17	Cerebellum
VLMC NN	ABC NN	Gm5627	0.122301	0.0574904	2.12734	1.64677e-18	4.50265e-17	Cerebellum
VLMC NN	ABC NN	Sfmbt2	0.0373933	0.0185206	2.01902	1.88338e-18	5.139e-17	Cerebellum
VLMC NN	ABC NN	Gm48094	0.0313457	0.0146912	2.13363	2.24058e-18	6.09372e-17	Cerebellum
VLMC NN	ABC NN	Gm30382	0.0637831	0.0298609	2.13601	6.53642e-18	1.74088e-16	Cerebellum
VLMC NN	ABC NN	Ifi27l2a	1.0089	0.399411	2.52597	3.34315e-17	8.63597e-16	Cerebellum
VLMC NN	ABC NN	Kdr	0.317461	0.155838	2.03713	4.66907e-17	1.19848e-15	Cerebellum
VLMC NN	ABC NN	Gm28578	0.0328658	0.0150569	2.18278	1.64293e-16	4.10483e-15	Cerebellum
VLMC NN	ABC NN	1500015L24Rik	0.0470978	0.0230342	2.04469	2.70121e-16	6.67445e-15	Cerebellum
VLMC NN	ABC NN	2310068J16Rik	0.0253093	0.011442	2.21197	5.85971e-16	1.42317e-14	Cerebellum
VLMC NN	ABC NN	Slit3	0.252007	0.119401	2.1106	6.72399e-16	1.62739e-14	Cerebellum
VLMC NN	ABC NN	Oxt	0.0272931	0.0126763	2.15307	1.08087e-15	2.58993e-14	Cerebellum
VLMC NN	ABC NN	Trbc2	0.01848	0.00906777	2.03799	2.4242e-15	5.71319e-14	Cerebellum
VLMC NN	ABC NN	Zfp850	0.0170368	0.00797284	2.13686	1.00049e-14	2.27947e-13	Cerebellum
VLMC NN	ABC NN	Gm48740	0.0201906	0.00975371	2.07004	1.78955e-13	3.79684e-12	Cerebellum
VLMC NN	ABC NN	Dlx6os1	0.0137164	0.00664243	2.06497	1.26938e-12	2.55524e-11	Cerebellum
VLMC NN	ABC NN	Adra1b	0.0328353	0.0142823	2.29901	1.0531e-08	1.55808e-07	Cerebellum
VLMC NN	ABC NN	Gm47507	0.0495589	0.0203472	2.43566	8.65883e-08	1.1712e-06	Cerebellum
VLMC NN	ABC NN	Ccn3	0.132825	0.057464	2.31145	4.30558e-07	5.38311e-06	Cerebellum
VLMC NN	ABC NN	Tnfrsf11b	0.0389038	0.0190823	2.03873	5.21483e-07	6.45584e-06	Cerebellum
VLMC NN	ABC NN	Dapl1	0.0825184	0.0146247	5.6424	5.96271e-05	0.000538077	Cerebellum
VLMC NN	ABC NN	Slc47a1	0.0522142	0.025219	2.07043	0.000476898	0.0035951	Cerebellum
Astro-CB NN	Bergmann NN	2810049E08Rik	0.275158	0.134055	2.05258	1.34958e-30	5.75275e-29	Cerebellum
Astro-CB NN	Bergmann NN	Slc13a5	0.161719	0.0681879	2.37167	5.70951e-27	2.16334e-25	Cerebellum
Astro-CB NN	Bergmann NN	Syt4	0.296238	0.126264	2.34618	1.40987e-25	5.09778e-24	Cerebellum
Astro-CB NN	Bergmann NN	Sphkap	0.775808	0.373503	2.07711	1.72202e-25	6.2056e-24	Cerebellum
Astro-CB NN	Bergmann NN	Epb41l1	1.03225	0.489532	2.10865	7.27106e-25	2.5616e-23	Cerebellum
Astro-CB NN	Bergmann NN	Nptxr	0.193788	0.0760245	2.54901	2.08883e-23	6.97659e-22	Cerebellum
Astro-CB NN	Bergmann NN	Rph3a	0.495101	0.234599	2.11041	5.13421e-23	1.68897e-21	Cerebellum
Astro-CB NN	Bergmann NN	Chn2	1.33673	0.625011	2.13873	1.09876e-22	3.56554e-21	Cerebellum
Astro-CB NN	Bergmann NN	Calb1	0.116099	0.0437154	2.65578	1.31081e-22	4.23823e-21	Cerebellum
Astro-CB NN	Bergmann NN	Dusp8	0.228677	0.101322	2.25694	4.99667e-21	1.52296e-19	Cerebellum
Astro-CB NN	Bergmann NN	Rasl11a	0.120506	0.059661	2.01984	8.91272e-20	2.57832e-18	Cerebellum
Astro-CB NN	Bergmann NN	B230312C02Rik	0.442634	0.201443	2.19731	3.37838e-17	8.72482e-16	Cerebellum
Astro-CB NN	Bergmann NN	Diras2	0.725458	0.327892	2.21249	4.81124e-17	1.23426e-15	Cerebellum
Astro-CB NN	Bergmann NN	Lzts1	0.0494659	0.0138824	3.56321	5.62421e-17	1.43886e-15	Cerebellum
Astro-CB NN	Bergmann NN	Adcy1	2.57618	1.18176	2.17994	2.48739e-16	6.15928e-15	Cerebellum
Astro-CB NN	Bergmann NN	Car8	0.173695	0.0392954	4.42024	1.73909e-15	4.12627e-14	Cerebellum
Astro-CB NN	Bergmann NN	Kcnip1	0.0898834	0.0342045	2.62783	3.97835e-15	9.27308e-14	Cerebellum
Astro-CB NN	Bergmann NN	Trp53cor1	0.538003	0.258958	2.07757	5.26208e-15	1.21893e-13	Cerebellum
Astro-CB NN	Bergmann NN	Gm12359	0.0429212	0.020708	2.07269	1.51377e-14	3.41664e-13	Cerebellum
Astro-CB NN	Bergmann NN	Cdr1os	11.1097	4.9811	2.23037	1.52694e-14	3.4455e-13	Cerebellum
Astro-CB NN	Bergmann NN	Slco4a1	0.114525	0.0387426	2.95606	2.0075e-14	4.49914e-13	Cerebellum
Astro-CB NN	Bergmann NN	Ifit3b	0.0837867	0.038754	2.16201	2.73747e-13	5.74269e-12	Cerebellum
Astro-CB NN	Bergmann NN	Gdf10	0.889228	0.199391	4.45973	4.06248e-13	8.43256e-12	Cerebellum
Astro-CB NN	Bergmann NN	2700038G22Rik	0.125035	0.0513655	2.43423	9.73827e-13	1.97397e-11	Cerebellum
Astro-CB NN	Bergmann NN	Cd276	0.0476376	0.0234369	2.03259	1.81179e-12	3.61081e-11	Cerebellum
Astro-CB NN	Bergmann NN	Bend6	0.617065	0.302016	2.04315	3.17171e-12	6.2146e-11	Cerebellum
Astro-CB NN	Bergmann NN	4930432J09Rik	0.0288547	0.0102034	2.82795	5.10428e-12	9.85475e-11	Cerebellum
Astro-CB NN	Bergmann NN	Gm29521	0.329312	0.149106	2.20859	5.7582e-12	1.10742e-10	Cerebellum
Astro-CB NN	Bergmann NN	Cdh12	0.0721526	0.0321777	2.24231	9.5388e-12	1.80751e-10	Cerebellum
Astro-CB NN	Bergmann NN	Nexmif	0.0650789	0.0281584	2.31117	9.99355e-12	1.89099e-10	Cerebellum
Astro-CB NN	Bergmann NN	Hfm1	0.0267877	0.009607	2.78835	3.03936e-11	5.55397e-10	Cerebellum
Astro-CB NN	Bergmann NN	Sept4	0.790959	0.261188	3.02831	7.37542e-10	1.20823e-08	Cerebellum
Astro-CB NN	Bergmann NN	Sfta2	0.0235681	0.0102713	2.29457	2.15357e-09	3.38914e-08	Cerebellum
Astro-CB NN	Bergmann NN	Ifit3	0.126815	0.0435591	2.91134	3.04732e-09	4.73236e-08	Cerebellum
Astro-CB NN	Bergmann NN	Oasl2	0.064609	0.0234638	2.75356	3.12207e-09	4.84405e-08	Cerebellum
Astro-CB NN	Bergmann NN	Ccsap	0.0382195	0.0174152	2.19461	3.31736e-09	5.13398e-08	Cerebellum
Astro-CB NN	Bergmann NN	Npr1	0.0439328	0.0192221	2.28553	4.58617e-09	7.00819e-08	Cerebellum
Astro-CB NN	Bergmann NN	Gria1	2.05516	0.387676	5.30124	8.55036e-09	1.27528e-07	Cerebellum
Astro-CB NN	Bergmann NN	Gm30015	0.0700264	0.0333184	2.10174	1.19998e-08	1.76682e-07	Cerebellum
Astro-CB NN	Bergmann NN	Cdkl2	0.0529608	0.0235012	2.25354	2.2419e-08	3.21623e-07	Cerebellum
Astro-CB NN	Bergmann NN	Diras1	0.140566	0.0682778	2.05873	2.8316e-08	4.0226e-07	Cerebellum
Astro-CB NN	Bergmann NN	Slc32a1	0.0244408	0.00722047	3.38493	3.99956e-08	5.59944e-07	Cerebellum
Astro-CB NN	Bergmann NN	Ddx60	0.0527167	0.0241323	2.18449	2.91759e-07	3.7256e-06	Cerebellum
Astro-CB NN	Bergmann NN	Ppp1r17	0.02261	0.00567491	3.9842	5.09371e-07	6.31566e-06	Cerebellum
Astro-CB NN	Bergmann NN	Gm34408	0.0309439	0.0144098	2.14742	7.44429e-07	9.03259e-06	Cerebellum
Astro-CB NN	Bergmann NN	Ifit1	0.0358958	0.0160714	2.23352	1.40427e-06	1.64217e-05	Cerebellum
Astro-CB NN	Bergmann NN	Gm29570	0.0505372	0.0228585	2.21087	1.58343e-06	1.83878e-05	Cerebellum
Astro-CB NN	Bergmann NN	Kitl	0.107729	0.0482239	2.23394	1.72203e-06	1.99055e-05	Cerebellum
Astro-CB NN	Bergmann NN	Nat8f7	0.0301227	0.0150206	2.00543	1.8805e-06	2.16253e-05	Cerebellum
Astro-CB NN	Bergmann NN	Colq	0.0288264	0.0125318	2.30026	2.59708e-06	2.92868e-05	Cerebellum
Astro-CB NN	Bergmann NN	Ctrl	0.0256197	0.0127863	2.00368	2.97369e-06	3.32356e-05	Cerebellum
Astro-CB NN	Bergmann NN	Cxcl10	0.0938211	0.0411586	2.2795	3.18754e-06	3.54791e-05	Cerebellum
Astro-CB NN	Bergmann NN	Gbp3	0.031838	0.0138576	2.29752	4.19501e-06	4.58876e-05	Cerebellum
Astro-CB NN	Bergmann NN	Rab33a	0.0635988	0.0312704	2.03383	6.6334e-06	7.04115e-05	Cerebellum
Astro-CB NN	Bergmann NN	Rmi2	0.0228783	0.0113093	2.02296	9.82479e-06	0.000101564	Cerebellum
Astro-CB NN	Bergmann NN	Sema3a	0.0371998	0.0176957	2.10219	1.70311e-05	0.000169284	Cerebellum
Astro-CB NN	Bergmann NN	Slc35f4	0.0545177	0.0227199	2.39956	2.04672e-05	0.00020079	Cerebellum
Astro-CB NN	Bergmann NN	3110083C13Rik	0.00843991	0.00296632	2.84525	2.99558e-05	0.000285645	Cerebellum
Astro-CB NN	Bergmann NN	Aldh1a3	0.0331687	0.0147121	2.25452	5.30427e-05	0.000483555	Cerebellum
Astro-CB NN	Bergmann NN	Bok	0.0468338	0.0204356	2.29178	8.52805e-05	0.00074738	Cerebellum
Astro-CB NN	Bergmann NN	Tnc	0.103079	0.0502039	2.05321	0.000166743	0.00138192	Cerebellum
Astro-CB NN	Bergmann NN	4921507G05Rik	0.00386216	0.0013682	2.82281	0.000276028	0.00218778	Cerebellum
Astro-CB NN	Bergmann NN	Npas1	0.0178131	0.00635801	2.80167	0.00043193	0.00328794	Cerebellum
Astro-CB NN	Bergmann NN	Fhitos	0.0121814	0.0060293	2.02036	0.000864017	0.00615051	Cerebellum
Astro-CB NN	CB Granule Glut	Cdr1	0.482596	0.0663592	7.27248	0	0	Cerebellum
Astro-CB NN	CB Granule Glut	Cdr1os	6.71002	1.10052	6.09713	0	0	Cerebellum
Astro-CB NN	CB Granule Glut	Adcy1	1.57099	0.322985	4.86398	0	0	Cerebellum
Astro-CB NN	CB Granule Glut	Diras2	0.434676	0.107464	4.04486	0	0	Cerebellum
Astro-CB NN	CB Granule Glut	Bend6	0.39063	0.104065	3.7537	0	0	Cerebellum
Astro-CB NN	CB Granule Glut	Chn2	0.815708	0.233122	3.49906	0	0	Cerebellum
Astro-CB NN	CB Granule Glut	Neb	0.0700235	0.0212253	3.29906	0	0	Cerebellum
Astro-CB NN	CB Granule Glut	Fat2	0.302672	0.0929294	3.25701	0	0	Cerebellum
Astro-CB NN	CB Granule Glut	Stmn2	0.490261	0.169433	2.89354	0	0	Cerebellum
Astro-CB NN	CB Granule Glut	4930452B06Rik	0.174983	0.0606551	2.88488	0	0	Cerebellum
Astro-CB NN	CB Granule Glut	Camk2b	0.364331	0.127	2.86875	0	0	Cerebellum
Astro-CB NN	CB Granule Glut	Rph3a	0.301972	0.105295	2.86786	0	0	Cerebellum
Astro-CB NN	CB Granule Glut	Cplx2	1.66489	0.586237	2.83997	0	0	Cerebellum
Astro-CB NN	CB Granule Glut	Cbln3	0.342229	0.131439	2.60372	0	0	Cerebellum
Astro-CB NN	CB Granule Glut	Sept3	0.539274	0.209925	2.56889	0	0	Cerebellum
Astro-CB NN	CB Granule Glut	Cplx1	0.309191	0.120428	2.56744	0	0	Cerebellum
Astro-CB NN	CB Granule Glut	Eef1a2	0.458371	0.188368	2.43338	0	0	Cerebellum
Astro-CB NN	CB Granule Glut	Rbfox3	0.504243	0.218017	2.31286	0	0	Cerebellum
Astro-CB NN	CB Granule Glut	Adarb1	0.295106	0.129047	2.28681	0	0	Cerebellum
Astro-CB NN	CB Granule Glut	Sphkap	0.471362	0.209868	2.24599	0	0	Cerebellum
Astro-CB NN	CB Granule Glut	Hr	0.201192	0.0923849	2.17776	0	0	Cerebellum
Astro-CB NN	CB Granule Glut	Etv1	0.81956	0.378008	2.1681	0	0	Cerebellum
Astro-CB NN	CB Granule Glut	Snap25	1.45762	0.719603	2.02558	0	0	Cerebellum
Astro-CB NN	CB Granule Glut	Otof	0.477483	0.236095	2.02242	0	0	Cerebellum
Astro-CB NN	CB Granule Glut	Oip5os1	1.97746	0.981333	2.01508	0	0	Cerebellum
Astro-CB NN	CB Granule Glut	Kif5c	0.607944	0.302293	2.01111	0	0	Cerebellum
Astro-CB NN	CB Granule Glut	Peg10	0.128955	0.0471062	2.73754	9.80909e-45	6.17163e-43	Cerebellum
Astro-CB NN	CB Granule Glut	B230312C02Rik	0.261835	0.0933019	2.80633	2.0459e-42	1.21469e-40	Cerebellum
Astro-CB NN	CB Granule Glut	Fanci	0.0349392	0.00527643	6.62174	3.43458e-41	1.96937e-39	Cerebellum
Astro-CB NN	CB Granule Glut	Tmem151b	0.274736	0.0901265	3.04834	4.837e-41	2.76564e-39	Cerebellum
Astro-CB NN	CB Granule Glut	Dusp8	0.132208	0.0500573	2.64114	3.0811e-40	1.72104e-38	Cerebellum
Astro-CB NN	CB Granule Glut	Bdnf	0.0651028	0.0165026	3.945	3.85953e-39	2.09279e-37	Cerebellum
Astro-CB NN	CB Granule Glut	Diras1	0.0888361	0.0215419	4.12387	7.83022e-39	4.20933e-37	Cerebellum
Astro-CB NN	CB Granule Glut	Olfm4	0.151425	0.0713551	2.12213	2.45889e-38	1.30577e-36	Cerebellum
Astro-CB NN	CB Granule Glut	Sytl4	0.0160016	0.00250849	6.37896	1.65164e-37	8.5784e-36	Cerebellum
Astro-CB NN	CB Granule Glut	Vsnl1	0.433003	0.180588	2.39775	2.5973e-37	1.34164e-35	Cerebellum
Astro-CB NN	CB Granule Glut	Trp53cor1	0.326773	0.145821	2.24092	1.02966e-33	4.81511e-32	Cerebellum
Astro-CB NN	CB Granule Glut	Pgm2l1	0.262991	0.119075	2.20862	1.02591e-32	4.65409e-31	Cerebellum
Astro-CB NN	CB Granule Glut	Cacng2	0.172074	0.0803924	2.14042	1.74654e-32	7.86551e-31	Cerebellum
Astro-CB NN	CB Granule Glut	Cdh12	0.0424014	0.0130052	3.26034	7.30137e-31	3.13884e-29	Cerebellum
Astro-CB NN	CB Granule Glut	Epb41l1	0.615625	0.303306	2.02971	2.56635e-30	1.08424e-28	Cerebellum
Astro-CB NN	CB Granule Glut	2610027F03Rik	0.0643053	0.0231213	2.78122	8.30965e-30	3.45854e-28	Cerebellum
Astro-CB NN	CB Granule Glut	Celf4	0.683636	0.338679	2.01854	1.02901e-29	4.27286e-28	Cerebellum
Astro-CB NN	CB Granule Glut	Faim2	0.189703	0.0914653	2.07405	4.69846e-29	1.90788e-27	Cerebellum
Astro-CB NN	CB Granule Glut	Slco1c1	0.246008	0.116199	2.11712	9.70867e-27	3.65073e-25	Cerebellum
Astro-CB NN	CB Granule Glut	Dcx	0.152273	0.0673496	2.26093	1.62253e-26	6.05236e-25	Cerebellum
Astro-CB NN	CB Granule Glut	Cyfip2	0.375687	0.178414	2.1057	3.60653e-26	1.33014e-24	Cerebellum
Astro-CB NN	CB Granule Glut	C730034F03Rik	0.126159	0.0395993	3.18588	5.94134e-26	2.17724e-24	Cerebellum
Astro-CB NN	CB Granule Glut	Gm12359	0.0267193	0.00813021	3.28642	6.09895e-26	2.23434e-24	Cerebellum
Astro-CB NN	CB Granule Glut	Gm21814	0.0993695	0.0464889	2.13749	2.00588e-25	7.21398e-24	Cerebellum
Astro-CB NN	CB Granule Glut	Nhej1	0.136723	0.0665127	2.0556	2.55951e-25	9.16865e-24	Cerebellum
Astro-CB NN	CB Granule Glut	Isoc2b	0.086869	0.0385479	2.25353	3.79097e-24	1.30115e-22	Cerebellum
Astro-CB NN	CB Granule Glut	Cdc7	0.0508394	0.0240421	2.1146	4.02835e-24	1.38126e-22	Cerebellum
Astro-CB NN	CB Granule Glut	Cd276	0.0296438	0.0117276	2.5277	7.96855e-24	2.70351e-22	Cerebellum
Astro-CB NN	CB Granule Glut	Calb1	0.05964	0.0240787	2.47688	7.12211e-23	2.32785e-21	Cerebellum
Astro-CB NN	CB Granule Glut	Kazald1	0.02609	0.00782314	3.33498	1.16083e-22	3.76227e-21	Cerebellum
Astro-CB NN	CB Granule Glut	Nptxr	0.101817	0.0447544	2.27501	1.21328e-22	3.92859e-21	Cerebellum
Astro-CB NN	CB Granule Glut	Gm15902	0.0435751	0.0131175	3.32191	2.33713e-22	7.49612e-21	Cerebellum
Astro-CB NN	CB Granule Glut	Gm14437	0.0472955	0.0157557	3.0018	2.47776e-22	7.94107e-21	Cerebellum
Astro-CB NN	CB Granule Glut	D930020B18Rik	0.0302913	0.01104	2.74377	1.88366e-21	5.83814e-20	Cerebellum
Astro-CB NN	CB Granule Glut	Casp1	0.0191332	0.00646155	2.96108	2.29908e-20	6.8192e-19	Cerebellum
Astro-CB NN	CB Granule Glut	Tprg	0.00797749	0.000975989	8.17375	3.60884e-20	1.06198e-18	Cerebellum
Astro-CB NN	CB Granule Glut	Slco1b2	0.0106523	0.00182509	5.83661	4.39791e-19	1.23525e-17	Cerebellum
Astro-CB NN	CB Granule Glut	Nexmif	0.0376125	0.0103833	3.62241	9.41466e-19	2.60519e-17	Cerebellum
Astro-CB NN	CB Granule Glut	A930029G22Rik	0.0215289	0.00876276	2.45687	3.47997e-18	9.39334e-17	Cerebellum
Astro-CB NN	CB Granule Glut	Gm29570	0.0300536	0.00890624	3.37445	6.20651e-18	1.65485e-16	Cerebellum
Astro-CB NN	CB Granule Glut	Gbp3	0.0188869	0.00272332	6.93527	6.91377e-18	1.83927e-16	Cerebellum
Astro-CB NN	CB Granule Glut	Mpzl3	0.0660568	0.0279681	2.36187	6.95576e-18	1.85004e-16	Cerebellum
Astro-CB NN	CB Granule Glut	Atcay	0.0603807	0.0215248	2.80517	1.56343e-17	4.09399e-16	Cerebellum
Astro-CB NN	CB Granule Glut	Gm44718	0.0528242	0.024648	2.14314	3.15177e-17	8.15072e-16	Cerebellum
Astro-CB NN	CB Granule Glut	Ddx60	0.0321364	0.00638083	5.0364	5.7809e-17	1.47762e-15	Cerebellum
Astro-CB NN	CB Granule Glut	Hist1h3d	0.0323658	0.0128052	2.52755	1.49945e-16	3.75296e-15	Cerebellum
Astro-CB NN	CB Granule Glut	Sptssb	0.0572915	0.0236855	2.41884	3.9829e-16	9.75229e-15	Cerebellum
Astro-CB NN	CB Granule Glut	Slc32a1	0.0109251	0.00303798	3.59616	1.14374e-15	2.73625e-14	Cerebellum
Astro-CB NN	CB Granule Glut	Isg15	0.0368371	0.0141448	2.60429	1.14944e-15	2.74969e-14	Cerebellum
Astro-CB NN	CB Granule Glut	Tap1	0.0320153	0.0132314	2.41964	1.41799e-15	3.37854e-14	Cerebellum
Astro-CB NN	CB Granule Glut	Gm45370	0.0107043	0.00205018	5.22117	5.39887e-15	1.2496e-13	Cerebellum
Astro-CB NN	CB Granule Glut	Cxcl10	0.0545424	0.0163943	3.32692	9.5163e-15	2.17132e-13	Cerebellum
Astro-CB NN	CB Granule Glut	6330576A10Rik	0.0388453	0.0191707	2.02628	1.4737e-14	3.32787e-13	Cerebellum
Astro-CB NN	CB Granule Glut	Ccsap	0.0226542	0.00791332	2.86279	3.57979e-14	7.90633e-13	Cerebellum
Astro-CB NN	CB Granule Glut	Gm40437	0.0341454	0.0162102	2.10641	7.4298e-13	1.51692e-11	Cerebellum
Astro-CB NN	CB Granule Glut	Trim36	0.0659827	0.0292593	2.2551	1.15758e-12	2.33682e-11	Cerebellum
Astro-CB NN	CB Granule Glut	Prmt8	0.0259092	0.0124959	2.07342	2.10093e-11	3.88424e-10	Cerebellum
Astro-CB NN	CB Granule Glut	Gm16675	0.0281659	0.0127799	2.20393	3.81511e-11	6.92092e-10	Cerebellum
Astro-CB NN	CB Granule Glut	Lzts1	0.0211751	0.00735155	2.88036	1.62169e-10	2.80319e-09	Cerebellum
Astro-CB NN	CB Granule Glut	Aldh1a3	0.0194842	0.00555847	3.50531	1.74886e-10	3.01525e-09	Cerebellum
Astro-CB NN	CB Granule Glut	Tdrd12	0.0529106	0.0256437	2.0633	6.85505e-09	1.03151e-07	Cerebellum
Astro-CB NN	CB Granule Glut	A930001C03Rik	0.014686	0.00592536	2.4785	8.39407e-09	1.25301e-07	Cerebellum
Astro-CB NN	CB Granule Glut	Fam83a	0.0372829	0.0165794	2.24875	9.05892e-09	1.3482e-07	Cerebellum
Astro-CB NN	CB Granule Glut	Piwil2	0.0276002	0.0122726	2.24894	1.05233e-08	1.55698e-07	Cerebellum
Astro-CB NN	CB Granule Glut	Bco2	0.0195027	0.0075032	2.59925	3.03891e-08	4.30311e-07	Cerebellum
Astro-CB NN	CB Granule Glut	Ifit3	0.0617113	0.0219312	2.81386	3.31457e-08	4.67559e-07	Cerebellum
Astro-CB NN	CB Granule Glut	Rnf144b	0.0285933	0.0139791	2.04543	5.46551e-08	7.55011e-07	Cerebellum
Astro-CB NN	CB Granule Glut	Gm47320	0.0126546	0.00572832	2.20913	1.24247e-07	1.65432e-06	Cerebellum
Astro-CB NN	CB Granule Glut	Oasl2	0.0326366	0.0115983	2.81392	1.87823e-07	2.45186e-06	Cerebellum
Astro-CB NN	CB Granule Glut	Gm29521	0.190537	0.0898125	2.1215	4.20986e-07	5.26924e-06	Cerebellum
Astro-CB NN	CB Granule Glut	Gm11110	0.0182599	0.00695071	2.62706	9.15982e-07	1.09827e-05	Cerebellum
Astro-CB NN	CB Granule Glut	Tlr4	0.0359673	0.0161348	2.22917	8.16534e-06	8.54917e-05	Cerebellum
Astro-CB NN	CB Granule Glut	Plekhd1	0.0107311	0.00527845	2.03299	1.22598e-05	0.00012481	Cerebellum
Astro-CB NN	CB Granule Glut	4930505A04Rik	0.0143886	0.00716051	2.00944	1.34687e-05	0.000136228	Cerebellum
Astro-CB NN	CB Granule Glut	Efcab5	0.0112856	0.00441811	2.55439	1.78698e-05	0.000176973	Cerebellum
Astro-CB NN	CB Granule Glut	Ifit1	0.0208772	0.00810401	2.57615	7.77143e-05	0.000686512	Cerebellum
Astro-CB NN	CB Granule Glut	Gm26676	0.00562856	0.00196947	2.85791	9.46558e-05	0.000822711	Cerebellum
Astro-CB NN	CB Granule Glut	Prlr	0.184334	0.0873788	2.1096	0.000767686	0.00552929	Cerebellum
Astro-CB NN	CB PLI Gly-Gaba	Chn2	1.62596	0.705299	2.30534	1.34511e-07	1.78452e-06	Cerebellum
Astro-CB NN	CB PLI Gly-Gaba	Sphkap	0.902392	0.419919	2.14897	1.36539e-07	1.81015e-06	Cerebellum
Astro-CB NN	CB PLI Gly-Gaba	Syt4	0.321539	0.146664	2.19235	6.20698e-07	7.60916e-06	Cerebellum
Astro-CB NN	CB PLI Gly-Gaba	Dusp8	0.256416	0.116361	2.20363	1.16233e-06	1.37509e-05	Cerebellum
Astro-CB NN	CB PLI Gly-Gaba	Adcy1	3.45331	1.33037	2.59575	1.43583e-06	1.67701e-05	Cerebellum
Astro-CB NN	CB PLI Gly-Gaba	Cplx2	3.33452	1.45573	2.29062	1.65596e-06	1.91838e-05	Cerebellum
Astro-CB NN	CB PLI Gly-Gaba	Sept3	1.05228	0.475319	2.21384	1.96803e-06	2.25728e-05	Cerebellum
Astro-CB NN	CB PLI Gly-Gaba	Camk2b	0.672625	0.319964	2.10219	2.14286e-06	2.44497e-05	Cerebellum
Astro-CB NN	CB PLI Gly-Gaba	Slc13a5	0.186817	0.0791006	2.36176	2.35906e-06	2.67646e-05	Cerebellum
Astro-CB NN	CB PLI Gly-Gaba	Epb41l1	1.14801	0.553691	2.07338	2.38605e-06	2.70467e-05	Cerebellum
Astro-CB NN	CB PLI Gly-Gaba	Stmn2	0.907825	0.430261	2.10994	2.88396e-06	3.22957e-05	Cerebellum
Astro-CB NN	CB PLI Gly-Gaba	Rph3a	0.536955	0.265778	2.02031	4.33254e-06	4.72993e-05	Cerebellum
Astro-CB NN	CB PLI Gly-Gaba	Diras2	0.900928	0.372351	2.41956	5.16836e-06	5.57528e-05	Cerebellum
Astro-CB NN	CB PLI Gly-Gaba	Cdr1os	14.9782	5.63387	2.6586	6.36217e-06	6.77361e-05	Cerebellum
Astro-CB NN	CB PLI Gly-Gaba	Gas7	0.97394	0.475939	2.04635	6.72332e-06	7.12884e-05	Cerebellum
Astro-CB NN	CB PLI Gly-Gaba	Cdc7	0.0957676	0.0455465	2.10264	8.80508e-06	9.17118e-05	Cerebellum
Astro-CB NN	CB PLI Gly-Gaba	Nptxr	0.2135	0.0900974	2.36966	1.02847e-05	0.000105975	Cerebellum
Astro-CB NN	CB PLI Gly-Gaba	Trim36	0.124058	0.058827	2.10886	1.19437e-05	0.000121808	Cerebellum
Astro-CB NN	CB PLI Gly-Gaba	Eef1a2	0.83727	0.407107	2.05663	1.28048e-05	0.000129945	Cerebellum
Astro-CB NN	CB PLI Gly-Gaba	Cbln3	0.608172	0.303044	2.00688	1.68014e-05	0.000167203	Cerebellum
Astro-CB NN	CB PLI Gly-Gaba	Cplx1	0.573397	0.273371	2.09751	1.73451e-05	0.000172202	Cerebellum
Astro-CB NN	CB PLI Gly-Gaba	Vsnl1	0.785602	0.385124	2.03987	2.09264e-05	0.000204931	Cerebellum
Astro-CB NN	CB PLI Gly-Gaba	Rasl11a	0.152632	0.0663176	2.30153	2.45685e-05	0.00023767	Cerebellum
Astro-CB NN	CB PLI Gly-Gaba	Calb1	0.137472	0.0521061	2.6383	3.82683e-05	0.000358191	Cerebellum
Astro-CB NN	CB PLI Gly-Gaba	B230312C02Rik	0.506557	0.229607	2.2062	4.19044e-05	0.000389384	Cerebellum
Astro-CB NN	CB PLI Gly-Gaba	Ncald	0.430951	0.213858	2.01512	4.99275e-05	0.000457532	Cerebellum
Astro-CB NN	CB PLI Gly-Gaba	Cd276	0.0564179	0.0261964	2.15365	5.78947e-05	0.000523745	Cerebellum
Astro-CB NN	CB PLI Gly-Gaba	Tmem151b	0.524156	0.239955	2.18439	6.20407e-05	0.000558068	Cerebellum
Astro-CB NN	CB PLI Gly-Gaba	Isoc2b	0.165354	0.0773956	2.13647	7.10152e-05	0.000631945	Cerebellum
Astro-CB NN	CB PLI Gly-Gaba	Bdnf	0.119759	0.0562546	2.12887	7.85416e-05	0.000693222	Cerebellum
Astro-CB NN	CB PLI Gly-Gaba	Iqcm	0.06334	0.0306744	2.06492	8.27192e-05	0.000726758	Cerebellum
Astro-CB NN	CB PLI Gly-Gaba	Peg10	0.230415	0.11379	2.02491	8.71298e-05	0.000762324	Cerebellum
Astro-CB NN	CB PLI Gly-Gaba	Bend6	0.758316	0.337186	2.24895	0.000108131	0.000929831	Cerebellum
Astro-CB NN	CB PLI Gly-Gaba	Lzts1	0.0552585	0.0181392	3.04635	0.00012002	0.00102338	Cerebellum
Astro-CB NN	CB PLI Gly-Gaba	Cdr1	0.967292	0.406351	2.38043	0.000195998	0.00160131	Cerebellum
Astro-CB NN	CB PLI Gly-Gaba	Gm30655	0.0824341	0.0401882	2.0512	0.000374822	0.00288951	Cerebellum
Astro-CB NN	CB PLI Gly-Gaba	Axdnd1	0.121931	0.0530288	2.29934	0.000517889	0.00387392	Cerebellum
Astro-CB NN	CB PLI Gly-Gaba	Diras1	0.193077	0.0757847	2.54771	0.000528603	0.00394594	Cerebellum
Astro-CB NN	CB PLI Gly-Gaba	Gm14437	0.0913719	0.0413123	2.21174	0.000807382	0.00578672	Cerebellum
Astro-CB NN	CB PLI Gly-Gaba	Kcnip1	0.107645	0.0406218	2.64993	0.000818974	0.00586066	Cerebellum
Astro-CB NN	CB PLI Gly-Gaba	Trp53cor1	0.642312	0.290692	2.2096	0.00111657	0.00774191	Cerebellum
Astro-CB NN	CB PLI Gly-Gaba	Mrln	0.0397047	0.0185958	2.13514	0.00147065	0.00991489	Cerebellum
CB PLI Gly-Gaba	Astro-CB NN	Lin28b	1.05506	0.420663	2.50808	4.95116e-05	0.000453994	Cerebellum
CB PLI Gly-Gaba	Astro-CB NN	Pde8b	1.42061	0.687787	2.06548	0.000352166	0.0027289	Cerebellum
CB PLI Gly-Gaba	Astro-CB NN	Vstm2a	1.7106	0.736891	2.32138	0.000374501	0.00288711	Cerebellum
CB PLI Gly-Gaba	Astro-CB NN	March1	6.12938	2.43576	2.51641	0.00043383	0.00330083	Cerebellum
CB PLI Gly-Gaba	Astro-CB NN	Basp1	6.40688	3.01663	2.12385	0.000467775	0.00353289	Cerebellum
CB PLI Gly-Gaba	Astro-CB NN	Scn3b	0.688106	0.302636	2.27371	0.000492916	0.00370433	Cerebellum
CB PLI Gly-Gaba	Astro-CB NN	Elavl2	9.035	3.35922	2.68961	0.00051953	0.00388512	Cerebellum
CB PLI Gly-Gaba	Astro-CB NN	Zfp804a	7.44152	2.88976	2.57514	0.00053557	0.00399265	Cerebellum
CB PLI Gly-Gaba	Astro-CB NN	Wwc2	0.500888	0.249841	2.00483	0.00055151	0.00410111	Cerebellum
CB PLI Gly-Gaba	Astro-CB NN	Nav3	5.06153	1.93578	2.61473	0.000563078	0.0041796	Cerebellum
CB PLI Gly-Gaba	Astro-CB NN	Frmd4b	1.98992	0.61956	3.21184	0.000644148	0.00471749	Cerebellum
CB PLI Gly-Gaba	Astro-CB NN	Zeb2	1.19685	0.363401	3.29348	0.00067599	0.00492954	Cerebellum
CB PLI Gly-Gaba	Astro-CB NN	Gm15398	0.455191	0.13874	3.28089	0.000708324	0.00514174	Cerebellum
CB PLI Gly-Gaba	Astro-CB NN	Nhej1	0.210156	0.0972143	2.16178	0.000709734	0.00515083	Cerebellum
CB PLI Gly-Gaba	Astro-CB NN	Shroom2	0.416743	0.126738	3.28823	0.000736238	0.00532568	Cerebellum
CB PLI Gly-Gaba	Astro-CB NN	Ankrd6	0.479288	0.146547	3.27055	0.000797501	0.00572384	Cerebellum
CB PLI Gly-Gaba	Astro-CB NN	Begain	0.630521	0.218495	2.88575	0.000815095	0.00583677	Cerebellum
CB PLI Gly-Gaba	Astro-CB NN	Rnf144b	0.360192	0.158622	2.27075	0.000815278	0.00583782	Cerebellum
CB PLI Gly-Gaba	Astro-CB NN	Kcnc2	2.77006	1.04457	2.65186	0.000859633	0.00612258	Cerebellum
CB PLI Gly-Gaba	Astro-CB NN	Samd4	2.2306	1.05424	2.11585	0.000942295	0.0066476	Cerebellum
CB PLI Gly-Gaba	Astro-CB NN	Zfp941	0.651324	0.323485	2.01346	0.000968723	0.00681396	Cerebellum
CB PLI Gly-Gaba	Astro-CB NN	Gap43	1.79141	0.58783	3.04749	0.0010355	0.00723413	Cerebellum
CB PLI Gly-Gaba	Astro-CB NN	Epha6	4.31467	1.29452	3.33302	0.00104702	0.00730558	Cerebellum
CB PLI Gly-Gaba	Astro-CB NN	Pkib	0.539718	0.252055	2.14127	0.001145	0.0079196	Cerebellum
CB PLI Gly-Gaba	Astro-CB NN	Ccnd1	0.724868	0.257247	2.81779	0.00119007	0.00819881	Cerebellum
CB PLI Gly-Gaba	Astro-CB NN	Zbtb16	0.2403	0.053452	4.49563	0.00124254	0.00852442	Cerebellum
CB PLI Gly-Gaba	Astro-CB NN	Thsd4	0.959605	0.252041	3.80733	0.0012675	0.0086784	Cerebellum
CB PLI Gly-Gaba	Astro-CB NN	Gm4876	0.130956	0.0296462	4.41728	0.00135914	0.00924172	Cerebellum
CB PLI Gly-Gaba	Astro-CB NN	Ptchd1	0.482743	0.207366	2.32797	0.00136515	0.00927846	Cerebellum
CB PLI Gly-Gaba	Astro-CB NN	Edil3	4.85912	1.14649	4.23827	0.0014133	0.00956953	Cerebellum
CB PLI Gly-Gaba	Astro-CB NN	Traf3	0.591116	0.188718	3.13227	0.00143968	0.00972842	Cerebellum
CB PLI Gly-Gaba	Astro-CB NN	Clstn2	4.2128	1.8371	2.29318	0.00146396	0.00987615	Cerebellum
CB PLI Gly-Gaba	Astro-CB NN	Neto1	1.67354	0.476404	3.51287	0.00148314	0.0099897	Cerebellum
Astro-CB NN	CBX Purkinje Gaba	Clstn3	0.183695	0.0894795	2.05293	2.57149e-12	5.06922e-11	Cerebellum
Astro-CB NN	CBX Purkinje Gaba	Epb41l1	1.16293	0.533343	2.18045	9.99244e-12	1.89084e-10	Cerebellum
Astro-CB NN	CBX Purkinje Gaba	Syt4	0.32202	0.140918	2.28515	2.4136e-11	4.44205e-10	Cerebellum
Astro-CB NN	CBX Purkinje Gaba	Nptxr	0.20775	0.0864175	2.40403	3.686e-11	6.6941e-10	Cerebellum
Astro-CB NN	CBX Purkinje Gaba	Slc13a5	0.170734	0.0765702	2.22977	5.65452e-11	1.01268e-09	Cerebellum
Astro-CB NN	CBX Purkinje Gaba	Rph3a	0.547537	0.256262	2.13663	1.51426e-10	2.62496e-09	Cerebellum
Astro-CB NN	CBX Purkinje Gaba	Calb1	0.132879	0.0495984	2.6791	3.21485e-10	5.42555e-09	Cerebellum
Astro-CB NN	CBX Purkinje Gaba	Chn2	1.40296	0.688941	2.0364	3.3826e-10	5.69926e-09	Cerebellum
Astro-CB NN	CBX Purkinje Gaba	Dusp8	0.259248	0.111608	2.32285	5.89037e-10	9.72909e-09	Cerebellum
Astro-CB NN	CBX Purkinje Gaba	Lzts1	0.0585831	0.016721	3.50357	1.9755e-08	2.84825e-07	Cerebellum
Astro-CB NN	CBX Purkinje Gaba	Trp53cor1	0.595654	0.282071	2.11172	2.11567e-08	3.04256e-07	Cerebellum
Astro-CB NN	CBX Purkinje Gaba	Diras2	0.772207	0.363002	2.12728	4.03698e-08	5.64879e-07	Cerebellum
Astro-CB NN	CBX Purkinje Gaba	Nexmif	0.0819451	0.0306474	2.67381	1.7832e-07	2.33381e-06	Cerebellum
Astro-CB NN	CBX Purkinje Gaba	4930432J09Rik	0.0369106	0.0114894	3.21259	3.17207e-07	4.03258e-06	Cerebellum
Astro-CB NN	CBX Purkinje Gaba	Ifit3b	0.0890462	0.0427332	2.08377	4.0568e-07	5.08715e-06	Cerebellum
Astro-CB NN	CBX Purkinje Gaba	Kcnip1	0.0993975	0.0389389	2.55266	6.45386e-07	7.89307e-06	Cerebellum
Astro-CB NN	CBX Purkinje Gaba	Car8	0.223551	0.0490667	4.55607	3.09683e-06	3.45291e-05	Cerebellum
Astro-CB NN	CBX Purkinje Gaba	2700038G22Rik	0.140528	0.0574507	2.44606	3.93165e-06	4.31814e-05	Cerebellum
Astro-CB NN	CBX Purkinje Gaba	Bend6	0.674798	0.328564	2.05378	4.79318e-06	5.19722e-05	Cerebellum
Astro-CB NN	CBX Purkinje Gaba	Hfm1	0.0314871	0.0109592	2.87312	5.52704e-06	5.93627e-05	Cerebellum
Astro-CB NN	CBX Purkinje Gaba	Pcp4	0.336253	0.164641	2.04234	6.15895e-06	6.56968e-05	Cerebellum
Astro-CB NN	CBX Purkinje Gaba	Kazald1	0.046727	0.0219783	2.12606	8.5299e-06	8.90461e-05	Cerebellum
Astro-CB NN	CBX Purkinje Gaba	Gpr45	0.0755138	0.0334271	2.25906	9.10721e-06	9.46378e-05	Cerebellum
Astro-CB NN	CBX Purkinje Gaba	Cdh12	0.0747485	0.0358377	2.08575	1.55821e-05	0.000155889	Cerebellum
Astro-CB NN	CBX Purkinje Gaba	Slco4a1	0.12048	0.0456174	2.64109	1.57709e-05	0.000157636	Cerebellum
Astro-CB NN	CBX Purkinje Gaba	Sfta2	0.0252207	0.0114401	2.20459	1.87765e-05	0.00018525	Cerebellum
Astro-CB NN	CBX Purkinje Gaba	Sema3a	0.0421287	0.0192558	2.18784	2.46967e-05	0.000238788	Cerebellum
Astro-CB NN	CBX Purkinje Gaba	Gm29521	0.387167	0.162761	2.37874	2.72414e-05	0.000261562	Cerebellum
Astro-CB NN	CBX Purkinje Gaba	Lancl2	0.210617	0.104084	2.02353	3.99446e-05	0.000372558	Cerebellum
Astro-CB NN	CBX Purkinje Gaba	Ccsap	0.0411401	0.0192232	2.14013	4.30746e-05	0.000399491	Cerebellum
Astro-CB NN	CBX Purkinje Gaba	Ifit3	0.131256	0.0512413	2.56152	7.13306e-05	0.000634579	Cerebellum
Astro-CB NN	CBX Purkinje Gaba	Gdf10	0.969667	0.260354	3.72441	8.66415e-05	0.000758446	Cerebellum
Astro-CB NN	CBX Purkinje Gaba	Gm15902	0.0758876	0.0368485	2.05945	0.000128096	0.00108618	Cerebellum
Astro-CB NN	CBX Purkinje Gaba	Oasl2	0.0649429	0.027375	2.37235	0.000135857	0.00114566	Cerebellum
Astro-CB NN	CBX Purkinje Gaba	Npr1	0.0448273	0.0215283	2.08225	0.000178504	0.00147011	Cerebellum
Astro-CB NN	CBX Purkinje Gaba	Atcay	0.10836	0.0513829	2.10888	0.00017993	0.00148103	Cerebellum
Astro-CB NN	CBX Purkinje Gaba	Ttll3	0.600117	0.28981	2.07072	0.000192953	0.00157862	Cerebellum
Astro-CB NN	CBX Purkinje Gaba	Sept4	0.835167	0.309088	2.70204	0.000256434	0.00204613	Cerebellum
Astro-CB NN	CBX Purkinje Gaba	Colq	0.0370189	0.0135842	2.72514	0.000474041	0.00357559	Cerebellum
Astro-CB NN	CBX Purkinje Gaba	Slc32a1	0.0304028	0.00849868	3.57735	0.000495553	0.00372204	Cerebellum
Astro-CB NN	CBX Purkinje Gaba	Ppp1r16b	0.138327	0.0687959	2.01069	0.000499075	0.00374615	Cerebellum
Astro-CB NN	CBX Purkinje Gaba	Gm30015	0.0756026	0.0364825	2.0723	0.000803398	0.00576166	Cerebellum
Astro-CB NN	CBX Purkinje Gaba	Rab33a	0.0805132	0.0333175	2.41654	0.000804397	0.0057681	Cerebellum
Astro-CB NN	CBX Purkinje Gaba	Gria1	2.41297	0.524973	4.59637	0.000867228	0.00617056	Cerebellum
Astro-CB NN	CBX Purkinje Gaba	Cxcl10	0.103117	0.0456181	2.26045	0.00103101	0.00720505	Cerebellum
Astro-CB NN	CBX Purkinje Gaba	Gbp3	0.0346784	0.0154008	2.25174	0.00110012	0.00763963	Cerebellum
Astro-CB NN	CBX Purkinje Gaba	Ifit1	0.0369429	0.0179013	2.0637	0.00137502	0.00933862	Cerebellum
CBX Purkinje Gaba	Astro-CB NN	Itga8	0.193698	0.0949539	2.03992	5.7535e-05	0.000520823	Cerebellum
CBX Purkinje Gaba	Astro-CB NN	4930556G01Rik	0.0537142	0.0267665	2.00677	0.000149663	0.00125141	Cerebellum
Microglia NN	Astro-CB NN	Rwdd3	0.054224	0.0225582	2.40373	4.41112e-10	7.36704e-09	Cerebellum
Microglia NN	Astro-CB NN	Bcl2a1d	0.311587	0.136314	2.2858	2.22224e-08	3.18899e-07	Cerebellum
Microglia NN	Astro-CB NN	Gm43445	0.0435128	0.0130893	3.3243	5.6731e-08	7.82562e-07	Cerebellum
Microglia NN	Astro-CB NN	Gm29642	0.0596955	0.0223937	2.66573	7.47371e-08	1.01791e-06	Cerebellum
Microglia NN	Astro-CB NN	Thsd1	0.0800779	0.0344419	2.32501	5.57662e-07	6.87906e-06	Cerebellum
Microglia NN	Astro-CB NN	1700126G02Rik	0.0550798	0.0271813	2.02639	7.0772e-07	8.61226e-06	Cerebellum
Microglia NN	Astro-CB NN	Synpr	0.0702008	0.034268	2.04858	1.15454e-06	1.36645e-05	Cerebellum
Microglia NN	Astro-CB NN	Pdss1	0.0896282	0.0424915	2.10932	1.19135e-06	1.40706e-05	Cerebellum
Microglia NN	Astro-CB NN	Gm49961	0.0286615	0.0100176	2.86112	3.31194e-06	3.67674e-05	Cerebellum
Microglia NN	Astro-CB NN	Ttr	0.0569182	0.0225639	2.52254	5.33955e-06	5.74775e-05	Cerebellum
Microglia NN	Astro-CB NN	Alms1	0.114868	0.0573757	2.00203	6.32828e-06	6.73926e-05	Cerebellum
Microglia NN	Astro-CB NN	Zic1	0.158116	0.0634764	2.49094	2.14082e-05	0.000209285	Cerebellum
Microglia NN	Astro-CB NN	Hist1h2br	0.0351843	0.0153315	2.2949	2.82679e-05	0.000270753	Cerebellum
Microglia NN	Astro-CB NN	Hist1h2ae	0.0934099	0.045541	2.05112	3.44488e-05	0.000325075	Cerebellum
Microglia NN	Astro-CB NN	Glipr1	0.124693	0.0581271	2.14518	3.55493e-05	0.000334783	Cerebellum
Microglia NN	Astro-CB NN	Thbs1	0.0587544	0.0266315	2.2062	3.56239e-05	0.000335425	Cerebellum
Microglia NN	Astro-CB NN	Epb41l5	0.0298018	0.0149005	2.00006	6.52306e-05	0.00058428	Cerebellum
Microglia NN	Astro-CB NN	3830408C21Rik	0.0275015	0.012834	2.14286	8.8017e-05	0.000769376	Cerebellum
Microglia NN	Astro-CB NN	Gm48960	0.0239729	0.011092	2.16128	0.000135139	0.00114009	Cerebellum
Microglia NN	Astro-CB NN	Gm17399	0.0338054	0.0142549	2.3715	0.000154164	0.00128581	Cerebellum
Microglia NN	Astro-CB NN	Gabrr2	0.030981	0.0142466	2.17462	0.000206309	0.00167767	Cerebellum
Microglia NN	Astro-CB NN	Pomc	0.0395343	0.019481	2.02938	0.000264528	0.00210438	Cerebellum
Microglia NN	Astro-CB NN	Lrrc19	0.0528371	0.0208802	2.53048	0.000276417	0.00219067	Cerebellum
Microglia NN	Astro-CB NN	Cpm	0.0211497	0.00951511	2.22275	0.000309717	0.00242797	Cerebellum
Microglia NN	Astro-CB NN	Rasd2	0.0245565	0.0122205	2.00946	0.00033704	0.00262222	Cerebellum
Microglia NN	Astro-CB NN	Rfx4	0.0374509	0.0134864	2.77694	0.000393601	0.00302114	Cerebellum
Microglia NN	Astro-CB NN	Stard6	0.0137775	0.00660922	2.08459	0.000491039	0.00369199	Cerebellum
Microglia NN	Astro-CB NN	AW011738	0.053715	0.0246728	2.17709	0.000521067	0.00389555	Cerebellum
Microglia NN	Astro-CB NN	Nrap	0.0398018	0.0112774	3.52934	0.000732171	0.0052989	Cerebellum
Microglia NN	Astro-CB NN	Col23a1	0.0414276	0.0187799	2.20595	0.000773496	0.00556709	Cerebellum
Microglia NN	Astro-CB NN	Gm34342	0.0280262	0.0109637	2.55629	0.000866352	0.00616517	Cerebellum
Microglia NN	Astro-CB NN	Mirt1	0.0169221	0.0082168	2.05945	0.00127738	0.00873896	Cerebellum
Microglia NN	Astro-CB NN	C030013C21Rik	0.0636071	0.0312192	2.03743	0.00136817	0.00929714	Cerebellum
Microglia NN	Astro-CB NN	Hs3st5	0.0316563	0.0146979	2.1538	0.00139142	0.00943703	Cerebellum
Microglia NN	Astro-CB NN	Tfec	0.0312282	0.011926	2.61849	0.00145128	0.00979873	Cerebellum
OPC NN	Astro-CB NN	Kcnk9	0.0381167	0.0163221	2.33528	0.000156091	0.00130057	Cerebellum
OPC NN	Astro-CB NN	Fgf9	0.0349553	0.00933054	3.74633	0.000304083	0.00238833	Cerebellum
OPC NN	Astro-CB NN	Zic1	0.260923	0.129452	2.0156	0.000495023	0.00371851	Cerebellum
OPC NN	Astro-CB NN	Neurod2	0.0549571	0.0152526	3.60314	0.000538535	0.00401254	Cerebellum
OPC NN	Astro-CB NN	Sv2b	0.132734	0.0395964	3.35217	0.00075313	0.0054346	Cerebellum
OPC NN	Astro-CB NN	Gcnt2	0.0352154	0.0137249	2.5658	0.00137584	0.00934362	Cerebellum
Astro-CB NN	Oligo NN	St8sia2	0.221878	0.0765293	2.89926	0	0	Cerebellum
Astro-CB NN	Oligo NN	Kcnc2	0.423515	0.165315	2.56186	0	0	Cerebellum
Astro-CB NN	Oligo NN	Pgm5	0.699527	0.277764	2.51842	0	0	Cerebellum
Astro-CB NN	Oligo NN	Tmie	0.569531	0.237866	2.39434	0	0	Cerebellum
Astro-CB NN	Oligo NN	Sema3d	0.665293	0.297305	2.23774	0	0	Cerebellum
Astro-CB NN	Oligo NN	Ccdc3	1.05519	0.499543	2.11231	0	0	Cerebellum
Astro-CB NN	Oligo NN	Cnmd	0.845652	0.40775	2.07395	0	0	Cerebellum
Astro-CB NN	Oligo NN	Fam174b	0.134545	0.0414705	3.24436	2.53635e-42	1.50174e-40	Cerebellum
Astro-CB NN	Oligo NN	Padi2	0.475836	0.226037	2.10512	9.49576e-41	5.3811e-39	Cerebellum
Astro-CB NN	Oligo NN	Smoc1	0.252069	0.111545	2.25981	8.4163e-38	4.40906e-36	Cerebellum
Astro-CB NN	Oligo NN	Fbln5	0.191461	0.0856989	2.23411	3.74502e-36	1.87497e-34	Cerebellum
Astro-CB NN	Oligo NN	Birc7	0.162453	0.0466073	3.48558	8.60141e-36	4.26398e-34	Cerebellum
Astro-CB NN	Oligo NN	Gm36287	0.461354	0.175279	2.63211	3.85904e-35	1.87598e-33	Cerebellum
Astro-CB NN	Oligo NN	Crispld2	0.518015	0.253754	2.04141	4.78915e-35	2.32217e-33	Cerebellum
Astro-CB NN	Oligo NN	5430419D17Rik	0.170682	0.0706941	2.41437	1.42435e-32	6.43312e-31	Cerebellum
Astro-CB NN	Oligo NN	Abcc12	0.332992	0.117532	2.8332	1.18985e-31	5.22444e-30	Cerebellum
Astro-CB NN	Oligo NN	Rassf9	0.133636	0.0366126	3.64999	1.35024e-30	5.75515e-29	Cerebellum
Astro-CB NN	Oligo NN	C4b	0.247495	0.109295	2.26447	3.52093e-28	1.38901e-26	Cerebellum
Astro-CB NN	Oligo NN	Dio3os	0.107778	0.0519114	2.07619	9.91149e-27	3.7252e-25	Cerebellum
Astro-CB NN	Oligo NN	Lgals3	0.124203	0.0598101	2.07662	2.8615e-26	1.05855e-24	Cerebellum
Astro-CB NN	Oligo NN	Mstn	0.044881	0.0157475	2.85004	6.69276e-25	2.36039e-23	Cerebellum
Astro-CB NN	Oligo NN	Tmem236	0.113009	0.0555946	2.03273	6.81657e-25	2.40338e-23	Cerebellum
Astro-CB NN	Oligo NN	Tdgf1	0.11663	0.0582069	2.00371	4.08486e-24	1.40033e-22	Cerebellum
Astro-CB NN	Oligo NN	Zdhhc23	0.0693826	0.0332424	2.08717	5.18796e-23	1.70639e-21	Cerebellum
Astro-CB NN	Oligo NN	Filip1	0.164249	0.0755004	2.17547	9.00808e-21	2.71791e-19	Cerebellum
Astro-CB NN	Oligo NN	Slc25a43	0.0441054	0.0118122	3.73388	1.50616e-20	4.50263e-19	Cerebellum
Astro-CB NN	Oligo NN	Cxcr4	0.0719279	0.034486	2.08571	2.72393e-20	8.05372e-19	Cerebellum
Astro-CB NN	Oligo NN	Bora	0.0424253	0.020798	2.03987	6.44404e-20	1.87467e-18	Cerebellum
Astro-CB NN	Oligo NN	1700020D05Rik	0.0231666	0.0098587	2.34986	3.96506e-18	1.06769e-16	Cerebellum
Astro-CB NN	Oligo NN	Mdga1	0.0636496	0.0288438	2.2067	1.81525e-17	4.73931e-16	Cerebellum
Astro-CB NN	Oligo NN	Kcns1	0.0246443	0.00786709	3.13258	2.65274e-17	6.88011e-16	Cerebellum
Astro-CB NN	Oligo NN	C030047K22Rik	0.025973	0.0114303	2.2723	6.69181e-17	1.70452e-15	Cerebellum
Astro-CB NN	Oligo NN	Mybl1	0.0163281	0.00552392	2.95589	7.62036e-17	1.93481e-15	Cerebellum
Astro-CB NN	Oligo NN	4931415C17Rik	0.0513846	0.0158306	3.2459	4.16524e-16	1.01876e-14	Cerebellum
Astro-CB NN	Oligo NN	Cox8b	0.056104	0.0223553	2.50964	1.26979e-15	3.03212e-14	Cerebellum
Astro-CB NN	Oligo NN	Sncg	0.146	0.0634798	2.29995	1.48511e-15	3.53495e-14	Cerebellum
Astro-CB NN	Oligo NN	Sntg2	0.027324	0.0123704	2.20883	1.51978e-15	3.61582e-14	Cerebellum
Astro-CB NN	Oligo NN	Anln	0.0434388	0.0191522	2.26808	7.98051e-15	1.82871e-13	Cerebellum
Astro-CB NN	Oligo NN	Eya4	0.0505323	0.0229662	2.20029	1.04823e-14	2.3859e-13	Cerebellum
Astro-CB NN	Oligo NN	Ccdc150	0.0127648	0.0036989	3.45096	8.81413e-13	1.79194e-11	Cerebellum
Astro-CB NN	Oligo NN	6530437J22Rik	0.0165442	0.00620941	2.66438	1.48879e-12	2.98346e-11	Cerebellum
Astro-CB NN	Oligo NN	Clrn1	0.0323387	0.0159747	2.02436	6.28417e-12	1.20594e-10	Cerebellum
Astro-CB NN	Oligo NN	Gm15708	0.0180169	0.00745678	2.41618	2.25309e-11	4.15571e-10	Cerebellum
Astro-CB NN	Oligo NN	Rpl10-ps3	0.0170804	0.00658928	2.59215	2.2686e-11	4.18358e-10	Cerebellum
Astro-CB NN	Oligo NN	Gm49271	0.0252284	0.0120165	2.09947	1.02818e-10	1.80584e-09	Cerebellum
Astro-CB NN	Oligo NN	Cd24a	0.0434419	0.016888	2.57236	1.15146e-10	2.01546e-09	Cerebellum
Astro-CB NN	Oligo NN	Ttll9	0.0193383	0.0082545	2.34275	1.33664e-10	2.32798e-09	Cerebellum
Astro-CB NN	Oligo NN	Cldn19	0.0185263	0.0077504	2.39037	2.44327e-10	4.16457e-09	Cerebellum
Astro-CB NN	Oligo NN	Cidea	0.0343699	0.0171276	2.0067	7.21643e-10	1.18308e-08	Cerebellum
Astro-CB NN	Oligo NN	Mrgpre	0.0184048	0.00792628	2.322	1.12673e-09	1.81768e-08	Cerebellum
Astro-CB NN	Oligo NN	Gm41541	0.0229357	0.00993712	2.30808	5.23694e-09	7.96446e-08	Cerebellum
Astro-CB NN	Oligo NN	Gm30613	0.0283341	0.0140769	2.0128	1.18894e-08	1.7513e-07	Cerebellum
Astro-CB NN	Oligo NN	Gm21847	0.0274227	0.0118621	2.31178	3.88121e-08	5.43985e-07	Cerebellum
Astro-CB NN	Oligo NN	Gm50250	0.0100531	0.00476058	2.11174	1.7357e-07	2.27512e-06	Cerebellum
Astro-CB NN	Oligo NN	AC106834.1	0.0138438	0.00643186	2.15237	2.89378e-07	3.6967e-06	Cerebellum
Astro-CB NN	Oligo NN	Chad	0.0649513	0.0320997	2.02342	4.52346e-07	5.64187e-06	Cerebellum
Astro-CB NN	Oligo NN	Gm12082	0.0148387	0.00717221	2.06892	8.33072e-07	1.00459e-05	Cerebellum
Astro-CB NN	Oligo NN	Rab42	0.0082257	0.00360635	2.28089	1.86727e-06	2.14846e-05	Cerebellum
Astro-CB NN	Oligo NN	Pi15	0.0224328	0.00996743	2.25061	3.95794e-06	4.34465e-05	Cerebellum
Astro-CB NN	Oligo NN	Gm47782	0.0102999	0.00388088	2.65401	5.74746e-06	6.1585e-05	Cerebellum
Astro-CB NN	Oligo NN	B230323A14Rik	0.0289334	0.0122703	2.35801	1.50622e-05	0.000151103	Cerebellum
Astro-CB NN	VLMC NN	Txnip	0.708204	0.330452	2.14314	2.45831e-06	2.78077e-05	Cerebellum
Astro-CB NN	VLMC NN	Trf	1.02335	0.300943	3.40048	4.84845e-06	5.25258e-05	Cerebellum
Astro-CB NN	VLMC NN	Plat	0.751383	0.336128	2.23541	6.27233e-06	6.68286e-05	Cerebellum
Astro-CB NN	VLMC NN	Egr1	0.596816	0.0768416	7.76683	9.1929e-06	9.54712e-05	Cerebellum
Astro-CB NN	VLMC NN	Jun	0.56232	0.157506	3.57016	1.37094e-05	0.000138461	Cerebellum
Astro-CB NN	VLMC NN	Junb	0.551213	0.0617145	8.93166	1.43611e-05	0.000144581	Cerebellum
Astro-CB NN	VLMC NN	Btg2	0.161589	0.0307314	5.25811	1.55321e-05	0.000155433	Cerebellum
Astro-CB NN	VLMC NN	Fos	0.484583	0.0763888	6.34364	1.69881e-05	0.000168889	Cerebellum
Astro-CB NN	VLMC NN	Errfi1	0.460263	0.20417	2.25431	1.88836e-05	0.000186243	Cerebellum
Astro-CB NN	VLMC NN	Mir124-2hg	0.094067	0.0308836	3.04585	1.935e-05	0.000190509	Cerebellum
Astro-CB NN	VLMC NN	Ier2	0.321455	0.0466193	6.89532	1.97686e-05	0.000194377	Cerebellum
Astro-CB NN	VLMC NN	Sulf2	0.318491	0.0927855	3.43256	2.07933e-05	0.000203704	Cerebellum
Astro-CB NN	VLMC NN	Grb10	0.235323	0.0533788	4.40855	2.45195e-05	0.00023724	Cerebellum
Astro-CB NN	VLMC NN	Nalcn	0.221892	0.0973424	2.2795	2.86349e-05	0.000273999	Cerebellum
Astro-CB NN	VLMC NN	Bmp6	0.876217	0.232169	3.77405	3.06741e-05	0.000291974	Cerebellum
Astro-CB NN	VLMC NN	Pdzrn4	0.182914	0.0793631	2.30478	3.23779e-05	0.000307045	Cerebellum
Astro-CB NN	VLMC NN	Pld1	0.375264	0.0736736	5.09361	3.32516e-05	0.000314658	Cerebellum
Astro-CB NN	VLMC NN	B3gnt2	0.108539	0.0435086	2.49466	3.41687e-05	0.000322715	Cerebellum
Astro-CB NN	VLMC NN	Pid1	0.534407	0.061508	8.68842	3.70873e-05	0.000348118	Cerebellum
Astro-CB NN	VLMC NN	Kazn	0.135027	0.0552315	2.44475	3.86843e-05	0.000361722	Cerebellum
Astro-CB NN	VLMC NN	Mrc2	0.261929	0.057837	4.52874	4.15896e-05	0.000386769	Cerebellum
Astro-CB NN	VLMC NN	Rbms1	0.933056	0.331174	2.81742	4.32855e-05	0.000401287	Cerebellum
Astro-CB NN	VLMC NN	Ifitm3	0.206553	0.029306	7.04814	4.43894e-05	0.000410667	Cerebellum
Astro-CB NN	VLMC NN	Igfbp4	0.414223	0.0799619	5.18025	4.51599e-05	0.000417211	Cerebellum
Astro-CB NN	VLMC NN	Snhg11	2.1201	0.917312	2.31121	4.53433e-05	0.000418773	Cerebellum
Astro-CB NN	VLMC NN	Slc7a11	4.4274	2.10809	2.1002	4.71381e-05	0.000433912	Cerebellum
Astro-CB NN	VLMC NN	Robo2	0.45784	0.0780665	5.86475	5.65335e-05	0.000512522	Cerebellum
Astro-CB NN	VLMC NN	Chst15	0.165355	0.0288749	5.72659	5.67959e-05	0.000514676	Cerebellum
Astro-CB NN	VLMC NN	Lpar1	0.54416	0.239204	2.27488	5.93329e-05	0.000535608	Cerebellum
Astro-CB NN	VLMC NN	Ppfibp1	0.10009	0.0423804	2.3617	5.97106e-05	0.000538776	Cerebellum
Astro-CB NN	VLMC NN	Fkbp5	0.521731	0.201411	2.59038	6.15715e-05	0.00055423	Cerebellum
Astro-CB NN	VLMC NN	Dse	0.199758	0.0285323	7.00113	6.19519e-05	0.000557333	Cerebellum
Astro-CB NN	VLMC NN	Tgfbr3	1.01776	0.340245	2.99127	6.57192e-05	0.000588252	Cerebellum
Astro-CB NN	VLMC NN	Mafb	0.349371	0.140681	2.48342	6.86987e-05	0.00061284	Cerebellum
Astro-CB NN	VLMC NN	Sox4	0.121293	0.0570587	2.12577	6.87567e-05	0.000613331	Cerebellum
Astro-CB NN	VLMC NN	Clec3b	0.291953	0.113674	2.56834	6.97739e-05	0.000621695	Cerebellum
Astro-CB NN	VLMC NN	Unc5d	0.218774	0.0604925	3.61655	8.77754e-05	0.000767427	Cerebellum
Astro-CB NN	VLMC NN	Nid1	0.735124	0.217337	3.38241	8.80484e-05	0.000769629	Cerebellum
Astro-CB NN	VLMC NN	Swap70	0.099656	0.0282695	3.52521	8.97844e-05	0.00078351	Cerebellum
Astro-CB NN	VLMC NN	Lrrk1	0.312012	0.040123	7.77638	9.15813e-05	0.000797998	Cerebellum
Astro-CB NN	VLMC NN	Elmo1	0.458413	0.163225	2.80847	9.34127e-05	0.00081272	Cerebellum
Astro-CB NN	VLMC NN	Gbp7	0.123191	0.0551069	2.23549	9.52658e-05	0.000827575	Cerebellum
Astro-CB NN	VLMC NN	Tmsb10	0.949787	0.359795	2.6398	9.65953e-05	0.000838087	Cerebellum
Astro-CB NN	VLMC NN	Frk	0.0572036	0.0111955	5.10953	0.000100138	0.000866152	Cerebellum
Astro-CB NN	VLMC NN	Ptpre	0.0664758	0.0116111	5.72519	0.000112315	0.000962685	Cerebellum
Astro-CB NN	VLMC NN	Bok	0.0724841	0.0216547	3.34726	0.000113681	0.000973486	Cerebellum
Astro-CB NN	VLMC NN	Zfp36	0.251174	0.107014	2.34712	0.000123135	0.00104742	Cerebellum
Astro-CB NN	VLMC NN	Stac2	0.0441002	0.0181073	2.43549	0.000130047	0.00110095	Cerebellum
Astro-CB NN	VLMC NN	Dock10	0.202695	0.035916	5.6436	0.00013427	0.00113342	Cerebellum
Astro-CB NN	VLMC NN	Slco3a1	0.292445	0.13117	2.22951	0.000135936	0.00114623	Cerebellum
Astro-CB NN	VLMC NN	Robo1	0.411128	0.154378	2.66312	0.000139162	0.00117086	Cerebellum
Astro-CB NN	VLMC NN	Xkr4	0.211639	0.100095	2.11437	0.000140108	0.00117821	Cerebellum
Astro-CB NN	VLMC NN	Pdzrn3	0.695782	0.245865	2.82993	0.000141178	0.00118669	Cerebellum
Astro-CB NN	VLMC NN	Cped1	1.33556	0.139773	9.55522	0.000145876	0.00122267	Cerebellum
Astro-CB NN	VLMC NN	Fxyd4	0.0357091	0.0132117	2.70285	0.000147793	0.00123707	Cerebellum
Astro-CB NN	VLMC NN	Opcml	0.615957	0.191101	3.2232	0.000149938	0.00125347	Cerebellum
Astro-CB NN	VLMC NN	Tox2	0.0401921	0.00940399	4.27394	0.000155259	0.00129406	Cerebellum
Astro-CB NN	VLMC NN	Tbx15	0.0605522	0.0151485	3.99724	0.000159251	0.00132459	Cerebellum
Astro-CB NN	VLMC NN	Myoc	0.607976	0.135714	4.47982	0.000164887	0.00136782	Cerebellum
Astro-CB NN	VLMC NN	Tmem151a	0.0467189	0.0146838	3.18166	0.00016883	0.00139769	Cerebellum
Astro-CB NN	VLMC NN	Adgra2	0.123572	0.0211422	5.84479	0.000187012	0.00153444	Cerebellum
Astro-CB NN	VLMC NN	Epha5	0.179964	0.0482018	3.73356	0.0001893	0.00155164	Cerebellum
Astro-CB NN	VLMC NN	Ano3	0.128386	0.054847	2.3408	0.000199764	0.00162931	Cerebellum
Astro-CB NN	VLMC NN	Tgfbr2	0.253917	0.0865148	2.93496	0.000203668	0.00165833	Cerebellum
Astro-CB NN	VLMC NN	Slc41a2	0.0619673	0.0174588	3.54935	0.000235093	0.00189036	Cerebellum
Astro-CB NN	VLMC NN	Nav1	0.199543	0.0762164	2.61811	0.000236149	0.00189809	Cerebellum
Astro-CB NN	VLMC NN	Meg3	4.195	1.28593	3.26224	0.000237388	0.00190724	Cerebellum
Astro-CB NN	VLMC NN	Col4a6	0.514329	0.0750957	6.84899	0.00023947	0.00192246	Cerebellum
Astro-CB NN	VLMC NN	Zfhx4	0.63002	0.144358	4.3643	0.000241031	0.00193397	Cerebellum
Astro-CB NN	VLMC NN	Apod	5.02339	0.432266	11.6211	0.00024133	0.0019362	Cerebellum
Astro-CB NN	VLMC NN	Nrg3	0.771069	0.18942	4.07068	0.000242985	0.00194848	Cerebellum
Astro-CB NN	VLMC NN	Adamtsl2	0.0295339	0.00700959	4.21335	0.000245517	0.00196674	Cerebellum
Astro-CB NN	VLMC NN	Nrp2	0.339839	0.0768825	4.42024	0.000251654	0.00201113	Cerebellum
Astro-CB NN	VLMC NN	Flrt2	1.13455	0.290153	3.91018	0.000264668	0.00210522	Cerebellum
Astro-CB NN	VLMC NN	Tnfrsf21	0.113416	0.0463975	2.44444	0.000282558	0.0022346	Cerebellum
Astro-CB NN	VLMC NN	Phlda1	0.501742	0.155513	3.22636	0.000288682	0.00227896	Cerebellum
Astro-CB NN	VLMC NN	Kcnh7	0.226844	0.0397667	5.70437	0.000288814	0.00227987	Cerebellum
Astro-CB NN	VLMC NN	Cidea	0.0720754	0.0242141	2.97659	0.000292574	0.00230672	Cerebellum
Astro-CB NN	VLMC NN	Gab3	0.0983271	0.0268962	3.6558	0.000304008	0.00238783	Cerebellum
Astro-CB NN	VLMC NN	Lrrc55	0.117453	0.0486203	2.41571	0.000323865	0.00252854	Cerebellum
Astro-CB NN	VLMC NN	Timp2	0.851694	0.400885	2.12454	0.000325995	0.00254386	Cerebellum
Astro-CB NN	VLMC NN	9530026P05Rik	1.25554	0.548264	2.29003	0.000332499	0.00259041	Cerebellum
Astro-CB NN	VLMC NN	Arhgap6	0.367608	0.0847819	4.33592	0.000343926	0.00267066	Cerebellum
Astro-CB NN	VLMC NN	Gm29683	0.188183	0.0262353	7.17291	0.000355889	0.00275546	Cerebellum
Astro-CB NN	VLMC NN	Mill2	0.212104	0.0489929	4.32928	0.000362622	0.00280314	Cerebellum
Astro-CB NN	VLMC NN	Rasgef1b	0.246411	0.0522239	4.71835	0.000368999	0.0028481	Cerebellum
Astro-CB NN	VLMC NN	Adamts12	0.810132	0.189911	4.26584	0.00036931	0.00285022	Cerebellum
Astro-CB NN	VLMC NN	Gsn	0.356084	0.0367608	9.68651	0.000393343	0.00301944	Cerebellum
Astro-CB NN	VLMC NN	Lypd6	0.0665138	0.0175333	3.79357	0.00040154	0.00307737	Cerebellum
Astro-CB NN	VLMC NN	H2-T23	0.0347637	0.00517752	6.71435	0.000434146	0.00330299	Cerebellum
Astro-CB NN	VLMC NN	P3h2	0.102079	0.0152338	6.70084	0.000437636	0.00332695	Cerebellum
Astro-CB NN	VLMC NN	Dnajc6	0.393939	0.194256	2.02794	0.000445064	0.00337782	Cerebellum
Astro-CB NN	VLMC NN	Slc2a13	0.246692	0.122764	2.00947	0.000461644	0.00349208	Cerebellum
Astro-CB NN	VLMC NN	Adap2	0.211006	0.0304649	6.92617	0.000462226	0.00349572	Cerebellum
Astro-CB NN	VLMC NN	Bmf	0.0888621	0.0373833	2.37705	0.000485861	0.00365685	Cerebellum
Astro-CB NN	VLMC NN	Zfp804b	0.219353	0.0366185	5.99021	0.000500399	0.00375496	Cerebellum
Astro-CB NN	VLMC NN	2610307P16Rik	0.175274	0.0210087	8.34292	0.000519195	0.0038828	Cerebellum
Astro-CB NN	VLMC NN	Tshz2	0.731768	0.344578	2.12366	0.000521155	0.00389611	Cerebellum
Astro-CB NN	VLMC NN	Cp	1.58629	0.660083	2.40317	0.000583833	0.00431778	Cerebellum
Astro-CB NN	VLMC NN	Ebf2	0.0668487	0.0142766	4.68239	0.000601312	0.00443366	Cerebellum
Astro-CB NN	VLMC NN	Basp1	0.310918	0.0762627	4.07694	0.000614563	0.00452155	Cerebellum
Astro-CB NN	VLMC NN	Cdh13	0.10192	0.0270362	3.76977	0.000625358	0.00459264	Cerebellum
Astro-CB NN	VLMC NN	Ly6e	0.191649	0.0310987	6.1626	0.000640389	0.00469244	Cerebellum
Astro-CB NN	VLMC NN	2010300C02Rik	0.0795332	0.0122149	6.51117	0.000642291	0.0047051	Cerebellum
Astro-CB NN	VLMC NN	Trabd2b	0.122796	0.0192508	6.37873	0.000689735	0.0050201	Cerebellum
Astro-CB NN	VLMC NN	Ranbp3l	0.584069	0.154341	3.78428	0.000693461	0.00504452	Cerebellum
Astro-CB NN	VLMC NN	Ptgds	7.86797	0.568711	13.8347	0.000730812	0.00528992	Cerebellum
Astro-CB NN	VLMC NN	Nkain2	0.74762	0.364786	2.04948	0.000738698	0.00534156	Cerebellum
Astro-CB NN	VLMC NN	Col5a1	0.0407547	0.0138957	2.9329	0.000771055	0.0055517	Cerebellum
Astro-CB NN	VLMC NN	Tubg2	0.0379793	0.01325	2.86636	0.00077458	0.00557393	Cerebellum
Astro-CB NN	VLMC NN	Casp8	0.0607414	0.0283159	2.14513	0.000799937	0.00573928	Cerebellum
Astro-CB NN	VLMC NN	Bgn	0.748273	0.13741	5.44554	0.00089904	0.00637274	Cerebellum
Astro-CB NN	VLMC NN	Fmod	0.367579	0.138327	2.65732	0.000924656	0.00653452	Cerebellum
Astro-CB NN	VLMC NN	Gabrg3	0.229081	0.0719184	3.1853	0.00097166	0.00683292	Cerebellum
Astro-CB NN	VLMC NN	Dab2	0.959821	0.396586	2.42021	0.00100202	0.00702418	Cerebellum
Astro-CB NN	VLMC NN	Parm1	0.0938896	0.0467596	2.00792	0.00102518	0.00716955	Cerebellum
Astro-CB NN	VLMC NN	Pcdh15	0.183827	0.0728053	2.52491	0.00109009	0.00757619	Cerebellum
Astro-CB NN	VLMC NN	Slc16a10	0.0427436	0.0102862	4.15542	0.00109062	0.00757962	Cerebellum
Astro-CB NN	VLMC NN	Itga9	0.0620901	0.0183972	3.37498	0.00129917	0.00887354	Cerebellum
Astro-CB NN	VLMC NN	Aebp1	0.158968	0.039064	4.06943	0.00132978	0.00906164	Cerebellum
Astro-CB NN	VLMC NN	Rin3	0.0752237	0.0351273	2.14146	0.00138811	0.00941741	Cerebellum
Astro-CB NN	VLMC NN	Gm10134	0.0292247	0.00954581	3.06152	0.00141685	0.00959117	Cerebellum
Astro-CB NN	VLMC NN	Prkcg	0.0897327	0.0433508	2.06992	0.00144427	0.00975604	Cerebellum
Astro-CB NN	VLMC NN	Gm44148	0.0660954	0.026281	2.51495	0.00147635	0.00995016	Cerebellum
Astro-CB NN	VLMC NN	Samd5	0.165778	0.080295	2.06462	0.00147838	0.00996202	Cerebellum
BAM NN	BAM NN	Gm5149	0.0159627	0.0056505	2.825	0.000916727	0.00648479	Cerebellum
BAM NN	CHOR NN	Bex2	0.612073	0.121034	5.05703	1.68106e-08	2.44109e-07	Cerebellum
BAM NN	CHOR NN	Ap4b1	0.176417	0.0416481	4.2359	4.8678e-08	6.75579e-07	Cerebellum
BAM NN	CHOR NN	Pcdhgc4	0.181585	0.01615	11.2436	6.3363e-08	8.69955e-07	Cerebellum
BAM NN	CHOR NN	Sox2ot	0.59489	0.0719405	8.26919	6.80946e-08	9.31826e-07	Cerebellum
BAM NN	CHOR NN	Eml5	0.538926	0.085643	6.2927	7.79157e-08	1.05928e-06	Cerebellum
BAM NN	CHOR NN	Gm42722	0.643879	0.0250149	25.7398	9.72616e-08	1.30885e-06	Cerebellum
BAM NN	CHOR NN	Cx3cl1	0.579351	0.136548	4.24282	9.73133e-08	1.30952e-06	Cerebellum
BAM NN	CHOR NN	Gnai1	0.504838	0.0490185	10.2989	9.81344e-08	1.32011e-06	Cerebellum
BAM NN	CHOR NN	Ccser1	2.44396	0.113486	21.5352	1.00086e-07	1.34525e-06	Cerebellum
BAM NN	CHOR NN	Pacsin1	0.469687	0.104755	4.48366	1.08229e-07	1.4496e-06	Cerebellum
BAM NN	CHOR NN	Dtnb	1.25338	0.123216	10.1722	1.12941e-07	1.51029e-06	Cerebellum
BAM NN	CHOR NN	Lgals3	0.295662	0.0323581	9.13721	1.24957e-07	1.66342e-06	Cerebellum
BAM NN	CHOR NN	Nav3	2.37595	0.180953	13.1302	1.30321e-07	1.7315e-06	Cerebellum
BAM NN	CHOR NN	Enox1	0.208034	0.0683368	3.04424	1.3446e-07	1.78396e-06	Cerebellum
BAM NN	CHOR NN	Gprasp2	0.218023	0.0524572	4.1562	1.5571e-07	2.0516e-06	Cerebellum
BAM NN	CHOR NN	Cntnap2	1.70934	0.375174	4.55613	1.56361e-07	2.05979e-06	Cerebellum
BAM NN	CHOR NN	Ndn	0.350714	0.0456518	7.68237	1.64109e-07	2.15786e-06	Cerebellum
BAM NN	CHOR NN	Gm1673	1.7679	0.0867809	20.372	1.70734e-07	2.23973e-06	Cerebellum
BAM NN	CHOR NN	Ankrd6	0.364227	0.0166226	21.9115	1.93871e-07	2.52717e-06	Cerebellum
BAM NN	CHOR NN	Nup210	0.109844	0.016782	6.54532	2.03518e-07	2.64691e-06	Cerebellum
BAM NN	CHOR NN	Mccc2	0.304367	0.109487	2.77995	2.06868e-07	2.68835e-06	Cerebellum
BAM NN	CHOR NN	Macrod1	0.719345	0.232624	3.09232	2.07406e-07	2.69505e-06	Cerebellum
BAM NN	CHOR NN	Rfx3	4.37844	0.333642	13.1232	2.25735e-07	2.92035e-06	Cerebellum
BAM NN	CHOR NN	Pcdh7	3.60273	0.201655	17.8658	2.28713e-07	2.95698e-06	Cerebellum
BAM NN	CHOR NN	Cacna2d1	0.619924	0.13037	4.75511	2.32039e-07	2.99812e-06	Cerebellum
BAM NN	CHOR NN	Tenm3	1.13306	0.101981	11.1105	2.37596e-07	3.06618e-06	Cerebellum
BAM NN	CHOR NN	Slc35f1	0.809087	0.0694965	11.6421	2.40692e-07	3.10382e-06	Cerebellum
BAM NN	CHOR NN	Khdrbs3	0.857119	0.102843	8.33427	2.43537e-07	3.13882e-06	Cerebellum
BAM NN	CHOR NN	Gpm6a	7.32695	0.456848	16.038	2.45949e-07	3.16834e-06	Cerebellum
BAM NN	CHOR NN	Inha	0.156368	0.0169312	9.23548	2.72165e-07	3.48794e-06	Cerebellum
BAM NN	CHOR NN	Dmtn	0.457134	0.0643939	7.09902	2.81173e-07	3.59653e-06	Cerebellum
BAM NN	CHOR NN	1110051M20Rik	1.67352	0.270124	6.19537	2.94725e-07	3.76201e-06	Cerebellum
BAM NN	CHOR NN	Ttc26	0.491825	0.0166215	29.5897	3.02343e-07	3.85397e-06	Cerebellum
BAM NN	CHOR NN	Rims2	0.637634	0.120015	5.31297	3.05042e-07	3.88703e-06	Cerebellum
BAM NN	CHOR NN	Cadm2	11.4546	0.549682	20.8385	3.09818e-07	3.94427e-06	Cerebellum
BAM NN	CHOR NN	Tjp3	0.493837	0.0134367	36.7529	3.23317e-07	4.10533e-06	Cerebellum
BAM NN	CHOR NN	Ctxn1	0.695416	0.123283	5.6408	3.23376e-07	4.10592e-06	Cerebellum
BAM NN	CHOR NN	Stxbp6	0.661019	0.0594894	11.1115	3.36366e-07	4.26098e-06	Cerebellum
BAM NN	CHOR NN	Tes	0.369716	0.0422827	8.74391	3.41326e-07	4.31978e-06	Cerebellum
BAM NN	CHOR NN	Ulk4	0.548757	0.0519437	10.5645	3.42652e-07	4.33577e-06	Cerebellum
BAM NN	CHOR NN	Snrpn	2.18289	0.180538	12.091	3.44119e-07	4.35354e-06	Cerebellum
BAM NN	CHOR NN	Hmgb3	0.310387	0.0271478	11.4332	3.51005e-07	4.43662e-06	Cerebellum
BAM NN	CHOR NN	Cdh2	0.353188	0.0564589	6.25567	3.5635e-07	4.49889e-06	Cerebellum
BAM NN	CHOR NN	Gmcl1	0.657214	0.203562	3.22856	3.59129e-07	4.53224e-06	Cerebellum
BAM NN	CHOR NN	Pclo	0.655505	0.178762	3.66691	3.65951e-07	4.61423e-06	Cerebellum
BAM NN	CHOR NN	Mok	0.44818	0.0379799	11.8004	3.84394e-07	4.8338e-06	Cerebellum
BAM NN	CHOR NN	Iqck	0.229392	0.0125699	18.2493	3.92122e-07	4.92573e-06	Cerebellum
BAM NN	CHOR NN	Plpp1	0.74213	0.0399387	18.5817	4.16385e-07	5.21457e-06	Cerebellum
BAM NN	CHOR NN	Gabrb1	1.66113	0.27711	5.9945	4.30308e-07	5.38021e-06	Cerebellum
BAM NN	CHOR NN	Ank3	1.35088	0.28845	4.68324	4.32736e-07	5.40937e-06	Cerebellum
BAM NN	CHOR NN	Sort1	1.52016	0.340199	4.46844	4.35465e-07	5.44181e-06	Cerebellum
BAM NN	CHOR NN	Ccnd2	4.44366	0.131994	33.6657	4.41596e-07	5.51405e-06	Cerebellum
BAM NN	CHOR NN	Pik3r3	1.05678	0.0556246	18.9985	4.53883e-07	5.65979e-06	Cerebellum
BAM NN	CHOR NN	Coq3	0.456006	0.0850027	5.36461	4.61622e-07	5.75147e-06	Cerebellum
BAM NN	CHOR NN	Rtn1	1.96548	0.494244	3.97674	4.61934e-07	5.75524e-06	Cerebellum
BAM NN	CHOR NN	Fam227a	0.367718	0.0257207	14.2966	4.63859e-07	5.77773e-06	Cerebellum
BAM NN	CHOR NN	Dock3	0.503247	0.124689	4.03601	4.72023e-07	5.8752e-06	Cerebellum
BAM NN	CHOR NN	Ppm1e	1.41208	0.302047	4.67504	4.86133e-07	6.04132e-06	Cerebellum
BAM NN	CHOR NN	Plekha7	0.80371	0.0502035	16.009	5.06083e-07	6.27751e-06	Cerebellum
BAM NN	CHOR NN	Slit2	5.38319	0.0527934	101.967	5.07505e-07	6.29389e-06	Cerebellum
BAM NN	CHOR NN	Cers4	1.83885	0.0777008	23.6658	5.11841e-07	6.34452e-06	Cerebellum
BAM NN	CHOR NN	Cfap299	0.884761	0.170238	5.19719	5.16361e-07	6.39598e-06	Cerebellum
BAM NN	CHOR NN	Cspp1	1.41823	0.485006	2.92415	5.37731e-07	6.64539e-06	Cerebellum
BAM NN	CHOR NN	Dzank1	0.423257	0.0679509	6.22886	5.64045e-07	6.95189e-06	Cerebellum
BAM NN	CHOR NN	Sesn3	1.9567	0.140428	13.9338	5.64512e-07	6.95724e-06	Cerebellum
BAM NN	CHOR NN	Syne1	3.39836	0.220603	15.4049	5.675e-07	6.9913e-06	Cerebellum
BAM NN	CHOR NN	Sv2a	0.647774	0.106172	6.10116	5.68739e-07	7.00573e-06	Cerebellum
BAM NN	CHOR NN	Tusc3	3.08898	0.219056	14.1013	5.71899e-07	7.04217e-06	Cerebellum
BAM NN	CHOR NN	Tmem38a	1.2792	0.0713709	17.9233	5.79734e-07	7.13287e-06	Cerebellum
BAM NN	CHOR NN	Mt3	25.3362	0.574926	44.0686	6.03986e-07	7.41462e-06	Cerebellum
BAM NN	CHOR NN	Akt3	0.761618	0.130917	5.81755	6.07547e-07	7.45658e-06	Cerebellum
BAM NN	CHOR NN	Aifm3	1.44802	0.0335075	43.2148	6.20823e-07	7.61055e-06	Cerebellum
BAM NN	CHOR NN	Cdr1os	2.45715	0.280475	8.76067	6.43787e-07	7.8746e-06	Cerebellum
BAM NN	CHOR NN	Slco1a4	1.5037	0.0451696	33.29	6.47283e-07	7.91565e-06	Cerebellum
BAM NN	CHOR NN	Hey1	0.0831883	0.0131059	6.34739	6.52372e-07	7.97383e-06	Cerebellum
BAM NN	CHOR NN	Tiam1	0.261634	0.105205	2.4869	6.74551e-07	8.22963e-06	Cerebellum
BAM NN	CHOR NN	Clybl	1.97631	0.268928	7.34882	6.79519e-07	8.28716e-06	Cerebellum
BAM NN	CHOR NN	Ccdc148	0.836537	0.0294382	28.4167	6.86853e-07	8.3717e-06	Cerebellum
BAM NN	CHOR NN	Zdbf2	0.375435	0.0238291	15.7553	6.88618e-07	8.39271e-06	Cerebellum
BAM NN	CHOR NN	Nos1ap	0.683806	0.192032	3.5609	6.95765e-07	8.47553e-06	Cerebellum
BAM NN	CHOR NN	Vopp1	0.286222	0.0430147	6.65404	7.10666e-07	8.646e-06	Cerebellum
BAM NN	CHOR NN	Rps6ka2	1.09324	0.03821	28.6114	7.26961e-07	8.83419e-06	Cerebellum
BAM NN	CHOR NN	Agpat4	0.847267	0.0717038	11.8162	7.28615e-07	8.85361e-06	Cerebellum
BAM NN	CHOR NN	Trerf1	0.334982	0.0874525	3.83045	7.31449e-07	8.88596e-06	Cerebellum
BAM NN	CHOR NN	Pfn2	1.78565	0.182876	9.7643	7.33415e-07	8.90794e-06	Cerebellum
BAM NN	CHOR NN	Erbb4	7.33446	0.193381	37.9275	7.48526e-07	9.08018e-06	Cerebellum
BAM NN	CHOR NN	Slc25a27	0.193799	0.0686212	2.82418	7.71631e-07	9.34413e-06	Cerebellum
BAM NN	CHOR NN	Cacnb2	0.68536	0.108644	6.30832	7.78532e-07	9.4215e-06	Cerebellum
BAM NN	CHOR NN	Sorbs2	2.31123	0.117224	19.7164	7.86116e-07	9.50904e-06	Cerebellum
BAM NN	CHOR NN	Fap	1.77344	0.121669	14.5759	7.87191e-07	9.52094e-06	Cerebellum
BAM NN	CHOR NN	Map2	0.96821	0.318861	3.03647	8.04309e-07	9.718e-06	Cerebellum
BAM NN	CHOR NN	Adgrv1	1.77387	0.0319977	55.4374	8.22205e-07	9.92252e-06	Cerebellum
BAM NN	CHOR NN	Sec22a	0.405359	0.191672	2.11486	8.25244e-07	9.95727e-06	Cerebellum
BAM NN	CHOR NN	A830018L16Rik	1.03503	0.0667649	15.5026	8.30167e-07	1.0013e-05	Cerebellum
BAM NN	CHOR NN	Ttr	1336.66	0.0142676	93685	8.33042e-07	1.00457e-05	Cerebellum
BAM NN	CHOR NN	Sec14l2	0.19107	0.0148422	12.8734	8.36137e-07	1.0079e-05	Cerebellum
BAM NN	CHOR NN	mt-Nd4l	23.9539	2.08398	11.4943	8.48893e-07	1.02235e-05	Cerebellum
BAM NN	CHOR NN	Arl3	2.57014	0.339586	7.56845	8.58184e-07	1.03316e-05	Cerebellum
BAM NN	CHOR NN	Zdhhc21	0.602499	0.182072	3.30913	8.89259e-07	1.06847e-05	Cerebellum
BAM NN	CHOR NN	Cd9	2.4465	0.0354006	69.1088	8.91185e-07	1.07056e-05	Cerebellum
BAM NN	CHOR NN	Glis3	3.40563	0.229885	14.8145	9.08068e-07	1.08948e-05	Cerebellum
BAM NN	CHOR NN	Ptprs	0.484326	0.160235	3.0226	9.10532e-07	1.09226e-05	Cerebellum
BAM NN	CHOR NN	Chd5	0.221249	0.070719	3.12856	9.10813e-07	1.09258e-05	Cerebellum
BAM NN	CHOR NN	Tuba4a	0.589029	0.13053	4.51261	9.24439e-07	1.1079e-05	Cerebellum
BAM NN	CHOR NN	Pls3	1.272	0.11192	11.3653	9.31442e-07	1.11583e-05	Cerebellum
BAM NN	CHOR NN	Nxn	2.99591	0.0851346	35.1902	9.39496e-07	1.12494e-05	Cerebellum
BAM NN	CHOR NN	Phlpp1	1.20921	0.389455	3.10486	9.45745e-07	1.13194e-05	Cerebellum
BAM NN	CHOR NN	Ccdc138	0.610878	0.0634957	9.62079	9.57425e-07	1.14515e-05	Cerebellum
BAM NN	CHOR NN	Fxyd1	9.80907	0.0792769	123.732	9.74426e-07	1.16422e-05	Cerebellum
BAM NN	CHOR NN	Slc38a1	1.91165	0.212564	8.99333	9.79254e-07	1.16965e-05	Cerebellum
BAM NN	CHOR NN	Myo1e	1.17907	0.0734935	16.0432	9.85292e-07	1.17639e-05	Cerebellum
BAM NN	CHOR NN	Stox2	3.3652	0.197992	16.9966	1.00331e-06	1.19644e-05	Cerebellum
BAM NN	CHOR NN	Itga10	0.114248	0.0179421	6.36757	1.03549e-06	1.23235e-05	Cerebellum
BAM NN	CHOR NN	Slc39a12	2.81186	0.148368	18.9519	1.06487e-06	1.26555e-05	Cerebellum
BAM NN	CHOR NN	Suox	0.146429	0.0193841	7.5541	1.07133e-06	1.27275e-05	Cerebellum
BAM NN	CHOR NN	Asic2	1.12331	0.261699	4.29236	1.08078e-06	1.28356e-05	Cerebellum
BAM NN	CHOR NN	Crppa	0.562757	0.112353	5.00881	1.09165e-06	1.29582e-05	Cerebellum
BAM NN	CHOR NN	Arhgap44	0.544768	0.0373362	14.5909	1.10295e-06	1.30847e-05	Cerebellum
BAM NN	CHOR NN	Pde5a	0.670606	0.0232174	28.8838	1.1074e-06	1.31354e-05	Cerebellum
BAM NN	CHOR NN	Polr2l	1.40935	0.266712	5.28416	1.12465e-06	1.33274e-05	Cerebellum
BAM NN	CHOR NN	Sox12	0.131272	0.0112093	11.711	1.1299e-06	1.33861e-05	Cerebellum
BAM NN	CHOR NN	Dipk1a	0.881207	0.140855	6.25613	1.14379e-06	1.35437e-05	Cerebellum
BAM NN	CHOR NN	Grb14	1.16617	0.0355653	32.7895	1.14867e-06	1.35986e-05	Cerebellum
BAM NN	CHOR NN	Myo5b	0.918965	0.00855773	107.384	1.16804e-06	1.38141e-05	Cerebellum
BAM NN	CHOR NN	Pcsk2	1.49605	0.135058	11.0771	1.17586e-06	1.38979e-05	Cerebellum
BAM NN	CHOR NN	Magi3	0.736619	0.179722	4.09865	1.18935e-06	1.40481e-05	Cerebellum
BAM NN	CHOR NN	Nmt2	0.856703	0.310104	2.76263	1.19198e-06	1.40766e-05	Cerebellum
BAM NN	CHOR NN	Grm8	2.47675	0.0594462	41.6638	1.19489e-06	1.41091e-05	Cerebellum
BAM NN	CHOR NN	Hddc2	0.448121	0.0548505	8.16987	1.20285e-06	1.41986e-05	Cerebellum
BAM NN	CHOR NN	Kcnd3	0.228709	0.0385446	5.93361	1.22212e-06	1.44119e-05	Cerebellum
BAM NN	CHOR NN	Plcl1	4.62495	0.27157	17.0304	1.22408e-06	1.44337e-05	Cerebellum
BAM NN	CHOR NN	Rab40b	0.20344	0.0220625	9.22106	1.22916e-06	1.449e-05	Cerebellum
BAM NN	CHOR NN	Ndrg4	0.741851	0.292015	2.54045	1.24114e-06	1.46224e-05	Cerebellum
BAM NN	CHOR NN	Naaladl2	4.62623	0.177764	26.0245	1.24629e-06	1.46786e-05	Cerebellum
BAM NN	CHOR NN	Ccdc162	0.903739	0.0322045	28.0625	1.26256e-06	1.48605e-05	Cerebellum
BAM NN	CHOR NN	Npas2	0.470523	0.0569139	8.26728	1.26959e-06	1.49385e-05	Cerebellum
BAM NN	CHOR NN	Dlgap1	8.37101	0.433423	19.3137	1.28794e-06	1.51415e-05	Cerebellum
BAM NN	CHOR NN	Nav2	2.10324	0.170259	12.3532	1.29857e-06	1.52605e-05	Cerebellum
BAM NN	CHOR NN	Hs6st3	1.77065	0.125561	14.1019	1.31926e-06	1.54873e-05	Cerebellum
BAM NN	CHOR NN	Il1rap	0.781555	0.125419	6.23155	1.32253e-06	1.55236e-05	Cerebellum
BAM NN	CHOR NN	Esrrg	12.0312	0.0400062	300.734	1.32335e-06	1.55326e-05	Cerebellum
BAM NN	CHOR NN	A630089N07Rik	0.741088	0.162285	4.56659	1.33394e-06	1.56514e-05	Cerebellum
BAM NN	CHOR NN	Spef2	1.49938	0.0387476	38.6961	1.35158e-06	1.58435e-05	Cerebellum
BAM NN	CHOR NN	Lmtk2	0.605815	0.0600594	10.0869	1.35563e-06	1.58877e-05	Cerebellum
BAM NN	CHOR NN	Pcp4	3.22281	0.333888	9.65235	1.36029e-06	1.59381e-05	Cerebellum
BAM NN	CHOR NN	Megf9	0.810061	0.0941131	8.60732	1.38191e-06	1.61787e-05	Cerebellum
BAM NN	CHOR NN	Btbd10	1.40413	0.178596	7.86206	1.38439e-06	1.62046e-05	Cerebellum
BAM NN	CHOR NN	Syt1	1.86556	0.625928	2.98047	1.39824e-06	1.63558e-05	Cerebellum
BAM NN	CHOR NN	Strbp	3.05563	0.638379	4.78654	1.4283e-06	1.66868e-05	Cerebellum
BAM NN	CHOR NN	Mid1	1.46622	0.224229	6.53894	1.44188e-06	1.68356e-05	Cerebellum
BAM NN	CHOR NN	Tbcd	1.31902	0.222468	5.92904	1.4463e-06	1.68851e-05	Cerebellum
BAM NN	CHOR NN	Ubxn11	0.783786	0.0340081	23.047	1.44834e-06	1.69074e-05	Cerebellum
BAM NN	CHOR NN	Fhad1	2.33223	0.0850061	27.436	1.45004e-06	1.69268e-05	Cerebellum
BAM NN	CHOR NN	Frmpd4	18.0045	0.321872	55.9368	1.45233e-06	1.69523e-05	Cerebellum
BAM NN	CHOR NN	Fras1	5.35096	0.0145156	368.635	1.45355e-06	1.69653e-05	Cerebellum
BAM NN	CHOR NN	Oscp1	0.493587	0.0343591	14.3656	1.46162e-06	1.70563e-05	Cerebellum
BAM NN	CHOR NN	Sh3d19	8.99197	0.329095	27.3234	1.47109e-06	1.71617e-05	Cerebellum
BAM NN	CHOR NN	Adgrl1	0.813151	0.127543	6.37551	1.49161e-06	1.73852e-05	Cerebellum
BAM NN	CHOR NN	Clu	11.4558	0.180706	63.3946	1.49175e-06	1.73861e-05	Cerebellum
BAM NN	CHOR NN	Reep2	0.620802	0.0346237	17.93	1.49182e-06	1.73866e-05	Cerebellum
BAM NN	CHOR NN	Tnik	0.751401	0.180515	4.16254	1.49327e-06	1.74022e-05	Cerebellum
BAM NN	CHOR NN	Etl4	6.10284	0.672634	9.07305	1.51714e-06	1.76679e-05	Cerebellum
BAM NN	CHOR NN	Srcin1	0.475054	0.189265	2.50999	1.51872e-06	1.76853e-05	Cerebellum
BAM NN	CHOR NN	Ptk2b	1.0862	0.180988	6.0015	1.52361e-06	1.77403e-05	Cerebellum
BAM NN	CHOR NN	Pacrg	1.65938	0.0551538	30.0865	1.52485e-06	1.77536e-05	Cerebellum
BAM NN	CHOR NN	Cpeb1	0.323574	0.0739598	4.375	1.53259e-06	1.78388e-05	Cerebellum
BAM NN	CHOR NN	Hecw2	0.292495	0.115879	2.52415	1.5389e-06	1.79066e-05	Cerebellum
BAM NN	CHOR NN	Emb	6.29738	0.0838572	75.0965	1.56658e-06	1.8207e-05	Cerebellum
BAM NN	CHOR NN	Dync2h1	1.38448	0.189678	7.29911	1.58075e-06	1.83597e-05	Cerebellum
BAM NN	CHOR NN	Camk4	0.928247	0.0686991	13.5118	1.58402e-06	1.83939e-05	Cerebellum
BAM NN	CHOR NN	Stxbp4	2.88182	0.118132	24.3948	1.58834e-06	1.84407e-05	Cerebellum
BAM NN	CHOR NN	Aplp1	4.55243	0.303088	15.0202	1.58988e-06	1.84578e-05	Cerebellum
BAM NN	CHOR NN	B130034C11Rik	0.104306	0.0406737	2.56447	1.59343e-06	1.84959e-05	Cerebellum
BAM NN	CHOR NN	Gm44987	0.0568013	0.00981404	5.78775	1.60442e-06	1.86167e-05	Cerebellum
BAM NN	CHOR NN	Dtna	2.02255	0.127047	15.9197	1.64501e-06	1.9066e-05	Cerebellum
BAM NN	CHOR NN	Apbb2	0.79155	0.107898	7.33609	1.64741e-06	1.90931e-05	Cerebellum
BAM NN	CHOR NN	Dclk1	2.13242	0.24355	8.75558	1.65431e-06	1.91663e-05	Cerebellum
BAM NN	CHOR NN	Ankrd28	0.753279	0.0965518	7.80182	1.65537e-06	1.91775e-05	Cerebellum
BAM NN	CHOR NN	Igfbp7	0.915696	0.0965799	9.48124	1.67268e-06	1.93658e-05	Cerebellum
BAM NN	CHOR NN	Plcb4	1.46017	0.129988	11.2331	1.67426e-06	1.93826e-05	Cerebellum
BAM NN	CHOR NN	Magi1	2.37927	0.431887	5.50901	1.68102e-06	1.9457e-05	Cerebellum
BAM NN	CHOR NN	Nbea	2.93453	0.716951	4.09306	1.68355e-06	1.94842e-05	Cerebellum
BAM NN	CHOR NN	Bcap29	1.0869	0.215753	5.03769	1.69061e-06	1.95622e-05	Cerebellum
BAM NN	CHOR NN	Efna5	1.3006	0.0531484	24.4712	1.72222e-06	1.9907e-05	Cerebellum
BAM NN	CHOR NN	Rbp1	8.6042	0.168754	50.9866	1.73049e-06	1.99955e-05	Cerebellum
BAM NN	CHOR NN	Tspyl4	0.787764	0.171236	4.60045	1.77263e-06	2.04507e-05	Cerebellum
BAM NN	CHOR NN	Sgip1	0.406296	0.101065	4.02016	1.77596e-06	2.04857e-05	Cerebellum
BAM NN	CHOR NN	4930402H24Rik	1.5771	0.518404	3.04222	1.77998e-06	2.05306e-05	Cerebellum
BAM NN	CHOR NN	Saxo2	0.587003	0.008004	73.3386	1.78247e-06	2.05578e-05	Cerebellum
BAM NN	CHOR NN	Id2	4.11535	0.251603	16.3565	1.80304e-06	2.07847e-05	Cerebellum
BAM NN	CHOR NN	Nyap2	0.295439	0.0639038	4.62319	1.81459e-06	2.09097e-05	Cerebellum
BAM NN	CHOR NN	Pus3	0.137087	0.046144	2.97084	1.82121e-06	2.09801e-05	Cerebellum
BAM NN	CHOR NN	Epha4	1.22866	0.0662731	18.5394	1.86275e-06	2.14349e-05	Cerebellum
BAM NN	CHOR NN	Diaph3	0.756934	0.0347188	21.8019	1.87342e-06	2.1551e-05	Cerebellum
BAM NN	CHOR NN	Myrip	2.4137	0.0288492	83.6664	1.89769e-06	2.18113e-05	Cerebellum
BAM NN	CHOR NN	Ano4	1.0619	0.0426547	24.8954	1.8999e-06	2.18355e-05	Cerebellum
BAM NN	CHOR NN	Mir22hg	0.433941	0.102403	4.2376	1.93091e-06	2.21707e-05	Cerebellum
BAM NN	CHOR NN	Gzmm	0.388002	0.00933407	41.5684	1.93654e-06	2.22329e-05	Cerebellum
BAM NN	CHOR NN	Abat	2.79262	0.141935	19.6753	1.96956e-06	2.25888e-05	Cerebellum
BAM NN	CHOR NN	Limk2	0.914192	0.203254	4.49779	1.97666e-06	2.26668e-05	Cerebellum
BAM NN	CHOR NN	E230013L22Rik	0.107943	0.0142555	7.57201	1.98174e-06	2.27205e-05	Cerebellum
BAM NN	CHOR NN	Enah	2.79936	0.115167	24.3069	2.01982e-06	2.31295e-05	Cerebellum
BAM NN	CHOR NN	Miga1	2.98758	0.220421	13.554	2.02182e-06	2.31503e-05	Cerebellum
BAM NN	CHOR NN	mt-Nd6	4.1458	0.709812	5.84069	2.02309e-06	2.3164e-05	Cerebellum
BAM NN	CHOR NN	Stk39	17.2048	0.243671	70.6069	2.02662e-06	2.32031e-05	Cerebellum
BAM NN	CHOR NN	Zfp976	0.385308	0.099642	3.86693	2.03445e-06	2.3288e-05	Cerebellum
BAM NN	CHOR NN	Tuba1a	2.03947	0.256893	7.93898	2.03992e-06	2.33473e-05	Cerebellum
BAM NN	CHOR NN	Fdft1	0.443536	0.0581503	7.6274	2.05641e-06	2.35223e-05	Cerebellum
BAM NN	CHOR NN	Gm13830	0.121822	0.0368485	3.30603	2.06278e-06	2.35899e-05	Cerebellum
BAM NN	CHOR NN	Bcar3	1.1446	0.215504	5.31127	2.08768e-06	2.3858e-05	Cerebellum
BAM NN	CHOR NN	Plce1	2.04936	0.0470762	43.5328	2.09927e-06	2.39808e-05	Cerebellum
BAM NN	CHOR NN	Trpm3	126.564	0.713294	177.436	2.12184e-06	2.42236e-05	Cerebellum
BAM NN	CHOR NN	Mphosph9	0.305323	0.0885844	3.44669	2.12926e-06	2.43039e-05	Cerebellum
BAM NN	CHOR NN	Stard13	4.54877	0.118499	38.3864	2.13364e-06	2.43512e-05	Cerebellum
BAM NN	CHOR NN	Id4	2.66364	0.0545841	48.7988	2.15194e-06	2.45493e-05	Cerebellum
BAM NN	CHOR NN	Homer1	1.15095	0.388309	2.964	2.1574e-06	2.46067e-05	Cerebellum
BAM NN	CHOR NN	Ephx4	0.352224	0.0133657	26.3529	2.15782e-06	2.4611e-05	Cerebellum
BAM NN	CHOR NN	Mid2	0.292847	0.0647836	4.52038	2.16659e-06	2.47043e-05	Cerebellum
BAM NN	CHOR NN	Wwc1	3.4225	0.023926	143.045	2.19494e-06	2.50075e-05	Cerebellum
BAM NN	CHOR NN	Unc5c	0.526734	0.0963299	5.46802	2.19614e-06	2.50197e-05	Cerebellum
BAM NN	CHOR NN	Yipf1	0.810295	0.343176	2.36116	2.21023e-06	2.51706e-05	Cerebellum
BAM NN	CHOR NN	Negr1	1.40803	0.35353	3.98278	2.21954e-06	2.52674e-05	Cerebellum
BAM NN	CHOR NN	Igfbp2	22.4524	0.310729	72.257	2.22722e-06	2.53503e-05	Cerebellum
BAM NN	CHOR NN	Cdon	0.385197	0.0165582	23.2632	2.23327e-06	2.5415e-05	Cerebellum
BAM NN	CHOR NN	Srgap3	1.23358	0.136061	9.06633	2.24914e-06	2.55891e-05	Cerebellum
BAM NN	CHOR NN	Hist1h2bc	7.19445	1.16806	6.15929	2.26255e-06	2.57341e-05	Cerebellum
BAM NN	CHOR NN	Sobp	1.29959	0.14288	9.09568	2.26742e-06	2.57857e-05	Cerebellum
BAM NN	CHOR NN	Tspan13	0.787202	0.213885	3.68049	2.30065e-06	2.61413e-05	Cerebellum
BAM NN	CHOR NN	Lrrc9	0.164771	0.0186524	8.83376	2.30073e-06	2.61417e-05	Cerebellum
BAM NN	CHOR NN	Gm49980	0.225102	0.0356473	6.3147	2.33866e-06	2.65461e-05	Cerebellum
BAM NN	CHOR NN	Mest	2.41826	0.0276676	87.404	2.35663e-06	2.67402e-05	Cerebellum
BAM NN	CHOR NN	Ppp1r1a	0.910444	0.071849	12.6716	2.35731e-06	2.67462e-05	Cerebellum
BAM NN	CHOR NN	L3mbtl3	3.1831	0.146536	21.7223	2.38272e-06	2.70134e-05	Cerebellum
BAM NN	CHOR NN	Fermt2	0.89937	0.0869907	10.3387	2.45321e-06	2.77561e-05	Cerebellum
BAM NN	CHOR NN	Cd59a	6.32824	0.0234404	269.972	2.45654e-06	2.77898e-05	Cerebellum
BAM NN	CHOR NN	Luzp1	1.8302	0.486542	3.76166	2.48853e-06	2.81303e-05	Cerebellum
BAM NN	CHOR NN	Itpr1	8.12563	0.454454	17.88	2.49681e-06	2.82182e-05	Cerebellum
BAM NN	CHOR NN	Plxdc2	1.0724	0.348257	3.07933	2.51271e-06	2.83892e-05	Cerebellum
BAM NN	CHOR NN	Ahi1	1.70062	0.268986	6.32232	2.51452e-06	2.84086e-05	Cerebellum
BAM NN	CHOR NN	Tceal3	0.254739	0.0441799	5.76593	2.52285e-06	2.8495e-05	Cerebellum
BAM NN	CHOR NN	Rras2	0.410226	0.0701081	5.85133	2.52388e-06	2.85056e-05	Cerebellum
BAM NN	CHOR NN	Wdpcp	1.6995	0.335197	5.07015	2.53181e-06	2.85906e-05	Cerebellum
BAM NN	CHOR NN	Flrt2	3.12952	0.356086	8.78868	2.60152e-06	2.93331e-05	Cerebellum
BAM NN	CHOR NN	C1qtnf4	0.254368	0.0644994	3.94374	2.63325e-06	2.96754e-05	Cerebellum
BAM NN	CHOR NN	Gfod2	0.54132	0.0542605	9.97633	2.66318e-06	2.99933e-05	Cerebellum
BAM NN	CHOR NN	Atp2b4	0.369875	0.101964	3.62752	2.67542e-06	3.01197e-05	Cerebellum
BAM NN	CHOR NN	Dtd1	1.10671	0.231626	4.778	2.71814e-06	3.05681e-05	Cerebellum
BAM NN	CHOR NN	Nrbp2	0.886287	0.0620817	14.2761	2.72263e-06	3.06159e-05	Cerebellum
BAM NN	CHOR NN	Gadd45g	2.88087	0.134967	21.345	2.74311e-06	3.0825e-05	Cerebellum
BAM NN	CHOR NN	Nme7	1.10428	0.164704	6.70465	2.78437e-06	3.12578e-05	Cerebellum
BAM NN	CHOR NN	Snhg14	0.682117	0.15538	4.38998	2.78809e-06	3.12964e-05	Cerebellum
BAM NN	CHOR NN	Bag4	0.927034	0.200385	4.62626	2.81456e-06	3.15701e-05	Cerebellum
BAM NN	CHOR NN	Bbs5	0.384847	0.0575717	6.68466	2.83012e-06	3.17315e-05	Cerebellum
BAM NN	CHOR NN	Ehbp1	2.87108	0.515658	5.5678	2.84717e-06	3.19062e-05	Cerebellum
BAM NN	CHOR NN	Macrod2	1.06875	0.293892	3.63656	2.85765e-06	3.20149e-05	Cerebellum
BAM NN	CHOR NN	Rhbdd1	0.612857	0.226545	2.70523	2.89299e-06	3.23904e-05	Cerebellum
BAM NN	CHOR NN	Atp2b3	6.27803	0.0112899	556.075	2.95099e-06	3.2995e-05	Cerebellum
BAM NN	CHOR NN	Ndrg2	3.63172	0.309072	11.7504	2.95742e-06	3.30639e-05	Cerebellum
BAM NN	CHOR NN	Zfp536	1.94488	0.0981697	19.8115	2.98047e-06	3.33084e-05	Cerebellum
BAM NN	CHOR NN	Plk2	1.2317	0.260151	4.73457	2.9853e-06	3.33595e-05	Cerebellum
BAM NN	CHOR NN	Slco1c1	5.3782	0.0336627	159.768	3.01605e-06	3.36813e-05	Cerebellum
BAM NN	CHOR NN	Cntn1	8.3823	0.213888	39.1901	3.02396e-06	3.37655e-05	Cerebellum
BAM NN	CHOR NN	Kif1a	1.6502	0.245191	6.73026	3.03348e-06	3.38663e-05	Cerebellum
BAM NN	CHOR NN	Pde10a	3.74232	0.166066	22.5351	3.03718e-06	3.39046e-05	Cerebellum
BAM NN	CHOR NN	Upp2	0.897786	0.443199	2.02569	3.08266e-06	3.4381e-05	Cerebellum
BAM NN	CHOR NN	Tango6	0.365196	0.129234	2.82585	3.12207e-06	3.47957e-05	Cerebellum
BAM NN	CHOR NN	D130043K22Rik	0.120946	0.00897582	13.4747	3.12408e-06	3.48162e-05	Cerebellum
BAM NN	CHOR NN	Pcnx	3.32749	0.259706	12.8125	3.16027e-06	3.51956e-05	Cerebellum
BAM NN	CHOR NN	mt-Nd1	129.551	9.81747	13.196	3.17239e-06	3.53199e-05	Cerebellum
BAM NN	CHOR NN	Aig1	1.49466	0.566804	2.637	3.18311e-06	3.54324e-05	Cerebellum
BAM NN	CHOR NN	Plekha5	0.895571	0.167116	5.35897	3.18749e-06	3.54791e-05	Cerebellum
BAM NN	CHOR NN	Kif9	0.910548	0.0910023	10.0058	3.20097e-06	3.56178e-05	Cerebellum
BAM NN	CHOR NN	Trpc1	0.278704	0.0297285	9.37499	3.23356e-06	3.59503e-05	Cerebellum
BAM NN	CHOR NN	mt-Nd5	38.3429	3.29067	11.652	3.26213e-06	3.62454e-05	Cerebellum
BAM NN	CHOR NN	Atp11c	2.90434	0.586419	4.95267	3.26931e-06	3.63194e-05	Cerebellum
BAM NN	CHOR NN	Slc25a13	0.812835	0.0342562	23.7281	3.33036e-06	3.69621e-05	Cerebellum
BAM NN	CHOR NN	Gm4876	1.82219	0.0185984	97.9757	3.34968e-06	3.71646e-05	Cerebellum
BAM NN	CHOR NN	Lrrk2	1.26883	0.053795	23.5864	3.35298e-06	3.72e-05	Cerebellum
BAM NN	CHOR NN	Tfdp2	1.62611	0.189539	8.57927	3.37282e-06	3.74021e-05	Cerebellum
BAM NN	CHOR NN	Gm16201	1.15817	0.0742102	15.6066	3.42311e-06	3.79268e-05	Cerebellum
BAM NN	CHOR NN	Ppp2r2b	0.610815	0.118543	5.15269	3.44477e-06	3.81533e-05	Cerebellum
BAM NN	CHOR NN	Cacnb4	4.25917	0.15886	26.8108	3.44765e-06	3.81825e-05	Cerebellum
BAM NN	CHOR NN	mt-Atp8	13.9155	1.89956	7.32563	3.4608e-06	3.83233e-05	Cerebellum
BAM NN	CHOR NN	Kcnk1	4.10845	0.0367698	111.734	3.48827e-06	3.86118e-05	Cerebellum
BAM NN	CHOR NN	Thsd7b	0.554926	0.0412448	13.4544	3.51076e-06	3.88436e-05	Cerebellum
BAM NN	CHOR NN	Tshz2	0.614895	0.189047	3.2526	3.55872e-06	3.93408e-05	Cerebellum
BAM NN	CHOR NN	C330002G04Rik	0.398021	0.00866873	45.9145	3.56253e-06	3.93773e-05	Cerebellum
BAM NN	CHOR NN	Sox2	0.78701	0.0275792	28.5364	3.60874e-06	3.98535e-05	Cerebellum
BAM NN	CHOR NN	Dph7	0.127491	0.0580717	2.1954	3.61659e-06	3.99359e-05	Cerebellum
BAM NN	CHOR NN	Nrxn2	0.529434	0.184796	2.86496	3.63991e-06	4.01772e-05	Cerebellum
BAM NN	CHOR NN	Chchd6	1.3052	0.144126	9.05598	3.67811e-06	4.05673e-05	Cerebellum
BAM NN	CHOR NN	1810034E14Rik	0.200684	0.0572253	3.5069	3.68506e-06	4.06375e-05	Cerebellum
BAM NN	CHOR NN	Gk	0.299649	0.0628029	4.77125	3.68617e-06	4.06482e-05	Cerebellum
BAM NN	CHOR NN	Sptbn2	0.22099	0.0867216	2.54827	3.69382e-06	4.07269e-05	Cerebellum
BAM NN	CHOR NN	Elovl6	2.17096	0.0573296	37.868	3.71358e-06	4.09318e-05	Cerebellum
BAM NN	CHOR NN	Mast4	2.23385	0.317076	7.04515	3.71815e-06	4.09792e-05	Cerebellum
BAM NN	CHOR NN	Large1	2.07078	0.834066	2.48276	3.75535e-06	4.13702e-05	Cerebellum
BAM NN	CHOR NN	Nek1	0.452648	0.180257	2.51113	3.77329e-06	4.15525e-05	Cerebellum
BAM NN	CHOR NN	Fbxo36	0.970196	0.0566692	17.1204	3.78359e-06	4.16593e-05	Cerebellum
BAM NN	CHOR NN	Ptpn4	0.986503	0.384057	2.56864	3.80672e-06	4.18956e-05	Cerebellum
BAM NN	CHOR NN	Ndufaf6	0.53331	0.0867011	6.15114	3.81223e-06	4.19495e-05	Cerebellum
BAM NN	CHOR NN	Sox9	5.99669	0.0794614	75.4668	3.83585e-06	4.21939e-05	Cerebellum
BAM NN	CHOR NN	Fam135a	0.662616	0.247128	2.68126	3.85543e-06	4.23936e-05	Cerebellum
BAM NN	CHOR NN	Rabgap1l	4.43415	0.64853	6.83723	3.88824e-06	4.27332e-05	Cerebellum
BAM NN	CHOR NN	2010300C02Rik	0.279378	0.0542312	5.15162	3.90291e-06	4.28854e-05	Cerebellum
BAM NN	CHOR NN	Gsg1l	0.095304	0.0239799	3.97433	3.94771e-06	4.33388e-05	Cerebellum
BAM NN	CHOR NN	Ahcyl2	11.7388	0.839945	13.9757	3.96684e-06	4.35381e-05	Cerebellum
BAM NN	CHOR NN	Trim2	1.03336	0.33088	3.12306	3.98328e-06	4.3704e-05	Cerebellum
BAM NN	CHOR NN	Larp1b	2.01607	0.142708	14.1272	4.00053e-06	4.38778e-05	Cerebellum
BAM NN	CHOR NN	Dtx3	1.92309	0.210419	9.1393	4.03733e-06	4.42558e-05	Cerebellum
BAM NN	CHOR NN	Gm35188	0.344488	0.102279	3.36813	4.06606e-06	4.45489e-05	Cerebellum
BAM NN	CHOR NN	Sh3rf1	1.60098	0.163898	9.76817	4.08057e-06	4.47015e-05	Cerebellum
BAM NN	CHOR NN	Slc2a1	0.874425	0.0764721	11.4346	4.19585e-06	4.58944e-05	Cerebellum
BAM NN	CHOR NN	Ints6	1.2095	0.455012	2.65818	4.21325e-06	4.60734e-05	Cerebellum
BAM NN	CHOR NN	mt-Nd3	74.1693	7.6363	9.71272	4.23891e-06	4.63362e-05	Cerebellum
BAM NN	CHOR NN	9630014M24Rik	0.137315	0.018259	7.52041	4.25563e-06	4.651e-05	Cerebellum
BAM NN	CHOR NN	Igf2	11.8054	0.693577	17.021	4.26036e-06	4.6556e-05	Cerebellum
BAM NN	CHOR NN	Sp4	0.617752	0.234473	2.63464	4.28873e-06	4.68472e-05	Cerebellum
BAM NN	CHOR NN	Kcnc3	0.176785	0.031907	5.54065	4.28932e-06	4.68528e-05	Cerebellum
BAM NN	CHOR NN	Fgf14	1.576	0.400148	3.93853	4.37497e-06	4.77283e-05	Cerebellum
BAM NN	CHOR NN	Limch1	0.854182	0.111257	7.67755	4.47343e-06	4.87326e-05	Cerebellum
BAM NN	CHOR NN	Sgk1	6.62485	0.179701	36.8661	4.49924e-06	4.89882e-05	Cerebellum
BAM NN	CHOR NN	Hspb1	0.868455	0.0770847	11.2662	4.56313e-06	4.96466e-05	Cerebellum
BAM NN	CHOR NN	Mir670hg	0.372689	0.0239451	15.5643	4.57472e-06	4.9764e-05	Cerebellum
BAM NN	CHOR NN	Klhdc8b	1.24635	0.0341917	36.4517	4.58404e-06	4.98585e-05	Cerebellum
BAM NN	CHOR NN	Mtus2	0.28403	0.0582405	4.87685	4.61812e-06	5.01994e-05	Cerebellum
BAM NN	CHOR NN	Scai	1.26922	0.327847	3.87139	4.63271e-06	5.03502e-05	Cerebellum
BAM NN	CHOR NN	Ppargc1a	1.99624	0.0385682	51.7589	4.64038e-06	5.04238e-05	Cerebellum
BAM NN	CHOR NN	Cspg5	0.358062	0.0666797	5.36988	4.64626e-06	5.04807e-05	Cerebellum
BAM NN	CHOR NN	4933408B17Rik	0.112273	0.0137741	8.15099	4.65502e-06	5.05654e-05	Cerebellum
BAM NN	CHOR NN	Msmo1	0.954169	0.194276	4.9114	4.6611e-06	5.06287e-05	Cerebellum
BAM NN	CHOR NN	Enpp2	321.367	0.0919276	3495.87	4.67117e-06	5.07302e-05	Cerebellum
BAM NN	CHOR NN	Kat6b	1.20449	0.42222	2.85276	4.67875e-06	5.08081e-05	Cerebellum
BAM NN	CHOR NN	Ube2e2	1.74272	0.377616	4.61507	4.68349e-06	5.0857e-05	Cerebellum
BAM NN	CHOR NN	Zc3h12b	0.672908	0.0662522	10.1568	4.69212e-06	5.09454e-05	Cerebellum
BAM NN	CHOR NN	Ercc6l2	0.714512	0.203416	3.51257	4.69639e-06	5.09872e-05	Cerebellum
BAM NN	CHOR NN	Hyal3	0.129805	0.0125647	10.3309	4.7008e-06	5.10289e-05	Cerebellum
BAM NN	CHOR NN	Atp2b2	5.29433	0.204913	25.8369	4.70147e-06	5.10344e-05	Cerebellum
BAM NN	CHOR NN	Cluap1	0.500449	0.20767	2.40982	4.72728e-06	5.12976e-05	Cerebellum
BAM NN	CHOR NN	Fancm	0.254917	0.0576883	4.41887	4.77912e-06	5.18233e-05	Cerebellum
BAM NN	CHOR NN	Mical3	0.935776	0.112837	8.29316	4.79949e-06	5.20342e-05	Cerebellum
BAM NN	CHOR NN	Camk2n1	4.38723	1.1834	3.7073	4.80674e-06	5.21011e-05	Cerebellum
BAM NN	CHOR NN	Noct	0.681466	0.0317511	21.4628	4.82368e-06	5.22766e-05	Cerebellum
BAM NN	CHOR NN	Spata6	1.45432	0.289408	5.02516	4.84496e-06	5.24907e-05	Cerebellum
BAM NN	CHOR NN	Msrb3	0.894574	0.0361388	24.7538	4.8618e-06	5.2665e-05	Cerebellum
BAM NN	CHOR NN	Sept5	0.0541522	0.00968019	5.59412	4.88303e-06	5.28738e-05	Cerebellum
BAM NN	CHOR NN	Tex9	0.501649	0.0341011	14.7106	4.89034e-06	5.29493e-05	Cerebellum
BAM NN	CHOR NN	4430402I18Rik	0.282989	0.0237133	11.9338	4.89787e-06	5.30235e-05	Cerebellum
BAM NN	CHOR NN	Pcsk5	0.2025	0.0275177	7.35887	4.89976e-06	5.30431e-05	Cerebellum
BAM NN	CHOR NN	Pbx1	3.97655	0.926117	4.29379	4.90085e-06	5.30539e-05	Cerebellum
BAM NN	CHOR NN	Xkr6	0.252743	0.047414	5.33056	4.90944e-06	5.31387e-05	Cerebellum
BAM NN	CHOR NN	Ppp2r2c	2.12829	0.149864	14.2014	5.00517e-06	5.41027e-05	Cerebellum
BAM NN	CHOR NN	Nsg2	7.5411	0.173898	43.3652	5.0634e-06	5.46943e-05	Cerebellum
BAM NN	CHOR NN	Nap1l3	0.211466	0.0298334	7.08823	5.06644e-06	5.47252e-05	Cerebellum
BAM NN	CHOR NN	Rnf152	1.97149	0.0332993	59.2053	5.06904e-06	5.47523e-05	Cerebellum
BAM NN	CHOR NN	F11r	1.48306	0.0454211	32.6513	5.07442e-06	5.48038e-05	Cerebellum
BAM NN	CHOR NN	Acyp2	0.867456	0.100919	8.59556	5.0931e-06	5.49942e-05	Cerebellum
BAM NN	CHOR NN	Xylt1	0.984651	0.0647212	15.2137	5.17837e-06	5.58579e-05	Cerebellum
BAM NN	CHOR NN	Smim4	1.75231	0.297586	5.8884	5.20031e-06	5.60791e-05	Cerebellum
BAM NN	CHOR NN	Trip4	1.06099	0.329059	3.22432	5.31897e-06	5.72757e-05	Cerebellum
BAM NN	CHOR NN	Slc35e2	0.42168	0.107133	3.93603	5.33055e-06	5.73846e-05	Cerebellum
BAM NN	CHOR NN	Mtfr2	0.0789281	0.00706531	11.1712	5.35797e-06	5.76599e-05	Cerebellum
BAM NN	CHOR NN	Triqk	0.270257	0.0169574	15.9374	5.37946e-06	5.78811e-05	Cerebellum
BAM NN	CHOR NN	Prkcq	2.23379	0.0254132	87.899	5.38463e-06	5.79337e-05	Cerebellum
BAM NN	CHOR NN	Mpp7	2.7951	0.398101	7.02109	5.39806e-06	5.80703e-05	Cerebellum
BAM NN	CHOR NN	Cdr2	2.026	0.239413	8.46237	5.39992e-06	5.80893e-05	Cerebellum
BAM NN	CHOR NN	Ptpn3	0.224971	0.0187732	11.9836	5.48118e-06	5.89096e-05	Cerebellum
BAM NN	CHOR NN	Dcaf12l1	2.04587	0.0259514	78.8346	5.50737e-06	5.91697e-05	Cerebellum
BAM NN	CHOR NN	Lmna	0.599705	0.132692	4.51952	5.50764e-06	5.91716e-05	Cerebellum
BAM NN	CHOR NN	Syt17	0.425854	0.0169842	25.0736	5.52635e-06	5.93569e-05	Cerebellum
BAM NN	CHOR NN	Rapgef4	3.93605	0.242689	16.2185	5.5451e-06	5.95393e-05	Cerebellum
BAM NN	CHOR NN	Nebl	1.31576	0.156074	8.43038	5.55088e-06	5.95983e-05	Cerebellum
BAM NN	CHOR NN	Plppr4	4.59685	0.101192	45.4269	5.61749e-06	6.02709e-05	Cerebellum
BAM NN	CHOR NN	Cd81	8.03444	1.5008	5.35345	5.63376e-06	6.04314e-05	Cerebellum
BAM NN	CHOR NN	Kif21a	1.28862	0.138361	9.31346	5.70401e-06	6.11416e-05	Cerebellum
BAM NN	CHOR NN	Dlg4	0.787467	0.205617	3.82977	5.77532e-06	6.18644e-05	Cerebellum
BAM NN	CHOR NN	Fxyd4	0.0539362	0.00801217	6.73178	5.79233e-06	6.20307e-05	Cerebellum
BAM NN	CHOR NN	Ildr2	1.03626	0.113815	9.10473	5.83984e-06	6.25086e-05	Cerebellum
BAM NN	CHOR NN	Arsg	2.41273	0.0648719	37.1922	5.85966e-06	6.27017e-05	Cerebellum
BAM NN	CHOR NN	Schip1	1.343	0.170938	7.85669	5.95625e-06	6.36803e-05	Cerebellum
BAM NN	CHOR NN	Tulp3	0.870917	0.0653415	13.3287	6.03169e-06	6.44281e-05	Cerebellum
BAM NN	CHOR NN	Nsd2	0.835412	0.371254	2.25025	6.04042e-06	6.45146e-05	Cerebellum
BAM NN	CHOR NN	Armc9	0.912886	0.115223	7.92275	6.14936e-06	6.56023e-05	Cerebellum
BAM NN	CHOR NN	Igsf9b	0.143945	0.0259241	5.55256	6.24806e-06	6.65894e-05	Cerebellum
BAM NN	CHOR NN	Ccdc191	0.791434	0.273941	2.88907	6.25724e-06	6.66781e-05	Cerebellum
BAM NN	CHOR NN	Cacna2d2	0.618304	0.021392	28.9036	6.26309e-06	6.6737e-05	Cerebellum
BAM NN	CHOR NN	Sptbn1	6.18743	0.811909	7.62084	6.30606e-06	6.71674e-05	Cerebellum
BAM NN	CHOR NN	Cox10	0.496171	0.153414	3.2342	6.36145e-06	6.7732e-05	Cerebellum
BAM NN	CHOR NN	Hnrnpll	1.04614	0.298679	3.50258	6.37549e-06	6.78641e-05	Cerebellum
BAM NN	CHOR NN	Gpr137c	0.565189	0.103726	5.44884	6.41375e-06	6.82353e-05	Cerebellum
BAM NN	CHOR NN	Whrn	2.40684	0.0242157	99.3913	6.46099e-06	6.87063e-05	Cerebellum
BAM NN	CHOR NN	Ptprg	1.71997	0.215076	7.99704	6.46462e-06	6.87414e-05	Cerebellum
BAM NN	CHOR NN	Tns1	2.64502	0.160285	16.502	6.47726e-06	6.88688e-05	Cerebellum
BAM NN	CHOR NN	Kcnq1ot1	4.62806	0.82298	5.62354	6.47832e-06	6.88789e-05	Cerebellum
BAM NN	CHOR NN	Peg3	3.97031	0.210619	18.8507	6.49912e-06	6.90823e-05	Cerebellum
BAM NN	CHOR NN	Gys1	1.11941	0.126154	8.87336	6.54015e-06	6.94984e-05	Cerebellum
BAM NN	CHOR NN	Fam110b	1.3564	0.373195	3.63456	6.61319e-06	7.02196e-05	Cerebellum
BAM NN	CHOR NN	Stpg1	0.186438	0.0135043	13.8058	6.61758e-06	7.02639e-05	Cerebellum
BAM NN	CHOR NN	Wwtr1	0.716485	0.0785966	9.11599	6.63956e-06	7.04685e-05	Cerebellum
BAM NN	CHOR NN	Lmbr1	0.454244	0.127623	3.55927	6.69121e-06	7.09708e-05	Cerebellum
BAM NN	CHOR NN	Hdac8	1.9504	0.802685	2.42985	6.71127e-06	7.11716e-05	Cerebellum
BAM NN	CHOR NN	Lcat	0.122881	0.0113299	10.8457	6.7398e-06	7.14462e-05	Cerebellum
BAM NN	CHOR NN	9330111N05Rik	0.148798	0.00445734	33.3828	6.74121e-06	7.14599e-05	Cerebellum
BAM NN	CHOR NN	Slc6a15	0.532196	0.0182225	29.2054	6.74283e-06	7.14735e-05	Cerebellum
BAM NN	CHOR NN	Tspan9	1.12867	0.102067	11.0581	6.74833e-06	7.15269e-05	Cerebellum
BAM NN	CHOR NN	Kalrn	2.36129	0.206636	11.4273	6.77503e-06	7.17977e-05	Cerebellum
BAM NN	CHOR NN	Patj	0.847075	0.0712358	11.8911	6.78681e-06	7.1915e-05	Cerebellum
BAM NN	CHOR NN	Kctd1	1.012	0.058203	17.3874	6.79181e-06	7.19609e-05	Cerebellum
BAM NN	CHOR NN	Smad7	0.497069	0.0539129	9.21986	6.87636e-06	7.27926e-05	Cerebellum
BAM NN	CHOR NN	Atp1b1	20.6203	0.447454	46.0837	6.91175e-06	7.31474e-05	Cerebellum
BAM NN	CHOR NN	Sugct	0.511965	0.17325	2.95507	6.93749e-06	7.34048e-05	Cerebellum
BAM NN	CHOR NN	Erc1	0.974491	0.259628	3.75341	6.94073e-06	7.34379e-05	Cerebellum
BAM NN	CHOR NN	Mmp15	0.988452	0.0156357	63.2174	6.96923e-06	7.37157e-05	Cerebellum
BAM NN	CHOR NN	Gm17276	0.855157	0.0636595	13.4333	7.01558e-06	7.41595e-05	Cerebellum
BAM NN	CHOR NN	Cdc14b	2.56503	0.160712	15.9604	7.19809e-06	7.59808e-05	Cerebellum
BAM NN	CHOR NN	Cend1	0.244791	0.0614003	3.98681	7.31049e-06	7.70969e-05	Cerebellum
BAM NN	CHOR NN	Cacna2d3	0.353852	0.0657204	5.3842	7.4276e-06	7.82329e-05	Cerebellum
BAM NN	CHOR NN	Fam107a	0.918473	0.0908113	10.1141	7.4694e-06	7.86388e-05	Cerebellum
BAM NN	CHOR NN	Aff3	1.44491	0.160286	9.01455	7.47945e-06	7.87326e-05	Cerebellum
BAM NN	CHOR NN	Rora	5.93359	1.33224	4.45384	7.49999e-06	7.89262e-05	Cerebellum
BAM NN	CHOR NN	Rab3ip	1.54043	0.0807773	19.0701	7.50102e-06	7.89357e-05	Cerebellum
BAM NN	CHOR NN	Npas3	0.9678	0.164283	5.89104	7.51968e-06	7.91228e-05	Cerebellum
BAM NN	CHOR NN	Sox4	0.677062	0.310836	2.1782	7.5465e-06	7.93876e-05	Cerebellum
BAM NN	CHOR NN	Lmnb1	0.200091	0.0516117	3.87685	7.55591e-06	7.94812e-05	Cerebellum
BAM NN	CHOR NN	Car2	8.01922	0.0721216	111.19	7.638e-06	8.03028e-05	Cerebellum
BAM NN	CHOR NN	Garnl3	0.241382	0.116166	2.0779	7.64097e-06	8.03313e-05	Cerebellum
BAM NN	CHOR NN	Trim59	0.123975	0.0164782	7.52362	7.79294e-06	8.18327e-05	Cerebellum
BAM NN	CHOR NN	Pnpla3	0.0868132	0.0052812	16.4382	7.85565e-06	8.24454e-05	Cerebellum
BAM NN	CHOR NN	Ift88	0.544921	0.120134	4.53592	7.89153e-06	8.27956e-05	Cerebellum
BAM NN	CHOR NN	Prkaa2	1.25571	0.0271987	46.168	8.0702e-06	8.45465e-05	Cerebellum
BAM NN	CHOR NN	L2hgdh	0.472503	0.062717	7.53388	8.14691e-06	8.53101e-05	Cerebellum
BAM NN	CHOR NN	Srp54c	0.0894766	0.0267111	3.34979	8.17947e-06	8.56196e-05	Cerebellum
BAM NN	CHOR NN	Airn	0.5998	0.0612224	9.79707	8.22042e-06	8.60208e-05	Cerebellum
BAM NN	CHOR NN	1700010K24Rik	0.0875671	0.0161917	5.40814	8.25487e-06	8.63593e-05	Cerebellum
BAM NN	CHOR NN	Thrb	1.68366	0.331421	5.08011	8.28908e-06	8.66957e-05	Cerebellum
BAM NN	CHOR NN	Ddx3y	1.64889	0.498676	3.30653	8.38781e-06	8.76579e-05	Cerebellum
BAM NN	CHOR NN	Hspa5	16.9799	3.31776	5.11788	8.3994e-06	8.77702e-05	Cerebellum
BAM NN	CHOR NN	Ift74	1.5704	0.12076	13.0043	8.42034e-06	8.79787e-05	Cerebellum
BAM NN	CHOR NN	2010001A14Rik	0.399493	0.0368824	10.8315	8.48257e-06	8.85859e-05	Cerebellum
BAM NN	CHOR NN	Micu3	0.848688	0.419046	2.02529	8.50467e-06	8.88017e-05	Cerebellum
BAM NN	CHOR NN	Ubb	11.2269	3.83006	2.93127	8.52394e-06	8.89882e-05	Cerebellum
BAM NN	CHOR NN	Tspan5	1.16315	0.24752	4.69921	8.5691e-06	8.94268e-05	Cerebellum
BAM NN	CHOR NN	Wdr35	1.47759	0.0723147	20.4327	8.58726e-06	8.96014e-05	Cerebellum
BAM NN	CHOR NN	Rnf217	0.383798	0.117261	3.27304	8.60659e-06	8.97926e-05	Cerebellum
BAM NN	CHOR NN	Arhgef17	1.01343	0.0537455	18.8562	8.63736e-06	9.00956e-05	Cerebellum
BAM NN	CHOR NN	Pbxip1	3.75102	0.151085	24.8272	8.64362e-06	9.01503e-05	Cerebellum
BAM NN	CHOR NN	Gm20045	0.15682	0.0724722	2.16387	8.65427e-06	9.02554e-05	Cerebellum
BAM NN	CHOR NN	Dgat2	0.179797	0.0192421	9.3439	8.76723e-06	9.13374e-05	Cerebellum
BAM NN	CHOR NN	2610307P16Rik	1.39517	0.248317	5.6185	8.88935e-06	9.25216e-05	Cerebellum
BAM NN	CHOR NN	Dync2li1	0.428433	0.0289791	14.7842	8.98977e-06	9.34999e-05	Cerebellum
BAM NN	CHOR NN	Wdr47	0.600135	0.134008	4.47835	9.00455e-06	9.36505e-05	Cerebellum
BAM NN	CHOR NN	Snx7	0.435047	0.107627	4.04219	9.02169e-06	9.38101e-05	Cerebellum
BAM NN	CHOR NN	Pate2	0.050765	0.00985832	5.14945	9.10747e-06	9.46389e-05	Cerebellum
BAM NN	CHOR NN	Sntb2	2.45973	0.302334	8.13582	9.24525e-06	9.59701e-05	Cerebellum
BAM NN	CHOR NN	Cfap45	0.292608	0.0191223	15.3019	9.24723e-06	9.59891e-05	Cerebellum
BAM NN	CHOR NN	Pitpnc1	4.77872	1.9401	2.46313	9.31921e-06	9.66785e-05	Cerebellum
BAM NN	CHOR NN	Epas1	1.84706	0.117442	15.7274	9.33911e-06	9.68672e-05	Cerebellum
BAM NN	CHOR NN	Tesc	0.175254	0.0163745	10.7029	9.38054e-06	9.72727e-05	Cerebellum
BAM NN	CHOR NN	Nt5dc1	1.05684	0.417978	2.52845	9.3951e-06	9.74153e-05	Cerebellum
BAM NN	CHOR NN	Gm21887	0.171292	0.0205071	8.35282	9.47871e-06	9.82206e-05	Cerebellum
BAM NN	CHOR NN	Emp2	0.758758	0.027432	27.6596	9.51067e-06	9.85289e-05	Cerebellum
BAM NN	CHOR NN	Zc3h12c	0.358944	0.105039	3.41724	9.53106e-06	9.87188e-05	Cerebellum
BAM NN	CHOR NN	2810403D21Rik	0.860206	0.157277	5.46938	9.53855e-06	9.87915e-05	Cerebellum
BAM NN	CHOR NN	St5	1.73017	0.151011	11.4572	9.5828e-06	9.92235e-05	Cerebellum
BAM NN	CHOR NN	Zfp266	1.05851	0.185399	5.70933	9.59556e-06	9.9349e-05	Cerebellum
BAM NN	CHOR NN	Cnnm2	1.20276	0.291006	4.13311	9.63375e-06	9.9723e-05	Cerebellum
BAM NN	CHOR NN	Heg1	2.36873	0.0512307	46.2365	9.75807e-06	0.000100913	Cerebellum
BAM NN	CHOR NN	Ppp1r1b	7.36123	0.0328198	224.292	9.78396e-06	0.000101162	Cerebellum
BAM NN	CHOR NN	Sik3	3.14921	0.978513	3.21837	9.84914e-06	0.000101804	Cerebellum
BAM NN	CHOR NN	Cpeb2	2.19535	0.609133	3.60405	1.00186e-05	0.000103412	Cerebellum
BAM NN	CHOR NN	Gm4924	0.330776	0.0708138	4.67107	1.00677e-05	0.00010389	Cerebellum
BAM NN	CHOR NN	A330023F24Rik	0.921874	0.328194	2.80893	1.01329e-05	0.000104507	Cerebellum
BAM NN	CHOR NN	Tbc1d8b	0.42379	0.0589399	7.1902	1.01594e-05	0.000104753	Cerebellum
BAM NN	CHOR NN	Rev3l	1.36352	0.267441	5.0984	1.02184e-05	0.000105325	Cerebellum
BAM NN	CHOR NN	Synm	0.506768	0.0523751	9.67575	1.02741e-05	0.000105872	Cerebellum
BAM NN	CHOR NN	Ttll7	1.37837	0.105379	13.0802	1.02847e-05	0.000105975	Cerebellum
BAM NN	CHOR NN	Ankrd29	0.16065	0.0120094	13.377	1.02983e-05	0.000106092	Cerebellum
BAM NN	CHOR NN	Cep290	1.99588	0.280405	7.11785	1.03587e-05	0.000106671	Cerebellum
BAM NN	CHOR NN	Cep162	2.211	0.173812	12.7206	1.04767e-05	0.000107795	Cerebellum
BAM NN	CHOR NN	Cmtm8	0.558005	0.0746691	7.47303	1.05219e-05	0.000108232	Cerebellum
BAM NN	CHOR NN	Slc7a5	0.28681	0.0334741	8.56811	1.07457e-05	0.000110389	Cerebellum
BAM NN	CHOR NN	Lrba	1.56678	0.390199	4.01533	1.07551e-05	0.000110476	Cerebellum
BAM NN	CHOR NN	Scarf1	0.366681	0.0662107	5.53809	1.07674e-05	0.000110596	Cerebellum
BAM NN	CHOR NN	Grip1	0.853559	0.0919401	9.28386	1.09349e-05	0.000112212	Cerebellum
BAM NN	CHOR NN	Ankrd42	0.403006	0.0261591	15.406	1.09945e-05	0.000112785	Cerebellum
BAM NN	CHOR NN	Wdr60	0.63901	0.13243	4.82526	1.10745e-05	0.000113542	Cerebellum
BAM NN	CHOR NN	Il17rd	0.232355	0.0174161	13.3414	1.11115e-05	0.000113897	Cerebellum
BAM NN	CHOR NN	Cd55	0.853626	0.229246	3.72362	1.1136e-05	0.000114128	Cerebellum
BAM NN	CHOR NN	Fmnl2	3.44364	1.04715	3.28858	1.12252e-05	0.000114996	Cerebellum
BAM NN	CHOR NN	Acss2	0.598571	0.0747755	8.0049	1.13629e-05	0.000116301	Cerebellum
BAM NN	CHOR NN	Srr	0.769384	0.221714	3.47016	1.15719e-05	0.00011829	Cerebellum
BAM NN	CHOR NN	Ccdc141	2.56078	0.0450294	56.8689	1.16518e-05	0.000119029	Cerebellum
BAM NN	CHOR NN	Spats2l	1.09167	0.446801	2.44331	1.17255e-05	0.000119723	Cerebellum
BAM NN	CHOR NN	Abca5	1.09137	0.0401153	27.2058	1.18483e-05	0.0001209	Cerebellum
BAM NN	CHOR NN	Vwa8	1.77728	0.324268	5.4809	1.18569e-05	0.000120978	Cerebellum
BAM NN	CHOR NN	Tuft1	0.649779	0.160464	4.04938	1.18918e-05	0.000121314	Cerebellum
BAM NN	CHOR NN	Sorbs1	0.686387	0.132473	5.18134	1.18949e-05	0.000121343	Cerebellum
BAM NN	CHOR NN	Prickle1	1.14808	0.33564	3.42056	1.19066e-05	0.000121453	Cerebellum
BAM NN	CHOR NN	Yae1d1	0.619778	0.199041	3.11382	1.1917e-05	0.000121553	Cerebellum
BAM NN	CHOR NN	Ncald	0.717908	0.18573	3.86532	1.19336e-05	0.00012171	Cerebellum
BAM NN	CHOR NN	Ablim1	3.5441	0.0874524	40.5261	1.21643e-05	0.000123918	Cerebellum
BAM NN	CHOR NN	Slc7a4	0.263825	0.0178766	14.7581	1.21951e-05	0.000124207	Cerebellum
BAM NN	CHOR NN	Dock5	0.820165	0.0456816	17.9539	1.22013e-05	0.000124267	Cerebellum
BAM NN	CHOR NN	Crybg1	0.104144	0.019664	5.29619	1.24895e-05	0.000126961	Cerebellum
BAM NN	CHOR NN	Map9	0.500779	0.0456937	10.9595	1.25849e-05	0.000127876	Cerebellum
BAM NN	CHOR NN	Sgms1	3.26795	1.00943	3.23742	1.26401e-05	0.000128396	Cerebellum
BAM NN	CHOR NN	Fmn1	1.09669	0.402219	2.72659	1.27542e-05	0.000129465	Cerebellum
BAM NN	CHOR NN	S100a16	0.564092	0.0591521	9.53629	1.27785e-05	0.000129696	Cerebellum
BAM NN	CHOR NN	Cpq	2.63835	0.887528	2.97269	1.28843e-05	0.000130694	Cerebellum
BAM NN	CHOR NN	Alms1	0.70383	0.180743	3.8941	1.30064e-05	0.000131834	Cerebellum
BAM NN	CHOR NN	Greb1l	0.318574	0.0333325	9.55748	1.30461e-05	0.000132213	Cerebellum
BAM NN	CHOR NN	Tbc1d32	0.515638	0.181223	2.84532	1.30832e-05	0.00013257	Cerebellum
BAM NN	CHOR NN	Nr6a1	1.86454	0.374139	4.98355	1.32691e-05	0.000134334	Cerebellum
BAM NN	CHOR NN	Cobll1	1.87225	0.254552	7.35507	1.33445e-05	0.000135049	Cerebellum
BAM NN	CHOR NN	Dars2	0.286145	0.105443	2.71374	1.3349e-05	0.00013509	Cerebellum
BAM NN	CHOR NN	Hist1h2ac	1.9906	0.387635	5.13525	1.33582e-05	0.000135176	Cerebellum
BAM NN	CHOR NN	Gcnt2	0.515038	0.028975	17.7752	1.34081e-05	0.000135653	Cerebellum
BAM NN	CHOR NN	Ctdspl	1.80984	0.279407	6.47744	1.34975e-05	0.000136494	Cerebellum
BAM NN	CHOR NN	Scd2	7.62525	0.47344	16.106	1.35099e-05	0.000136599	Cerebellum
BAM NN	CHOR NN	Fam81a	5.14392	0.0766976	67.0676	1.35576e-05	0.000137053	Cerebellum
BAM NN	CHOR NN	Zfp608	1.67133	0.371491	4.49898	1.35689e-05	0.000137158	Cerebellum
BAM NN	CHOR NN	Cux2	1.09455	0.059509	18.393	1.4082e-05	0.000141963	Cerebellum
BAM NN	CHOR NN	Tex14	2.62572	0.545198	4.81609	1.41913e-05	0.000142984	Cerebellum
BAM NN	CHOR NN	Paqr9	1.11212	0.0228887	48.5882	1.42417e-05	0.000143445	Cerebellum
BAM NN	CHOR NN	Lhfpl2	0.169071	0.0339096	4.98593	1.4604e-05	0.000146851	Cerebellum
BAM NN	CHOR NN	Cdkl3	0.236769	0.063343	3.73789	1.46213e-05	0.000147017	Cerebellum
BAM NN	CHOR NN	Ptprm	1.67009	0.519096	3.21731	1.47252e-05	0.000147985	Cerebellum
BAM NN	CHOR NN	Odf2l	0.563304	0.117431	4.79689	1.4737e-05	0.00014809	Cerebellum
BAM NN	CHOR NN	Rnd3	0.307073	0.0687	4.46977	1.48719e-05	0.000149336	Cerebellum
BAM NN	CHOR NN	Hmgn5	0.580102	0.0710232	8.16779	1.49839e-05	0.000150382	Cerebellum
BAM NN	CHOR NN	Gm17135	0.105921	0.0107891	9.8174	1.50963e-05	0.000151414	Cerebellum
BAM NN	CHOR NN	Nckap1	2.46742	0.201893	12.2214	1.51586e-05	0.000151992	Cerebellum
BAM NN	CHOR NN	Fam120c	0.35822	0.155237	2.30757	1.54505e-05	0.000154681	Cerebellum
BAM NN	CHOR NN	Ccl25	0.516179	0.212151	2.43307	1.54667e-05	0.000154836	Cerebellum
BAM NN	CHOR NN	Gm1604a	0.073225	0.00739738	9.89877	1.55101e-05	0.00015524	Cerebellum
BAM NN	CHOR NN	Adarb1	0.592514	0.0899696	6.58571	1.55111e-05	0.000155248	Cerebellum
BAM NN	CHOR NN	Tcaf1	1.38766	0.211342	6.56592	1.55272e-05	0.000155391	Cerebellum
BAM NN	CHOR NN	Phyhip	0.467018	0.0685595	6.81186	1.55546e-05	0.000155633	Cerebellum
BAM NN	CHOR NN	2510009E07Rik	0.848931	0.234882	3.61428	1.56859e-05	0.000156864	Cerebellum
BAM NN	CHOR NN	Gm19705	0.123158	0.0538747	2.286	1.57389e-05	0.000157349	Cerebellum
BAM NN	CHOR NN	Hells	0.131153	0.0363833	3.60477	1.57568e-05	0.000157515	Cerebellum
BAM NN	CHOR NN	Bckdhb	0.825473	0.24919	3.31263	1.57959e-05	0.000157868	Cerebellum
BAM NN	CHOR NN	D430042O09Rik	0.946297	0.228711	4.13753	1.62491e-05	0.000162086	Cerebellum
BAM NN	CHOR NN	Cdc42bpa	1.29865	0.424678	3.05796	1.63852e-05	0.000163371	Cerebellum
BAM NN	CHOR NN	Fam107b	0.946162	0.223469	4.23398	1.63972e-05	0.000163483	Cerebellum
BAM NN	CHOR NN	Ccdc88c	0.627698	0.0185127	33.9063	1.63989e-05	0.000163497	Cerebellum
BAM NN	CHOR NN	Tmtc1	2.44798	0.198359	12.3411	1.6417e-05	0.00016366	Cerebellum
BAM NN	CHOR NN	Abcb8	0.430663	0.0797021	5.40341	1.6613e-05	0.000165479	Cerebellum
BAM NN	CHOR NN	Tom1l2	1.18398	0.488923	2.4216	1.6683e-05	0.00016612	Cerebellum
BAM NN	CHOR NN	Zfp651	0.599955	0.0730669	8.21104	1.68811e-05	0.000167921	Cerebellum
BAM NN	CHOR NN	Lekr1	0.45073	0.0890541	5.0613	1.69474e-05	0.000168525	Cerebellum
BAM NN	CHOR NN	St3gal5	3.37136	0.0796263	42.3398	1.70761e-05	0.000169704	Cerebellum
BAM NN	CHOR NN	Tpst1	0.790649	0.171912	4.59914	1.71571e-05	0.00017045	Cerebellum
BAM NN	CHOR NN	H2afz	4.71498	1.70238	2.76965	1.73358e-05	0.000172119	Cerebellum
BAM NN	CHOR NN	Fam171b	1.27965	0.100252	12.7644	1.73506e-05	0.000172249	Cerebellum
BAM NN	CHOR NN	Slc41a2	0.240497	0.0342776	7.01615	1.7387e-05	0.000172575	Cerebellum
BAM NN	CHOR NN	Celsr2	0.520552	0.05071	10.2653	1.74136e-05	0.000172833	Cerebellum
BAM NN	CHOR NN	Rilpl1	0.528278	0.0907238	5.82293	1.75086e-05	0.00017369	Cerebellum
BAM NN	CHOR NN	Insig1	0.985087	0.159757	6.16616	1.76015e-05	0.000174559	Cerebellum
BAM NN	CHOR NN	Herc3	0.666169	0.137113	4.85853	1.76825e-05	0.000175299	Cerebellum
BAM NN	CHOR NN	Efcab2	0.493563	0.0993974	4.96555	1.77782e-05	0.000176144	Cerebellum
BAM NN	CHOR NN	Pitpnm2	0.816823	0.0561034	14.5592	1.79355e-05	0.000177593	Cerebellum
BAM NN	CHOR NN	Gtf2ird1	1.23041	0.148412	8.29048	1.79903e-05	0.000178098	Cerebellum
BAM NN	CHOR NN	Phactr2	6.78013	1.16366	5.82655	1.80518e-05	0.000178662	Cerebellum
BAM NN	CHOR NN	Usp54	0.442998	0.11713	3.7821	1.82909e-05	0.000180831	Cerebellum
BAM NN	CHOR NN	Wwox	4.17351	1.96866	2.11998	1.83592e-05	0.000181448	Cerebellum
BAM NN	CHOR NN	Adamts1	1.88584	0.0270737	69.6558	1.84832e-05	0.000182584	Cerebellum
BAM NN	CHOR NN	Brca2	0.252939	0.0552041	4.5819	1.85076e-05	0.000182805	Cerebellum
BAM NN	CHOR NN	Sparc	3.76738	0.54164	6.95551	1.85292e-05	0.000182998	Cerebellum
BAM NN	CHOR NN	N4bp2	0.583489	0.200734	2.90677	1.85906e-05	0.000183529	Cerebellum
BAM NN	CHOR NN	Slc16a12	0.830863	0.152552	5.44643	1.87262e-05	0.000184775	Cerebellum
BAM NN	CHOR NN	Dhcr24	0.55276	0.0369696	14.9518	1.87874e-05	0.000185349	Cerebellum
BAM NN	CHOR NN	Rapgefl1	0.146256	0.0302632	4.83281	1.91918e-05	0.000189046	Cerebellum
BAM NN	CHOR NN	Ston2	1.38192	0.491883	2.80945	1.94453e-05	0.000191392	Cerebellum
BAM NN	CHOR NN	Asb3	0.718936	0.351667	2.04436	1.96576e-05	0.000193366	Cerebellum
BAM NN	CHOR NN	Gramd1b	2.35385	0.465504	5.05657	1.9694e-05	0.000193697	Cerebellum
BAM NN	CHOR NN	Epha1	0.0634045	0.0121853	5.20337	1.97246e-05	0.000193977	Cerebellum
BAM NN	CHOR NN	Nedd9	1.14686	0.119569	9.59157	1.97402e-05	0.000194118	Cerebellum
BAM NN	CHOR NN	Pdk3	0.782899	0.0898172	8.71658	1.9946e-05	0.000196003	Cerebellum
BAM NN	CHOR NN	C920021L13Rik	0.193807	0.0437551	4.42937	1.99494e-05	0.000196034	Cerebellum
BAM NN	CHOR NN	Pygm	0.503462	0.033935	14.8361	1.99737e-05	0.000196244	Cerebellum
BAM NN	CHOR NN	Phlda3	0.642787	0.0321449	19.9965	2.00587e-05	0.00019702	Cerebellum
BAM NN	CHOR NN	Exd2	0.378809	0.17904	2.11577	2.0072e-05	0.000197143	Cerebellum
BAM NN	CHOR NN	Setbp1	0.627842	0.179485	3.49802	2.00771e-05	0.000197183	Cerebellum
BAM NN	CHOR NN	Fads2	2.6098	0.0910519	28.6627	2.01662e-05	0.000197996	Cerebellum
BAM NN	CHOR NN	Mgll	0.486668	0.11576	4.20413	2.02193e-05	0.000198501	Cerebellum
BAM NN	CHOR NN	Cds1	1.31239	0.117756	11.145	2.03919e-05	0.000200101	Cerebellum
BAM NN	CHOR NN	Tet1	0.126027	0.0282911	4.45465	2.07449e-05	0.000203281	Cerebellum
BAM NN	CHOR NN	Pam	1.11426	0.386115	2.88583	2.0776e-05	0.000203547	Cerebellum
BAM NN	CHOR NN	Palm	0.246765	0.055368	4.45682	2.08068e-05	0.000203817	Cerebellum
BAM NN	CHOR NN	Lrp1b	1.48917	0.66426	2.24185	2.10359e-05	0.000205929	Cerebellum
BAM NN	CHOR NN	Ntrk2	7.14937	0.264482	27.0316	2.10453e-05	0.000206009	Cerebellum
BAM NN	CHOR NN	Fam151b	0.166077	0.0443225	3.747	2.10775e-05	0.000206297	Cerebellum
BAM NN	CHOR NN	Rps27	23.2198	7.88787	2.94373	2.1216e-05	0.000207559	Cerebellum
BAM NN	CHOR NN	Shtn1	1.19091	0.28909	4.11951	2.12281e-05	0.00020767	Cerebellum
BAM NN	CHOR NN	Lca5	0.335313	0.0262398	12.7788	2.13385e-05	0.000208659	Cerebellum
BAM NN	CHOR NN	Ptprd	3.06562	0.779633	3.93213	2.15335e-05	0.000210401	Cerebellum
BAM NN	CHOR NN	Rrp12	0.097266	0.0168324	5.7785	2.16149e-05	0.000211157	Cerebellum
BAM NN	CHOR NN	Pard3b	2.17173	0.983013	2.20925	2.16433e-05	0.000211402	Cerebellum
BAM NN	CHOR NN	Timp3	10.2537	0.957301	10.711	2.16865e-05	0.000211797	Cerebellum
BAM NN	CHOR NN	Stau2	1.02967	0.397246	2.59202	2.19199e-05	0.000213889	Cerebellum
BAM NN	CHOR NN	Zfp760	0.313674	0.137942	2.27395	2.19613e-05	0.000214266	Cerebellum
BAM NN	CHOR NN	Dapk1	0.970932	0.393456	2.4677	2.19673e-05	0.000214321	Cerebellum
BAM NN	CHOR NN	Arhgef9	0.742802	0.116636	6.36856	2.20979e-05	0.000215478	Cerebellum
BAM NN	CHOR NN	Nipa1	0.419742	0.0798083	5.25937	2.23949e-05	0.000218214	Cerebellum
BAM NN	CHOR NN	Lynx1	1.01255	0.0549766	18.4177	2.25986e-05	0.000220095	Cerebellum
BAM NN	CHOR NN	Tmx4	2.48693	0.285452	8.71224	2.26596e-05	0.000220655	Cerebellum
BAM NN	CHOR NN	Actr3b	0.0909886	0.0322579	2.82066	2.27948e-05	0.000221875	Cerebellum
BAM NN	CHOR NN	2210408F21Rik	0.963981	0.268316	3.59271	2.29828e-05	0.000223569	Cerebellum
BAM NN	CHOR NN	Zfp322a	0.730376	0.216009	3.38122	2.31049e-05	0.00022468	Cerebellum
BAM NN	CHOR NN	Gbe1	1.41164	0.474997	2.97189	2.31518e-05	0.000225098	Cerebellum
BAM NN	CHOR NN	Cc2d2a	0.429686	0.096899	4.43437	2.32748e-05	0.000226177	Cerebellum
BAM NN	CHOR NN	Rfx7	1.00915	0.323333	3.12108	2.33753e-05	0.00022708	Cerebellum
BAM NN	CHOR NN	Calb2	0.0863333	0.0241889	3.56913	2.34325e-05	0.000227589	Cerebellum
BAM NN	CHOR NN	Klhdc1	0.384062	0.101521	3.78308	2.37796e-05	0.000230699	Cerebellum
BAM NN	CHOR NN	Tob1	2.90842	0.0874867	33.2441	2.40761e-05	0.000233311	Cerebellum
BAM NN	CHOR NN	Nupl2	0.192043	0.0893213	2.15003	2.42128e-05	0.000234519	Cerebellum
BAM NN	CHOR NN	Cdc42ep3	0.621511	0.0270738	22.9562	2.43548e-05	0.000235759	Cerebellum
BAM NN	CHOR NN	Stard10	1.04807	0.0234504	44.6932	2.45299e-05	0.000237329	Cerebellum
BAM NN	CHOR NN	Abr	1.86459	0.842797	2.21238	2.45616e-05	0.000237614	Cerebellum
BAM NN	CHOR NN	Olfm1	1.16244	0.286877	4.05204	2.50845e-05	0.000242283	Cerebellum
BAM NN	CHOR NN	Cfap74	0.939877	0.0588071	15.9824	2.52171e-05	0.000243499	Cerebellum
BAM NN	CHOR NN	Itgb3bp	0.596949	0.140542	4.24747	2.52246e-05	0.000243564	Cerebellum
BAM NN	CHOR NN	Asrgl1	0.492443	0.0963471	5.11114	2.5462e-05	0.000245671	Cerebellum
BAM NN	CHOR NN	Ssbp2	2.15125	0.649103	3.31419	2.55108e-05	0.000246122	Cerebellum
BAM NN	CHOR NN	Prox2	0.0765067	0.0316288	2.4189	2.55128e-05	0.000246134	Cerebellum
BAM NN	CHOR NN	Yes1	0.27652	0.0399069	6.92914	2.55265e-05	0.000246259	Cerebellum
BAM NN	CHOR NN	Glb1l2	0.271837	0.0165845	16.3911	2.55821e-05	0.00024674	Cerebellum
BAM NN	CHOR NN	Gnao1	0.496309	0.215954	2.29822	2.58972e-05	0.000249577	Cerebellum
BAM NN	CHOR NN	Abcc4	0.785102	0.155554	5.04714	2.59016e-05	0.000249611	Cerebellum
BAM NN	CHOR NN	Meis2	0.588753	0.100411	5.86342	2.62405e-05	0.000252648	Cerebellum
BAM NN	CHOR NN	Pter	0.299446	0.0516486	5.79775	2.62644e-05	0.000252866	Cerebellum
BAM NN	CHOR NN	Tmsb10	2.24755	0.677191	3.31894	2.63361e-05	0.000253541	Cerebellum
BAM NN	CHOR NN	Tuba1c	1.09402	0.218097	5.01621	2.64841e-05	0.000254839	Cerebellum
BAM NN	CHOR NN	Coq10b	0.592867	0.148304	3.99766	2.66649e-05	0.000256444	Cerebellum
BAM NN	CHOR NN	Lgals4	0.164172	0.0201799	8.13538	2.6711e-05	0.000256837	Cerebellum
BAM NN	CHOR NN	Pms1	0.219881	0.109558	2.00698	2.69588e-05	0.000259092	Cerebellum
BAM NN	CHOR NN	Prnp	3.28759	0.348029	9.4463	2.70815e-05	0.000260179	Cerebellum
BAM NN	CHOR NN	Rabepk	0.530188	0.0879338	6.0294	2.71581e-05	0.000260855	Cerebellum
BAM NN	CHOR NN	Pcx	0.590656	0.0505334	11.6884	2.7211e-05	0.000261298	Cerebellum
BAM NN	CHOR NN	Odc1	4.07743	0.283036	14.4061	2.74472e-05	0.00026336	Cerebellum
BAM NN	CHOR NN	Usp2	2.65318	0.14283	18.5758	2.7462e-05	0.000263494	Cerebellum
BAM NN	CHOR NN	Adcy5	0.349419	0.108394	3.22359	2.7522e-05	0.000264042	Cerebellum
BAM NN	CHOR NN	Ghr	1.06056	0.129639	8.18083	2.75818e-05	0.000264567	Cerebellum
BAM NN	CHOR NN	Mast2	0.733886	0.353402	2.07663	2.77914e-05	0.00026645	Cerebellum
BAM NN	CHOR NN	Ggact	0.681634	0.232591	2.93061	2.80483e-05	0.000268765	Cerebellum
BAM NN	CHOR NN	Slc20a2	1.62167	0.193148	8.39597	2.84774e-05	0.000272609	Cerebellum
BAM NN	CHOR NN	Riiad1	0.678372	0.0426146	15.9188	2.87837e-05	0.000275305	Cerebellum
BAM NN	CHOR NN	Sqstm1	2.22053	0.673884	3.29513	2.88468e-05	0.000275892	Cerebellum
BAM NN	CHOR NN	Map1b	3.51905	0.466524	7.54312	2.89234e-05	0.000276556	Cerebellum
BAM NN	CHOR NN	Ubtd2	0.212659	0.0751643	2.82926	2.89573e-05	0.000276859	Cerebellum
BAM NN	CHOR NN	Neo1	1.01805	0.326246	3.12049	2.90071e-05	0.000277293	Cerebellum
BAM NN	CHOR NN	Tmem241	0.766478	0.308032	2.48831	2.91732e-05	0.000278728	Cerebellum
BAM NN	CHOR NN	Nox1	0.106338	0.0446204	2.38317	2.92054e-05	0.000278997	Cerebellum
BAM NN	CHOR NN	4930523C07Rik	0.293381	0.0197385	14.8634	2.98617e-05	0.000284822	Cerebellum
BAM NN	CHOR NN	Nfe2l3	0.251376	0.0617277	4.07234	3.02589e-05	0.000288302	Cerebellum
BAM NN	CHOR NN	Kiz	0.981832	0.331877	2.95842	3.04428e-05	0.000289931	Cerebellum
BAM NN	CHOR NN	Gclc	0.712579	0.215154	3.31195	3.05856e-05	0.000291185	Cerebellum
BAM NN	CHOR NN	Klf9	3.41524	0.693133	4.92725	3.09015e-05	0.000293999	Cerebellum
BAM NN	CHOR NN	Cd44	0.100682	0.0335705	2.99911	3.11363e-05	0.000296102	Cerebellum
BAM NN	CHOR NN	Taf13	0.627012	0.228467	2.74443	3.12998e-05	0.000297539	Cerebellum
BAM NN	CHOR NN	Hist1h2be	4.62552	0.692656	6.67795	3.13843e-05	0.000298274	Cerebellum
BAM NN	CHOR NN	Mllt3	0.571248	0.248253	2.30107	3.1801e-05	0.000301945	Cerebellum
BAM NN	CHOR NN	Ccdc173	0.539797	0.0341837	15.7911	3.1893e-05	0.000302759	Cerebellum
BAM NN	CHOR NN	Gm11508	0.0904761	0.0301982	2.99607	3.2023e-05	0.000303896	Cerebellum
BAM NN	CHOR NN	Dnajb9	2.29843	0.48536	4.73551	3.21484e-05	0.000305021	Cerebellum
BAM NN	CHOR NN	Gtf2h2	0.348731	0.139866	2.49331	3.24043e-05	0.000307263	Cerebellum
BAM NN	CHOR NN	Bsn	0.262916	0.0945514	2.78067	3.24644e-05	0.000307772	Cerebellum
BAM NN	CHOR NN	Hist1h1d	1.52822	0.645627	2.36703	3.24852e-05	0.000307956	Cerebellum
BAM NN	CHOR NN	Setd7	1.49352	0.519333	2.87584	3.26407e-05	0.000309289	Cerebellum
BAM NN	CHOR NN	Gls	2.46333	0.982725	2.50663	3.36683e-05	0.000318306	Cerebellum
BAM NN	CHOR NN	Unc80	0.423727	0.134268	3.15582	3.39379e-05	0.000320647	Cerebellum
BAM NN	CHOR NN	Cbx6	1.58548	0.329481	4.81207	3.41153e-05	0.000322249	Cerebellum
BAM NN	CHOR NN	Cox16	3.28856	1.50584	2.18387	3.4124e-05	0.000322312	Cerebellum
BAM NN	CHOR NN	5730455P16Rik	0.502945	0.164024	3.06628	3.44319e-05	0.000324945	Cerebellum
BAM NN	CHOR NN	6030443J06Rik	0.205737	0.0497763	4.13323	3.54206e-05	0.000333651	Cerebellum
BAM NN	CHOR NN	Rpgr	0.715614	0.0973347	7.35209	3.56834e-05	0.000335929	Cerebellum
BAM NN	CHOR NN	Simc1	0.386527	0.155934	2.47879	3.63614e-05	0.000341859	Cerebellum
BAM NN	CHOR NN	Gle1	0.458809	0.222375	2.06323	3.63699e-05	0.000341929	Cerebellum
BAM NN	CHOR NN	Idi1	0.626998	0.108323	5.78821	3.64076e-05	0.000342251	Cerebellum
BAM NN	CHOR NN	Ano3	0.232412	0.0695921	3.33963	3.66704e-05	0.000344494	Cerebellum
BAM NN	CHOR NN	Zfyve9	0.727078	0.182998	3.97315	3.67325e-05	0.00034502	Cerebellum
BAM NN	CHOR NN	Flrt3	0.560255	0.0254032	22.0545	3.68234e-05	0.000345806	Cerebellum
BAM NN	CHOR NN	Tecpr2	0.950974	0.202478	4.69667	3.68762e-05	0.000346265	Cerebellum
BAM NN	CHOR NN	Irs2	1.8158	0.25948	6.99782	3.71546e-05	0.000348681	Cerebellum
BAM NN	CHOR NN	Otud1	0.45723	0.139144	3.28602	3.71744e-05	0.00034884	Cerebellum
BAM NN	CHOR NN	Enkur	0.212209	0.0102964	20.61	3.7231e-05	0.000349309	Cerebellum
BAM NN	CHOR NN	Pdpn	1.29382	0.0535073	24.1803	3.73476e-05	0.000350324	Cerebellum
BAM NN	CHOR NN	Akap17b	1.17131	0.0740379	15.8204	3.77681e-05	0.000353959	Cerebellum
BAM NN	CHOR NN	Zfp507	0.175715	0.0143636	12.2334	3.79674e-05	0.000355614	Cerebellum
BAM NN	CHOR NN	Zcchc18	1.1653	0.116161	10.0317	3.8037e-05	0.000356176	Cerebellum
BAM NN	CHOR NN	Odf2	1.11256	0.490583	2.26783	3.82219e-05	0.000357815	Cerebellum
BAM NN	CHOR NN	AA465934	0.0966407	0.0190542	5.07188	3.8614e-05	0.000361124	Cerebellum
BAM NN	CHOR NN	Ezh2	0.261413	0.128412	2.03573	3.8718e-05	0.000361993	Cerebellum
BAM NN	CHOR NN	Scd1	2.3777	0.082465	28.8329	3.88419e-05	0.000363037	Cerebellum
BAM NN	CHOR NN	Hist1h4d	0.744391	0.292958	2.54095	3.90941e-05	0.000365215	Cerebellum
BAM NN	CHOR NN	Tmtc2	0.21412	0.0934385	2.29156	3.91892e-05	0.000366043	Cerebellum
BAM NN	CHOR NN	Nup35	0.513082	0.142562	3.59902	3.92322e-05	0.000366417	Cerebellum
BAM NN	CHOR NN	Spata7	0.419891	0.105935	3.96368	3.94834e-05	0.000368586	Cerebellum
BAM NN	CHOR NN	Avil	0.0943514	0.0139113	6.78236	3.97356e-05	0.000370753	Cerebellum
BAM NN	CHOR NN	Chst11	0.683439	0.058459	11.6909	4.0365e-05	0.000376216	Cerebellum
BAM NN	CHOR NN	Gm17655	0.102054	0.0360177	2.83344	4.08989e-05	0.000380828	Cerebellum
BAM NN	CHOR NN	Mgat3	0.175497	0.0556699	3.15246	4.09834e-05	0.000381553	Cerebellum
BAM NN	CHOR NN	Mfge8	3.68989	0.126291	29.2174	4.13471e-05	0.000384691	Cerebellum
BAM NN	CHOR NN	Zhx3	0.493173	0.238216	2.07028	4.18557e-05	0.000388989	Cerebellum
BAM NN	CHOR NN	Hace1	0.379738	0.184446	2.05881	4.19502e-05	0.000389785	Cerebellum
BAM NN	CHOR NN	Frk	0.371768	0.0428869	8.66857	4.21811e-05	0.00039178	Cerebellum
BAM NN	CHOR NN	Igsf3	0.503765	0.0197019	25.5694	4.21988e-05	0.00039191	Cerebellum
BAM NN	CHOR NN	Tmem121	0.0966482	0.0145073	6.66204	4.22772e-05	0.000392608	Cerebellum
BAM NN	CHOR NN	Hopx	3.18332	0.0505715	62.947	4.26794e-05	0.00039612	Cerebellum
BAM NN	CHOR NN	Bhlhe40	0.379256	0.0488007	7.77154	4.27601e-05	0.000396799	Cerebellum
BAM NN	CHOR NN	Lrriq3	0.104033	0.0180524	5.76281	4.28327e-05	0.000397401	Cerebellum
BAM NN	CHOR NN	Unc13b	1.81677	0.418447	4.34169	4.29552e-05	0.000398484	Cerebellum
BAM NN	CHOR NN	Phf6	0.357284	0.148577	2.40471	4.31719e-05	0.000400328	Cerebellum
BAM NN	CHOR NN	Hist1h4i	0.619377	0.197879	3.13007	4.31872e-05	0.000400447	Cerebellum
BAM NN	CHOR NN	Kantr	0.667195	0.205172	3.25188	4.32414e-05	0.000400918	Cerebellum
BAM NN	CHOR NN	Zfp846	0.295542	0.0947535	3.11906	4.33773e-05	0.000402059	Cerebellum
BAM NN	CHOR NN	Kcnd2	0.889709	0.287627	3.09327	4.35421e-05	0.000403455	Cerebellum
BAM NN	CHOR NN	Trim7	0.0982071	0.0201425	4.87561	4.37673e-05	0.00040538	Cerebellum
BAM NN	CHOR NN	Mnat1	0.660125	0.301657	2.18833	4.41071e-05	0.000408291	Cerebellum
BAM NN	CHOR NN	Polg2	0.727953	0.177957	4.0906	4.41865e-05	0.000408966	Cerebellum
BAM NN	CHOR NN	Tor3a	0.723787	0.163719	4.4209	4.44155e-05	0.000410872	Cerebellum
BAM NN	CHOR NN	Ubxn2b	0.515088	0.146263	3.52164	4.44172e-05	0.000410881	Cerebellum
BAM NN	CHOR NN	Zfp354c	0.225742	0.0528896	4.26817	4.67495e-05	0.000430598	Cerebellum
BAM NN	CHOR NN	Abhd18	0.83581	0.253436	3.29791	4.67996e-05	0.000431025	Cerebellum
BAM NN	CHOR NN	Col14a1	0.182885	0.0509017	3.59289	4.71895e-05	0.000434334	Cerebellum
BAM NN	CHOR NN	Epb41l5	0.611024	0.182358	3.35069	4.76766e-05	0.000438526	Cerebellum
BAM NN	CHOR NN	Prps2	3.07396	0.814286	3.77504	4.77657e-05	0.000439307	Cerebellum
BAM NN	CHOR NN	Hlcs	0.307889	0.115431	2.66731	4.79965e-05	0.000441255	Cerebellum
BAM NN	CHOR NN	Rtn4rl1	0.825733	0.0575261	14.3541	4.80469e-05	0.000441672	Cerebellum
BAM NN	CHOR NN	Sil1	1.40313	0.572678	2.45013	4.8172e-05	0.000442731	Cerebellum
BAM NN	CHOR NN	Ttc8	0.61986	0.0980096	6.32449	4.82546e-05	0.000443418	Cerebellum
BAM NN	CHOR NN	Msh3	0.428416	0.118808	3.60596	4.83127e-05	0.0004439	Cerebellum
BAM NN	CHOR NN	Ddx3x	4.754	1.44712	3.28515	4.84118e-05	0.000444739	Cerebellum
BAM NN	CHOR NN	Nfib	4.406	0.237161	18.5781	4.89705e-05	0.000449428	Cerebellum
BAM NN	CHOR NN	Fam214a	0.878425	0.284283	3.08997	4.90095e-05	0.000449747	Cerebellum
BAM NN	CHOR NN	Tcerg1l	0.0769001	0.0232699	3.3047	4.90229e-05	0.00044985	Cerebellum
BAM NN	CHOR NN	Axin2	0.46588	0.039116	11.9102	5.05264e-05	0.00046254	Cerebellum
BAM NN	CHOR NN	Gstcd	0.43691	0.150437	2.90426	5.05956e-05	0.000463087	Cerebellum
BAM NN	CHOR NN	Lclat1	0.63431	0.180395	3.51622	5.08269e-05	0.000465018	Cerebellum
BAM NN	CHOR NN	Xpo1	0.926748	0.455879	2.03288	5.19638e-05	0.000474516	Cerebellum
BAM NN	CHOR NN	Nudt11	0.125067	0.0176109	7.10167	5.32248e-05	0.00048506	Cerebellum
BAM NN	CHOR NN	Rragd	1.62947	0.0399948	40.7421	5.32879e-05	0.000485599	Cerebellum
BAM NN	CHOR NN	Lrrc73	0.146029	0.0136568	10.6928	5.35881e-05	0.000488178	Cerebellum
BAM NN	CHOR NN	Tle1	1.11616	0.144811	7.70772	5.36329e-05	0.000488558	Cerebellum
BAM NN	CHOR NN	Ttll11	0.107827	0.0359084	3.00285	5.39401e-05	0.000491106	Cerebellum
BAM NN	CHOR NN	Ppip5k1	0.568359	0.167619	3.39077	5.49897e-05	0.00049986	Cerebellum
BAM NN	CHOR NN	B4galt2	0.102881	0.0213482	4.81917	5.50824e-05	0.000500591	Cerebellum
BAM NN	CHOR NN	Il20rb	0.0741046	0.021355	3.47013	5.54962e-05	0.000504017	Cerebellum
BAM NN	CHOR NN	Nipal2	0.364457	0.0119381	30.529	5.57333e-05	0.000505917	Cerebellum
BAM NN	CHOR NN	Cdkl5	0.60325	0.0924875	6.5225	5.67306e-05	0.000514153	Cerebellum
BAM NN	CHOR NN	Nkain4	0.0790287	0.0240109	3.29137	5.67589e-05	0.000514393	Cerebellum
BAM NN	CHOR NN	Cpeb3	1.38655	0.586264	2.36506	5.68223e-05	0.0005149	Cerebellum
BAM NN	CHOR NN	Rdm1	0.833767	0.35561	2.34461	5.70809e-05	0.000517056	Cerebellum
BAM NN	CHOR NN	Lypd6	0.260695	0.0248815	10.4774	5.81196e-05	0.00052559	Cerebellum
BAM NN	CHOR NN	Hap1	0.34734	0.0896905	3.87264	5.83965e-05	0.000527795	Cerebellum
BAM NN	CHOR NN	Myh10	0.727615	0.210432	3.45772	5.84923e-05	0.000528577	Cerebellum
BAM NN	CHOR NN	Sgsm2	0.612935	0.124723	4.91436	5.98622e-05	0.000540027	Cerebellum
BAM NN	CHOR NN	Thnsl2	0.0837954	0.0204936	4.08885	6.0117e-05	0.000542161	Cerebellum
BAM NN	CHOR NN	Nkain3	0.433994	0.04959	8.75163	6.01438e-05	0.000542364	Cerebellum
BAM NN	CHOR NN	Zfp248	0.100407	0.0213446	4.70407	6.04267e-05	0.000544687	Cerebellum
BAM NN	CHOR NN	Prrg3	0.0965169	0.0205898	4.68761	6.12094e-05	0.000551185	Cerebellum
BAM NN	CHOR NN	Ankrd13b	0.13428	0.0394347	3.40513	6.17677e-05	0.000555758	Cerebellum
BAM NN	CHOR NN	Cdh4	0.123089	0.027669	4.44863	6.20178e-05	0.000557886	Cerebellum
BAM NN	CHOR NN	Phka1	0.544771	0.230629	2.36211	6.21803e-05	0.000559219	Cerebellum
BAM NN	CHOR NN	E130308A19Rik	1.21754	0.336346	3.61991	6.22849e-05	0.000560079	Cerebellum
BAM NN	CHOR NN	Dgat1	0.249224	0.103385	2.41063	6.24409e-05	0.000561337	Cerebellum
BAM NN	CHOR NN	Crem	0.864159	0.242434	3.56452	6.41015e-05	0.000575049	Cerebellum
BAM NN	CHOR NN	Arf4	3.48804	1.35955	2.56558	6.45981e-05	0.000579088	Cerebellum
BAM NN	CHOR NN	Celf4	1.09671	0.420176	2.61011	6.51886e-05	0.000583929	Cerebellum
BAM NN	CHOR NN	Fgfrl1	0.462412	0.0319774	14.4606	6.61732e-05	0.000592002	Cerebellum
BAM NN	CHOR NN	Nfia	6.88099	1.96534	3.50117	6.78469e-05	0.000605882	Cerebellum
BAM NN	CHOR NN	Mex3c	0.74589	0.187325	3.9818	7.04424e-05	0.000627232	Cerebellum
BAM NN	CHOR NN	Pcgf5	0.645868	0.274259	2.35496	7.04911e-05	0.000627611	Cerebellum
BAM NN	CHOR NN	Gkap1	1.18149	0.479171	2.46569	7.12948e-05	0.00063427	Cerebellum
BAM NN	CHOR NN	Ralgapa2	1.37001	0.545888	2.50969	7.15358e-05	0.000636251	Cerebellum
BAM NN	CHOR NN	Nek10	0.193201	0.0442034	4.37073	7.24568e-05	0.000643764	Cerebellum
BAM NN	CHOR NN	C2cd3	0.835778	0.348362	2.39917	7.24723e-05	0.000643874	Cerebellum
BAM NN	CHOR NN	Zic4	0.899108	0.0996205	9.02533	7.33757e-05	0.000651345	Cerebellum
BAM NN	CHOR NN	Ankrd34a	0.0338241	0.00782413	4.32305	7.42789e-05	0.000658613	Cerebellum
BAM NN	CHOR NN	Fzd8	0.0808301	0.0346796	2.33077	7.50747e-05	0.000665087	Cerebellum
BAM NN	CHOR NN	Teddm2	0.067753	0.0160515	4.22097	7.61103e-05	0.000673599	Cerebellum
BAM NN	CHOR NN	Farp2	0.5455	0.190041	2.87044	7.62795e-05	0.000674925	Cerebellum
BAM NN	CHOR NN	Glcci1	0.702424	0.265143	2.64923	7.69856e-05	0.000680556	Cerebellum
BAM NN	CHOR NN	Satb1	0.311935	0.0976723	3.19369	7.78413e-05	0.000687536	Cerebellum
BAM NN	CHOR NN	Zeb1	0.981383	0.318883	3.07756	7.78742e-05	0.000687789	Cerebellum
BAM NN	CHOR NN	Galm	0.890544	0.169701	5.24772	7.80094e-05	0.000688866	Cerebellum
BAM NN	CHOR NN	Zfp286	0.174562	0.019104	9.13747	7.87652e-05	0.00069497	Cerebellum
BAM NN	CHOR NN	Nek3	0.101392	0.0229386	4.42016	7.95163e-05	0.000700934	Cerebellum
BAM NN	CHOR NN	Zhx2	0.669596	0.201915	3.31622	7.97781e-05	0.000703004	Cerebellum
BAM NN	CHOR NN	Gm49519	0.0924621	0.0265753	3.47925	8.26791e-05	0.000726456	Cerebellum
BAM NN	CHOR NN	Slc25a32	0.572276	0.125272	4.56825	8.27009e-05	0.000726627	Cerebellum
BAM NN	CHOR NN	Lurap1l	0.38046	0.00858324	44.3259	8.28728e-05	0.000727953	Cerebellum
BAM NN	CHOR NN	Armc3	0.202081	0.0639151	3.16171	8.34194e-05	0.000732333	Cerebellum
BAM NN	CHOR NN	Glb1l	0.291076	0.0757352	3.84333	8.5032e-05	0.0007454	Cerebellum
BAM NN	CHOR NN	Klhdc10	1.8043	0.509887	3.53864	8.58662e-05	0.000752154	Cerebellum
BAM NN	CHOR NN	Ccne2	0.0712693	0.00949628	7.50498	8.59052e-05	0.000752485	Cerebellum
BAM NN	CHOR NN	Rpl35	9.18204	3.59961	2.55084	8.63722e-05	0.000756257	Cerebellum
BAM NN	CHOR NN	Hacl1	0.28805	0.0715648	4.02502	8.72898e-05	0.000763606	Cerebellum
BAM NN	CHOR NN	Crip2	1.98708	0.0658989	30.1534	8.73726e-05	0.000764267	Cerebellum
BAM NN	CHOR NN	Sorl1	0.433584	0.119317	3.63387	8.75717e-05	0.000765923	Cerebellum
BAM NN	CHOR NN	Ammecr1	0.484543	0.0998667	4.8519	8.86851e-05	0.000774794	Cerebellum
BAM NN	CHOR NN	Arid5b	3.33626	1.25377	2.66098	8.98652e-05	0.000784189	Cerebellum
BAM NN	CHOR NN	Hist1h1c	3.26	1.51992	2.14485	8.99169e-05	0.000784622	Cerebellum
BAM NN	CHOR NN	Mipol1	0.585702	0.259246	2.25925	9.21466e-05	0.000802633	Cerebellum
BAM NN	CHOR NN	Fbxo2	0.304631	0.0331291	9.19529	9.22276e-05	0.000803237	Cerebellum
BAM NN	CHOR NN	Mcu	0.85554	0.311578	2.74583	9.23147e-05	0.000803918	Cerebellum
BAM NN	CHOR NN	2900060B14Rik	0.329403	0.0909227	3.62289	9.3078e-05	0.000809966	Cerebellum
BAM NN	CHOR NN	Sik1	0.390724	0.0705262	5.54013	9.33535e-05	0.000812239	Cerebellum
BAM NN	CHOR NN	Dph6	0.652009	0.201528	3.23534	9.3558e-05	0.00081386	Cerebellum
BAM NN	CHOR NN	Znrf3	0.976884	0.441082	2.21474	9.44828e-05	0.00082131	Cerebellum
BAM NN	CHOR NN	Rbfox2	0.660311	0.258472	2.55467	9.4491e-05	0.000821358	Cerebellum
BAM NN	CHOR NN	Mmp14	0.479703	0.0914814	5.24373	9.61346e-05	0.000834415	Cerebellum
BAM NN	CHOR NN	1700112D23Rik	0.0608401	0.020327	2.99306	9.64421e-05	0.000836874	Cerebellum
BAM NN	CHOR NN	2310068J16Rik	0.0686469	0.0139455	4.92253	9.66981e-05	0.000838898	Cerebellum
BAM NN	CHOR NN	Gm17056	0.0685779	0.0173883	3.94392	9.6749e-05	0.000839293	Cerebellum
BAM NN	CHOR NN	Desi2	1.48322	0.581937	2.54877	9.67982e-05	0.000839673	Cerebellum
BAM NN	CHOR NN	Abtb2	0.135587	0.0174033	7.79086	9.85825e-05	0.000853811	Cerebellum
BAM NN	CHOR NN	Wdr66	0.147284	0.0175024	8.41507	9.95717e-05	0.000861734	Cerebellum
BAM NN	CHOR NN	Lrp1	3.77435	1.20763	3.12543	9.99184e-05	0.000864422	Cerebellum
BAM NN	CHOR NN	D3Ertd751e	0.680009	0.158434	4.29208	0.000101216	0.000874766	Cerebellum
BAM NN	CHOR NN	Pon3	1.1933	0.200331	5.95663	0.000101577	0.000877625	Cerebellum
BAM NN	CHOR NN	Map1a	0.467679	0.22161	2.11037	0.000104005	0.00089696	Cerebellum
BAM NN	CHOR NN	Lypd1	0.117377	0.0418029	2.80788	0.000104773	0.000903046	Cerebellum
BAM NN	CHOR NN	Gpr89	0.368661	0.144613	2.54929	0.000105858	0.000911752	Cerebellum
BAM NN	CHOR NN	Slc25a21	0.204412	0.0445661	4.58672	0.000108344	0.000931507	Cerebellum
BAM NN	CHOR NN	Map2k3os	0.0421895	0.0110536	3.81683	0.000108732	0.000934671	Cerebellum
BAM NN	CHOR NN	Ppm1l	0.277236	0.125068	2.21668	0.000109017	0.000936875	Cerebellum
BAM NN	CHOR NN	Klc2	0.280051	0.0949736	2.94873	0.000109189	0.000938185	Cerebellum
BAM NN	CHOR NN	Smo	0.795439	0.27591	2.88297	0.000109243	0.000938582	Cerebellum
BAM NN	CHOR NN	Col20a1	0.157267	0.0567731	2.77009	0.000110054	0.000944947	Cerebellum
BAM NN	CHOR NN	Arsb	1.61421	0.715266	2.2568	0.000110839	0.000951165	Cerebellum
BAM NN	CHOR NN	Nxpe4	0.111681	0.0335927	3.32455	0.000111928	0.000959652	Cerebellum
BAM NN	CHOR NN	Cdkn1a	0.463255	0.126952	3.64906	0.000114858	0.00098274	Cerebellum
BAM NN	CHOR NN	Dst	2.45917	0.85822	2.86543	0.000114872	0.000982825	Cerebellum
BAM NN	CHOR NN	Erc2	0.365684	0.16696	2.19025	0.00011762	0.00100453	Cerebellum
BAM NN	CHOR NN	Syt11	1.6951	0.33005	5.13589	0.000117707	0.00100523	Cerebellum
BAM NN	CHOR NN	Gm45495	0.282666	0.00819939	34.4741	0.00011797	0.00100726	Cerebellum
BAM NN	CHOR NN	Plcd3	0.217854	0.0358859	6.07075	0.000119251	0.0010173	Cerebellum
BAM NN	CHOR NN	Cyp2j9	0.0566384	0.0113155	5.00539	0.000119666	0.00102053	Cerebellum
BAM NN	CHOR NN	Ccdc122	0.483443	0.164077	2.94644	0.000120031	0.00102346	Cerebellum
BAM NN	CHOR NN	Phkb	1.92231	0.805773	2.38568	0.000120858	0.00102989	Cerebellum
BAM NN	CHOR NN	Sybu	0.184903	0.0624809	2.95935	0.000121712	0.00103664	Cerebellum
BAM NN	CHOR NN	App	22.2639	6.10539	3.64661	0.000121731	0.00103679	Cerebellum
BAM NN	CHOR NN	Kpna1	1.13828	0.403865	2.81847	0.000122666	0.00104383	Cerebellum
BAM NN	CHOR NN	Syngr3	0.234615	0.0704735	3.32913	0.000124592	0.00105887	Cerebellum
BAM NN	CHOR NN	Taf4b	0.504504	0.031657	15.9366	0.000125155	0.00106326	Cerebellum
BAM NN	CHOR NN	Itm2a	0.56218	0.0817492	6.87688	0.000125796	0.00106834	Cerebellum
BAM NN	CHOR NN	Lrfn4	0.0970108	0.0125951	7.70227	0.000126608	0.00107463	Cerebellum
BAM NN	CHOR NN	Traf3	0.960945	0.332031	2.89415	0.000127167	0.00107898	Cerebellum
BAM NN	CHOR NN	Gm34455	1.00882	0.276912	3.6431	0.000128459	0.00108889	Cerebellum
BAM NN	CHOR NN	Fgf12	0.410159	0.148965	2.75339	0.00012954	0.00109709	Cerebellum
BAM NN	CHOR NN	Gem	0.103624	0.0205826	5.03452	0.000129652	0.00109797	Cerebellum
BAM NN	CHOR NN	Wars2	0.628736	0.197903	3.17699	0.000130225	0.00110228	Cerebellum
BAM NN	CHOR NN	Kcnip2	0.098377	0.0320314	3.07127	0.000131002	0.00110818	Cerebellum
BAM NN	CHOR NN	Ganc	0.431862	0.200689	2.15189	0.000134291	0.00113358	Cerebellum
BAM NN	CHOR NN	Lrrc8c	0.312578	0.0671633	4.654	0.00013569	0.0011444	Cerebellum
BAM NN	CHOR NN	Dnaic1	0.266276	0.0141385	18.8334	0.000136282	0.0011489	Cerebellum
BAM NN	CHOR NN	Zranb3	0.150003	0.0402829	3.72373	0.000138572	0.00116644	Cerebellum
BAM NN	CHOR NN	Lrrc20	0.206848	0.0611718	3.38143	0.000138904	0.00116892	Cerebellum
BAM NN	CHOR NN	Hibch	0.426508	0.152158	2.80306	0.0001394	0.00117272	Cerebellum
BAM NN	CHOR NN	Deptor	1.38347	0.656935	2.10595	0.000146131	0.00122463	Cerebellum
BAM NN	CHOR NN	Mtmr11	0.0429832	0.0145409	2.95602	0.00014661	0.00122824	Cerebellum
BAM NN	CHOR NN	Rab11fip4	0.58672	0.0709683	8.26736	0.000147376	0.00123397	Cerebellum
BAM NN	CHOR NN	Ncoa1	4.37877	2.0655	2.11995	0.000147567	0.00123536	Cerebellum
BAM NN	CHOR NN	Gk5	0.267692	0.0781817	3.42397	0.000148054	0.00123913	Cerebellum
BAM NN	CHOR NN	Disp1	0.263938	0.122897	2.14763	0.000148876	0.00124547	Cerebellum
BAM NN	CHOR NN	Lims2	0.110602	0.0227773	4.85581	0.000149199	0.00124795	Cerebellum
BAM NN	CHOR NN	Ctif	0.580237	0.228005	2.54484	0.000149894	0.00125312	Cerebellum
BAM NN	CHOR NN	5730522E02Rik	0.344178	0.117906	2.91909	0.000151735	0.0012672	Cerebellum
BAM NN	CHOR NN	Prdm11	0.307183	0.148017	2.07532	0.000152477	0.00127284	Cerebellum
BAM NN	CHOR NN	Plekhb1	0.675867	0.174329	3.87697	0.000153172	0.0012783	Cerebellum
BAM NN	CHOR NN	Dcaf6	0.953549	0.403164	2.36517	0.000153668	0.00128206	Cerebellum
BAM NN	CHOR NN	Skil	1.03515	0.348933	2.96662	0.000153869	0.00128366	Cerebellum
BAM NN	CHOR NN	Gm13483	0.181922	0.0772624	2.3546	0.000156241	0.00130172	Cerebellum
BAM NN	CHOR NN	2900009J06Rik	0.110837	0.0244466	4.53383	0.000159186	0.00132414	Cerebellum
BAM NN	CHOR NN	Pecr	0.122522	0.0550327	2.22635	0.000161068	0.00133826	Cerebellum
BAM NN	CHOR NN	Zfp112	0.0607125	0.0135876	4.46823	0.000165471	0.00137223	Cerebellum
BAM NN	CHOR NN	Lpcat3	0.601872	0.289285	2.08055	0.000168469	0.00139504	Cerebellum
BAM NN	CHOR NN	Nup210l	0.240755	0.072	3.34382	0.000170233	0.00140841	Cerebellum
BAM NN	CHOR NN	Fzd2	0.244307	0.0394727	6.18927	0.000170361	0.00140936	Cerebellum
BAM NN	CHOR NN	Acaca	0.505723	0.17185	2.94281	0.000172413	0.00142492	Cerebellum
BAM NN	CHOR NN	Zc2hc1a	0.353056	0.156268	2.2593	0.000173916	0.00143617	Cerebellum
BAM NN	CHOR NN	Sdk1	0.544433	0.074399	7.31775	0.000175855	0.00145045	Cerebellum
BAM NN	CHOR NN	Trp53cor1	0.087263	0.015894	5.49031	0.000176827	0.00145776	Cerebellum
BAM NN	CHOR NN	Wdr59	0.218204	0.0968165	2.25379	0.000177874	0.00146546	Cerebellum
BAM NN	CHOR NN	2010109A12Rik	0.0452724	0.00872888	5.18651	0.000178478	0.00146993	Cerebellum
BAM NN	CHOR NN	Bbs7	0.245173	0.0949696	2.58159	0.000181057	0.00148939	Cerebellum
BAM NN	CHOR NN	Cpe	2.23688	0.658044	3.39928	0.000183164	0.0015051	Cerebellum
BAM NN	CHOR NN	Add3	2.56631	0.56246	4.56265	0.000185751	0.00152493	Cerebellum
BAM NN	CHOR NN	Gm50333	0.0659602	0.0118423	5.56991	0.000185827	0.00152548	Cerebellum
BAM NN	CHOR NN	Igf1r	4.85029	1.88547	2.57246	0.000186814	0.00153295	Cerebellum
BAM NN	CHOR NN	Lin52	0.746738	0.335528	2.22556	0.000189977	0.00155674	Cerebellum
BAM NN	CHOR NN	Agfg2	0.479916	0.215331	2.22874	0.000192521	0.0015755	Cerebellum
BAM NN	CHOR NN	Ccnh	0.71716	0.345676	2.07466	0.000193187	0.00158027	Cerebellum
BAM NN	CHOR NN	Gm12367	0.0461719	0.0113319	4.0745	0.000194888	0.00159295	Cerebellum
BAM NN	CHOR NN	Rilpl2	0.799034	0.177421	4.5036	0.000198059	0.00161665	Cerebellum
BAM NN	CHOR NN	Slit3	0.19394	0.0610501	3.17673	0.00020046	0.00163443	Cerebellum
BAM NN	CHOR NN	Ifrd1	2.07815	0.795033	2.61392	0.000202264	0.00164778	Cerebellum
BAM NN	CHOR NN	Rcan1	0.53435	0.194438	2.74818	0.00020803	0.00169065	Cerebellum
BAM NN	CHOR NN	Srxn1	0.236091	0.0588602	4.01105	0.000209552	0.00170203	Cerebellum
BAM NN	CHOR NN	Neto2	0.112325	0.037487	2.99637	0.00021097	0.00171268	Cerebellum
BAM NN	CHOR NN	Ankrd26	0.399552	0.167584	2.38419	0.000211122	0.0017138	Cerebellum
BAM NN	CHOR NN	Cadm1	0.840114	0.182386	4.60625	0.000212521	0.00172439	Cerebellum
BAM NN	CHOR NN	Them4	0.200186	0.073386	2.72785	0.000216286	0.00175226	Cerebellum
BAM NN	CHOR NN	Atp1b2	2.06529	0.337647	6.11672	0.000219266	0.00177403	Cerebellum
BAM NN	CHOR NN	Castor2	0.550024	0.197212	2.789	0.000220444	0.00178278	Cerebellum
BAM NN	CHOR NN	Gm44899	0.16903	0.0590806	2.86101	0.00022589	0.00182255	Cerebellum
BAM NN	CHOR NN	Bmpr1b	0.28997	0.0128644	22.5405	0.000226225	0.00182507	Cerebellum
BAM NN	CHOR NN	Ipp	0.167503	0.0653279	2.56404	0.000231098	0.00186119	Cerebellum
BAM NN	CHOR NN	Spred2	1.08884	0.50166	2.17047	0.000234813	0.00188842	Cerebellum
BAM NN	CHOR NN	Larp4	1.4249	0.555492	2.56512	0.000237523	0.00190813	Cerebellum
BAM NN	CHOR NN	Hmgcll1	0.269849	0.0235087	11.4787	0.00023797	0.00191153	Cerebellum
BAM NN	CHOR NN	Thap1	0.337717	0.073823	4.57469	0.000238451	0.00191512	Cerebellum
BAM NN	CHOR NN	Amotl1	0.920224	0.156744	5.87086	0.000242456	0.00194453	Cerebellum
BAM NN	CHOR NN	9230114K14Rik	0.330573	0.0271149	12.1916	0.000242968	0.00194837	Cerebellum
BAM NN	CHOR NN	Fgfr1	1.81751	0.654358	2.77754	0.000245432	0.00196613	Cerebellum
BAM NN	CHOR NN	Spdya	0.0417248	0.0123101	3.38949	0.000248286	0.00198685	Cerebellum
BAM NN	CHOR NN	Lars2	1.10631	0.526453	2.10144	0.00024863	0.00198912	Cerebellum
BAM NN	CHOR NN	Mlc1	0.396165	0.0485057	8.16738	0.00024971	0.00199713	Cerebellum
BAM NN	CHOR NN	Fbxl7	0.497771	0.186584	2.66781	0.000256261	0.00204496	Cerebellum
BAM NN	CHOR NN	Chn1	0.537176	0.227038	2.36602	0.000257052	0.00205056	Cerebellum
BAM NN	CHOR NN	2210408I21Rik	0.758631	0.378177	2.00602	0.000257701	0.00205537	Cerebellum
BAM NN	CHOR NN	Tlr3	0.283913	0.0659051	4.3079	0.000262794	0.00209186	Cerebellum
BAM NN	CHOR NN	Cdyl	1.11797	0.319002	3.50458	0.000265065	0.0021081	Cerebellum
BAM NN	CHOR NN	Gm15879	0.0972648	0.0181516	5.35848	0.000265232	0.00210936	Cerebellum
BAM NN	CHOR NN	Cep97	0.21583	0.0604032	3.57316	0.000266121	0.00211578	Cerebellum
BAM NN	CHOR NN	Axdnd1	0.0229714	0.00486658	4.72024	0.000270345	0.00214683	Cerebellum
BAM NN	CHOR NN	9530026P05Rik	0.778748	0.244909	3.17975	0.0002711	0.00215221	Cerebellum
BAM NN	CHOR NN	Sh3yl1	0.026253	0.00956028	2.74605	0.00027326	0.00216771	Cerebellum
BAM NN	CHOR NN	Dnhd1	0.188445	0.0787955	2.39157	0.00027326	0.00216771	Cerebellum
BAM NN	CHOR NN	H2afx	0.186832	0.0736056	2.53829	0.000278061	0.00220276	Cerebellum
BAM NN	CHOR NN	Slc35d1	0.431891	0.0759181	5.6889	0.000278626	0.00220669	Cerebellum
BAM NN	CHOR NN	Jam3	0.275154	0.0301597	9.12323	0.000285402	0.0022551	Cerebellum
BAM NN	CHOR NN	Dach1	0.148004	0.0279321	5.29869	0.000286329	0.00226168	Cerebellum
BAM NN	CHOR NN	Zcwpw2	0.171568	0.0635774	2.69857	0.000289128	0.00228212	Cerebellum
BAM NN	CHOR NN	Trappc9	1.19413	0.580812	2.05597	0.000289989	0.00228825	Cerebellum
BAM NN	CHOR NN	Ppp3cc	0.416887	0.195817	2.12897	0.000290436	0.00229134	Cerebellum
BAM NN	CHOR NN	Nckap5l	0.145618	0.0548434	2.65516	0.000292326	0.00230497	Cerebellum
BAM NN	CHOR NN	Farp1	0.328845	0.145002	2.26787	0.000294212	0.00231846	Cerebellum
BAM NN	CHOR NN	Ttc21b	0.230306	0.0965017	2.38655	0.000295852	0.00233019	Cerebellum
BAM NN	CHOR NN	Gm6598	0.051426	0.0171114	3.00537	0.000301249	0.00236831	Cerebellum
BAM NN	CHOR NN	Bc1	0.112568	0.0417032	2.69925	0.000301859	0.00237259	Cerebellum
BAM NN	CHOR NN	Spock1	0.180591	0.0834347	2.16445	0.000303164	0.00238174	Cerebellum
BAM NN	CHOR NN	Adam23	0.200312	0.0604096	3.3159	0.000312101	0.00244497	Cerebellum
BAM NN	CHOR NN	Spry1	0.260041	0.0856024	3.03778	0.000312742	0.0024495	Cerebellum
BAM NN	CHOR NN	Asb5	0.0790265	0.0345094	2.29	0.000318543	0.00249141	Cerebellum
BAM NN	CHOR NN	H1fx	0.109283	0.0271108	4.03097	0.000325449	0.00254005	Cerebellum
BAM NN	CHOR NN	Osbpl10	0.0664466	0.0243206	2.73211	0.000328522	0.00256185	Cerebellum
BAM NN	CHOR NN	Tfcp2	0.39112	0.18696	2.09199	0.000333376	0.00259653	Cerebellum
BAM NN	CHOR NN	Rpl10	15.9365	7.57986	2.10248	0.000333518	0.00259754	Cerebellum
BAM NN	CHOR NN	Ncam1	0.566658	0.225658	2.51114	0.000336374	0.0026177	Cerebellum
BAM NN	CHOR NN	Nudt10	0.0659048	0.0157168	4.19328	0.000338657	0.00263362	Cerebellum
BAM NN	CHOR NN	Zfp2	0.150132	0.0671476	2.23585	0.000363472	0.00280912	Cerebellum
BAM NN	CHOR NN	Lrrc28	0.2504	0.0970802	2.57931	0.000365373	0.00282269	Cerebellum
BAM NN	CHOR NN	Lyrm1	0.176567	0.0802719	2.19961	0.000371203	0.00286366	Cerebellum
BAM NN	CHOR NN	Rabgef1	0.48584	0.222373	2.1848	0.000375318	0.0028929	Cerebellum
BAM NN	CHOR NN	Slitrk5	0.0682542	0.0231752	2.94514	0.000387835	0.00298064	Cerebellum
BAM NN	CHOR NN	Ncs1	0.224641	0.0872012	2.57612	0.000391866	0.00300917	Cerebellum
BAM NN	CHOR NN	Ints7	0.395873	0.108597	3.64533	0.000396553	0.00304221	Cerebellum
BAM NN	CHOR NN	Zfp335os	0.171509	0.083603	2.05147	0.000403189	0.00308849	Cerebellum
BAM NN	CHOR NN	Gm12703	0.258196	0.0494331	5.22314	0.000404644	0.00309865	Cerebellum
BAM NN	CHOR NN	Cplane1	0.848742	0.391174	2.16973	0.000407508	0.00311859	Cerebellum
BAM NN	CHOR NN	Btbd11	0.141437	0.0407573	3.47021	0.000408073	0.00312242	Cerebellum
BAM NN	CHOR NN	Nr4a3	0.0762891	0.0145725	5.23515	0.000408491	0.00312531	Cerebellum
BAM NN	CHOR NN	Ypel2	0.631265	0.310621	2.03227	0.000419069	0.00319935	Cerebellum
BAM NN	CHOR NN	Tcaim	0.269258	0.126028	2.13649	0.000421142	0.00321344	Cerebellum
BAM NN	CHOR NN	Lrrn1	0.069921	0.0205006	3.41068	0.000435389	0.00331156	Cerebellum
BAM NN	CHOR NN	Tjp1	0.675911	0.291586	2.31805	0.000435585	0.00331286	Cerebellum
BAM NN	CHOR NN	Cadps	0.346617	0.149981	2.31108	0.000437246	0.00332431	Cerebellum
BAM NN	CHOR NN	Brdt	0.156751	0.0603555	2.59713	0.00043859	0.00333314	Cerebellum
BAM NN	CHOR NN	BC065397	0.1128	0.0524237	2.15169	0.000449761	0.00341053	Cerebellum
BAM NN	CHOR NN	Ube2cbp	0.0619029	0.0191701	3.22913	0.000450496	0.00341582	Cerebellum
BAM NN	CHOR NN	Pmepa1	2.02068	0.822425	2.45698	0.000454335	0.00344238	Cerebellum
BAM NN	CHOR NN	Fam181b	0.131285	0.0127318	10.3116	0.000459238	0.00347606	Cerebellum
BAM NN	CHOR NN	Fam185a	0.233812	0.0992598	2.35555	0.000468443	0.00353747	Cerebellum
BAM NN	CHOR NN	Bcorl1	0.172301	0.0700035	2.46132	0.000468534	0.00353812	Cerebellum
BAM NN	CHOR NN	Gm45716	0.279013	0.0613961	4.54447	0.000468576	0.0035383	Cerebellum
BAM NN	CHOR NN	Ubxn7	0.605443	0.275062	2.20112	0.000469454	0.00354433	Cerebellum
BAM NN	CHOR NN	Dcbld1	0.113147	0.0251716	4.49504	0.000487804	0.0036701	Cerebellum
BAM NN	CHOR NN	Gdf15	0.168749	0.0141155	11.9548	0.000499273	0.00374737	Cerebellum
BAM NN	CHOR NN	Mapt	0.367706	0.158612	2.31828	0.000510073	0.00382076	Cerebellum
BAM NN	CHOR NN	Kdm8	0.0692022	0.013666	5.06381	0.00051172	0.00383186	Cerebellum
BAM NN	CHOR NN	Syn2	0.507226	0.18773	2.70189	0.000515271	0.00385605	Cerebellum
BAM NN	CHOR NN	Trim68	0.139681	0.0446926	3.12538	0.000517967	0.00387445	Cerebellum
BAM NN	CHOR NN	Gm9968	0.0360461	0.0090114	4.00006	0.000528182	0.00394336	Cerebellum
BAM NN	CHOR NN	Efcab7	0.153927	0.049866	3.08682	0.000531351	0.00396439	Cerebellum
BAM NN	CHOR NN	Gm48765	0.173793	0.0719305	2.41612	0.000537595	0.00400612	Cerebellum
BAM NN	CHOR NN	Col27a1	0.141807	0.0492282	2.88061	0.000539411	0.00401851	Cerebellum
BAM NN	CHOR NN	Stxbp5l	0.218725	0.0697409	3.13625	0.000549193	0.0040854	Cerebellum
BAM NN	CHOR NN	1110019D14Rik	0.438182	0.181935	2.40846	0.000559148	0.00415302	Cerebellum
BAM NN	CHOR NN	Elfn2	0.0916841	0.0336102	2.72787	0.000563647	0.00418328	Cerebellum
BAM NN	CHOR NN	Ccdc112	0.194134	0.0903695	2.14823	0.00057114	0.00423387	Cerebellum
BAM NN	CHOR NN	Mn1	0.0804426	0.0167461	4.80367	0.000572288	0.00424109	Cerebellum
BAM NN	CHOR NN	Slco3a1	0.199805	0.0896635	2.22838	0.000575246	0.00426067	Cerebellum
BAM NN	CHOR NN	Rgs9	0.316508	0.0192181	16.4693	0.000585832	0.00433092	Cerebellum
BAM NN	CHOR NN	Bclaf3	0.323799	0.149157	2.17087	0.0005913	0.00436716	Cerebellum
BAM NN	CHOR NN	2310008N11Rik	0.0877683	0.0102764	8.54077	0.000601764	0.00443659	Cerebellum
BAM NN	CHOR NN	Itgav	1.03402	0.447647	2.3099	0.000614827	0.00452328	Cerebellum
BAM NN	CHOR NN	Aldoc	0.494438	0.234932	2.1046	0.000617973	0.00454401	Cerebellum
BAM NN	CHOR NN	Carmil1	0.423202	0.179973	2.35147	0.000618166	0.00454522	Cerebellum
BAM NN	CHOR NN	A430073D23Rik	0.0881256	0.034838	2.52958	0.000631365	0.00463261	Cerebellum
BAM NN	CHOR NN	Nrxn3	1.40282	0.572899	2.44864	0.000633233	0.00464467	Cerebellum
BAM NN	CHOR NN	Gnal	0.400832	0.0596898	6.71524	0.000639552	0.00468674	Cerebellum
[truncated: 79,431 more rows]
