# Supplementary material for: Molecularly defined and spatially resolved cell atlas of the whole mouse brain
Source: Nature. 2023 Dec 13;624(7991):343–54. doi: 10.1038/s41586-023-06808-9 (PMC10719103; doi:10.1038/s41586-023-06808-9)
Supplement: Supplementary file 9 — Source Data Fig. 2 [file 41586_2023_6808_MOESM9_ESM.xlsx]

## Sheet: Panel a
Major brain region	Neuron	Non-neuronal
CB	0.758586	0.241414
OLF	0.626901	0.373099
STR	0.564241	0.435759
CTX	0.522596	0.477404
HPF	0.481259	0.518741
CTXsp	0.451794	0.548206
HY	0.380107	0.619893
PAL	0.305008	0.694992
MB	0.286008	0.713992
TH	0.270365	0.729635
HB	0.17795	0.82205

## Sheet: Panel b
	L4/5 IT CTX Glut	L5 IT CTX Glut	L2/3 IT CTX Glut	L5 ET CTX Glut	L5 NP CTX Glut	L6 IT CTX Glut	L6 CT CTX Glut	L4 RSP-ACA Glut	L2/3 IT RSP Glut	L6b CTX Glut	Pvalb Gaba	Lamp5 Gaba	Vip Gaba	Sst Gaba	L5/6 IT TPE-ENT Glut	L2 IT ENT-po Glut	L5 PPP Glut	NP PPP Glut	CA1-ProS Glut	L2/3 IT PPP Glut	L2/3 IT ENT Glut	DG Glut	SUB-ProS Glut	L6b/CT ENT Glut	NP SUB Glut	CT SUB Glut	CA3 Glut	L2 IT PPP-APr Glut	HPF CR Glut	CA2-FC-IG Glut	RHP-COA Ndnf Gaba	DG-PIR Ex IMN	Lamp5 Lhx6 Gaba	Sncg Gaba	OB Trdn Gaba	OB-out Frmd7 Gaba	OB-mi Frmd7 Gaba	OB Eomes Ms4a15 Glut	OB-in Frmd7 Gaba	OB Meis2 Thsd7b Gaba	OB Dopa-Gaba	IT AON-TT-DP Glut	L2/3 IT PIR-ENTl Glut	COAp Grxcr2 Glut	OB-STR-CTX Inh IMN	NLOT Rho Glut	NDB-SI-ant Prdm12 Gaba	Sst Chodl Gaba	Pvalb chandelier Gaba
CTX	3.80994	3.81306	3.80639	3.7527	3.71838	3.76892	3.7477	3.76322	3.68587	3.23711	2.98965	2.84586	2.93743	2.71994	1.15696	0.0270747	0.153885	0.0840559	0.000283095	0.190254	0.103998	0.00146463	0.021334	0.100034	0.080101	0.271093	0	0.376664	0.210608	0.291128	0.0525164	0.0154508	0.469442	2.225	0	0.0125439	0.012533	0.00661295	0.000497391	0.0174494	0.016597	0.0297617	0.0207405	0.00341767	0.0201336	0	0.0124292	1.02724	1.39817
HPF	0.0123568	0.00897882	0.00885329	0.060174	0.0718763	0.02655	0.0278056	0.141499	0.300558	0.43941	1.23417	1.00428	1.18334	1.73676	6.83087	10.0286	9.69538	9.8709	10.0911	9.59716	9.56942	10.0531	9.91664	9.5862	9.85932	7.80746	9.93205	9.09909	8.41298	8.67358	7.91104	7.06114	7.20778	2.281	0	0.000245895	0	0.00304353	0.000246803	0	0.000627453	0.00223963	0.889558	0.061502	0.103365	0	0	0.280628	2.60573
OLF	0.00301945	0.0011676	0.014521	0.090557	0.148361	0.00774609	0.0686558	0.00182545	0.000257676	0.189434	0.534839	0.84756	0.47792	0.398977	0.104807	0.0019411	0	0.0075329	0.000608888	0.00120001	0.172822	0.00232839	0.00179944	0.0773315	0.00195776	0.250539	0	0.00273695	0.562649	0.441851	1.04265	1.884	0.382919	0.955927	8.2092	8.17049	8.17312	8.18798	8.20417	8.1593	8.15017	8.05098	7.04041	7.47137	6.27691	5.26638	4.65537	0.52406	1.84663
CTXsp	0.0190637	0.00635818	0.00755336	0	0.0201976	0.42784	0.341892	0	0.0187091	1.89402	1.51349	1.54186	2.42902	3.3549	0.478323	0	0	0	0.054525	0.00290429	0.267541	0.041767	0.751248	0.91014	0.170576	0.413429	0.646585	0	0.519307	0	2.52345	3.41514	5.35303	3.74559	0.00240709	0.00725526	0	0.00449004	0.00485468	0.0137625	0.0259186	0.114541	1.61662	3.94952	0.2421	0.212726	0.443657	2.4777	6.59561
STR	0.000595364	0	9.82889e-05	0	0.00315388	0.0185055	0.0132493	0	0	0.499964	0.0362053	0.196748	0.11228	0.08655	0	0	0	0	0.000690337	0	0	0.0265538	0	0.00212119	0	0.0723044	0.0273551	0	0.235163	0.105916	0.285679	0.0927441	0.22247	0.106189	0.00112761	0.0129153	0.0101873	0.00525844	0.00507904	0.013324	0.0213925	0.0883969	0.203197	0.156681	1.9997	3.29683	2.92265	4.76316	0.368924
PAL	0	0	0	0	0	0	0	0	0	0	0.00687338	0.134019	0.0633818	0.0370578	0	0	0	0	0	0	0	0.000800876	0	0	0	0.106545	0	0	0.0836441	0	0.101612	0	0.0668376	0.0173861	0	0.00350578	0.0105081	0.00180801	0.00156387	0.00221671	0.0119276	0	0.0034473	0	0.0531747	0.0428293	5.00215	3.73628	0.0158559
HY	0	0	0	0	0	0	0	0	0	0	0.00136108	0.0097489	0.0119804	0.00500334	0	0	0	0	0	0	0	0.00856389	0	0	0	0.0712062	0	0	0.0662533	0	0.030182	0	0	0	0	0	0	0.00107407	0	0	0	0.00105383	0	0	0.00150425	0	0.119395	0.235869	0
TH	0	0	0	0	0.00149208	0	0	0	0	0	0.000630495	0.0120427	0.00158564	0.00556251	0	0	0	0	0	0	0	0.00705258	0	0	0	0.359171	0.0296478	0	0.0843994	0	0	0	0.0183931	0.00478448	0	0	0	0.000995093	0	0	0	0	0.000632442	0	0	0	0	0	0
MB	0.000193067	0.000429283	0.00165743	0	0	0	0.000126369	0	0.0530532	0	0.000576235	0.0137579	0.00507213	0.0033892	0	0	0	0	0	0	0	0.000604279	0	0	0	0.170829	0.0238706	0.0040251	0.0245433	0	0	0	0.0140085	0.00218637	0.000487556	0	0	0	0	0	0	0	0	0	0	0	0	0	0.00398788
HB	0	0	0	0	0.000639481	0	0.000118519	0	0	0	0.00027022	0	0.00203874	0	0	0	0	0	0	0	0	0.000188914	0	0	0	0.618881	0	0	0	0	0	0	0	0	0	0.000275653	0	0	0	0	0	0	0.000271055	0	0	0	0	0	0
CB	0	0	0	0	0	0	0	0	0	0	0	0.00133269	0	0	0	0	0	0	0	0	0	0.000260155	0	0	0	0.186028	0	0	0.00226423	0	0	0.00242778	0	0	0	0	0	0	0	0	0	0	0	0	0	0	0	0	0
[truncated: 266 more columns]

## Sheet: Panel c
	whole brain	HPF	CTX	TH	CB	CTXsp	HB	MB	HY	OLF	PAL	STR
Glut	0.629518	0.899042	0.868743	0.850959	0.760284	0.725741	0.676526	0.629706	0.551679	0.286422	0.21092	0.04884
Gaba	0.357452	0.090292	0.131085	0.149	0.239713	0.267085	0.304143	0.351279	0.448415	0.672017	0.791638	0.937051
Glycine	0.010758	0.000507	0.000441	0.001027	0.008497	0.000478	0.21612	0.008346	0.000813	0.000267	0.000384	0.000224
Choli	0.005421	0.000944	0.003639	0.024679	0.00012	0.001877	0.036343	0.006535	0.008408	0.00052	0.042276	0.013625
Hist	0.002725	0.00114	0.000692	0.001104	0.007341	0.000773	0.003595	0.0027	0.01626	0.000874	0.000939	0.000779
Dopa	0.002671	0.000357	0.000543	0.000488	5e-06	0.000626	0.001083	0.012733	0.003371	0.008093	0.000256	0.000141
Sero	0.001393	0.000363	0.000508	7.7e-05	4.9e-05	0.000478	0.021175	0.008537	0.000456	0.000451	0.000299	0.00048
Nora	0.00044	0.000161	0.000147	5.1e-05	0.000202	3.7e-05	0.00911	0.000124	9.9e-05	7.2e-05	0.000171	0.00015
