# Supplementary material for: Molecularly defined and spatially resolved cell atlas of the whole mouse brain
Source: Nature. 2023 Dec 13;624(7991):343–54. doi: 10.1038/s41586-023-06808-9 (PMC10719103; doi:10.1038/s41586-023-06808-9)
Supplement: Supplementary file 10 — Source Data Fig. 3 [file 41586_2023_6808_MOESM10_ESM.xlsx]

## Sheet: Panel b
Top panel			Bottom left panel			Bottom middle panel			Bottom right panel
	Fraction			Fraction			Fraction			Fraction
OGC	0.304393		Endo	0.204897		Microglia	0.074514		Bergmann	0.01445
OPC	0.057991		Peri	0.03204		BAM	0.005117		OEC	0.014057
Vascular	0.278861		VLMC	0.024522		Lymphoid	0.001439		CHOR	0.009209
Astro	0.230218		SMC	0.012686		DC	0.000235		Ependymal	0.008288
Immune	0.081325		ABC	0.004716		Mono	2.1e-05		Tanycyte	0.000948
Other	0.047212								Hypendymal	0.00026

## Sheet: Panel c
	Oligo NN	OPC NN	Endo NN	Peri NN	SMC NN	VLMC NN	ABC NN	Microglia NN	Monocytes NN	Lymphoid NN	DC NN	BAM NN	Astro-OLF NN	Astro-TE NN	Astro-NT NN	Astro-CB NN	Astroependymal NN	Tanycyte NN	Bergmann NN	Ependymal NN	Hypendymal NN	CHOR NN	OEC NN
CTX	0.394017	1.1304	1.29489	1.19868	0.983233	0.942391	1.31499	1.48884	0.787494	1.02611	1.00247	0.902114	0.0332171	1.81628	0.008832	0.00509481	0.131439	0.00936084	0.000204718	0.00124915	0.0113665	0.00867322	0.042089
HPF	0.424425	1.37599	1.09506	1.05025	1.22618	1.39572	1.59266	1.24012	0.378909	0.884296	1.20131	1.15045	0.0174562	2.53084	0.0672825	0.00269655	0.900807	0.0454158	0.00027088	0.24604	0	0.0527058	0
OLF	0.24905	0.909923	0.849869	0.785576	0.773131	0.982583	1.08195	0.983564	0.92387	1.1057	1.28826	1.04879	8.67463	0.966113	0.0312877	0.166562	0.268205	0.0604006	0.00396282	0.00690869	0.0122236	0	4.41699
CTXsp	0.495512	2.16199	1.06474	1.23563	0.906748	0.387136	0.166517	1.74364	0	0.754648	1.57535	0.771874	0.00367896	2.38466	0.0862029	0	0.0526312	0	0	0.356706	0	0.58442	0
STR	0.773227	0.896551	0.819965	0.825593	0.805186	0.477437	0.152952	1.14398	0.174575	0.639341	0.415112	0.725995	0.00919159	1.3363	0.255001	0.00496955	0.180805	0.0190223	0.000499212	1.10617	0	0.91728	0
PAL	1.81219	1.40369	0.885441	1.00324	1.0939	0.650105	0.114382	1.41971	0.900363	0.685336	1.03081	0.926983	0.0148141	0.251725	2.94966	0	0.254317	0.0981064	0	0.222186	0	0.00201999	0
HY	1.08611	1.29199	0.969823	1.08644	1.07582	0.698953	0.550633	0.867869	1.06975	0.599177	0.61237	0.777441	0.00704043	0.00548542	4.10245	0.0456779	0.251801	19.5942	0	2.11188	0	0	0.0015723
TH	1.71896	1.3105	1.29735	1.54305	1.29935	0.795772	0	1.04738	1.48663	0.818443	0.916472	0.930352	0.00489204	0.0232211	3.39431	0	3.96584	0.0215983	0	0.848596	0.0786777	0.125629	0
MB	1.64437	1.116	1.20296	1.25913	1.56666	1.218	0.619008	0.816666	1.58514	1.12201	1.21652	1.25897	0	0.0197578	3.73488	0.0225616	2.43058	0.0098698	0.0919516	0.852897	6.09409	0	0
HB	2.44175	1.10259	1.29842	1.23679	1.35139	0.934412	0.713601	0.79591	0.849527	1.22313	1.01002	1.10874	0.000698883	0.000703691	3.26263	0.256945	0.979826	0	0.0115391	0.348872	0.01686	0.477438	0.000312156
CB	0.256856	0.273365	0.592606	0.623491	0.845481	1.07203	1.30942	0.192799	1.31613	0.848489	0.811362	0.751618	0.00529341	0.000922913	0.25579	4.90382	0.543861	0.0127475	7.47089	0.424663	0.0348271	0.912406	0
FT	2.73674	0.937813	0.646414	0.750578	0.781688	1.10394	1.19593	0.779856	0.64577	1.0712	1.03791	1.13027	0.66301	1.0023	0.737989	3.71333	0.623215	0.274424	0.339319	1.16823	0.909949	0.541491	5.14057
VS	0.662966	0.459666	0.521017	0.667342	0.622678	3.00303	1.40211	0.456839	1.24539	2.45039	2.52262	2.84097	0.0368838	0.699128	1.21445	1.18764	15.4194	28.0359	0.806633	39.0743	35.6905	47.8485	0.0109827
