# Supplementary material for: Molecularly defined and spatially resolved cell atlas of the whole mouse brain
Source: Nature. 2023 Dec 13;624(7991):343–54. doi: 10.1038/s41586-023-06808-9 (PMC10719103; doi:10.1038/s41586-023-06808-9)
Supplement: Supplementary file 11 — Source Data Fig. 5 [file 41586_2023_6808_MOESM11_ESM.xlsx]

## Sheet: Panel a
cell id	dpt_pseudotime	Spatial coordinate
171715542848277991045140475162159396554	0.0858731	694.86
2341862023063395610043980546759460145	0.115759	513.413
274611105276579855768067402743322390792	0.1142	470.599
157016773896445775626238863582775717437	0.102722	455.598
172961485829934796284114581075890260077	0.0616936	341.665
215055694691334868496805832477586839358	0.0909544	341.902
259327828225607418415962598498918873125	0.143759	477.858
327526904819502494340864749857018833028	0.125522	356.418
97592448890338516544555488703665615628	0.0565994	331.913
258167321297415268716100458803495809045	0.0828291	117.895
112433666364556133301723386077453761676	0.00762604	205.437
235730283536651479393174778867511858534	0.0100688	186.127
42133922860503485340891971532843919144	0.0202273	245.493
100165120404108530437990434680242197885	0.0128535	166.697
103771523561233752406267013633845851057	0.0115182	77.2733
119058020147569501829792690180488007124	0.0030345	127.9
123531788036031486220054339927271278825	0.0130056	133.249
160278179230938065564553835345316492415	0.00908629	88.5284
177296688383355542462610227897745920524	0.0118423	85.8052
215956179822354854161869545721852611867	0.0423284	68.2919
231434585189603722599675492917628775000	0.00231172	174.02
243231127634453982996990551775696894618	0.00881836	239.354
262388899752377137412907820370513766804	0.00351428	81.4452
271428228184119886871502568342850384724	0.00553953	169.961
281891129822980807564334752209766985645	0.00819953	188.284
291677162485119667372765736247999239131	0.00672002	177.103
308662820937600983106838032815134797583	0.0427398	37.0379
318602783575124605706960723106723595284	0.00136963	167.556
321632433796181186844811982195733025859	0.0104386	144.861
322218402310386371380978482709106955898	0.00933156	140.148
72908132704582845725534960266926659878	0.00564054	201.461
79090490911533887325017135885503780139	0.00153282	141.432
87341665202851664979934277749556467534	0.0221837	235.256
89947195850610630910745602799447632026	0.0546386	67.0466
114075972918310011122352881571035240931	0.0591773	32.2904
144744369212223041647460497590532766492	0.0569266	5.22452
161395906901535153611343134398807012103	0.0567432	51.4768
169886373747757061197975953730591511166	0.109726	68.6846
192574384702012741628916009667573420993	0.0956602	75.1814
196430079481818150765904306976008332942	0.0556497	35.791
260891152459891361679979226488725152643	0.033099	3.56785
267335370959132692776795528694342574742	0.0673125	71.7975
301630835670385691349511479183791495268	0.0295799	48.7458
325032578956581324788338450218899641917	0.0539685	5.53929
32550542063039675788568344484843170738	0.035304	26.6092
107477492242403084498106793605741922918	0.0722566	289.386
111968897914769276595680688851120055497	0.0892311	378.169
114331301539188979203469723851288427447	0.0620677	330.191
127888222581110952553604789405221024907	0.132708	434.921
160547046388781108530857669106394168783	0.0817405	326.344
196974223687038145675928016636313246537	0.0946755	417.451
204425834175026764285138392203034244535	0.118991	311.026
208790483910700497799118415796863942348	0.080227	320.109
233107299777628837816166670517966216172	0.121195	443.801
24624219368202972616559246244194636272	0.138349	367.548
257222682521918258413668532688301234127	0.115113	337.323
61904617498821781435845572750330231988	0.0934288	335.392
63661845171102168906979060864810435510	0.117234	436.083
145365706672593093247136452236397322761	0.122953	538.22
175184970274107596985069464513345874863	0.119475	551.505
306079526008207306503814164843339419012	0.126831	567.505
30786481725269787219455524278265073982	0.113334	554.632
71484721839999133958031455048678833330	0.130937	499.029
121186351414452469551322423669258950844	0.0956586	624.336
148530920063981820592786303256234333874	0.128747	724.816
155555441949420111024520544427743431242	0.149781	595.442
184440981181243303078349047810785917033	0.115044	537.642
248406579512214902501412752338346551164	0.10603	604.454
274181154586083930165331975665191730896	0.132953	654.242
301741784638235397284857699370436241418	0.147747	550.844
310722868698778165602586796188206376619	0.125503	625.107
322967265303860210940649421076535686672	0.123394	631.732
333103672770619482135300062925612486488	0.122873	662.387
82421389049687946643071669175816607536	0.125046	614.281
102644311187059274500216055388754814113	0.137435	586.874
118750803325676561472310836418895194107	0.0975528	520.212
138742885446480457243394841682989408512	0.0941964	452.158
151582244093274366127179270645015124000	0.0649181	335.428
152982987008595964307663142267102740563	0.0833514	404.637
17975531768480704313736798891543864508	0.083981	440.404
190138219365554442050269351039658585198	0.0906008	419.233
264527008643476935851545871232359534405	0.08088	520.292
267285672319564623355551156556644686540	0.121968	495.622
296737040161239273187802040696846035294	0.153283	557.483
320320359429373664183079279158117825352	0.140778	500.515
32088539164408516852331994568061019991	0.103038	460.59
47568293805610490431317518284537571612	0.0985952	466.391
5185621461892398534047487952164967334	0.0997729	462.22
64138378292349289778887668496346348894	0.134043	511.981
118531435515176328294928752438827327938	0.0582182	170.747
121002731428963190307265983842764661177	0.0385949	93.2329
125521916503922111182890920586483507386	0.0789608	235.175
150065853251515407704930117068142429061	0.055571	94.1298
166437313509908350964720375257961887968	0.0521115	76.8798
166809238202388082626426051471129474616	0.026269	246.218
187669921940761829522139776202588300515	0.0521635	149.881
215628668770324954600711099605392931249	0.0704948	295.301
241940243077580325887804219112992070373	0.0485864	77.0979
291864564606073153417461749619094473244	0.0815779	305.217
292338270641052122872865545594925500725	0.0743716	217.732
304639878766018526177399223784100565181	0.0496103	170.775
320963102701035973479619920837315703378	0.0538826	113.435
336556202148182601514287820978584020554	0.059218	149.664
46171050392308275901171543059931234881	0.0606565	322.423
59211920347827792469463959973204590471	0.0783952	235.692
69288500551118823610104206177484494301	0.0444274	41.8828
95054221102774891854992075933030591651	0.0308687	238.022
105790260001492077667673433887375824499	0.00282983	37.2415
114233383666947012321804778641789726693	0.0041477	13.3583
130873222535736597986029710404255579623	0.00420908	107.827
13321998759032600006016024988852121328	0.00573261	4.86934
144175181079260400692421633160552592415	0.0188234	78.8563
14732595371608795240944630197193942940	0.00260809	109.347
154767288952360870707010490945793899279	0.00845363	51.618
198965608063442888310418182257911421615	0.0157898	21.8447
201938434629927911970823410118264834328	0.00394107	87.4673
238518415800845647437012656347668996323	0.00990649	92.6323
245705043745209979857732730590251580396	0.0103135	15.9074
266793362566294226406366126187088937792	0.0442335	57.7482
269261742530361754289393556081282053621	0.00256666	2.78968
270725773663659595786765685226247039881	0.00439305	4.94543
340244502681007813247682537597796966241	0.0116112	28.0332
35951279292949901514556675540971140200	0.0164288	0.421202
36708486303920380069653580452594202937	0.0101535	70.8959
39015691347433977015012393642084455061	0.0123713	39.9608
63324687843068027189958127914524727703	0.0015974	108.275
65444760538749841137932009425998680149	0.00498774	83.0604
76131006643499180981257019943657585466	0.00198267	104.042
101100074435913065092722411675032661055	0.00400555	92.225
129938453765047548533650306433392924646	0.0024685	40.8531
133310999968186640312184822801913399560	0.0366895	143.739
141938608585908550981399854570731897698	0.0039648	56.8096
144845024991764389559460984265584414014	0.0063756	14.8387
15532953791918814708752611838012458333	0.00623028	89.9026
161964977531526258191346417807630110084	0.00621978	90.6609
173527871932232333385633783425472225826	0.00610938	4.16131
181577168117279391558946459065809519652	0.00120307	20.9834
191905238928409985110515038258042888989	0.00687433	52.5954
198411843830297657300558772001273966256	0.0103332	4.33052
205975712330941345077812582926402844740	0.00432045	2.52944
212406027243886705601261322751427282901	0.0209792	26.9943
227050114062519029312617333037173143325	0.00808687	25.2987
280465399789719902470552185913843743139	0.0573417	117.993
282123946715624786796389611888290992925	0.0106859	82.3728
311087394807126252051125483779966159492	0.0110059	95.892
3137428880492427348161946426872707426	0.00431783	43.0538
330703177720543898437009085620813166732	0.013376	23.1478
44200222429276847232908018120322577475	0.0151705	63.7648
63618014635649783426092417521775967234	0.00583679	14.4352
98281825306460027053869289534405937053	0.00807518	33.4851
148959014333424455754126898272240665252	0.035374	249.11
155983290030852672421015850429446626873	0.0415489	248.413
178957239014107833659260680658346695076	0.0558703	253.631
204782546023944812157162987531265355259	0.0399746	200.519
217910933624772250411078287393840892785	0.047807	251.021
240791112456760664307740119999927242133	0.0518329	263.912
26081271533382656530026876045892141080	0.0394251	200.317
272352831261009542178986583132714942742	0.0313763	139.5
272748475925701220234526190433504929733	0.037528	240.833
299154707531899236825999601016965822908	0.0434002	250.789
313358507613014903507853127317466287384	0.0487543	311.634
32161876410167656342295626178059101184	0.047538	220.91
333018773974223276724936730946384881000	0.042052	254.24
33390873704344310422442441546926817246	0.0381462	131.218
34997023103462114278647079229952124708	0.0492058	210.179
42808128141572331204808754916860450721	0.054078	273.359
47409471722228327817087120598161953621	0.0454963	224.078
64616586144801365153869356573637150386	0.0644106	218.505
65821563002828342297505531524516031690	0.0355541	254.972
81246245126576864685141126421251930835	0.0698607	364.521
223282847856165307073241640225873683633	0.0869349	586.712
229797948149479412957367071581213506153	0.0886884	502.995
23553162467057124654925403801598281761	0.0962395	684.666
238231311390552452805816060223478574637	0.135984	591.573
2576260366039091465520341032092125959	0.100281	475.519
29654300722096289202360665065262657651	0.0852344	620.093
321940247113664689293995029739670122828	0.0813306	604.846
322004527874724704606612951354789638663	0.0866686	527.653
324322952728061192608421114093899582325	0.100238	440.653
331000720434231723252022528585421390417	0.088712	502.92
49455919246738553676815340977330470735	0.113399	646.001
93648768793611355967055279024079892813	0.128121	570.874
117858918324896633004637338465203754071	0.0980798	704.055
126543267027602148999105668380715070906	0.151676	746.317
144334311936148748252074541141661979248	0.112214	695.206
26846781021514415751027984119742139876	0.122137	811.47
301544252010919903961692965414659583275	0.144708	707.542
31909973464383120649256238115460968493	0.139657	643.821
50908435861153281522390153925765085524	0.124987	771.9
81344606534724298154019353362919634694	0.134827	725.814
84909396933497085164827815142078470260	0.116432	747.616
9296980442683259448847263556529656931	0.108676	681.289
100765911447948622380483717725896242066	0.118556	725.206
149842056054420019052211731311036016971	0.137539	801.047
151978960841046280884057658546291466096	0.120586	740.17
187084731486654123473840227329506605129	0.133905	805.175
260762668125888464438973476778744771563	0.137636	833.355
274153556614983561547932811838464220798	0.101803	740.344
320664862389128031568970283890137128390	0.124315	799.26
339448819915232355084079941376967397941	0.0943699	719.845
4413450780869528389295932253426169782	0.107515	774.996
6014305797417781302315847146463741254	0.110366	838.452
63487573510376075476528641410630050601	0.0887682	791.257
83608198736938787084656152696389969122	0.09863	740.849
88814974288402617284052779440965310734	0.107293	821.332
14144391414556083496137507032984955392	0.111678	674.302
20160342696164462103928749285514436085	0.11774	635.575
212157648124342444629078501615267017433	0.0820443	622.405
232321296757965079119126582583831938984	0.130786	692.844
238151780268835323882895377466218498634	0.0936158	635.469
266549406583813949834246647864552982924	0.13778	637.688
303864407585550177786101683008191701949	0.11978	650.905
334160436094266589217846351370529347612	0.0811511	541.339
336039437071160656771590760634772249765	0.115774	687.805
68108042926008076783340962401322292380	0.084242	583.868
72147090892343037275419675210291764221	0.132064	697.959
84046707641492857669317898666880437868	0.0872873	585.753
100734560945551106969377239769408641381	0.0500671	208.921
109812509654275955926953775856836511594	0.0457979	179.013
110289816952172441170370666388415856425	0.0536115	294.537
113501308753864905824160161149084721156	0.0515806	225.935
126094092568396354354847816246560966117	0.10166	442.853
128099125823645315379555851264213284246	0.0336796	311.742
138133139289451626446070131781959706813	0.0510621	273.104
144823986311440028406250673720250912351	0.0514562	305.241
197810495562515207233109641199004580090	0.0531865	307.771
202950237981153519502380883070232352546	0.0576043	332.082
20616364363728438094094138153459905970	0.0462759	260.898
208136846856208488673032700169292220010	0.0530736	290.383
20930524500417267288473167670527186277	0.038256	218.491
21582921114868121709524395152646488381	0.0510381	229.215
254287036991053758155182338094401779248	0.0449628	193.482
258383894461699262500292014571481772824	0.053208	308.063
258761579909850427561583777919168585071	0.062084	354.888
281663472357957775759361414290332122244	0.0523888	188.31
288365171126404929444815396632996321814	0.0552693	271.798
291988491349343370219165137243731844325	0.0353586	249.269
304767691748798278690109973431784160525	0.0784082	354.727
305015443518084209724433627702471265165	0.0690655	364.624
320787893481118821601981457828946734670	0.0452453	201.978
41334693731078437047087200848610546947	0.0869248	422.829
47969911759633414119596508782100039618	0.0415338	175.717
53983794656614540023986840697438947552	0.0422807	307.782
59555929143536535803430859291303714650	0.0488615	235.187
62007416185603819830867032970751914331	0.0409512	227.216
66022590166682930205341272379340474616	0.0899543	362.335
75273935372360656645432126156610552668	0.0454382	207.935
75988525623216023743002197770002199928	0.0316642	179.415
77669293852962091097864002073749319256	0.070171	321.619
82362704107662821941227849017308685799	0.0545138	248.49
85727663619409767157302010152168695083	0.0425868	240.61
102965457858564423383896524880317128996	0.0471488	104.438
117997221714618189336375329745744898330	0.0067025	105.163
130734640812989000099878020821870582557	0.00918978	107.384
13520643967912502129445633517643038876	0.00973367	95.3552
140754593530151633406824524948599855333	0.00853898	44.1362
168305421162106124493647755563872619310	0.0213809	7.0757
177136622047896661143344717529927093447	0.0110733	62.3545
181955534586263760132007981726313542841	0.00352843	44.3374
189886203881842118254239008279586808343	0.0384595	103.773
195930536803801795349477389518546985393	0.0165231	147.435
202226297161680263011002428868656720919	0.0102962	92.7123
216985661873875227763965467776005627589	0.00327176	74.0589
217275576275190611616498722445987031808	0.0522667	85.9664
217622388846832749442385372545238244105	0.0157075	126.376
241081455859657622320895636667012550128	0.00979148	19.8872
266196212663215110870248265681402716098	0.0281186	143.043
267404647960075901983936456403581239087	0.0101248	100.694
276122234411978757404038626834753504331	0.00403016	47.4621
277213313960514646615689882886246163378	0.00109826	100.078
27857741019075293410386935444985227635	0.0368374	97.1302
281519258685668183481362772103297296910	0.00630653	53.7262
286218946363272946822998935854981985916	0.00914949	54.2262
2976053529958040212920197057772671639	0.00228365	32.5358
307175949950371274454862856405835117007	0.0169288	125.659
324903572858088970500255123182660186773	0.00186695	61.3792
329995201776527871803470208509536214778	0.00947782	32.9204
330078589908469313598748986021756197695	0.0087347	35.6242
40801962554716742328562884173797967002	0.0193739	34.041
50379296628900152262978948175025326169	0.0126192	32.7581
54017668477752009348957974542319748760	0.00428885	86.894
68673804273410296874053666038602660141	0.0121486	128.802
152058062733130081414081393740507216033	0.00492534	120.303
13326510208160377375045654180785425547	0.0133471	58.1692
136948928325901964394373210607300216601	0.0150931	100.411
137739049230199774048517132106855543123	0.0121503	38.4618
137857227214201728899952189808954703576	0.0126328	89.9335
141153417155500871813539862782318506318	0.0225014	73.0329
143077906096834655256124394358110603878	0.0109905	40.8655
159944980756039878584753420956626928275	0.00437992	103.143
193124741279924896188675173268606431565	0.00954216	128.317
215760530282245936246485214651576507861	0.00507728	2.82303
271878999096328751642460201232737888653	0.0148956	137.34
293110764857020054205262811208452809548	0.00210249	66.4977
296492287495658652199956698388433579564	0.00878718	69.9937
316292436818706310814867520094617916860	0.00832691	10.882
335970885535687658213036450073340621429	0.0185261	111.315
54749637787321851360162979870890019648	0.00512744	5.0283
66785200619119721634930382135586307348	0.00260975	47.0252
88369566452840736393033691161190188394	0.00797401	59.6229
105329414604235434819266524839092371648	0.0627492	380.706
115459802241735585688270147904469160421	0.0529984	273.959
126482937213665885931646111504807526207	0.0422135	213.035
134064643639091753306820165407670545827	0.0618088	361.651
134208723889490948465250893702630069400	0.049367	328.865
141746594297861176147259267395827024258	0.0607851	264.505
158817035266716445623074712220205998678	0.0591561	393.529
170192958600900888544331354476139614992	0.0511877	270.723
173375052965158336328699839030622941983	0.0397852	328.139
175139104281356744022695382816502420453	0.0407092	290.634
184026473267354020284722166368216057224	0.0844011	466.103
196097094116223246102526584805852093154	0.0394151	226.423
199937063957055772675582593119649381284	0.0537511	378.382
21290043502378779805190324452362597461	0.0425173	315.401
22089340903960019182853288888324115678	0.041708	260.598
225985493104796146719617315963534230900	0.0564438	334.969
231367292882656195574702476725816863507	0.0599003	254.244
235445632658382885318888117481151060475	0.0365804	260.476
24127169007219547146793488741455493745	0.0633091	295.724
252170915644478109809071257351663733107	0.0577469	315.648
260554772900552819893494011312593435693	0.052314	262.667
261706477484999833891995022517990976342	0.0213876	224.365
268283572215012240070401423084045484021	0.0418996	292.657
26880929164043775475653463871445120650	0.0579241	315.934
273233856767832959082377944396115745183	0.0452579	245.457
28428246656180878346485845749126683618	0.0668492	251.457
28564782172063456420907143739397296988	0.0567396	305.659
293849262768631605885776297801675669947	0.0441307	234.734
295101850329909327330171205132983459189	0.0719487	361.122
300511920540178040889554251387230378899	0.0390214	217.134
310682078145844513880953272043044708291	0.0495568	312.478
311437735429122450480423251160190570207	0.0420012	274.492
314928093420316223886353743430014408034	0.0948462	468.818
321511770030410676190117345834570216491	0.0589767	330.868
324903453373459479119141979421176545251	0.057009	357.436
334098906491032877267074196595904344793	0.0553721	292.358
40870769208294241176698710126979782244	0.0527409	288.426
42306455638014473790870972593387707777	0.0479243	332.021
4572120182820190374523935716270623448	0.0513954	268.966
50787381931333851775406660174486630759	0.0502956	308.47
54631521380512659447354249177602264640	0.0417673	215.672
54765965335669836576242486458667598627	0.0591966	280.335
61355293704752716129239076318713986707	0.0517039	302.517
65088997970768793160975118668630360978	0.062752	365
85171260812368013517942112487610559313	0.0708003	387.566
85881711738727628765733107720706859837	0.0502626	310.29
88054276587853382936472193815197296982	0.0828311	431.883
91640969759368907829794558589374526267	0.0392939	340.009
136988953458144633767333498749801007771	0.103579	707.685
16300971646237543765050230934689115829	0.0840781	667.555
187880459651120501360567347821619162343	0.0857045	632.296
195687117800571569250270302400281458714	0.10283	660.775
196666190014782966584250106433164251038	0.120272	722.045
237961208619733903768111127613875386518	0.0928691	614.308
249435757250720464915999177659755339156	0.150273	715.838
274943739005516956485673741282565209976	0.0576852	621.475
287809988111157983710133025173703884728	0.118866	721.684
290592002918528096591870778498550614930	0.095676	606.65
321168957784622754991712814355255158	0.142093	734.435
331292293573957075075679949174649983795	0.0864788	684.389
339365086353498785814418362415515665464	0.0829868	709.669
92991713743437311931846500799388470777	0.0843252	545.084
97612394836656239927686388924074397335	0.104532	612.688
106403554697360571451586787399199165972	0.119845	910.97
140350802871856210579451567813822150885	0.14901	870.477
144827116848312816532432124330529659696	0.112718	842.42
154717562171613374947041885702037108193	0.13214	914.763
158190653538018964476539686488905474129	0.138103	902.03
161389741854133684394099613329236228562	0.132379	768.611
172043272298575819962450334070485722070	0.140783	841.499
210670054945362889556816333567719631354	0.0997309	843.051
230961441235722758380021297573509029691	0.109059	894.134
290942569322486690208326984862423023415	0.100698	848.299
3335413925675682213976862884870378045	0.136541	788.054
34517370460977654712209240379119023197	0.102355	848.054
66526406210622524538330395597862560627	0.121345	908.344
791314760327895477425807958166183434	0.127211	813.355
145442208169907767415857220673176344514	0.117849	842.318
203174617388957975537756733092444274835	0.111153	912.04
227179930098710386949727011282614584536	0.124454	938.552
254128363287141808337630419733005562303	0.103948	971.14
261779067100177914902754699011442081201	0.111769	864.166
279105406351713740669061135263904516309	0.120792	863.354
296570418651722027911220812166761994564	0.14202	877.93
297414293862647927811239506643625727309	0.131011	891.497
320050678012051119624470444175861743601	0.130439	903.988
333515624334784200955774848424474878915	0.0938692	782.603
74442626289736407655138865097353710725	0.0740408	886.416
95417689914377108990188613309666699975	0.105997	786.508
105699237991237714082395747938833113757	0.107895	698.154
106317059845922720348861093834314593805	0.111828	748.027
111997463807817828940641818629372753405	0.100017	647.11
129830534853225469015074030871278015213	0.0776166	676.513
161093220028671626422197079277376571826	0.0789388	566.28
166266947213901886990843172011156448942	0.102532	678.174
208144760872991140562275748398282641124	0.0817088	699.469
245895225283772003562735580834072680184	0.0936135	763.944
251553714241387626050059528831960247149	0.100345	795.221
311856807555845923824980851079252931326	0.0934074	667.754
59176785121798651758846755186347308336	0.0991684	775.787
71689344999864540838736756974255791347	0.0894552	754.908
119847164386858848312389625808884358959	0.0533846	383.406
13283038765516207518476409743552697168	0.0184168	312.299
134041035575518123904201786864915212294	0.0577065	428.079
135233849046934900358837434696945383551	0.0580634	370.977
139927443649035318276296065358967217503	0.0485681	277.697
142630485343879968131828655082888448106	0.0543497	326.333
149428410724050267515155474722383761568	0.0554285	343.684
15688304051657600253412810695012665350	0.0599154	344.247
159867838815430234307072870541872971734	0.0272118	278.591
174236053942017377400397654265850162876	0.0524745	335.002
189338283449824118477743144763185105821	0.0925719	483.769
191662193374868182552967180225308114448	0.057158	354.998
196129720080523504737922464952047006275	0.0583941	348.335
200897271664197966687436364266444533766	0.0520756	296.071
203285047572661212313800083339161077114	0.104758	461.858
205147200140603885343921910331531377739	0.0503334	346.238
206494729098742412994832432886134111785	0.0292017	211.615
210868997138824269233308183993331449995	0.0604623	382.205
215961499371447555458444609458530658307	0.0599719	361.019
217269267706375314536111919866103691224	0.0393712	245.264
217754650189220042106592098545135457798	0.043656	258.994
218526412429995576682752448758931975833	0.0617232	360.542
226366566880905456165665344369377250920	0.0583859	322.85
233001951580803910664703561999597083018	0.0578544	382.118
235249327959712764778622305666716979342	0.06581	398.923
238154871663265090618326471712119339191	0.0603494	267.788
243637868597445782424413261126781431039	0.0549473	361.324
254514000559872916141842757023253195945	0.0390298	340.92
265453586764009043780308523750010425071	0.0493631	361.598
278147008517771279979683902540304411311	0.0461342	361.638
280183603980696314769439902413379020802	0.0676714	232.826
281273636733883215820252489286276866324	0.0548082	286.936
282765501964132244721809712799597717579	0.0521413	430.981
288891166427822957732312800260140692896	0.0616194	309.004
291272463637993897612460282390710731134	0.063219	364.86
306836502026203406962184069514280420133	0.0534648	364.866
315389259575705914406019541468120160059	0.0502393	266.972
328495945821054774426761707564367618948	0.052937	461.449
331206453562788454102188134447792064271	0.0496537	307.694
332833780633829689956794135314287237798	0.0585739	270.614
333820556305329903529209425875552797929	0.0603997	297.498
339502848220166957369997363769307956199	0.0504875	257.264
37275971409845626145691269297977716427	0.0618162	378.423
44406219827430429635780706011432510861	0.0615221	356.93
46160281596243922249346185420486585429	0.0562674	389.052
69837340589074742122194819878771649715	0.0192814	249.253
7902159230520209019210363438865129774	0.0512258	299.557
79599842759333614328337055938090492581	0.0557205	287.146
81099710918127601801516708882550747126	0.0461773	376.155
86851975446658268297168661184633815457	0.0533599	284.897
90355614167744917908346345011172321418	0.056277	312.891
94844960196260504977288065156001219590	0.069873	392.707
96772922727049123246417470933935294745	0.0544914	397.676
122281344669221158245236541055547766131	0.0311351	249.88
123735508282188966651407819240607420173	0.00699609	98.0048
126461717561016080793893720319535495466	0.0119264	73.5718
139420567636178896286667369515704943838	0.0404689	224.652
143014577148792341450087570279934662295	0.00611627	61.8499
150505363534719383104123142344802895188	0.0121752	42.1555
176923226840223450135711274458849191325	0.00686711	172.673
178925092162743714014579528608579290992	0.00568852	69.6086
186209621458957991389377172535333721491	0.0080176	18.4185
190121799891576346782964838259447968771	0.00770517	110.751
195382033504891436394278702379223591075	0.0447009	175.788
1960309506033455811029374340296563896	0.0113179	24.7513
225077421878594836310388773457559319772	0.00553787	27.3136
242443973509868775891184311077311541763	0.00370699	31.9157
245621439363999273076923377014934528874	0.0357707	221.113
249808734568567389850482902082564514506	0.0108287	15.8104
256897831972821519990803169247570796023	0.0369247	228.396
264805399477595094356758644442142883411	0.00232068	30.5693
266290841463482065377736206416641325695	0.0131727	18.9522
269330889037834290954645030306944693725	0.00819809	80.7755
281523661861589806960605104367330775866	0.0140307	80.3419
284081306373587294740007457756097241543	0.0459839	199.965
286533793913088178979022361318938976282	0.00628041	19.2671
292943718439398477163231447248985866065	0.0506444	243.01
2936402312714488870472672143656005435	0.00935465	28.0975
298124048369930154357760928429224255695	0.00489169	33.9028
298587712200717084432161904288921284833	0.0149818	59.4901
312308383949341319864035274695861947188	0.0029241	91.0558
3158630030654661616457088308340067023	0.0125348	28.5612
331682219431406139846435964490635856232	0.0165691	142.439
337639414687183658572371057467322540251	0.0365996	208.359
35246892265635886544065984548956576269	0.00653334	69.5894
4100372999091337074559832165706199194	0.00600201	54.0671
42187564637960075735864651902607596766	0.0222978	160.982
50903382277453943976603994655791609910	0.0179027	190.46
69849769469316829981235535178146269250	0.0110703	76.5997
85449003910030750861598989940263690047	0.00720424	108.535
92662503373469267186197708285888407340	0.00646221	78.5868
172017933452712007510055610348477810277	0.00436816	84.7783
25315431784314043149679828400041604001	0.00157714	71.3912
311064085697001577179736194013389542795	0.00956495	79.7117
144172009453321414600563338845103471663	0.00448563	54.1631
151399624998159515962045364002365935548	0.0039062	60.289
260946796350633598733671367734768119600	0.0152359	65.3009
105805004052508137795853208245024235670	0.010652	232.802
109258016768275753775505743375412012769	0.0134894	157.709
119438519217310300683656025369374063557	0.0100441	101.478
131887201131768110380238206905471805442	0.0104429	151.609
145076260990989130939829300811545618389	0.006284	159.105
146842961973701434378294691510397271112	0.0072244	135.442
14742671128827411359137903202069923073	0.0105936	74.8856
148935303312157366100769339705767910462	0.00998388	136.356
158425627542169102094157969004680433014	0.0201755	162.2
159293057644892942402993645501056058346	0.00211742	52.9308
162029101903031179721976113427043308094	0.0253382	103.808
182480049451572204805957140159607338806	0.0036774	92.04
184668926738219100171567459171074594991	0.0100046	38.4657
203334701649127332180713612658127505758	0.00315996	35.0084
209413117019353013213491303843851214505	0.0359065	225.8
229983722719609499919129370721438060464	0.0132164	87.8527
235277037383972886471813622251067832644	0.0132329	37.6342
239357158658365847337312250746466265785	0.0106666	65.1381
241204474084616919068100963196472397853	0.0120363	9.81056
243082291836450863610185115979664489061	0.00664803	75.9378
243647163985434007621541400091001147872	0.0310202	210.355
244306984914991897910533845116566972336	0.0181148	72.5545
247187473677119675659049057674774933416	0.00956695	89.1333
249943214191961494810630919294077021681	0.00700725	5.04615
251748752632762679574261934854634689670	0.0124232	137.808
274840195782877053117020498784440635506	0.0104948	68.7749
275889965635653079540833887371415569053	0.0167377	196.744
288953021686200125511321846698639957073	0.016884	44.4449
300370484976868732144868936933337892507	0.00665703	27.997
30052563193601993474912587022697634434	0.0563155	207.411
301247093143897730484562792247863854495	0.0467988	257.675
302988170803470738495067163749697654147	0.0152092	150.378
306017488254403318075613558475476791348	0.00872936	66.6233
318752658011903718445621070772941329277	0.0113642	164.85
321686575513984216146382723327210534317	0.0289673	194.13
327671141560180894460470406053232497880	0.0105746	131.595
62743538825853655334586842078225440436	0.0196822	170.244
70765655692374841156409906302292144500	0.00839681	9.15974
78644097775154219757999113443249009362	0.0196652	97.0077
88725758764417806700959626828073138658	0.0182661	114.39
90999089001606412785350549944686653911	0.00505292	18.196
95716119965562775410995459961921272269	0.0167662	124.354
103466115014145959470731178231734204862	0.0601027	318.776
105426231714943357440860254531888400912	0.0647083	404.341
109601238989715031792863542140372719841	0.0554947	329.246
109672122034386591839297053079877781001	0.0951005	490.496
112300974292282750038754064180579736850	0.0498129	348.587
116139218816496022861051908142627131588	0.0562924	346.224
124518591853810352972393254366612938492	0.0491206	304.737
127087361459259480582355031077536953552	0.0614985	457.433
13125113677208309746675234474785551440	0.0807898	347.395
132005666154489698163181966538990783820	0.0510937	320.104
139409587257813925794101011199175668479	0.0633875	344.729
142614736403040081323918944877463804596	0.070696	508.064
143075269593031364198729196402741594193	0.0499835	261.089
150281444990846203910907327427667295569	0.064394	385.606
15060388831247731918710628164608134248	0.0527136	375.723
151720928043266785206751228101758072712	0.0650973	343.213
167356719449853788834643736023521697825	0.0626541	276.466
171457523565375276555860414476863522137	0.047433	317.855
176091122495806329055562091539885681631	0.0439426	265.138
179204160868462708226643799213765011892	0.0852644	457.798
180541118110638285667434955409483587815	0.0407686	282.949
181288971201827983328970151611500641459	0.0598639	394.538
21150733400291976156638731293380933020	0.0592246	429.039
222685478788396748436141966857565333059	0.0511329	289.511
225472412839135555921542250000054278602	0.0505568	442.446
227670233122114513069089615629129679792	0.0568989	297.978
234575298655113614131747028495727371693	0.0611432	455.332
240613232413547551254174898532580320404	0.0516112	435.321
241955251759230439221554386944624341130	0.0667934	372.56
24641011639384416731728937345771882734	0.0646706	339.746
253496136292526980197252708637543767872	0.0387738	382.505
255996285519307195707276651340784429433	0.0498079	324.645
258678482990004975215618985343167506140	0.0562613	365.084
264478500966369804922301593067141648623	0.0659737	423.949
268160726191200919823385377087886387155	0.0519099	392.525
289765161464078315977490548518653168504	0.0646569	360.755
292740400722744123249510463218890238502	0.0422952	309.096
298941061199251858825821936570407257538	0.0565071	428.357
302463605803082521078812389434874110619	0.0603031	340.152
304681807049400270643060575196355742785	0.0423764	328.163
316248624600530444040295111670393506659	0.0518739	268.144
328902271039088672260731705867942933486	0.0295125	246.488
33968724632382473466428447872485850911	0.0581185	397.299
34461592639907112235017097381925650668	0.0546071	353.578
37519923529730595832087696988723621822	0.0473574	339.365
5508754982294951831890814135580156064	0.0520223	378.763
55447877472299911184583332320065272639	0.0504178	373.109
56984816370662343916678801909071082209	0.0526059	421.931
61677240954701021896414678218063415436	0.0477047	373.563
65135270623489516044641368676214030318	0.0626132	388.907
68976927137385719132700736248264651651	0.0646724	386.703
69715435550770260006844135964781993616	0.0381526	371.211
82888246934892862598415813457121372151	0.0526389	413.496
90233449532153278189975107528740415035	0.0499818	313.52
9181820161862633541408684637975397589	0.059881	407.455
92616436903439906661211305087887090333	0.0545377	429.591
93611166193349690296011732171710743539	0.0586633	462.523
96299073523107726080516589413390497584	0.269702	278.163
97997765367823664278407479667075471255	0.0551972	381.771
10395785980769756661405267419340432273	0.0987835	672.101
109683859222862254182013902933641190099	0.0949886	731.15
125220726839750648848737785523818141256	0.106101	772.986
172126621668699699452069025601553155007	0.0959837	743.281
173061251488623626293779897236509933003	0.0840032	699.069
177806473964911252222291682551121026614	0.103498	680.302
225227158524586414707722445833529365237	0.0998233	633.769
237582875705597848271354603087731539392	0.0957784	692.221
311936747257217638787187608333913106676	0.0920598	735.482
326917120600811472981739725020098817039	0.0973016	699.934
45153895169959445752466097385538126253	0.0940231	592.275
57243691832410740929018894806457759294	0.100708	602.493
64070005599883205812715363283786158023	0.130104	777.173
81965198028568243133848410194154818664	0.0969542	769.098
11856508844316737633679940737604008366	0.0899634	819.059
132200391484355516165959594225501272166	0.136794	823.411
13385494039689512727741914414330262558	0.141913	803.216
147363662059302556178208128695044267441	0.0936352	901.988
191993601152498392996022060121661818564	0.133139	922.783
197372238143151715806303637145334717098	0.110149	974.564
225999775189839869527975823854887248760	0.121589	896.043
231942208280510099289406323203388474936	0.140181	903.687
236365478084558442683705132968494486883	0.104848	958.209
248859283282702486355839624129148048931	0.118016	812.092
258136307727195348628819015273007216089	0.105994	979.135
305614447508197922067317167551378184641	0.0999696	912.089
325369344833988950599779922124902386391	0.132858	940.576
332461062091768524950040026583042704724	0.124972	835.174
34241589933623525384100724052462673843	0.104847	915.331
56648736526811828363147336240320501109	0.128036	900.175
72135407954356663382684554862256369752	0.101781	843.608
758258599773527368063032981110794015	0.118821	975.674
91922051408404935559896007939381637352	0.0791958	805.875
94581308262076620593657689703693454485	0.0966312	964.896
311072846645256438138459538175995101632	0.145865	1039.06
104568112138101215232933406953088572146	0.088468	1032.49
293185902829732146319796872510013995085	0.118683	1056.76
56829802430990522334878057543567553837	0.11699	1071.81
87841427735382610263100524835576761802	0.11796	1079.29
138624296892487108067904145628085100246	0.0932339	906.488
166766519139181407142393620517674374427	0.126329	1033.1
172338864309253304334790537797028692926	0.102686	961.013
178378874443994832649417857152635832679	0.13092	849.282
185952514609858151322410246987522920299	0.114359	943.754
19567023598712158780897131136737215357	0.118356	862.357
20246994958624713089717327848395420025	0.103693	1020.93
211744924918416094250312526144356380263	0.0998186	877.597
215213339527159245014037806050370454684	0.0722704	981.602
224708224003818170232182899514767920415	0.128015	959.166
225727490920390129300576117909264303436	0.125619	966.254
238562877694795912420000829760006510960	0.119869	981.075
256935912542860230384137428619085547331	0.142898	978.171
268583697909556506325548052606705055752	0.107428	882.324
29782889747006680876460063847811188379	0.118556	1032.61
304093139869727006702949112683388189834	0.132842	1044.38
323283482755932347100427362069945890368	0.110517	977.556
682989748986732264124626268613361991	0.0844761	1041.39
92663477147566176877896984284925220088	0.0840239	908.413
98700666294708880444656838537721499496	0.102652	995.022
178445766883547112431085552001598616930	0.106066	655.89
210983570375727755663833314340301314418	0.103937	753.977
218435016905898777761667959844101893834	0.102794	689.143
261200839226181016064564355109125502300	0.102245	704.653
309606266421996893571838613590169559215	0.107086	774.047
333253607231694641219332774814902856364	0.0791787	822.005
79597433767553932517111071913535550344	0.104984	593.786
86474531796769769242243600348465539748	0.0980085	604.644
90323876325241659211508010185741208926	0.102543	778.723
101301663795433146637808887613694742815	0.0597557	434.576
113875983686066737010504619864284425083	0.0441573	474.467
114807179829347504599085925889762306213	0.0520655	404.889
134700136876578997443169073429680945641	0.0546175	353.785
135175558274821434925436496930532066678	0.0488909	376.663
13811230021964385656684553178280916473	0.0612407	305.335
143229529221630750573359681919242639662	0.0477532	436.022
149546600220570522851502958229662306860	0.0140895	314.762
158277057923946707469878331187735921477	0.0477372	501.377
166508995325159014606630715171006591645	0.0667223	412.112
17195649729966875479856450606614630578	0.0497986	455.443
172002735870395406720370158280860326208	0.0440204	411.009
172423275492761959670933956381222551058	0.049625	385.991
17826821625613170278704366859228335964	0.0551404	362.072
187600609316792033234564008102550123784	0.0539804	390.36
195779337743862526638820350560388911852	0.021359	332.443
202731149517228232330049094889911339440	0.0651122	431.677
206026154697645538332078935117368868121	0.0492733	421.996
206472638865617142888314750690784725069	0.0434108	415.261
209359059178555690720735669692537669254	0.0556974	363.022
21045199750884282050596528549640087322	0.0638424	453.103
219834803712554332386242201748879200791	0.0688799	540.65
225777240549170664278018682913597869123	0.0173085	253.731
23222612502003984413569092174906159546	0.0642553	374.287
247964072027280911891120635218062407645	0.0522902	403.532
261799977181645583871207051415236908927	0.0253442	260.846
263793502253723223370638845845084871605	0.0576719	470.82
268638973933941128133690359720303207267	0.00723542	282.799
283037136698329544220288553558872045828	0.0499623	342.732
292041445578264242078782985185121668487	0.0396568	339.456
292645638098738643553906075137022803575	0.0605768	485.808
304246262389800389895102979749831523359	0.0473977	290.23
320946199863343964561460229683532191280	0.0622246	470.385
322183649860304984741921253555189926765	0.0623729	475.81
322486845508020815926425361295979819737	0.0489117	467.664
32831779771520340963663861528711111919	0.0562713	364.152
332494562691089231578314958724785251701	0.0563965	351.586
336214891446505688717249253893563054863	0.0647481	336.884
338202800504215355726130708097158965174	0.0494404	471.254
34771479900083394230426400217774427141	0.0641645	399.188
3491005536332186764979379383902021233	0.0575995	351.468
41617463529206441560535448938544765665	0.0523321	469.598
56754226200914205863809100672117112256	0.0534779	302.54
60874185338731293626173145956310082484	0.0545568	397.165
63198288614089160749860206435127888576	0.0455176	477.586
66921310627072520115904647227467614377	0.0531109	423.758
69503845228494914039629161492712600142	0.0525367	490.993
79296984330719385954977754329272130111	0.0368708	436.932
80502365886426585782660856663003194870	0.0466743	371.226
8080556094194977390876143352879037820	0.0604366	404.808
8144751254896464480830579635635967383	0.0575918	384.467
88179112294869411669081755100807459783	0.0522664	464.39
107803543509988503468726054546991985776	0.0123901	196.011
114127982438045066446933989227354405294	0.022149	192.585
117783676874776249623711466431964621130	0.00878221	249.589
11906813693883461553663266857728469933	0.00950526	217.18
141848345542971013488432476116952448906	0.00612262	17.3761
142792931875217611980927371299759634318	0.00947525	227.986
174530412066147553985334093237808209816	0.00747206	207.648
192284327251836883241858339685988874514	0.00884729	119.511
192386335576099475798989128550148606893	0.0037484	8.15101
204182814416618051570565203256492129646	0.0255957	32.5455
210019643581368891287802143242766353522	0.015121	231.972
219345403746219849388438376660141247216	0.00742026	228.621
229914913772222177479267542073077478077	0.0116404	12.3506
231708068708178692560236890112116418631	0.00923735	186.014
234339648724699529373065738440506060160	0.0101924	230.05
258104040425377650866901741743787621577	0.0106728	23.3349
259743051049556241202337530725944112160	0.0075698	128.876
271134975675672759294172581069393275149	0.03351	229.848
275151443583630447228757852594416417384	0.0076	3.63891
283014799547275028279650809018637760034	0.00591813	23.8462
298689779563821009318180358116311584231	0.00842463	209.268
315752592912939755820536618261051106957	0.00762339	186.936
335531284365296723389012024325261927391	0.01847	167.774
337036278776848219214459388067639572929	0.0112585	83.1188
34027880357348020344891055907069693406	0.00626399	158.958
59870062134159972263637245635375062379	0.0148397	156.945
62086576528147296788383406714629894584	0.00523632	61.8211
6495189943106736640198540258516526139	0.00604854	132.818
68996649085057644535270943948345765457	0.00612386	88.0227
6899801000498401964718226530615445072	0.0180088	7.88948
7004337987047365775633201761268309793	0.00155473	23.7653
72137144234256341898558802189958209090	0.0129332	158.801
80375095688500771931525199564023863394	0.0118786	73.5008
81100139532329418071879630587913944799	0.0115097	29.6692
96499537674739878914588333691244001629	0.00299877	45.4944
97673015624287173300554612329001944397	0.0193771	173.376
192558698590671235327797775573594866340	0.0144342	29.6929
112971963265363184836133475012922701828	0.00600016	175.426
118196794711956094489921932987471411983	0.00693414	37.3132
125035285141270090676608867047812884413	0.00813138	219.965
130347262025147207653763474824639552443	0.00760977	21.3232
145006283925771948453488161612811925680	0.0057355	129.737
153028352623619478234285445099685883138	0.0077651	195.36
153170209029612622403645253595606642653	0.00761551	194.876
164986772669004498867783042504724002102	0.0114804	142.986
169542355260823794884699966394909864269	0.00902977	10.548
170568067470837220123751257251813046873	0.0120474	139.871
173448630247967420962400500786220932945	0.0128487	183.445
173469306679564599059283072340242841432	0.00449364	120.523
173625863460800479400889414833683937908	0.00718046	163.738
174183683584444179512123067906900058462	0.00233794	55.8102
183784779180068866045100334037968925694	0.00567536	144.255
197342462994636068789180848900779916988	0.00519646	126.131
204126769328237766309552475748561478216	0.00757114	125.256
204915905291779388867585856944699875437	0.00640721	96.8508
234982423737560361183266467264462685677	0.00819511	240.084
238155217899876068610318960424701047729	0.00771647	193.451
238489127897985818621478100624671417413	0.0149022	84.7428
248381963975317633483732851378501932077	0.00737267	227.201
257770345751481595256852481317748242354	0.0123674	140.51
262479291298907971778174553577468275319	0.0156703	237.653
26479038498932598407874898405542599316	0.0278842	132.728
265198828801162676307115158904021466004	0.0125304	54.051
281651397419504851428475501755622876940	0.0132827	217.418
281794755267808376433677950378951744240	0.0215306	237.892
297375550653964500235341061161082059604	0.00989045	118.399
316170843780417421037550017728397255822	0.00515414	9.50808
31783181229289166041067365569552765930	0.00728927	213.233
3230721435072291215404542796883772753	0.0159032	237.268
327568391243369602621699043344602785482	0.00348958	48.9937
335178826175641902937748894277640282333	0.0161525	190.519
51534372042741169035630346509717006159	0.011347	33.634
6646713775440194104175264145289214402	0.00609123	182.708
72834529365029111189850719016609012472	0.0108918	165.956
83064951224776847379020092615758875562	0.0085846	242.871
103033055086696261165629924075720979262	0.0708779	499.347
103353742290415066110427853373473862957	0.0741329	422.629
105578939381696044587561701290024783063	0.0698972	418.447
107542540361298134443471467578079042047	0.0580105	451.279
111349175001374551080999298763349849174	0.0726381	467.777
111715255589967395083893079228053727112	0.0422449	558.174
112528976996545735979162296896058116909	0.0707516	475.072
115284185999691841090310007366544989008	0.0639447	471.132
115495904671890237757628638195183742564	0.0886544	548.245
118630551922254541050650582033172107881	0.0590393	517.139
120330495233243218527592894257386418412	0.0634737	482.746
125305969521004190777065541877366270622	0.0448999	334.299
140511870009822389668984816291450459942	0.0678162	516.081
140961984710065246401119736048263889465	0.0593056	502.256
143513276462858441266778511074392921857	0.0522907	467.185
14684990084153580882891322286322048290	0.0531786	320.068
149623625787704354794986125397925028392	0.068073	404.021
150662589552713927382883379004832409460	0.0416691	478.596
159314842070662268458973383816260680909	0.0121329	298.131
160791020293688189245925436900787436760	0.0567291	456.699
164042625335895983378026391684035524248	0.0797698	487.394
169145821816212928658040657049696259413	0.0555502	505.191
172952722777213333004888806568512529941	0.0514167	494.508
178201581366933539688492910234269053675	0.0686351	437.661
178246830809955981483468068189540457751	0.0581305	406.354
179654576818009766446479051978726691772	0.0589704	376.579
17968036418929548058109138199576135907	0.0514729	516.816
182212308380422786333370057153279549357	0.0678267	422.107
18295989648178655406055196847719993469	0.0623719	527.558
184124802414241251812759950516986437492	0.042844	533.965
185768943968443612223836185338839519951	0.0765762	364.662
188498626226730677068200992731180490476	0.0169091	319.34
198993892104839565432825557219266216458	0.0560025	524.598
200023184649746052031444730013066974612	0.0524684	329.865
202236119352565412100904839757698456126	0.0143341	264.231
204999564815682436433320679429476805527	0.0507599	484.622
205753626362922789457552115690368103976	0.0499328	348.832
207247919842390384337510095616907317197	0.0539184	492.531
213430419235887943916487844812449953477	0.0101369	285.735
226443685241766321915243237610643311797	0.0417066	321.41
233092139549506127079914593081454122205	0.0468115	466.573
236656877036520139209262364068657164097	0.0627547	418.359
243685867108000159794878245716182891297	0.0563114	514.303
245943930074647931034846462064636344554	0.0768949	503.001
246635173872135222152676920959066561297	0.0480946	438.747
248848979217779265749814598198225462426	0.0168761	245.911
251273051893730003254800878747264965319	0.0753706	465.297
251965394208946259892678839286676568383	0.0542433	416.473
252802081594730020660740522019266778069	0.0470096	405.52
252821702284064027533894293757394627137	0.0613635	373.988
254102646570255269153284037438691016919	0.0575878	531.854
256241505335494539438644233082387394424	0.05837	496.353
25789061197105541911846642276520483765	0.0326079	292.915
261755915160487344176451331803839818981	0.067276	463.43
277746632794879498487759595386763414263	0.0465806	437.178
278065609352547652051328636255075676019	0.0627526	445.813
278591945164979577309608217453467898353	0.0632281	376.428
278609542873772653862982267953690135723	0.0659773	468.831
281386431780181539071656154609818543712	0.063972	494.166
284957589416874325601855071828756068615	0.0604196	357.201
287466523267345834164407876524668004598	0.0180734	285.343
290597891763849282041727671240376480143	0.0406315	416.189
292479357131402553902449400056743974956	0.0589193	356.574
296643533799468712679427174730393913063	0.0519896	335.394
306195784319304765467069477049040386929	0.0499872	438.252
30948299673085166606473781260549467014	0.069528	388.817
316561676363949801477407256216534742422	0.0551537	321.018
318275646724485885602370967536010443685	0.0588439	453.18
318369645541691040816480446835868306522	0.0572075	422.614
318532530488192822973789631182442074079	0.0619158	490.011
320361228753657798435079139677082421438	0.0154501	277.46
321686937285075682065919769786503373758	0.0380499	496.769
323202423783223755230639875741274211802	0.0597287	513.029
324245958755727367375831217133239710589	0.0673842	458.588
326151595684835024743661964343412545934	0.0531565	476.453
332461560713624225880263369870699368185	0.0645116	443.416
43993905427620695764337785003207309257	0.0281502	280.91
48467707269837828017678881365598793225	0.049826	482.348
50014305424257209091742373955690906032	0.0524933	491.551
51548792597911343565551820592946372355	0.0664601	417.836
53980900707135250275355773343146418655	0.0516707	389.832
55617430997498199896779791432893302985	0.067151	451.03
61010305200859652437266557430046401243	0.0708035	538.22
66448506833543187026923397566571065419	0.0675428	394.121
6647830594536272743098274692206070025	0.0727993	419.426
70910137303659393072876518581723009360	0.068022	446.282
79054437724697295006399125533116841279	0.0550731	483.879
83492230842563284770342964330636568042	0.0430617	317.212
86611794363091965132853664450237816403	0.0513696	389.648
87871038888003043338630529796376941342	0.063066	461.658
88605637980965995624891826481572192422	0.0513516	320.557
97099786028859948784986052981062441645	0.0493678	456.024
98409487309209488907054673325367047602	0.0624009	410.095
10125170343534092418087443337438698705	0.0705321	814.085
120964912329440952713327387726645742853	0.0483826	568.442
122924534774689079125910170142431942126	0.0728542	562.922
126199787345650849948422047226522505464	0.0566767	575.403
12796273440176524917929185267509999903	0.0536974	607.832
147256565017068275787319790016046850061	0.0723284	631.18
179521628320560636180175345122012802731	0.067792	639.974
191664808402511670754806173217987874119	0.0496646	608.327
213580299805570736284053260419317250184	0.060979	598.035
216975366995765469823270993187073714240	0.0591005	559.699
245024560903533287914118295250541446449	0.0635538	658.625
248322212594992737641204946829805409018	0.0639344	590.862
257207035276475606293403309016007234853	0.0585389	603.902
257583486666407149708529900020034421977	0.0501576	681.771
259875057196476181470805895631513879779	0.0525421	653.875
261446081083806104580523386601532785756	0.0629836	598.99
264585180171263937575990353325896321304	0.0607112	682.172
269021182282975350442573158453697872749	0.0551558	671.487
269237295493238215767437677713698661948	0.0394403	544.029
279590349810679668027187715191201430934	0.0691245	581.438
28243265701740061027615757161084518191	0.0704608	649.694
291125831240793932566898189249312465534	0.044487	536.768
291296410300133256493127051685139259469	0.0320185	624.753
291847469032213675460435688891133394477	0.0558292	599.273
295289138932067035285203538716412913187	0.0693715	658.15
301896104699352403560007102970516015549	0.0556662	556.639
333082279136168378384256716152556958609	0.0547339	632.373
335435827545127484577824966842430190101	0.0529751	572.143
37740075089145109715309581689703487393	0.0695483	617.249
42488795318922168113910452589639811300	0.067287	743.465
4805122856979984799140811588448925006	0.0804613	661.673
63291063402598920780832749322531087636	0.07875	596.934
101107568984807171994924205491849618398	0.0967105	1024.94
112868261470750035970157897999039432508	0.0979598	884.753
11578665557910788251662687922192118816	0.119584	942.608
116616876707542957467492464050333976146	0.106673	815.859
154611832016544699008485490227786088463	0.203766	904.634
170444439782690191330690093486466275044	0.110984	828.416
191013618945045426838552191005324873531	0.119501	942.861
213050485696536718593876991404983046490	0.103665	932.863
225588170330035244457763780784518257311	0.0949784	844.086
23663632082166910411189101632858062328	0.105683	883.59
267632085060817802319108054247306235511	0.113722	990.209
39729441386405214319653766518080631957	0.114917	863.578
7585285024050320827825080906894802815	0.130691	1030.99
80479436912412660527346134890299396331	0.126895	1003.26
12159702007437331247613110529608156089	0.141242	1140.37
134781197563972376764050466368048920592	0.106335	1066.84
147913062352062583020311189300739879611	0.142862	1169.34
204777124017377065721670954932188655992	0.0607941	1066.95
238881886695928717250049648855637902455	0.145615	1149.58
264706580922587218489339947326583817828	0.124087	1086.56
270409926911389074305695057374907575554	0.103903	1130.4
283299366030445444093573431863815556167	0.104086	1172.72
321167694386877938302790427909652778744	0.134398	1122.99
39439423618891794333663059333523982840	0.132093	1091.2
8197794760166212218324366571524942159	0.121282	1070.52
185525981884388364058218155361342041361	0.0108562	1375.08
41142823731174650151430068824019240195	0.122627	1224.46
101550926143971128856718511220244417803	0.0874573	1059.18
108378399267810690457681396456273781404	0.120117	1135.46
129587057903429295388180086138108263640	0.0671825	1025.99
143479246734622833621958243407059896912	0.0938154	1021.48
177921377819506754923288802036574528207	0.0868782	1049.48
187737402758257933028292378813330462559	0.150351	1062.02
26116505564538184988930593112616210678	0.0981852	1054.16
322187444465406224182338641679848300679	0.130131	1028.47
45552631451384159966541670486909598899	0.10285	1045.9
57305039588653965268775343579233403643	0.146378	993.458
58949569250958837407865263063446693223	0.135557	1043.06
61497057662059575269356485064560579290	0.0869185	1102.14
90290928780467934219014573498380450950	0.109169	1051.95
102207669857980928749901839768349273113	0.104589	972.782
122200947742881512955696498671168443682	0.0798817	850.802
125523608366729054106937315492254570835	0.10076	868.775
127219957491907628657353297883875689445	0.101342	853.599
131171274080958473612533660338856181797	0.0730685	990.048
160255553933724842440972443449595273101	0.091904	859.391
164395186303327203474278670447546749723	0.107546	932.003
167599676389903165484754177297091136639	0.093963	935.143
213579543865509333341039759598528043241	0.0861211	951.594
273252029781007920978869509217972035334	0.108403	908.896
29328363483239971022158445915715429243	0.0937284	895.31
311771383537827767483887741055263021914	0.0993081	973.494
319459210305852191399568629502274791604	0.109414	939.451
322874598557704963023106868606031136245	0.116085	847.1
330462679912621425574608117082337979637	0.115499	909.825
332221797847778180474746626689563968475	0.096102	963.697
57465104469437791561926469423832197056	0.102336	883.017
67312847757520260824236312209937393421	0.0891569	865.151
76560993154438145493726811570543009172	0.0820448	945.508
109599029319356196287486862090370868799	0.0671639	646.632
11578462137642652155992224463833434757	0.0632158	644.325
124385147717169742000674817287425172808	0.0646132	542.957
126130171486789877612790790583744889512	0.057026	587.791
135915520446572342102818996398979976759	0.0648007	634.71
158878267452611924019659211247264172132	0.0638053	572.408
161118933897089479619389873192605550354	0.0587712	569.101
170639899306164721039088760663608444877	0.0671404	751.688
173179534691989597691796655740249550346	0.0682552	558.078
184054776324721088759702660769718755076	0.0568239	560.096
184618939914925010685036354555195122842	0.0455126	633.283
187015271377237819102779229676064434678	0.0480655	556.131
187892485461498658667864857185633503761	0.0717436	531.134
191254522235766847054486904233388433630	0.0612139	624.386
198531988864534198689655975358413973415	0.0450678	642.278
242943834907833391436059105808977836002	0.0562755	595.09
249344894910203319401680025090546495240	0.0634529	550.864
253735933868820295069615305499714453181	0.0672199	616.234
25598113288420290297916030539879662424	0.0721545	547.631
258667802585499736207662384094243852938	0.0466327	640.341
263893406078370349708086846759858749388	0.0664055	532.496
268645470020037067426265989463084342223	0.056228	612.431
274546675643724325322849296477661102312	0.0676383	680.749
279402916888399836179818212506364302161	0.0418763	625.653
279464815148160746989624516086066885934	0.0766532	570.682
279626796013328146385858184035389445443	0.0686295	510.427
285972475823314623571341337304352386451	0.0640957	582.556
295515064725324199545974490417424783127	0.062628	564.076
301326450567839744504455906012637053738	0.0558791	701.249
304182408200104161979450409414038652269	0.059675	549.118
316822766057271320902626270433419919927	0.0671722	583.067
317591613280119167092226797396439418399	0.0504736	580.345
325850956463964707298728047248560850938	0.0628307	649.97
326302094379871898621550489458605625672	0.0663364	536.359
336654811043781874402877806582284907621	0.0756459	553.376
38246715782848592589595599271830879673	0.0481189	585.382
38249888164071278992127503356379324552	0.066305	650.306
40271888831428260836200630885302002767	0.060108	709.892
45217288505789896653921946037754665480	0.0611662	555.678
47434419728190779433689613677699650332	0.0724831	699.083
81944589589320146025334498958619476656	0.0435025	501.765
87734479299012768808332412941237079519	0.076019	570.972
90822736014680462424291665492746566152	0.0563569	593.532
91859490183615932252701813894178461099	0.05119	526.114
103984570839623270502609188416329707520	0.0593836	457.662
104234739210513074299024471264530429920	0.064335	473.479
104726156522580386089951541620573596988	0.151518	425.482
107967015430714069508308360387170004972	0.0408392	342.491
108782306682094552709584165899467226760	0.0666927	405.7
111145605874041762500848332371297635670	0.0656722	333.027
117338874705961589532858573794226217800	0.0485339	473.127
122073130213568711701685579755107110285	0.0741778	513.395
122580299851104347994065591499811101425	0.0269203	294.396
124521142082725236951773999283840226925	0.0626612	366.75
126442993848105107992952858914774450630	0.0657583	434.266
129710285692978631603705998241734970972	0.0711679	410.33
132575416069434436245723418097501081540	0.0651513	441.971
134944521505718307284298326888221934051	0.0594657	496.676
136419682513580713217814178121083483640	0.0644242	494.27
13698850724661889410318041706164263935	0.00974866	245.202
138543945544351855426779648216966341193	0.0492166	446.06
142965681703362117056168672790332119536	0.0131645	273.39
144499448181425791895007783548591005676	0.0384096	369.176
151804245140881434623576847079839384595	0.0647325	453.82
163397554537003447763433331493733815050	0.0706508	494.014
165935878935542754668470813714614948934	0.0608931	388.316
166314810163196398427361207269513482733	0.0101917	268.781
173126781725695718472593538112110693323	0.0580107	443.837
173647042633176084027904443493426573494	0.0526361	481.685
189438357850705585178658432911776031658	0.0737938	418.209
202217476245641793699349211731003100761	0.0217323	256.952
204470477876625382706020488699149640684	0.0732304	453.389
207422189313183581199052366158766100224	0.0579967	402.304
209770301752904845690550290913963196979	0.0761683	439.769
212362711729368737041339988615691536715	0.0574154	405.567
216149481475891551515912009509760086262	0.0516535	360.886
224673673155634288500959485600348718438	0.0641205	344.996
226105599641898533063393908933485144196	0.0573637	397.776
22938148092386420237707946129195866036	0.0298602	265.814
229596672964849373069138464515344296611	0.077765	480.898
234096395869728710698849082139780620962	0.0745519	479.149
236920691148710819933524308713015938894	0.0591545	486.925
238600496383027625148790047797289812810	0.0561024	424.225
24027196043723995210621201730409994674	0.0644376	487.461
240551480425278206358549705874251562984	0.059941	477.563
242738950179874313490018457202023176925	0.0678981	466.857
242862592271231295437617596281713957456	0.0640794	441.914
24490436194808193805600556724580983947	0.00738462	341.701
253789828132404846472495395309761513321	0.0517418	383.85
26089172980848620132458746242202075530	0.0687668	501.913
267661704422912624273041135742859011278	0.0158688	293.73
284981953502700507884753439723522149618	0.0575509	416.044
288700951741794063773331462541079249979	0.0614139	488.093
29223612460403995045687283345997009647	0.0604364	435.843
294787576241359758350267927151895690104	0.0510204	465.132
295292241611478318971446529942043296097	0.0666874	410.177
299092445817796657898653047140858689788	0.0770562	479.112
306995977773508338076042415325161332645	0.0632221	476.78
309219934865059558184007827938886874984	0.0599497	405.782
311327731307853041297368946882764538507	0.057793	409.075
312854253039775351623980391262554701490	0.0594021	496.915
315347094512240115504068057673919048534	0.0568714	465.27
319335737849352279651678779620042543614	0.0663011	499.751
324686123829902900462223793511349084964	0.0538631	478.751
324766615456006793546350919167192301653	0.0722104	513.279
330652902348622806970273621712994188938	0.0126805	293.195
333107053654406584941798595162544593756	0.0495405	423.138
334487180922820782006521220054290779778	0.0118134	244.65
336699109773871680357366748410237750128	0.0818662	441.82
337155883437237433970082057693784228715	0.0743007	351.603
337211932235754260425044453017329343906	0.0702419	424.746
36095752881772511964552414737777490492	0.0709768	452.83
37222657636219037036851770047844112933	0.0753655	467.92
38193994765334234068556658551366250162	0.0581269	462.067
41509430499055801790317451326588300669	0.0487599	319.876
44530131033738361786595038034085050359	0.0664305	309.224
46037278292594245432591789637446039502	0.0241352	380.208
48376608035859865340705599725435915217	0.0377645	332.153
49685310916517167573355727520320841775	0.0671314	421.056
5016536402037880942896051903405686245	0.0722897	513.801
60528659363434440257023500409830752789	0.0145719	362.242
60921853887878340464364160745330891785	0.0437878	521.25
62293556075642442901523489584650395019	0.0656982	386.23
62645371861650491220461973750298533942	0.0571491	473.367
65847675258268405614233024190481251851	0.0378242	486.306
66470294057451110880339709533795863564	0.0572264	475.009
71624095901302567830170000258703553113	0.0291104	241.939
80673047066150135251536377932317513219	0.0623941	353.13
82406559299741142004397331078503637949	0.0521583	445.214
86005906824158740900378185153418063849	0.242461	449.596
96815019005868470778447399778767849369	0.0729947	500.991
100796952791441624668864680804918521022	0.00551301	194.922
103105702641918249400062069717056862752	0.00833613	167.939
106477339999340266827824475682662989597	0.00844856	157.998
114258221204238456551000331825792853901	0.0137082	126.291
121040362435290759844017857583846391035	0.00851111	200.376
132433987904387241287009425502427064242	0.00773087	193.157
138719109272900545801292937088249390464	0.0116812	153.192
153934556707822356992999290212841568083	0.0230227	193.234
160088705053014233544380960382681611118	0.00752761	208.082
160954239081070384692664884275416221786	0.0186054	154.498
176086231637512966542977753695060554265	0.00337041	82.7778
176490013264430138658794113461592159177	0.0135831	241.814
1865447597335193379708600915711583606	0.00306451	90.4196
218344881040310810761432170691669384336	0.00743629	40.0982
228075388185299087299171066744790390388	0.00982033	140.724
238080138287718221584782303789677198321	0.0103171	118.386
262285160030479904059132994133034322540	0.00914987	219.17
265649911675627509165767898777537628055	0.0151565	214.995
267007589707728395434555011897280610589	0.0129338	137.227
272599784772191972804897720350752559214	0.0102631	195.409
288541107091123479362313221819599908415	0.0105009	201.543
296025022484184238304161951555532929599	0.0106441	190.053
307555851125510162256124546106991461400	0.0173378	79.1299
307766244674668490412643505651525957622	0.00968	227.116
311115482315478639846586858713767893416	0.0415649	259.446
316965385118689982286813364062467771415	0.00822635	200.244
325826867522579222200477566845855498110	0.0073877	114.101
328643203144371475930446804083092222474	0.0176489	97.5913
331313305365877998936033940843322606600	0.00972206	141.21
332258124367802816008199668996357752	0.0119516	181.418
50769149093074398044445969021302196856	0.010364	96.825
54834500446887006539448014632730897440	0.0162125	144.215
61807675255004544113932807733965291957	0.00752705	47.9517
83545214043416775125823890455325476573	0.00998801	117.099
88496009318310230662543832172529564467	0.00777532	159.776
105093632857651607428076201587203201369	0.00250528	101.486
108313616650216950135176358201299928488	0.00498492	113.624
149461597672309631830344821704216520628	0.0152343	130.166
151299739211679369794335062323707143343	0.00600823	143.565
154246413820095365862066344810351369126	0.0108772	202.151
159215371389696903965889036050115378170	0.0152482	154.738
161907154926149479395406436756000948956	0.009414	157.099
16398477031715600107111540044148270189	0.0112705	176.935
165750517221133357556549199462326345477	0.0144815	166.039
174231820189320703727137865855317291413	0.00520537	147.54
179815492231017533149654754002160415472	0.0215389	121.677
203120607116939994783490242006735005016	0.00396467	137.844
223789246936733824070344706241319663949	0.0129875	115.686
224675519409720540669154494531748790570	0.00633155	95.2202
226157188823271307297719702566306400518	0.00449051	123.525
229577409072184130416826377874256240820	0.00724524	75.4971
23258508825821803857979682014263016810	0.0107891	138.968
233917086093354481623514872852936331313	0.0122067	79.592
2379981327646391568240468088940873403	0.00788681	197.195
25442007766321013580677605425900406205	0.010619	103.325
26156641707043463354100368543025705364	0.00561851	151.566
268129144580229127591029273155022927124	0.0129324	97.0143
279458086153039867517740564239909801109	0.00682218	161.654
280585020455989637386813451249505910631	0.00612702	74.54
287433922079457970833026467818763572174	0.00908137	159.638
291498047425539516980990806609933089412	0.00959441	59.6736
296953023019872298987213162852019536945	0.00806198	136.635
301539650447282834249693790325350578932	0.0119148	93.1002
306040474782590062289571738776394246889	0.00599964	60.5451
312910437083889450333155008263307870049	0.0131253	174.971
61590022045508577875028330727753829397	0.00852734	149.892
66795272260462101565214642785744517248	0.0184609	206.187
84118859246162081810218057747121376339	0.00430822	138.661
113751911459340761515494386937968934233	0.0652853	378.57
120663349250701617805143783668107913092	0.0568473	389.142
125619334681065159982426217229894719105	0.0306896	329.079
127723997566629807181216687167970346004	0.023341	280.655
128155575476068691234528377900954100033	0.0551872	367.352
130388391438637677630872311296542428282	0.0151933	210.805
140499958490333773347514361146177423692	0.0104977	246.163
148979069361285708272100211784985996365	0.052477	389.423
154159651861677993658932000685035255781	0.0179193	320.596
156264599982744342725626675879140315663	0.0130823	237.463
172270073974411706722065017688428086606	0.0257427	286.628
177980428244423342561133484609620483614	0.0460806	389.345
189268249653180596882021151754247157205	0.0212793	288.688
192542036967169918521725784829609322830	0.0576449	392.818
192858116658802225237481437802659106440	0.0604379	379.279
206253750042566603523416377283085533260	0.049055	383.698
206704406875473296730976784159781474832	0.00507043	293.675
233460239428795162057982197756878419991	0.00821514	226.78
241747251461148061265331732758426721176	0.0078498	264.834
243239528779231184131098068751327253572	0.0492301	371.116
249108900563729779448149949453937644960	0.0630373	409.415
257234174154054861920168860293655359242	0.0707739	457.669
258472523479896060375783831998851943954	0.0531205	423.85
269613855550249960717369564718318957926	0.073702	435.434
274474851022846607042749493823880390221	0.0576242	368.207
274680011105882447308339098282522220393	0.0482219	447.485
275766960608316935787854594791467096500	0.0654163	350.44
284569224488620682416079236370457330284	0.0492963	458.636
285057174340763901369986142308479522682	0.0655975	468.636
29180934242963603939229713713006962283	0.01301	280.997
297856628464377377112643882809807448748	0.019615	297.26
305965348162812062162797953743116134513	0.00547534	225.374
309994221519111135105389547098374540350	0.00860709	212.663
317695422019373855910956066780629233808	0.032893	387.455
325085052367243162856321862961851401341	0.0257901	372.451
332249320997427136471844559606303867140	0.0391995	374.007
333517735847542723698142760134040129934	0.0312986	379.273
336462634675806620702396047353320403541	0.0101896	241.444
340024285167007082228662201648832405609	0.0364391	323.571
50426792231001722263686975617537294019	0.0437894	384.976
63729137836838354401852491365691975781	0.0619577	460.272
75297928744368902460548603485924329481	0.0168787	276.541
80450583344880074250595318682135460736	0.00891429	268.383
82510067596626596578590748497351370413	0.0574467	455.447
83795200750526276882978952402760448923	0.057971	373.377
89737584461113942705618244576088255886	0.0474922	461.044
97252287051720815084081199313900889357	0.058941	428.61
106261093507348759761098314356240152661	0.0745719	523.231
107458959307569584904304514378195729340	0.0548393	492.14
108258799147382772025679195999686896888	0.0554824	514.044
111507011877628268301814050503435283952	0.0698023	585.86
119763810477601665045837347104549642306	0.0724344	529.115
121177913909704317550125778736920371644	0.0545381	644.223
122131438899364818163060390879937195747	0.0605713	467.501
124440587139588551430032573266404930852	0.0663531	514.717
125879288785429822065097058258651925094	0.0629186	627.45
126595312503165321540687732561071529949	0.070854	567.623
134162595987220294745169986781439988164	0.0654423	443.513
135606939450430346609973340131369381394	0.0643767	611.395
137362295921647058585403059372115615646	0.0564375	612.016
137944155348658414094462454718787608066	0.0724327	543.507
141040690341002393283315196518719730566	0.0563973	617.787
152010458458952960017456792830434286608	0.067826	588.167
152652592874190994951120643267281862239	0.0674027	653.26
153631158111595137669325694069395344724	0.0686815	566.184
157180605132407363096978353389091815252	0.0541824	477.741
157338124137121295772103847252714569074	0.071709	547.402
160818535969419179884952762251462416773	0.0646155	510.521
161024127531119470600029106810235142646	0.0661893	530.625
162341299284565476029964381625448107897	0.0510865	670.872
170307538717286210658546730002359104435	0.0578592	626.959
175027555110203885840895215314371412839	0.0696117	473.929
195759825453174054417970601208939126527	0.070802	600.899
197439663397283166355683377487733606805	0.0627165	517.488
198168433180694099312800381405945064183	0.0553325	612.159
201392760133352279476820062474064800554	0.0530184	460.049
213720877755508505143795160216097176795	0.0552706	481.296
22368345489452757338520954778398474294	0.0717157	454.673
225622433403139091701939451073170552048	0.0672022	670.919
227960084187870280086286505344340767205	0.0641445	549.33
229194214708199084259609742504158998385	0.0604751	565.159
230194491286483810704616463932542376264	0.0511626	471.379
232329312959907402935380445996514282135	0.0500827	572.061
233113778876107070464407019594703225651	0.0583203	612.001
236263784539666944424432088983296293489	0.071014	637.72
236411973431190516798559387080245863188	0.0635469	514.147
246012814540758812378350790888414037158	0.0583159	673.067
246299676875207910867060965551527210253	0.0404535	448.671
250280915408121326467276634998915337597	0.0574342	499.471
251057619621518015992975873936532672772	0.059603	565.698
254415322662460561846686481191481109945	0.067605	721.848
259682425728458308554006672146115212347	0.0403193	593.948
268604540915133974812200282946993111621	0.0516263	492.936
269791238967556071690233162814308561751	0.0532275	642.268
269921599524245344058567960997880619567	0.0541154	530.063
271047987547627898598338307995294698109	0.0565638	537.186
274816637046224775914292988255761485275	0.069635	586.477
277507042707425346763958463428327810929	0.068314	528.291
279049013684152280839771561896789971382	0.0753959	532.722
290825023467050249111652087808691791395	0.0591925	540.971
299328392929698416120662023041488035365	0.0622323	565.633
317463441458612470227839661874063772032	0.0673817	548.869
317734228515557217510033334239850518996	0.0649499	652.167
318618338428960313308688340556248795264	0.0504687	498.907
319963865789624476651075561605621474729	0.062394	437.055
324297064598381870031344598015662720840	0.0750845	658.56
325559318759705161484131482176317345717	0.0743288	557.794
37665576838757181265044208508799011357	0.059541	590.364
38024534385463396513268421913839092732	0.0650324	598.47
47098343849116485389917508394546562411	0.0648684	582.221
4801708943139221999080888406930758052	0.0488291	515.146
5422255272540931686241468883069407042	0.070941	530.03
5468153471180793258284191243608290622	0.055669	541.598
60218385443836841925739447350741185943	0.0613085	587.27
65739153599620009443016721263497797991	0.0556185	472.954
72223347764627970303303991798514705288	0.0583303	423.514
80694705427007601390402376971722894939	0.0498391	606.974
83346735576963986261955232390705538284	0.0611653	566.99
97990015904295780955743316019625183464	0.045463	528.311
115685652537493123058265571939181640419	0.0854404	762.325
119672691862719795790837089645124233176	0.0928572	896.243
12378754577917394780203361295410093317	0.092135	784.511
221378744235890909291663751987043781989	0.0561428	682.717
235323140472741256682896818117460521669	0.100576	871.592
27259520678419909340207886853365815129	0.093646	961.085
301329117723809658814840551332661966358	0.0905915	887.781
319731635290224676255842177855438208787	0.100429	778.251
72668693301957451936979834707419636597	0.0904358	887.458
103942880551917445207506991551669223207	0.119994	1045.83
154387967896347929842310115019273061558	0.136602	1130.16
204208207395868572306962206692177812691	0.142173	977.337
216362622080763602581336514104161213373	0.149854	1115.04
231205799987757765117204110566798519236	0.0837757	1024.1
248695836051586036731889132129370268614	0.044722	941.49
251367490321705091929996575905101689331	0.120508	1057.96
25568948725775891501635238262755109439	0.110322	1087.34
255871314573970388552523038219982650421	0.151885	1107.99
27399375127019588518988845552111983296	0.137199	1162.69
291301056546702207426583470294442062560	0.134863	1161.8
308472865077235696576412287398599699573	0.0979667	1121.3
317955168450235988526502305573149362126	0.104546	1048.1
320950926559702214937751991530780567173	0.135852	1099.02
61513423854850491114452364902473307223	0.0848069	1056.02
72508298282785681298481371632061333319	0.119171	1059.79
110802666959533800974801832782430162110	0.133873	1259.25
118894491628438144437555783063356839705	0.133656	1221.97
173401222151155347523220794643061772432	0.102609	1125.46
227508183436429413075487554939919588675	0.119135	1137.52
241218681364927424187282313390256308672	0.148484	1187.47
326759448364815199629623237429793497831	0.158658	1177.38
33473409265701666620115042935241214864	0.114901	1209.08
65818792291227736902657234756887779965	0.140446	1238.82
87695102988751432579586695558292090360	0.00729216	1281.39
137443173046184038130496059574404683392	0.112481	1237.16
143762808946046049005396708652212847359	0.159846	1259.46
207482200598301626631097541285228133451	0.119822	1257.77
262763779431633531225057732144786892443	0.128635	1265.38
56189752752235423346664587024439492778	0.130017	1224.05
112552590544726880405424143979488209220	0.139227	1085.27
130584920503064493891772522342204687922	0.10773	1158.44
181566481226253649203928613027815424841	0.119761	1073.28
208068240965799872614657013698747855271	0.14274	1093.96
246226011253819756803434649177077768813	0.146079	1239.57
293214368457532940056241306628776847367	0.102596	1170.42
29690720622056221301444669013622908651	0.143846	1087.11
321865117994898007520547440490410517831	0.127026	1192.68
53948210402186532083307836934821344782	0.080265	1186.28
82624339825626544629159595274914148045	0.086447	1141.89
103593441553598981742611876643149596150	0.127213	1053.85
114366610175579591949972123253940165094	0.0873657	984.516
16469780568610652200266566659131375053	0.104443	832.695
180972737966568021275706705734357452337	0.0645574	830.997
243111322864372193440249920907052169717	0.106174	858.287
293853633855320714085288074478387775051	0.101313	998.566
318497810609954411529112351135854044843	0.0988244	1019.25
327636979709181041815102813503940687425	0.100433	963.904
333651656112259890859048489080555179642	0.0842812	913.178
33638666779709466196178771275620846609	0.0865334	935.238
336753604806163166430215617106658998689	0.0910658	934.488
338477956772952754099356606584320409813	0.0779186	981.115
101737831135215760284358008972818743078	0.102739	748.893
115103068942083859589813353603052867077	0.0547425	610.308
116279124730455697606649646656231616340	0.0632188	591.754
119382119210166695382728036228372157489	0.0769163	843.097
122301940538595390207354250449137320452	0.0591865	645.505
123366639840852727013583038556944503721	0.0624936	729.102
123893679621562070998403214061085441560	0.0609407	689.031
158140184025595131286971662226496238150	0.0624391	669.561
179194637082368758433460352777560055780	0.0643342	620.819
189292328327717605796177116017732679516	0.105351	752.423
199154416318924029674038924890261296493	0.112293	815.049
209180811132517818734442333025333405769	0.0328536	616.975
220602744593862482998312706213523912976	0.0475059	591.554
231633147836013050060151943261147653813	0.0667246	626.399
233523674912947800215089260366252425532	0.109689	812.924
252491312589165979039750314302970580847	0.0605616	726.638
25757106946841617470795852879050488087	0.0721626	707.196
270766238825748823975678431793844831155	0.0531658	646.24
297901744045530589178818953659990822451	0.101223	766.793
331268011755667083280716035257141651221	0.0677837	682.811
335234863395205083872263459158220069850	0.048585	589.456
42067904631365484686444740716820023354	0.0867907	749.298
71243539722115277943864227376952949006	0.0572786	717.991
83066588073642106342198004417417556051	0.0710835	677.981
83295743806047304451402018606513641490	0.0917125	793.573
98878858541577575776157682861867180441	0.0756755	670.336
100254884068298959862222911525340860573	0.0649186	423.785
101448011121344674645303920704458160590	0.0653519	588.859
105046947859386480612404451261972150313	0.0708567	522.922
105910721482659394196691213991234161941	0.067218	560.554
1078312222323857534286462789258797021	0.0687862	535.818
110792683092440330394845241377645101964	0.0664786	600.47
111449770695703273163602739834449096385	0.06423	511.977
114939196704023695398378789641940807764	0.0520738	531.676
117848964607227179886623758437505938091	0.0629103	466.769
119263526545481057237175610487431410780	0.0678094	484.12
120387428826283592003470114434625115308	0.0616847	615.277
124499378701784302588091768575349286368	0.0661879	464.097
124712647769672017463750916359153605161	0.0591081	572.356
128699561198414419535062568297939035905	0.06849	605.324
130432424972208547219581561125896559679	0.0589437	535.143
135455204958246573697858238701674873602	0.0624926	438.524
136389321273284679014237817421563102266	0.0695264	442.612
147932227667228795484547797037264847692	0.0665141	524.841
148044124251869909736207229069889498518	0.0551566	560.171
149735092702431061519129884015384623297	0.048291	575.053
151014903040554884318732087256594232425	0.054128	440.37
155105239954585352369182191564631015706	0.0653309	584.554
159804677280750737287402345961772965861	0.0272992	429.447
162907788204382818636699496562423892849	0.0517718	385.003
177466461124258605275712096163836367482	0.0508322	437.579
183701622171743034576384083814027929609	0.0747542	502.649
187065187242306915261157214920186565117	0.0677287	550.155
187793728415430005453792602669490731447	0.0752866	486.174
190414093819234761859682743499670967340	0.0565122	526.568
192168818028325132041336758217933914496	0.0687908	381.265
196937399581450090410122085154166620104	0.0499695	580.506
198428103712847926234921516016115849291	0.0459757	472.824
204576340001109612780716644232578450788	0.0437827	553.284
213374285598666057561031935535171629234	0.0577858	598.326
213384863301002459429161105332863722561	0.0708253	470.341
217727051714789429217671094965908626973	0.0684312	485.881
22627083348504410464365620643421521559	0.0381261	487.877
227270454758103597611076380519982038305	0.0527517	418.829
231346314108298203449564134279459748207	0.0803217	567.907
233369500958393432839472185436668705538	0.081397	597.802
240642867956819460834617779051337772396	0.0457407	587.327
241615814547984157646181746523154936360	0.073035	583.001
246216773175276719116508543106337910059	0.0582761	536.05
247508550144191739495145359842680406869	0.0839541	402.371
251078780254655882180304647337040992354	0.0377603	613.071
251652254129292412138263066991702754297	0.0587586	445.357
253185891488267200894121190021276195896	0.0598595	431.696
256107233163083271769644896873205333100	0.0620122	428.919
261816214293975341858068779938036419825	0.06461	507.775
263042225289129061166463561184018034756	0.064978	403.585
263484627228336176935064405640711128330	0.0573309	511.006
265548617291316016063878427584793692322	0.0795775	447.862
268467493744441533561783057813535918196	0.0636556	447.746
26893562714227857004961287093716709115	0.0627368	402.875
270972549669866994632865762403075333454	0.0631049	432.707
273699643277061941097379013672366859701	0.045413	483.041
275381540146407199548089979435048493436	0.050785	543.233
278277704562380403995188491660797071044	0.0446029	466.889
284937677624657444360909265514741613361	0.0567076	433.934
286589565915225231370782597255622304960	0.0701716	420.42
287773660359723821745005322085125233868	0.0595116	593.006
291522276720210910234647983332767884862	0.0726357	591.735
291834488235342903885981054346057210983	0.0686774	503.653
29946288171184998587912928402151032460	0.0661438	409.066
29999000798529371372389077540567294584	0.076177	473.788
301411009873550624558346809513256778054	0.0568289	569.242
307973872863724948283249044078109142292	0.0625444	538.291
310163496008383601238447503849578537207	0.0601609	385.803
313157415674650246668517092262952437527	0.065991	627.655
316951039923244248476132781144933963521	0.0642757	534.298
321797312433255458408011319563607438465	0.0642595	416.25
322026898483890612338187742261251876096	0.0689778	554.11
326613496104051519282996543781851222757	0.0703169	557.359
327346270323859740407161251548897706913	0.0591349	550.033
329110483297095323593567667678420028261	0.0631925	529.581
333572575760674902556486538118870809271	0.0728716	610.171
335219251708724510639885318447137836479	0.0664161	495.45
33937738037970076758692365572208642400	0.0673676	523.392
36239158741464815622370530397101915635	0.0663092	465.361
38381981453997126073235194239564643998	0.0598041	466.246
42509761298543585868947654272521052246	0.0719826	581.045
5097293414412544394363475158331337153	0.0677498	473.431
5764437662889031095462276573189614105	0.056474	608.964
59420670353904522044822827241983439572	0.0610644	550.412
64162867141569841621693535182560064779	0.0648273	476.028
64774773526649132954621329947996442237	0.053514	472.213
70874514866844719369433899283891252457	0.0691805	534.177
72236005462106690027812304895614222777	0.0574417	416.554
73974049942041680065611779752370628819	0.0661586	528.574
77783593623153949165877192107186655793	0.066455	560.276
79449677680824806114071174652982579114	0.0656571	485.745
82727514167887252958502407046715884665	0.0744613	453.091
83164815477311806202050399234067320829	0.054018	440.963
84315700483884627848486693782866149780	0.0566768	524.707
86411228782072194440537278591929801206	0.0678339	512.818
88192611931506867716767354899754374154	0.0656489	459.658
88727776454444215599748676460162066164	0.0572227	433.941
89213480096642707974236175813866554036	0.0606489	463.578
92723956845805954394518795952705965708	0.0563493	569.518
95278112900779462536455735589767837518	0.0518562	488.463
9840884826952407279299795199832218661	0.0669763	573.801
101716952910764016475482956741223439863	0.0083756	288.066
103689233975391174605445026387301642009	0.00723856	169.619
113762992292263983704070713374563592168	0.00783269	189.676
131084685608172634263282175346565741336	0.0174245	223.328
131843516289037665310239852284281600864	0.034154	348.147
133505872586558943699003429003560535744	0.00889665	203.538
133738327281422421500062860679751138134	0.0359936	266.857
138693548886495045852265663764501170096	0.0218856	276.369
142662421759927565189773276148311034291	0.0144283	208.598
147779669214730144602866641507478761681	0.00856437	178.199
153312055205196813463824154440815838425	0.0326298	333.95
156722597088723016871713252439086571753	0.00732789	132.275
16582786297228323294362826332513978106	0.011429	297.617
167613163541406296106135033254899142128	0.00886684	239.397
171853974757907277580285745492440574747	0.0436296	375.388
185364550758182609792449144864534833644	0.126097	340.183
186801163997347280515353492135332121343	0.0126405	203.183
187802785940245356858776239532031724817	0.0132994	174.159
193400549718778257277078364825299360611	0.0100133	129.543
215726850554619098099408798045952008368	0.0125307	277.776
22391208354134290254029931398427526546	0.0147566	216.404
224593984550275724960250564484308028905	0.0106849	349.941
237422554688240278087585484125278005148	0.0154555	252.526
249426621326278690132465596760645371101	0.0317514	335.771
251762992517223551371547462104420603435	0.0161175	214.214
265578273623327059110991348561495023382	0.00981304	205.938
268771853422853166409738682144938397104	0.024102	352.787
27075537186972584405790200898688071712	0.0141862	304.695
284741056099200045386055975299531726922	0.0185683	287.908
284849896222579047727953265885835178780	0.0179371	279.118
296647264753845754624594237899962018837	0.00965389	174.905
308427992233835191274149092335648922178	0.00927027	177.641
313670514388014692209072665353425165574	0.00856544	182.574
314770301938143845672240208538494743687	0.0218704	270.614
325037708415891235934914507608906781128	0.0669828	336.895
325452651461032976116074657473028225590	0.0505472	393.3
48466099000451672191318624417167968809	0.0442367	342.453
53808404251348384758667115806367681797	0.0126358	186.791
61910989029631431253966465166392665918	0.0205682	297.363
68141246164169389525639733864606306229	0.0524172	384.346
7433614721094623064915387159910930516	0.0476246	391.543
7815033984093596115219250879900971513	0.0181534	225.964
92959255645913572708899197877161440464	0.0179555	220.693
120128190801133095469772980944546086910	0.00277621	73.9019
144494600872824559255375140028978052442	0.0128084	148.998
207596352479572805392071533389568365839	0.00187416	57.0649
211172240236923272423636610450505886519	0.0159514	73.2145
248934364632278968065210401344814439404	0.0189888	151.97
257850561096316904214051101368433887639	0.00317042	116.829
259324566582107734248388295711588196532	0.0216877	143.005
308455330583472326729414667795073404039	0.00746602	115.759
47035273992582996571892708458418460489	0.00559717	136.66
57170371654948157733068269503446473700	0.00535358	54.7588
62216156887024573452700209218791300462	0.00303962	125.342
254580963638724616069996252239063189881	0.0112809	47.0945
108693317476765092986619872433302981465	0.0102482	182.324
111933264474910205525667937934504884153	0.0147498	177.335
136642851297049046651930828249079356948	0.0080039	139.494
155142804755584679053587735313168876908	0.00728002	121.133
174913875511967495009185688188996143314	0.0215032	205.047
186686586151450362401472067440481718383	0.0152504	239.098
189262733396838582682554993114899630545	0.00981197	191.458
198518327745654613319049684168635159984	0.00924437	195.166
20718936418842360455278292122220664763	0.0111307	266.437
207804555507756041101601200763494730823	0.00829596	142.799
210114823539385549314782697828977251562	0.00833272	127.904
211020880388483890838815323112644735832	0.00969649	217.482
216903669487685632252852389854309885214	0.0186423	248.769
217013957597743515382897485674955156320	0.00946761	179.824
219578183437630505375197887189168786417	0.00672672	103.958
251513948790274744312260484144511230548	0.0113819	78.367
252182612371285003978421210214724932861	0.0074221	116.125
257996097365764090118559647356067573085	0.0269478	178.799
268446499180147542343468976804833110939	0.0318638	207.375
278092019758041285622479156690727783067	0.0132058	257.726
312910115405849659833623729611540584423	0.0569971	311.784
318388349552569931107503597351893225248	0.0104426	188.966
325760868879759852562151578909480377374	0.00729419	110.197
327424946812354996362117966217905148348	0.0136316	108.345
335008994590558694272954986187678022435	0.0179642	249.994
340121390177134326788126076720286306630	0.011277	165.737
41669710438343553686825967028266124108	0.0061494	151.172
43121368453774821146477123008722113736	0.0177096	208.225
45254473044136429463310791023025088553	0.014406	251.037
47889721018095997666955604925043306517	0.00573793	109.936
50175545458550750858022835938972367902	0.0143978	204.479
52195393791777861639882951861500285041	0.0275542	266.657
75618141093881605559249006228361672381	0.00603613	161.956
78324669298242183337018617208333686393	0.0128453	187.326
80007036550312854119442214064126668635	0.0462918	286.158
8328360728098730494715790907620866567	0.00558357	148.365
84319699915414811094361123707029481666	0.00583611	144.038
85833584657838842288433157762609582112	0.0122485	291.809
10520452846013016314804585569150781690	0.0472944	418.616
107028689649663176048768244790970380963	0.0508451	440.364
10825157665924175281306195946937987781	0.0767562	348.145
112762321723920707295456992117692744450	0.0510114	379.498
117795854266885176962565643902995510760	0.0446134	469.883
117825675455881466247930428839574720911	0.0502484	457.04
117874302259975490873317756296493088192	0.0388332	363.112
129693140193140062189669960192004163611	0.0437849	439.57
139147858955677073708827331817768767893	0.0482812	385.459
151901812581044148755438974509916340766	0.0642152	441.416
154612846068634798741311989109025553747	0.0496562	359.872
159734876617001147282113544048720855637	0.018584	303.84
16337326789959035644871204414579172088	0.0704296	363.975
166679989595717960417577471872607782425	0.0664174	473.104
167477312925857919396010574895359978986	0.0773127	562.768
168503031853723431429603818276065706183	0.0600676	366.077
174288797340738135475501535383722707664	0.0530472	351.29
176052050026924012476562868387340398356	0.0543264	427.025
180625098696207842611032183342557163180	0.056336	385.871
187632016409485927285407206634256850507	0.057206	463.077
187801889462952825409861436092174812910	0.0180834	278.006
194302509151942762610559410068047077654	0.0517139	365.674
198872157375022534362673000186704689990	0.0645018	398.907
201737398359742857095242608509492852978	0.0647224	422.157
204271516256858855627807394134147431831	0.0715263	433.684
205410642310020063287354075398003640534	0.072636	471.091
207198060469622120104715279829749937621	0.0693374	431.232
208310647651012306075531473388873860313	0.0716629	489.641
213032721233535484051249596594910397147	0.0581235	447.164
213568165353914510206785594867363545984	0.0575136	387.555
218603868854838818854785928779856812935	0.0584049	499.505
230233475286740377738227791327708636038	0.0537659	398.538
232522000323825529739566110303002484301	0.0766294	509.049
234522185595821235719331035529031267953	0.0418044	398.685
234604197051208984544944222865861562686	0.0708782	429.445
235383840426684857584887120667308990847	0.033674	346.123
23863771381186517816657201426865299567	0.0549881	498.244
243906515941256382467060124479119043566	0.059643	510.013
24896080389057860285364584616076869086	0.0703502	406.101
249423061817194060294563437329694836219	0.0425364	323.181
250276320511043996833866329880199094587	0.0678153	462.956
254489488675293780867661899451188163130	0.0610916	433.299
256142973008092147076610659251426566079	0.0326714	338.877
260041790532403074437188930508754317281	0.01322	295.283
26079201603620021227187963541056676788	0.0571829	496.735
264475229081788668253787170794519590888	0.0736389	435.287
265948622723458319288205419445810579667	0.0797288	499.308
274792869735735816511258157399095587047	0.0627442	475.002
28057568217863035728710449440643038607	0.0566404	473.579
28096417697914049463964593698850176416	0.0691503	442.999
282767165738277946667057340844183620913	0.0685342	396.088
285724081705114889294724527522957928274	0.064498	421.942
287836383181547299750468496140314541866	0.0685314	498.792
288002367020773482660915711329114252657	0.0600987	537.374
294062088065445123682977921175957911472	0.0619191	318.362
296277130656178696295106259613059166259	0.0192911	312.292
307044451631014808306296008682307074220	0.0609893	461.167
307894178100095874463980928849848169912	0.0719464	398.829
316092165958327109092658093891342118227	0.0590848	486.805
320484417853576997901667872528868239527	0.0460863	402.756
327768474214782791093154366004411392102	0.0130165	298.746
332736706139247239181052780161199412968	0.0583416	407.7
336438959458194152744575359488093296664	0.0174389	282.422
337341202889483658992887326203063873465	0.0715855	399.578
337428174004178875537116506039021573325	0.0593538	460.16
3452220741431172372433684622781259657	0.0456734	434.955
41723621968088331007732751468284263116	0.0517228	383.575
41845335698255750981853963059884023836	0.0501736	459.79
42063802902571975804059820817627591242	0.0723758	502.219
43101769320318440660488136588951917662	0.0723173	383.398
53794490848139534957637884256442018977	0.0532557	345.529
64205851953457882781594286835271990431	0.0608636	434.505
65988140866400038726080837745260682656	0.0693085	470.436
68422353867000224441957684092242183667	0.0553999	343.138
68483748677985038046892880566636616097	0.073808	364.488
73561355157813822486751162937084426287	0.0570792	442.434
75887289926656893955965886870125997862	0.0737665	490.189
77256960891434716771169419377671876909	0.0163581	310.332
8034729758843626767777841940269374863	0.0581187	312.236
82067382948738358074650514117348890637	0.0431728	474.518
82697499846262460500468325118667170591	0.0518328	428.112
84464457616649361670547080047671726982	0.0536723	462.76
85618602909376224313072742093033074261	0.0472056	321.735
88575740275585031795209778141716693973	0.058413	476.691
100477939318384553790979611241455127852	0.0532931	575.698
115697761328310983908133355007185996106	0.0551068	544.66
121365226531769783169933536907345607663	0.0754486	558.257
121605908945598980001422513992449703056	0.0728411	593.712
122669470111683036504986718861523941404	0.0626189	684.854
131767086970338060098043144673246946340	0.0728046	550.787
134257050831396100475949461946417825	0.0634967	653.107
138136273415721793656204267284118119341	0.0583871	590.331
141950943918774421333293805298434563374	0.0674303	547.556
148137304439961029411776292777853582607	0.0600403	606.371
15571191146728664854853564372587314920	0.0548708	662.148
156101477148804153272423571354972825333	0.0640575	517.68
157683822317083968640569217875226611584	0.0745999	572.928
159616128376847338842480342313056985046	0.0584048	470.373
160430134135121581534442199204194341810	0.060849	781.956
160486046853461640794851812499133642353	0.0698289	621.549
161145766136722771101551740066677055182	0.0615567	521.424
161388741339181471859091034147162099889	0.0653704	608.343
162522625660577946774391357959583233093	0.0789075	728.214
170324871062958288105487475257922210920	0.0598456	475.814
172833334999357650305046216459252313018	0.067639	598.551
182361950052771656177712508218380908671	0.0628571	546.926
182937307422738412123846962108746664283	0.0685033	538.111
184869700424990395225512467519912663423	0.0658363	618.698
195557660700770256081653128859660344114	0.0586086	542.22
204480927487436865755699279334964636409	0.0510064	551.151
205205450145409087986156320452720516482	0.080622	624.34
212169150427957419552255927688641192885	0.0704027	543.329
213829414995917139401918115790215426542	0.040023	645.277
216642051457814187552937661246008256458	0.0681014	623.372
218621086021307505810078598252710733616	0.0663998	567.985
241929138570712517094307740490203583293	0.0752613	486.233
244084548995820448811101193662281206290	0.0741231	566.43
24902764170310811669049777799329277787	0.0653781	606.137
274879266965678668078951335275744515864	0.0963916	693.064
280151639117519179351384883878887062909	0.0569591	616.751
282125023819841848355337832677894459766	0.0671589	565.931
283181547606228305638617853457785493144	0.0501705	478.614
285784190795765076472410823919590206869	0.0644623	690.619
287958142836883233929066720600897138710	0.0631512	557.679
287965740377518975119562143233276265306	0.0748555	592.31
291128837452182651265314141259868876633	0.0677946	601.716
31433308815382157624713815388702916696	0.0612622	680.894
318510696921390159378110121884969081479	0.0516425	552.898
333152449053785044877018357779803161400	0.0689531	561.552
337805265543791085082045973943195813721	0.0601739	607.832
340141623732424419143913868653300450305	0.060142	522.468
41094826648430586430383244461534595853	0.0725116	575.91
45212953080209835641246507419725276599	0.0676098	521.801
48178048545660907255688610041050633416	0.0542589	642.633
48640920268403854691151246245451403514	0.0564739	497.918
5230120274367424704192339923100832523	0.0451826	597.577
53378159962897782398071401156066305552	0.0682999	531.864
56723381388741601667357109710956004343	0.0504922	582.834
58718529716350902694386921426156085428	0.0620889	566.989
59191585062556663618299066203048327469	0.0514386	589.027
61495333306295728397218152283971095691	0.0675002	504.007
68965178551705000693707022448778924182	0.0634888	658.537
72534974907024804348929124619577522775	0.0626645	592.664
72978632334911504386818168901581045562	0.0641501	681.818
78805200296842565047061300855064319066	0.0580902	546.581
88919619174897058658709984011690911218	0.0720864	616.712
9238090382691843682821656001948810976	0.0602626	657.702
93598141385279358520020661455424715637	0.0747556	560.448
9897488491594014075668031415120767122	0.0668524	570.607
101729682900852276483521746954793992869	0.0841415	931.502
132084174226599377595983342257842076079	0.0805997	743.499
161679709596243483245538761919823446238	0.0830351	883.69
214514171118817297608842592268951112928	0.0713017	724.751
236239960310114289711581827424781498612	0.0905691	773.972
238578223279363916504953451556123233940	0.00808336	727.774
263480573192051835524797152844294461154	0.114708	931.719
281865385116161178031649480280845120550	0.0764427	945.012
30147345297835552846487284764616138747	0.0595271	734.162
57036143411276805674931964280167998222	0.0914908	942.522
100224823806288817376727632947913946044	0.0779596	942.597
185244372144169693898902102345005297371	0.102459	1027.47
189645608450761220868977069429180595530	0.118669	1143.79
208084344225907589918875858425520669424	0.133648	1108.98
233960617917583161093292011239971393358	0.11591	1059.03
25084190098444959301024824403855656602	0.0944366	1044.04
252418244288391315679131221356151010691	0.108303	1004.17
252675166020873722603463674286582251914	0.098482	1003.86
263506536257757308265665258425573379812	0.102625	939.971
264109700159495909736440262883261496568	0.0959371	1026.32
314195754200647671162731844266606846394	0.0933458	1080.9
328449004444661604284252239135619976039	0.138862	1086.32
332416009455040276958107298917046431936	0.0995802	1151.44
7941765602185388702443894645763699934	0.0833728	1069.76
155792980106056291819531339224664300507	0.134063	1212.35
157406298506057404272328406397920268137	0.109933	1155.69
286948340979918810654790428605849265058	0.12853	1179.84
47731362089881190144070187131158364893	0.110213	1114.17
222507925243790978094066702103986229103	0.124371	1340.55
314770264083864460943243131001462662371	0.129988	1259.82
46531437536922240006100705349453581068	0.0635222	1395.05
131058226230747812248087348531936523185	0.149691	1291.76
153228325310740909323128660646074076478	0.125306	1213.56
162455033848144811292840109125394996840	0.121724	1165.85
243240415834229707111287993255283301873	0.137492	1257.74
27666409577213359346177294066379809730	0.117182	1183.06
298694705185356598521078836627133951702	0.11053	1298.06
59420424731589529517672426283888088648	0.127247	1206.49
124819727053632275325473996236156635347	0.112224	1095.45
168953407995768346393315322126394814314	0.139442	1195.81
184032822575065446305998586600418197174	0.105669	1107.45
186109589804974236586033766536072373958	0.138912	1021.05
201763080949837027159948110538775021999	0.115062	999.901
270161574737875325338325013579637570136	0.128663	1077.71
298784204359525458898191302646918615607	0.119177	1182.19
33041575527777716761271579931428282931	0.127257	1121.31
69074648970550424520645807884302167231	0.0927026	1037.7
89093345947629904375680672790391536942	0.108423	1000.58
113231609974988215039703521940994497273	0.0960678	927.834
117356807514444919911450427717944006596	0.116579	838.431
152253686301983582908537131973395139895	0.10899	904.903
169455162851885003605661498266913850302	0.0994744	975.343
209639148373553792359222726504682515078	0.0839488	951.139
288500095502012017269917687223846089618	0.102241	963.698
314765392324703464221772226889897550022	0.0871617	938.125
37250511029451808510420775366633768393	0.108825	933.381
112149212981165281781112381400547190215	0.0617338	717.135
11929694751835923452539268044468078131	0.0819533	649.133
13148347890668239827767047176955033194	0.0694372	663.276
134039367168684060800708062252721817355	0.0597124	767.999
161976043476532871435390534235458474547	0.0604698	722.163
18664471809398889406708621871302637442	0.0584148	689.252
19721646488040138345897849134148356858	0.0502796	633.961
202418603620160982235522386956106506723	0.0594311	732.291
219862263203822960978756867138840590143	0.0545179	650.97
226694883874256849175878010637643897592	0.079623	582.581
229035968422949477815463315295831596726	0.05998	652.632
230940481640823066811676489407568275265	0.0641297	614.879
238689092012296335363787153349060844152	0.0678168	676.356
242494524804190020510193274965027717976	0.0712794	605.052
24319841878362005812357466296042630930	0.10172	754.893
246394839386725278663524295860309220229	0.0773678	741.269
262395145001851768078684075349600799676	0.0605341	734.649
288181571607848438324718802770209182353	0.0646739	679.459
288583862071091963220534879396362996379	0.0588687	646.968
288983347526730312320424580396586591175	0.108645	810.778
289607075869004480004149331807446660208	0.0579562	650.154
290572747315083935572127802561591561810	0.0581386	703.441
297910183530342112941028927463219941011	0.0623242	677.357
306938879415733434746760219990616460052	0.0620331	690.76
313376553288187323162109662490104742764	0.0711287	696.132
316086195584076200528481888188914431711	0.0599081	678.769
42354569614884803811924713233320671116	0.07284	703.417
106781296786482560279752289267736194243	0.0667983	655.402
114032289195992768299637429912899293524	0.0784302	599.744
120395297545853686855264582223698929299	0.058743	639.344
128861589448936794845075253367104444806	0.0563698	499.558
13316415573027183300096376984741205040	0.0562342	487.284
143635200541562043936368635642775393467	0.062728	478.329
145097592417281315084592301428196323629	0.0566318	646.257
147920326294870007896271874207265268857	0.0654814	537.777
164974622891516391503079405319820640203	0.0702946	585.97
170945394402217630160736930125050546700	0.0727575	616.182
175254749873551836998202414856218417116	0.0698661	566.078
176154289664688227069484161193206263157	0.0756566	468.651
177566838704665969134764126564322793436	0.0787264	547.934
184004280981457327073060886055279149657	0.0648394	507.141
189342770325531391809055771555813390975	0.0693743	606.269
190130388870694334227030392208951224906	0.0574175	549.463
194929924953031445916007119164114844481	0.0556707	456.431
198452393092412811754122122234997637125	0.0606247	571.835
201519395036030493162087134683775315760	0.062368	415.821
203812279553690046531282269913164234604	0.0625017	524.667
206864430989754051415575242006255192731	0.0542066	442.408
211755805767500817354180692459033900557	0.0490474	421.145
214321583867700135892908357039556724082	0.00756181	660.874
218419161051177355777121890882796420934	0.0166582	444.886
218750835057854384659538210653094037442	0.0707971	629.922
224035296206279486064479145707633126668	0.0441435	406.237
224402571482254988008276399802137347270	0.065968	480.229
240414682860480637905854690216349416773	0.0432747	524.99
240476297175581338347743423870737858923	0.0686365	591.921
245748199200540183596790143262760889153	0.0346442	594.912
247288733333605706038117050397428237363	0.0708562	560.626
255956524001818882848465995290004263259	0.0707542	518.706
258496279216095391382911919537560315737	0.0546256	424.498
259497034104369476989787353420054909971	0.0535619	496.824
264107248020916690160289536395070806521	0.0750144	601.936
267004317178742726741706780748247680497	0.0766999	573.645
267246358836677657128718460374152929543	0.0704228	596.566
26947648480598660478195735376973129647	0.0699565	600.119
27010077495707733784086760740211344408	0.063745	390.083
272261362580009604659177981494370149211	0.0442872	439.43
276110368801914827988219601024395531048	0.0522822	528.548
277453611461334369636485635647523535636	0.0737433	497.941
280053878667144961521358994643451682155	0.0674582	637.815
280739874994606793758596696804960713390	0.0499939	501.413
286908050262583026994243182707555524491	0.0700245	530.843
287737507963764365993980550892487193759	0.062206	524.131
293441687287254666017310893284198927783	0.0448406	453.292
296088668890077961224510503244762846884	0.0462185	620.954
305615405102897285188295299435401745173	0.0621007	608.076
306567439519299303804345206715440838914	0.0602456	611.794
307310589817865610083809080657320325559	0.0737468	582.247
307587248576845285573293547431417738787	0.0573297	563.362
308848128574792704690287943053305104684	0.0719792	523.188
319829090993173483673251681360555342111	0.0610813	496.587
320571865468875582005766898739698187649	0.0674892	547.384
329893280998984735145221712408599598260	0.0688443	608.08
332190445369235494474143540971276734068	0.0716686	573.654
333766486982594046931156005464272693447	0.0764238	566.013
336636356514035473614023986842194861193	0.0586105	618.399
338122039228496129880424173163515989851	0.0593653	473.806
339859486459812734168911069039713952973	0.0762538	575.325
34449469528419992066148406436307130317	0.0118757	379.529
49633574816854557086815067620728593147	0.0611971	647.412
54871086922930720760104165650744721690	0.0537422	482.023
58471930627463337036648664543115463798	0.0585411	501.575
65902851782416022458784682765356767691	0.0570798	456.012
69445204771297460780899509573215575686	0.0607242	529.151
70446712725196565390537276753492991450	0.0757678	506.799
88421731437479080586193127927214765774	0.069923	478.94
91550396012063896835995285745245288429	0.0514532	526.217
95333951710006915466609299822189248597	0.0615041	569.089
96137555327529322886651503790921919149	0.0687483	524.63
96552946212032173101892078432381335632	0.0794913	559.529
100750747551084173928023516690481701042	0.0127707	250.033
108207709338247215624625504434858515515	0.00984013	215.069
115981729070515445401231960313071183252	0.055681	323.783
126936562826359921168871861224075930293	0.00896482	228.59
133192872944328552979206116933528877981	0.0583294	354.16
141180263383364594207305635196146218602	0.0610457	450.797
143464168510224523233531453747142955577	0.0468876	461.501
144302532631115360834736952169666772696	0.00612995	198.009
150995226275809720274933735428711350644	0.0568089	422.092
164500940302132803751383645641336051930	0.0304713	238.804
172511613676128562923406596085414667426	0.0116907	289.096
191549694226777892612822953872374172653	0.00962727	276.413
206702078976244529023353813148125899370	0.0437188	435.226
224303550924190645685580737058625442697	0.0200274	264.42
224340989704405061476178032524141938142	0.0100549	284.523
232459472917788563225284851038845965531	0.0579318	377.143
253054913793757918293861830780715701014	0.0612077	425.301
264531024459300681761704894299248519366	0.0739939	288.189
267705191704803738590942880166072761422	0.0351845	186.175
295886137432906953252176608344566533264	0.0308001	283.701
296479967632724989035757614050572885280	0.0146268	264.413
303767220942231916870303968505064246858	0.0140904	324.523
308567856173727298737942293808435599169	0.0110691	217.614
324664375334590030503698520925315449075	0.0082101	385.218
325475572691254403121182381136661414669	0.0150346	292.75
335798213217228547874352052669676713654	0.0448766	371.427
339859742222175580980916134805283455594	0.0132645	203.681
36096893915048228462786782626250691961	0.0208269	354.934
40347234262587099738811787384517509585	0.0415675	385.509
48088676834167528973182401890400943382	0.00806687	209.454
50642816183299737777417982362323045232	0.0543646	353.251
53549868714358514502893412363502943467	0.010755	263.472
57496406464328744060453472775303469796	0.00936161	241.412
59241136309967422034815040813526816507	0.0379907	312.419
61890814335569760257938500240924824846	0.0124957	220.559
7128065153672012599403183785280874670	0.0138884	314.696
81795746387796085577305781854016869270	0.0532126	354.111
101844882946547164914630100232096338742	0.0128118	95.6055
110338634301735706166759188676233254678	0.00790443	166.742
11986014346854235579272869941201131270	0.0141417	100.185
142502696509505871601579867546348174397	0.0107539	220.946
156492788582516290628604752347251258120	0.00898418	169.041
157838806299980151850920897632925076338	0.011298	42.5194
163218869229018795958611912011031221291	0.010763	138.069
175564980019795209651080290737139814535	0.00414696	117.396
181745540723639429372546198026960448272	0.00829617	113.6
190802825972041841086198365210222778574	0.0192044	108.678
193869103198241162470496650510690168566	0.0080288	188.76
203114291674479533225572083413641790096	0.00985254	119.097
208373268929012428780856718038333015029	0.0168487	123.261
220665696040682914153953850101858075848	0.00932465	209.127
224393260562577867931304715090810211733	0.00915676	103.122
247313336565511963024476223656778351033	0.00798496	60.5188
253815321897886073386047998287397281246	0.00632267	178.005
266729822535311412407618437674875315829	0.00792974	129.291
266865988339708555323432513983116876576	0.0146563	178.815
273637585939727198212881863198360034090	0.004062	72.2885
301576089089395084488019788336011435456	0.0303362	184.464
310998687893724990536385669714107872187	0.0110798	138.667
311333360211459242339692640293159589122	0.0167891	189.727
313408112540412056841135447777763325959	0.012762	104.252
316024082317102496998919318886473698864	0.00953461	201.576
331879833537166544792900813006438189558	0.00645537	80.2903
64673674138053864342254005824734411318	0.00590769	134.009
68195247043433366001786338000909061425	0.0106639	152.634
72871736465549761398922001428961356582	0.00627073	143.072
7465240204480000019081450398022847306	0.00739345	138.412
82104797843102815187896239698441791970	0.00387322	98.1473
84954311798446953365071386736612021562	0.00582476	170.779
88520065321929020559061569235148074635	0.00752338	155.784
94263034843654218332406221111184200247	0.0133942	195.522
101490078632457685935055147215576406714	0.00934609	76.2622
109845893887003295018637550041235198540	0.0095832	86.3183
121449508600672278893815573966796160020	0.0141257	114.426
135998116266793694862761062388955986808	0.00376343	57.7246
145545771466094794112262279537962693309	0.00569711	66.001
2367960398076527392415538721678515354	0.0127813	102.789
318027781327338624975621972812008575363	0.00569543	72.6556
329919521155265739836896057335616209097	0.00292745	111.519
8196760380733186542696851210618671522	0.0083762	124.364
114471150224960229294291102707947261021	0.0105648	209.135
118201734654900824834424997765835309758	0.0172978	263.957
127658965704420259972348823869401210094	0.0106309	221.067
138661506186816440627046872297596191595	0.0160418	282.308
140949316607555369118867454191405570482	0.00569328	167.398
142825427007440417368644363623465886389	0.0233599	266.556
143583814671973289109057209970333076069	0.0122027	236.647
172514647589258211017932429521147322399	0.00462756	124.142
177429529961038082217501361701666003146	0.0153396	173.485
179811788775708605126619056402563398385	0.0172052	134.413
189153937925023478335113440495478870895	0.00749214	204.445
193113048806702922903859839934031963707	0.00680248	181.121
212825239941920960450898709859805599152	0.00772654	152.825
216223373637492599780719768813961862394	0.0122365	180.898
223275344326392229418567477938127726314	0.0100285	140.655
232197485347992735941687178958384317325	0.0083216	276.453
25988870796776771396153643113002954845	0.0328285	294.231
273507445667737763956672988187352712607	0.00811376	244.308
276212067591704333154605754187168110709	0.0092874	166.954
281729818221251885441906137566840814072	0.0266217	338.236
286361631531930019482765581866116030317	0.00683157	246.336
287942936112844804843361843454574049592	0.00480898	134.967
296413650844511473239192199183576562555	0.00754019	163.011
313098998612896470274606067792282422979	0.00604127	192.27
319925209003812812866079083312689163340	0.00786283	186.816
327603246925690297189856130667652264444	0.00557672	206.437
331030841430050389406678589403315551420	0.0104365	270.398
337343758569101754283856009732252641434	0.00540319	229.677
42023738143081611508965350544194124184	0.0157626	244.904
42815332761611246609127407862083866993	0.00543805	224.627
51524993003713575523458829442153024693	0.00977329	164.961
6829099046127820047734033317752572575	0.0239367	265.319
81701660810640494549891780042566242482	0.0122181	141.363
88592892135190633136906106048967641880	0.0129691	261.667
91952202018057210787640949488134551494	0.0171083	295.387
99739979241219576716041761306950225444	0.0141887	236.531
105364947569575679100585505830632465256	0.0481167	433.115
[truncated: 106,642 more rows]

## Sheet: Panel b
cell id	PC1	Spatial coordinate
188933990052022075294258454004811173741	-1.60436	5517.53
110950496396348820539140717979191196930	-2.47233	5470.8
116846194611319151913586162446418362827	-1.77039	5455.65
187902783945674562645515841356400086487	-1.58219	5350.13
77091265696148426896943747032196881233	-4.13268	5403.93
135053924312055458792380303701416946224	-4.46558	5372.97
200529112181011993048930063846097550392	-5.84633	5364.05
268318107743546789148353825946908379467	-3.49842	5355.81
328408024251752568502511082241974873117	-2.48167	5302.52
329991128310120591989419471521386588932	-2.75528	5378.5
90521740678202983729818909497120449657	-2.7139	5310.67
92022206663362229355552666431407995143	-3.43092	5306.47
101382795383854798238871817196594411487	-4.47686	5467.69
13932736590507890182989127813667196142	-3.2204	5386.73
158638679902515278761757827677517171939	-3.53981	5361.02
201246554371678594290479280576763903048	-4.29731	5488.11
286405450618156125769647981052998797763	-4.96437	5495.2
295240882541536029628952121011491773307	-3.8418	5422.47
324798505738330456487340583521868518294	-3.24689	5529.05
75289462729911151003075142822902544340	-4.05884	5498.84
84164983845364513295786782324048911809	-2.9199	5487.07
108135311060642310775586472622589625708	-4.65781	5508.65
140220594797158274167485124224489587715	-4.60244	5473.08
192591441078375825258266969124896863298	-3.44656	5519.33
226710501175098997638372255486377345801	-3.68491	5655.13
227085804293476990679624098422384506986	-3.75715	5552.52
232887232929539685519517687917974573324	-3.59777	5590.51
247775501382670947805719156984630579796	-2.65639	5622.11
266994048692958462141842185347724516346	-3.9565	5582.96
288388533737532122529734256531395137001	-2.84814	5594.64
295621359184301691661763037315885055547	-2.55407	5615.75
322123276354101981308910884864926128875	-4.94187	5558.2
323817449485065147333865054855627192184	-3.00276	5589.64
33415129691907971627960011040763928598	-4.43258	5538.88
335617473373503712627554701417495977039	-4.25264	5604.69
49852742946257976657696679494215734797	-1.40414	5492.36
78648684086718385950500407502963795819	-3.43425	5575.41
9638944166051961920930265507251466257	-2.69885	5536.43
99105172014915857914706133117413036409	-3.23582	5526.67
139837633395071850564082605793227562706	-3.71956	5765.51
146787134866357290932988850157418398964	-3.46428	5718.94
151471796874530905109681034984602687114	-1.39707	5633.55
156948502446504904328320468850530998938	-0.84722	5737.81
162688220090714854000015593545717770104	-3.67526	5796.16
214918749220723139166367226845646796931	-2.27628	5726.79
216770286794294838724968497811220625232	-2.06491	5724.63
216776096509265227712598808285246596006	-1.97887	5739.81
236100682400984624049014653820876923079	-3.76708	5679.84
236402120801468128857730598172541615925	-2.12956	5618.35
268091599188338062217826213696220944637	-2.5182	5788.92
269514624814091038213731952106727136566	-2.49848	5758.5
296925857271891728268734304992073751027	-3.95614	5685.34
309729531195583980287001191499788771178	-1.84525	5591.35
34788117173144643037746580671548445150	-3.0914	5686.55
71277154074892735211943980092633288422	-2.20234	5686.11
96696918802195291301581538873092334767	-2.3574	5734.54
115486009400880814524248454507078814834	-2.65018	5825.86
158759111208776837280487424208231451806	-2.54432	5786.07
160987428350753953654102742159184065183	-2.67093	5770.94
161541648145553067293792734306018059339	-3.66556	5803.28
202761715427304307249808777937747600080	-2.74296	5851.59
294942083605169372958052829495922434099	-3.58649	5911.15
322544058727104815483702286798160326701	-1.78682	5899.45
34891288068267042973377290094090799535	-2.27489	5853.33
47898003542987266226392531264258209776	-1.65476	5840.35
61343948629986027748955165281763697644	-1.21234	5870.54
85569301582419218359018935792847441750	1.95204	5924.63
102891542265328657595818151718926007674	-1.14227	6188.45
158980897012805561057158163348726660683	0.183028	6037.51
18146929709252549216761022820761156814	-0.907083	6063.21
22677523886863033318831991950294615725	0.062554	6072.85
246474869197308844115108252415309366488	0.37969	6132.31
297641446077117807172072618256766798165	-0.863405	6146.12
301064573186933288295478073183846606841	-2.03482	6104.47
119152637507466826565707826231702224571	-0.658638	5987.63
123161892196604548835138319861680932152	-3.61198	5966.77
167499859827854923767579872354973279462	-1.4993	6052.07
175721080125588908378464060381328589637	-1.3107	5943.02
186070115960058748893649464878822855479	-2.04617	6031.69
211971115117998416278575854720251298288	-1.27671	5910.09
240454841138202468237543848203106897774	-2.97488	6009.52
24586229009766006256308210037074874806	2.22083	6043.69
248406496297108134059776579754757926264	0.837416	6038.08
252411409778853425956806791685113037171	-2.5097	6025.01
261021924860527245095941776496013163687	-2.38617	5932.04
274537575402366147329188127246751857180	-1.49681	5944.04
310132283499459680849604657444672756652	-1.22013	6060.13
44198240240516429973747262309820277290	0.00748856	5986.37
76840579272416856920916933317427338077	-1.38945	5952.13
109088642597165051070459389050419433894	-2.00273	5752.36
126429599148004680715526854904412881678	-3.08024	5805.65
128262060308826234444467255071829264824	-3.14881	5879.07
147419826924432348675969529739754208513	-2.91302	5908.36
178845471125933226094930371506462324980	-1.15142	5877.03
183460495289918047522530751409688022029	-2.84707	5837.98
191368986505445255399774263383972598401	-3.75292	5852.03
278756678977195535685804174277120416134	-0.0619991	5879.61
28821821753183249642549296991713922013	-2.28824	5747.16
289500200033793453891671622821080381916	-3.92104	5806
294141719206900102752896569201062241823	-2.1292	5731.07
295945100312678118347231122040552849598	-2.92631	5890.01
309354342810557519890808965272199935646	-3.83886	5812.32
313491775584223511590038934488884207070	-2.86487	5784.5
4482650887574556555871066195979684655	-1.50492	5850.8
47842527731735589370450487386609533637	-3.39749	5914.04
60777657797052640550757807729794580225	-4.0414	5871.77
8039497827625823892492888518594305105	-3.28817	5830.37
9745458212897234166903113303251894668	-3.30187	5827.12
13978881939204073583191192073468340736	-3.57018	5796.29
163193607126375343078406508162950335069	-1.69036	5696.08
189332062837660410261563486353039609194	-3.31918	5685.2
22058493984651474112678638242815828684	-3.78259	5797.38
222732199624573866889784664997625714911	-2.45592	5838.1
283247912415032920699347492924057093384	-2.23621	5776.59
311441461727557439841605553918502846168	-3.49635	5684.81
316582270686193912535957614120266622822	-2.85951	5735.83
327289709585936245386189184681883920081	-5.09482	5674.74
330855792150211673315050423535583232063	-2.43644	5613.07
43898665576275713333671759313664371580	-3.06864	5662.53
47396264127832147234257354889261959024	-4.19401	5607.37
76469461148954656235038486197819559754	-2.01049	5719.28
94156560185756742803534817792733464229	0.293205	5782.82
142312855148728204395125712138368971118	-3.66585	5563.88
167088999065098292713268193030060260241	-4.71182	5522.29
167362998630959112513831546756669714369	-4.28377	5551.41
186790758460943982087853791075743845913	-3.97864	5574.22
191589801130186364978687372271791375230	-3.0005	5655.44
195687845989793932586313953684791847123	-4.22008	5528.59
202442853321193144696901879264006121551	-3.17572	5645.74
219840811610735907804294772683919762396	-1.15805	5668.58
237058944234929844803686344111737136494	-1.90827	5622.52
237872921880700418195794518880936259856	-2.03358	5585.56
244680379331711498093089146157037772264	-3.40249	5608.06
246637629510775851031725912218120778527	-5.94116	5560.82
275797429188445079831511754132187515882	-3.31773	5550.85
281839560860293993007185121904043029345	-2.37159	5541.99
297688423521462286812527033104886541469	-4.11031	5488.03
332063744622326642457459514094351454968	-2.70438	5649.64
35943177490645461509363797273673766159	-4.05438	5709.9
75103716648197835234895773017526934008	-3.93662	5575.43
120407372809132888352982455978558825302	-5.32922	5455.14
131284023028756120085941451008331273575	-3.2715	5435.61
167535913382498709242794003148286499152	-5.17598	5446.99
176371832709481830627179144100082530532	-4.21716	5377.8
179708099459279536510643777680244113624	-4.40433	5498.38
200440397557949758603140405511569874950	-4.12834	5444.38
29624710964818853381544693601455171568	-2.75033	5387.27
303803657900274187214928047351100199199	-2.99342	5469.03
335160819667302698964968135255491857565	-3.36634	5397.97
41970812563695912790053651594538235631	-1.96995	5421.7
79633333337604686482273082465716667409	-4.30999	5451.6
86900010416557225527170662139499347750	-4.00841	5467.13
89077776087985481338788832542029734013	-4.0599	5405.25
106611294243353577421020886778763157475	-3.2786	5415.47
200481029815737197767881495467348672147	-2.90726	5319.86
238971524788924079342139948506065434104	-3.42963	5423.45
307105002145492362197269202380844897432	-3.29522	5357.94
112377506226479840568467334117808934699	-2.1477	5433.5
128732565620038500827471993420112133624	-4.65007	5526.7
15771609543643624657051617546314084302	-5.10254	5484.32
16307283114030358771556133280969302822	-3.37884	5445.14
189994106111736666932911978750456782323	-2.65953	5523.51
245789323592520340233989714613755341781	-4.71299	5467.48
289668667323472638157071961043682462089	-3.85992	5469.03
338032136690781361570434545771183963850	-3.27401	5418.89
340014508488126731180453805821126048601	-3.51687	5514.24
53816109290948270476884488607865432722	0.187971	5569.26
156092763997755166362249113889020917665	-2.73762	5632.47
162601695384843018269428283445629862879	-2.40708	5610.81
165977213911588051968387201656556986506	-3.40253	5652.61
179328171429291002289741754930954826175	-2.14866	5647.82
185105070531289320245726818451156614428	-2.95421	5538
185275717213804416019219647534101861715	-2.19147	5510.57
190386518077754764328985924972100402383	-3.16321	5565.8
193772940527181372548302594316537286772	-2.53893	5604.08
212340692659237495019653575622832034477	-2.17908	5653.1
215872066432386423333583283037500199649	-2.685	5567.91
224089434243413618834199943330332950683	-2.37372	5637.94
301517454255566809821229944868323535501	-3.00897	5594.67
309273430800848532536755140579086012775	-2.32841	5579
316663711736717374048574409322331560004	-4.19967	5538.78
70100922088301478453525878112431233619	-3.60145	5626.64
103418460792015064972529462685878734471	-5.10633	5728.4
142138765597926743142426273677665445869	-2.58359	5714.89
157529348575274887007843910915864979149	-4.13866	5636.71
166670388521042776668369110648319822563	-4.29397	5681.78
206449724600265272556207228891512859708	-1.8496	5785.25
284698274541049360217193200437801004733	-4.46868	5725.51
311334752066500999524619293276166564978	-4.77577	5745.69
3275347457007315199172164683605497317	-2.43099	5788.88
39165746877012834800930270825652141962	-1.88335	5767.88
46647346281080426130162311138175890619	-3.72283	5710.35
71471841612407555609160887422651115646	-2.01639	5735.95
108777374406707451418168727672648269560	-3.79554	5825.82
129472625185092381720745405159131302204	-4.82329	5851.85
138394285210615389657932658213590848860	-1.18224	5901.08
140536605521787345683465332296823548468	-2.49022	5819.12
140685396633866421683569183271381089956	-3.6409	5881.13
148793516075528319516685522656900387325	-1.62901	5811
169575234291351491044976971020168227606	-2.96976	5852.14
173334691482779062678475738351070220344	-2.42923	5916.88
200937861394820880681505708740584754807	-1.23167	5880
211392288699861964706461486935847870687	-2.75515	5877.34
223099784133031580487678863829830211664	-0.830364	5840.98
226379687401144086613781617602298249151	-4.18093	5833.57
2274142020955141951863063147353964609	-1.58176	5885.34
23431670881161721455941760992797333137	-2.56491	5851.51
242413058248947627260998812276176597028	-1.06385	5847.2
300560952817412935169521299840729198343	-4.52335	5947.2
320657484107940862305810828356635805899	-2.75062	5847.03
336955255310252245791797829944085058840	-1.09762	5811.82
52020099210176764255502740658422998834	-1.28949	5931.91
114671412355340395757693676558953184099	-1.66928	5887.38
231768316182387742294371127668066348614	-2.84104	5989.4
250360618086030467030524425896642933985	-3.14375	6041.64
250980261707460424370331016405869331593	-2.8942	5975.65
289105120930941446506791140454385255326	-1.50773	5910.74
290196023558478709139607066747085558856	-2.95325	5919.34
29970278419297476719234621910385787696	-2.18873	5889.1
311240318595901461257136155188320359389	-3.58849	5991.66
43755646302584277317124133828568621611	-3.06146	5993.39
60450508277041758966209480083323226805	-0.715867	6048.77
60968106767243977558675124603279132419	-4.04447	5936.15
73864859709038919656682669787310641311	-1.16398	5913
108541365491120693360014362647884021310	-0.0503103	6086.16
11349258170940820535449823876007749496	-2.06186	6128.07
127387283147560734944892272608937592539	-0.193713	6158.95
128729201885397237287500044926574272195	-0.837042	6077.04
131222566677008324208088932068528476844	-2.33074	6107.56
137027753513052797077516079821715822523	-2.12742	6056.26
162041596168624653038014110256481309092	-2.73335	6098.17
188395649659574331192270160715803147456	-1.59335	6099.41
192981373640173291839512360880498338355	-2.1237	6057.81
307361537878532650928634567366075599326	-1.75086	6062.76
332057981627554151037869384914806981640	-1.84095	6078.53
54647325952106325550000563846353395258	-1.95791	6118.64
70626783263745899520219269182835504578	-1.28629	6199.45
80304569729028680767684443194574221349	-1.81103	6142.67
136553768656648930702942676018210592093	-0.961904	6170.52
149397054339295316557899897134064021554	0.25624	6209.89
207693721672690651079519486075561850388	0.316141	6212.33
230672929364840758904629330931588583057	-1.26276	6211.42
232899306683587414545985652793024791711	1.50864	6330.42
236435643416714721187200883906591522114	0.194435	6130
29309931693483747562418748785105780567	-0.1245	6221.76
309744173064210047957444689938428842561	-0.290824	6168.9
329719304891139536391365581064339641737	-1.14098	6234.69
38798392247279488039979208268746915134	-1.39125	6109.34
53491606853901878203764908979766064108	1.08049	6325.63
76204268876060412987127159073923006975	-1.10023	6228.5
137644302742173258767213860273390075767	-1.49404	6263.58
190713488784393117026598127444101018912	0.143424	6360.1
304429805341739771217483533260328774795	1.90827	6325.47
82268570148599498401118979456617814000	1.17587	6367.66
166107940273529969433680203494094914020	2.52372	6487.56
278303990263654170707483942427675879813	0.645699	6467.92
285694644248077782563152155710582057752	0.13997	6362.32
311317986476302734979122905465848625910	1.20816	6452.69
108998411138601666263237415167315629971	0.150974	6355.24
111416424362678255420316156598904747552	-0.342835	6404.87
116560832866624176088528812936321402843	1.18518	6394.91
178122647490117343518093204247975998736	-0.00779629	6393.98
202178274006010055938842000108585916768	2.01277	6352.59
207468102614996568592015775320985527454	-1.04118	6300.18
225247862541504964792474537934768278782	-0.726149	6393.4
225824222262540431617774303062812011570	-0.869718	6260.76
228559244739805037025675746462812360248	0.245982	6289.58
262796787128855426143907861364272094572	1.01947	6398.3
27860733992662180081500533381028259123	-2.01543	6410.93
324761442508643105487422898469221665476	0.101118	6350.09
35574951562082033434299530554899156999	1.04158	6339.05
83108958746122914938857286612507333565	-0.866856	6304.38
89883805639006039982151488058302712842	-1.24614	6244.56
97090494360175530637685260206589654310	-0.227133	6312.21
126222370176144560648499770569166311673	0.024019	6265.68
128872459514626800963675328513004227265	-0.898311	6332.65
129624869670505729672337040895158045481	-2.40208	6147.41
230388877140317797938099778702303489195	-2.51253	6217.61
245676683679068442848016913544180246107	-0.578155	6169.37
264140631322479759119305679684651138638	-0.0283422	6282.88
300942148671585347695658476683405777210	-1.63031	6260.42
31944840278286057421703291440643709895	-1.19144	6241.01
55701175559361373130277255844978437527	-1.76703	6298.97
80731080397307217513731663430907295356	-3.06286	6185.84
93841980136338160130031114677016456927	-2.03518	6232.89
13340494979490220618440392923317775897	-3.28063	6026.47
142431202577354304469424702947686393751	-2.88268	6024.98
15008416827237250983612620644190392261	-1.89428	6029.28
157711615987777069049937305117531704599	-2.43863	6134.12
166187101526305135851648487258121769702	-2.43178	6112.13
168075646932159745609476376953727094458	-1.90941	6085.95
180867274897674555925299127550863165033	-0.980594	6086.2
188351774633183144974776507739165105010	-3.59489	6036.89
216790860574628608481580570241514274068	-4.14238	6108.4
218633841503147679100273353828447488576	-0.0881427	6148.55
225222580293295057906481246594883574276	-1.13086	6060.6
35138943253091432488756151795217468147	-2.8462	6146.53
56023605113909107865731108298971996417	-3.1005	6043.12
84269545702509631388662041794986553101	-2.77781	6113.36
101135323769021884055788670144429920052	-1.93555	6082.98
128049623302589312046577247467038332810	-2.58931	5902.83
154535672623264728158906272949890389298	-3.08391	6003.68
17461995366573375501477784424871158593	-3.18337	5972.4
202655945319311907705965335723207648463	-0.784444	6014.81
202859977965129242305486253911645623366	-0.0834056	6043.35
211949192604917513499027470487398273229	-0.122659	6023.16
224414352056971278962500801342706077782	-3.62547	5911.56
226687586525433196013504861822318799215	-2.88104	5935.12
242496926006432766236266356443793854103	-2.82995	5972.77
243182967666034212443762579943417956049	-1.90092	5920.61
274195959004620986767928450244872666169	-1.72669	6014.03
276226110515468189183314173675896647705	-3.21263	6063.55
276515725474596157753602174289530149409	-2.47862	6030.36
301056774331820932957228049637790322083	-2.53339	6075.3
31488749694369170028507788743869804317	0.865271	5958.26
85755860891196679346056835073443824767	-2.29803	6074.21
131725992327276874283304948020864658968	-1.66647	5804.46
194771827094506530353912109809758188771	-1.70209	5931.97
198031778019442023280212820412159936371	0.782803	5891.16
259192903273689678614314533704830928539	-2.34958	5880.32
261119655386233688374178320140575540397	-1.42938	5836.72
262448395049843221893937153037422372724	-1.14509	5813.22
267620220668090204219237869880985854821	-3.13974	5755.94
283008323270312382957744495821180723422	-1.79994	5813.52
316451370144629224205219899424185206731	-3.25483	5880.33
333510568804231969729111033337576571012	-3.8058	5808.87
33360282931080285151428177868714551433	-3.08731	5870.33
45355576011939644272788734553395192	-2.47772	5872.86
99843191729352618362173845641701162691	-4.13675	5987.5
137982441188325581587540169714586696698	-1.02213	5880.7
139867562628036615981365840315844820199	-2.30484	5770.49
15450500294373076289377550573150308343	-4.11206	5703.92
248704382687968361367868719676144279971	-3.08447	5795.18
297893770673667278160182121480865427720	-4.91378	5809.29
316755761510747978636155862034398362111	-2.25661	5761.43
337320969951674185852431755343354214796	-2.86688	5746.65
5012663447536365700326553664057368018	-2.50942	5777.39
51947058020310705675976918750011731911	-2.32792	5675.62
54101271399767508529951822643922074178	-3.96476	5717.62
110877101510404073734250996039695040440	-0.862918	5672.12
180829864429136740569449573020868623258	-3.65558	5592.62
198834529747992068425041609285327137081	-2.02728	5624.83
219360355466005443263663385202027957929	-3.17003	5716.12
258469286553613753299359240282831906767	-3.95031	5654.06
300652843195216147697965719865711307915	-3.81697	5624.23
118498089622084298608752658644046102096	-2.33979	5797.95
119070311421702091646877201504833684286	-3.23776	5819.14
1343790822894837892993769053225682248	-1.9173	5990.82
145483655397321841688314371008554245217	-2.08885	5927.71
148533501588743881128047924076626158374	-2.93627	6020.63
216485229169321901427248971657736690165	2.09439	5991.85
268012828030469801635598711362224648908	-2.00355	5928.77
50482644867122383173626106594514034897	-3.56965	5990.49
103308795763032989734846582492249051113	-0.507591	6017.95
130346647079301938306694450564189390746	-2.0229	5947.47
175712515217778544981442262656495618630	-3.65078	6005.12
225112184782921372721157891435387692318	-1.01825	6029.11
230087981413962642755242715511936599834	-1.63773	5943.83
264692071361041784058416682447591760904	-3.96063	6060.01
312564137339356169434587589750689462132	-2.43786	6017.8
314612462143425932326734986550764415113	-2.61886	5984.15
113306823430516338233446370520851208887	-1.63678	6157.46
124325536821105772811738107359987742916	-2.76849	6116.15
134076162198068324760780616517041857273	-2.69306	6079.85
15851384238835405781083255295998530818	0.433164	6116.76
159884918669964505444329544072092328595	-1.42398	6103.2
165474354080622949711376864994321847201	-1.74385	6124.92
166870127087355486951412057309473152266	-0.329026	6149.65
191807056864531132678320200870960633539	-0.79403	6169.64
203705725374613062196411673971002921935	-1.91485	6111
239770332722808843028033920630828896992	-1.93514	6056.75
2701254235025983514019068995184188719	0.274219	6091.39
278149997450022033519683030714898445723	-2.17447	6080.37
279448148899536499919246458709112565892	-1.16794	6100.34
295742281239681186661923653417700908191	0.514669	6131.32
38745556252691625851391269872050246843	-3.1078	6170.31
59803930587107408287031246705021485417	-1.70771	6106.93
73431528605130834931117996116920181886	0.41832	6149.24
128953785722283410187208743356833131597	-0.799007	6197.78
131710528679526999098713547028281341964	0.331094	6215.42
141668149932279654391864047210860002263	-0.334279	6214.45
149834616909490136029792622086025668860	-0.31278	6178.14
158949991302759778800010053149273941565	-0.506886	6248.89
169766379650921712456962440590441047645	-0.60673	6130.16
201114814798819529428813670753716256250	-0.676223	6160.69
209642834900610575951206153546306280741	0.959044	6208.6
236893021745132351486217362294363744820	-1.64319	6152.82
26541374436807017557470849177475399954	-0.733495	6170.5
281721190851618623964851538910026343658	-0.48044	6176.66
29387759132970380682656482068732915796	-1.06907	6232.66
299421377453543322916737889864273659909	-0.148375	6232.99
5204834849262475131349615670785345006	0.480851	6243.52
160184311167870942764773751044709928826	-1.6972	6434.43
186205192019083112493710694940521412532	-1.52289	6368.09
223290129290649611529518442723869492731	0.487855	6314.85
234356277900196675250881150952118073989	-0.428419	6362.39
244190939010453912276627683814080378824	-1.00145	6344.51
248499088665166158824531623785014546396	0.123981	6345.36
25092926077993243957053175118543346409	0.558816	6282.76
265945529061221601675155351999844818767	0.395731	6236.65
271711140063990626763036481175711902681	-1.10687	6407.91
281239052170906421378952506036826068143	-0.410603	6375.8
286720538861584069573606565922153708611	-0.169636	6268.27
304229103190615141377316603051504093816	-1.52202	6309.88
313824747263304457329017420614298531675	-1.11435	6359.47
319981784032652744273634589973621035943	-0.588197	6382.78
43901169959553823821202460794925590225	0.729021	6390.13
56475095650694433420869744944114211800	-0.0927987	6334.98
103455947542546241086241469428011402683	-1.32675	6502.25
161736208960679434926032403074252210489	0.840515	6443.85
277755531972060748251562122042605235415	0.227979	6478.26
279335963453260655925908358043338069279	0.533082	6430.91
305252289036323939695318630623258162631	3.50378	6575.71
320148960063261303518745022745774798948	2.37145	6470.94
107239518516269138033013272335427523495	2.80096	6565.2
13185568430195895782138187556881193048	2.04372	6604.93
180471338970831210408185613823281213785	1.42322	6576.74
278804363917369882255707628553455604586	1.74042	6545.52
28287596225984118982330236374001987796	2.36725	6538.65
70030636140147354757159754675111544623	1.82989	6516.01
79890630344624861020472529579361782367	1.3911	6548.46
180176030340540577315867854086442657548	6.3315	6906.86
320050023451132079861014177311459488640	3.34598	6880.68
3829945904824002615821168093960272178	6.4226	6876.94
62689543732397348274231967654674442216	7.91856	6979.38
134122556278309860827710010270245121350	7.90074	6755.42
13539095766062027634210433591299994441	4.09202	6778.14
141058698743952066624478236235173767401	3.22393	6683.5
142732439142206661961976895834011884956	3.28629	6679.82
191397294338621780710888632043574927267	2.45623	6855.49
195315208902916775950331078036974382096	7.7506	6806.7
211923197347011639405173494255225857755	4.4432	6711.27
223240644187923805017009824210575775684	4.55119	6750.8
223671679488476259238848778528167236732	5.04331	6665.81
228114315835342308345280476637738943797	5.64984	6810.38
230821530635937564460956460523656302918	2.8738	6817.21
232210577591603924536227795779753592797	4.42185	6688.81
232678617605339342876933108386085069487	4.32451	6779.28
256582317470961445071455297149785497568	7.95098	6826.53
257492966544060561786395691683227146945	3.53131	6731.55
278575231283170409218277038860742248482	5.69936	6683.06
279600918100905923330657958161478579014	6.11789	6823.84
284449781608633370777022243424212350229	7.08875	6757.06
286635620916756737296776237157529360728	5.39363	6778.8
2939200060616033603246772918269140164	3.73668	6854.03
295999942427647405265576440059074107914	2.71593	6773.54
309682094401572484277090611112473291030	3.24314	6754.48
316229756319443869454383385120276879793	7.10225	6858.82
60921224343610650864580701890945684956	5.31844	6844.47
91785822371945478165530653878470177454	1.17575	6673.51
107403963568337227836617461983937554059	2.10404	6660.77
128384375761367776271376919125695263944	0.88938	6568.88
17691551395775873397906788919193423722	2.16643	6566.77
198279232732790881816472520081119050817	1.13967	6633.29
215960832481866678950419096281533378174	-0.461325	6548.4
236982970847897644406537479350837985338	1.45479	6666.16
24645043339459801962821086265442726675	0.0325033	6549.06
27010355194048934264118882164143932628	3.63874	6613.38
279671304229001110509619946153284532699	2.16119	6646.08
296387794927599925422378902210314073216	3.44252	6715.98
302410654766833240665972923665707363291	2.76786	6550.46
329858794932031415314486140239367118405	0.763972	6628.17
340176113704092061425273081699210146066	1.53422	6621.13
45169939264717722105494050716767649681	1.44543	6628.6
46597538100911777815846528586108077134	5.06375	6649.09
73791602247168594630778172807674735529	1.88855	6604.8
76405285741430138423144031803934158993	1.23965	6560.69
83683109038051555684485477399074642235	1.31109	6568.54
11175285978819665304361645609843786044	-1.50172	6466.77
117444380388604022686719018391553736902	0.379688	6511.41
129814474736553979037818461840303128765	-1.15711	6421.01
198159540081444235700472263489700896916	1.48576	6490.81
20061881128557591887326640702099710393	-0.443744	6395.81
243075100774747158178350425556875753636	0.187637	6471.33
290408238548217470885978479432454344705	0.608142	6503.56
309379099551056767735100317997048029394	0.629202	6479.13
31298875572658037880501481654600177177	0.224152	6522.04
71758613899898516347770442708600164818	0.0959667	6403.86
82925367052845381879745693921167506068	2.05239	6601.33
97424678439987135396845902550992309076	2.26469	6574.31
111628691788754752308061528845652998066	0.538576	6399.67
194696832997655558788333408767570872384	-1.29541	6421.94
198417236221970414925507979718951199812	0.930475	6426.99
227488562525663723812414299910585415306	3.45611	6291.02
236697956055809709562133846988136356663	-1.69828	6378.94
277225471910666528991814573435650335795	1.7953	6362.97
282197045662513104666257979200139104328	-2.01049	6357.71
30722040830291085108010059106179508594	-0.0166745	6283.48
316827956068185355916910075905315232881	0.965857	6385.86
81961250937523740974376015386782026001	2.6572	6422.06
107990544581844629663992844209744816126	-0.65973	6344.43
114010052274377515387747999965572860729	-1.41725	6310.14
135698457101899886401750282125784246762	-0.406003	6304.65
138419639231992062098106116915980549281	1.05687	6198.09
163297557095320584968793361120273899364	-0.640575	6289.94
163380054972241781836176005773539020832	-0.706607	6303.31
209176417709490398901790425435845369071	-0.570113	6268.94
252080082006431264108068190343683189973	-1.73335	6327.75
25393427604981185239882740590782267846	-1.2634	6301.41
262078119439808459386304065564769352822	2.25186	6325.37
267426838418522810365111647068294201899	2.7867	6223.21
267674515146250668734630107501632503228	-1.61103	6197.17
288209064117160020155913671015738692479	-0.878966	6278.29
295591382115382624010701218031125509926	0.00847487	6360.91
323535845215685476749426511751178245662	0.881598	6326.16
38435488383299248931480774099117504274	0.384229	6336.44
48938891381896520725258743572031709290	2.77074	6210.62
66593614443777829864533438197453178015	2.06043	6283.26
74466718121529303186541685663805929213	0.394422	6320.74
76992538277087041801377997671460404840	-1.20957	6318.36
116194257930603758392563929926275495121	0.186856	6132.2
134626795954296317587281155713393116359	-2.67828	6190.09
144363126269563106633507629737583282870	-1.65292	6172.75
156769541795913616978411295717307010745	-1.99565	6258.91
167791945986450058840472020249946913580	-2.28071	6173.74
290461359837742575935114002386213825547	0.220669	6103.36
296155952475410356276154684275788654675	-3.27201	6083.37
80999855641494574983712867895985095936	1.25049	6169.07
81635334185518454943143932314955779106	-0.619963	6171.59
93360324386502223521564182134737846629	1.9539	6254.16
198534581892618332386117363758476436422	-2.28423	6037.15
4503158788364941400268037061108641411	-1.84368	6054.42
196956320492865952428094823498615820793	-0.553046	6373.26
214611787368826813046735348759777351744	0.0778031	6296.63
41796361113441768244293103885670529874	1.23416	6259
176567375279842286121917019021763125191	-0.317281	6308.64
205225702870586377517197450919825222968	-0.544797	6452.23
322742840056172091104889533251191019046	1.76991	6371.82
89179412049726097248007526575083215741	-1.19835	6373.49
95009051882040065508370388267658611158	0.411304	6361.55
230646276817059289481104710200577415718	-0.869715	6400.56
251163379536812672172088920224579936059	-1.52216	6413.27
259539027570445535937115452955975319465	2.96163	6402.63
307741067146684989971054160813888568638	3.00858	6408.9
46240571866585279152658245301095852023	1.77379	6533.2
77090197180019611933766455282749992264	1.85118	6403.59
77635496558247091960474163527731469638	2.55324	6413.18
79532613329702380280362785302482437120	1.35997	6555.85
196503261523800764850418003098011152477	2.76198	6542.1
230217945166121008310957888776469486586	0.617269	6544.01
287646946534792072765209603529388884645	-0.516301	6557.71
292735040687005018034460831434170492116	-0.676054	6469.48
326881644744154961141655155614974569199	0.190379	6520.31
336869056001163080480245823334014607337	1.4751	6499.39
87931530556487120631697344863527297546	1.71352	6548.07
103843879725715524059875750956612815462	3.37452	6646.36
132511093387952822104622432884971735284	4.23715	6761.39
157556740195895781088224250398209829435	5.6546	6724.06
159752658927486620582800022701779037515	3.53006	6550.21
165524763538526309163677146718897868509	3.95025	6602.17
201264151084895888173835844683948669052	4.44976	6566.83
243312759404718259218692157163565608028	1.05562	6572.99
271600148513095070954112185657042577500	2.67555	6625.19
28630083477082327683857550935073126785	4.86231	6761.44
35145989067781205718916451601774876102	4.28511	6672.47
37639783513743030024252737396302445393	-1.86428	6608.15
50817065869540733688210330909834335377	6.55519	6738.27
58402305767977989870754591010468886650	1.58897	6693.39
58963060154799732871827373638014385207	0.0461406	6736.99
71746634200375067687538424263721493097	8.73347	6710.22
76457116600153582508569884190451570418	3.60771	6728.67
153553436562084169284075664384281843510	0.386242	6704.55
160086659911662618363540249081441886419	1.61157	6754.39
16101224793759873323407233243940619247	2.54526	6748.39
166719556996204992120727850186146105539	0.738335	6836.7
175843911483248973177900293518070754607	2.66888	6665.12
184458885728845434002397679677419059027	-0.225697	6707.55
193763232141445379965771696362228787539	6.19548	6843.79
221986366186370073126374575104613463200	4.78397	6920.8
239468215608110418516135256270928888562	0.727901	6683.86
239815116198594969829117051671647765050	2.67454	6728.05
25468696685332120904185707342239125423	4.2193	6844.21
257278170372819769947275946391198810226	3.3418	6826.67
260012425075431035294500506196381082587	0.485154	6688.04
267707167557441285304165013768026712632	1.10725	6647.39
267884189991983166927749311696493355240	2.81847	6840.05
285061488503225938361146026754722017774	2.73123	6722.16
335222806117475604467557536479250864303	2.85868	6812.22
35555395438289280417546446101621150117	3.82932	6770.63
38536943616497998485073560763303089112	0.905322	6805.33
94451530892690879266492572529658474276	1.62783	6873.47
106531320665452795707694004550113155270	4.37518	6884.03
117775317095651766970027318584952828792	3.36183	7082.27
134257607778673007516901510986922431	2.6634	6953.8
148115994355877211011179556949427701889	5.25564	6943.12
162281873470644064585213816071744083781	5.45121	6937.17
165901377086249036338318115243931123461	6.08487	7041.42
166145297549428431822485814058710442669	5.87266	6976.21
223682272327995264252426302033107593445	2.7369	6922.96
236855247686380484472345162077414885063	4.9951	7009.04
258012574376044719197142140617619515728	5.92689	6986.84
273037078189936139457665304891416493847	4.29306	6936.92
302254618470819669271033954511935811386	2.77746	6813.31
332256809939110469518019484384129801085	3.20056	6897.78
40144286466975802788483888059133757038	6.28818	7041.9
63066012914903767198319294328025083640	3.72332	6896.74
74829912406814553128574185102078428848	4.261	6820.57
80544488954062866690574123229262511830	7.58019	7104.32
81274729273058785641377368898490960917	2.54411	6914.38
84853030613750931954528069897176860534	5.5674	7088.8
8550713296460221621269877410159677407	4.52506	6845.7
113761234633299393962895822248437040281	7.43115	7168.88
121178276102675766801058122217156768944	10.9326	7199.6
141139936363410539886621249044468812156	3.3945	7071.07
156464175674852846575385978918358964915	5.76681	7100.99
170697830860945837463731131410364369712	5.62382	7122.13
175327111091451146288845836882134138112	6.44011	7086.47
183856396439317933537368432682834451440	4.45401	7004.58
19733999406170600032887310505741617728	9.40871	7140.54
203801768245733838329319154728266521125	6.22605	7000.88
207407705327215880094070535695262607263	2.72115	7063.1
208965771435518632743673058355425380863	6.03639	7057.43
209937972302514256202151543311195983208	7.87567	7202.15
213999118538281009116748149922804148928	6.76358	7172.55
218344100016681672479410935642841348333	5.66915	7059.17
231970363798174045041509222934638092408	8.00378	7185.11
242255036415672841516073580019227563094	7.9939	7033.69
245083838741683563569701951119514338111	5.6409	7116.2
245204124187956175853823907267064282188	5.13031	6961.34
256584397751721001132018096730852107752	5.79032	7158.24
275515022103841141084669634844786608065	0.470969	7132.17
300886878656645168580035528024360417630	2.05859	7115.32
300928145104423351629467712110736761255	5.89115	7036.01
312095163592775296998809067290716764213	4.82893	7215.08
324923516504142396882479890184149721709	2.51796	7133.6
332314895660326405843436581214744945706	6.00072	7008.83
336724782573833062631987668363830424498	3.69172	7057.47
72956091286171935510173720363141138881	6.6479	7038.98
80457843812041438128829755339639428637	4.75749	7233
90009284061802493619637205410651486418	1.01781	7025.62
93289072254187279959612454245566487420	3.57269	7119.34
12565463484291894515271241533712880109	2.82615	7168.56
13035941106378421534515537174119234009	4.52772	7338.64
146109126266162874762371854741354363487	5.7482	7241.2
149686617369336280273160996300002941859	5.77988	7343.81
158964568566273961905266683327501135120	4.19425	7209.38
168660265611622548046297338726954025881	9.10372	7440.59
171057472542162019265181682385483759211	4.71808	7399.85
174930690425890623677324339999566466472	1.76496	7240.79
209088328932263044662618981601732286110	4.83112	7330.22
219857015941669875170913033617620660427	5.71604	7431.25
226412712620029067420738478897235801047	3.20387	7261.02
247519198384181055391974339921685821539	4.81033	7294.29
262410581455408869042017191714687858968	7.04257	7323.95
274069808239810463842642054146830998052	5.18884	7278.3
287265128059467508724381468365351144599	3.4878	7332.06
294362079812841285155984634470668039147	6.14023	7367.74
323380789629965037712933306266658906651	5.8403	7203.7
327021600198329203643437123893446950172	7.27253	7349.01
329728517760188095638796354315885167444	6.46467	7334.58
337005686202351213400566043945519936656	4.44029	7317.58
53725420558056615414626986067671037622	4.32814	7367.47
60693793220112288344240850979343559865	3.17627	7412.18
118152448326634240300641812434768412668	2.23787	7120.57
129778297581755078311129988022087903414	3.1067	7113.88
155007230619856461551884123101973554284	2.24842	7176.91
16482130211535033202829046125865253475	2.22028	7233.2
188262293419609344168809638771905955812	2.22576	6983.44
219217391430215229289879450329535439491	4.41537	7142.56
241883541214302518992959940042853419418	2.66626	7016.01
264826510880144873624491748766325614892	2.23382	7133.43
270068884626126521316301555156203674534	6.72803	7203.02
277113011089836916122779062104306501741	1.38521	7011
281042792393044916185598213897600607353	2.68193	7154.42
302145299241626313247231115287704767152	3.89382	7211.17
303817519922817994207125011998037998740	4.32035	7196.43
306288865963287437780155805595463094263	4.50188	7204.74
311850389457168995657300788637734861997	5.31292	7230.74
45671633804082171635628408002214584058	3.66778	7282.47
81413193299052509625212959790828336016	4.74566	7249.63
120871635422172974735485667796754719393	-0.10803	6905.17
164906776253915937775957870858441813735	1.41842	6980.87
190147435798255220999429705414811030937	-0.169051	6874.38
205357251215849420461718879554970563932	2.25288	6965.62
333894990341691057201483470311719026023	2.41862	6955.93
62771778632365674558453309412307097283	2.0063	6864.93
93481993677898463038366549004156914556	3.35137	6910.55
109217189770901115838263674097283782159	7.47705	6736.32
129934647978811484106258791970791839295	4.56968	6783.38
18493760876722160379734220292941953061	4.5389	6785.87
246331767687635318481692718991686224825	1.63622	6736.04
175285132425731659557942300809797076818	-1.54912	6651.4
198641169826044253786990740990806289056	0.747401	6673.84
223181242146109274281693093802669666693	0.300373	6637.51
49007468004642769055812921519945486913	0.258379	6760.99
171807977133861702278753650241897000717	2.47407	6589.12
304092279136867407496144393511526718720	4.83053	6665.58
337045088885313474226360615947508561021	3.10301	6709.58
53710255502737783901022086381900105708	1.08879	6604.55
56122642092439302298984773453228798402	2.1736	6648.87
137169639902066150379760967142762148652	1.99526	6536.83
140624111863760954644445764854316666751	1.33708	6557.54
256727369414768067124770765057543163398	5.60947	6572.45
297129054999168269716177732048734876891	1.97432	6490.82
227791522816924146723293678941296838137	0.713161	6481.47
36920197545545705013027339964611849033	4.0659	6523.87
132247739661608026756062353655811395834	-1.60988	6733.51
134668272695077380089652533801407540396	0.371851	6738.29
150287631066986477420910543182812152456	-0.740648	6667.43
1950909889965344592080501424795513537	-1.24813	6750.2
65517112407135913573547656432446136526	0.247276	6734.58
21505914826062081441421507223400431994	1.55996	6772.02
123557950242439058526758219083228487042	3.24894	7138.97
134191250695696688621704490675185245659	8.81376	7189.82
193070543730856813570500767539781016966	-0.0690535	7054.29
229094748953259474460204461515744725976	7.05839	7160.83
267401413017482485923807085975607640021	5.44066	7182.98
96942923757978664614351046121370572392	2.85956	7113.8
122395353912195290241319358173066248782	3.56151	7121.71
133286423960597138394477393715917683645	0.853126	7321.25
140319489214050532507536054629067721198	4.08984	7272.51
146346953639714141483258517816498933006	4.25379	7200.79
189317264447615686670922265197920145017	1.1449	7170.72
218412416083889283595407102666764273911	3.96544	7339.32
236879825341524335704460103608333938199	5.50878	7299.87
266615464251994073427852247317553260161	5.62289	7317.02
281168524644285711258889744437803342217	3.12939	7128.5
30484031492242919096192578011486651223	3.8026	7177.48
332899220617669385103052981212215709752	3.68934	7243.53
333801158985891474905883352733481386535	2.17461	7194.03
51709622753438561016473881006039370257	3.28248	7027.71
53090867091472106858742243456375546685	2.58419	7112.84
82088722735681055122465454055496124647	3.74915	7144.47
97347876953236956207567672535672038386	3.81702	7140.01
173333401544528879068502915772295555872	4.17962	7226.86
202906948401660669717485304784937677829	1.55866	7352.51
23332652586748098366980556196962837958	3.24616	7310.44
234513272910701314109214823769396728309	3.50449	7405.41
250635137505415975051580406248786014457	5.52093	7460.66
2588560979653071215677382825056082147	2.36179	7237.65
263235148783806272793599404408489161565	7.05762	7489.62
301076398425590392586248937294876210519	5.64111	7258.97
54978245313976021863166093292251515704	3.84659	7364.69
66763379694378393427554178160583222995	4.68092	7458.81
85102027542784695950553112235148177648	3.90077	7396.46
100385897729036810502802682109361336047	6.96814	7560.41
119310623740198560423614458745160820185	4.41495	7452.56
127246630928800530851974532264752440018	2.02661	7394.28
156655930216843863747372290418346840592	3.47271	7639.37
160463057113294310232281964029982496298	6.85795	7585.65
194083406559152737818273298650612924819	1.59891	7517.72
197353821706428219537260017347893509261	4.65003	7569.71
201219634221180496830175900642465480861	7.67068	7565.14
204289557703465002121181027425615159018	6.62023	7611.91
218789709848386155830830287998650120462	6.54556	7550.61
249582989940934444560068553287982801446	4.97462	7502.99
253472010140969401038810020919586650544	1.7739	7456.78
26118609047787926722104644991967048900	3.5527	7651.74
270738263556705016894935461703629158228	5.39441	7488.41
275610332731442413909552165411478134918	6.33719	7508.85
313586550511019740970208667179430532389	5.48074	7472.68
318281798731505652401734612640783247731	3.12334	7569.92
43162319951274857908503455770907308183	2.50864	7611.32
51154655527851430011574920344293736342	6.76286	7640.67
76056168102018012527216113395008920193	3.61921	7656.22
224710906392960671200953397700385082139	8.31354	7636.75
234115197924405803985172375478471156599	2.91285	7579.21
299489181333969032388532583781047105835	5.52071	7617.19
17752859191655540327902145618271668291	7.60683	7781.4
270477085461477155832831195123393252903	7.0599	7799.65
123847175419142162915029191178936842784	5.75137	7747.99
167432263088607777505481585811940257736	8.53171	7735.59
205116594135591405187745821515783554333	5.84185	7715.44
211262132994402792529635616900558614763	6.89041	7718.64
222977322678153703154696167943375297238	5.55979	7599.22
253242322721971919396537398710149486287	5.85751	7686.71
271659473654068298058301021721056897486	7.22916	7813.73
3121882606570109953695188878193066226	5.569	7611.42
313089323791303049012367615422265358476	3.972	7741.3
321086028506555254101743195621300722088	5.84322	7610.7
36735581478531427587086053514153787851	6.53713	7706.91
39452501936783730358586850389377694314	6.64896	7796.07
6845207897074926598718350965640846507	4.08187	7819.69
99318305217984832438097931824257308697	5.73345	7662.66
100777442473311476875985806448393147541	3.7757	7487.83
151125407139770773262582201300273630445	6.73784	7494.73
170387874817199032955786960495665858125	4.24356	7583.19
254812678202974888380422933514590556691	4.65753	7545.73
276134341650917863629843431573337145754	2.9654	7598.55
71832795846441745186049146412861896667	6.00777	7399.42
89000026059481454748159151095138619369	3.60462	7512.37
91248093255215913812577995622591057783	3.89944	7648.68
91908743157927374293103432662513517868	7.41111	7537.63
92004630838934828965705335975567838096	5.27244	7640.11
116157628285905594970946977215060149838	5.35283	7436.89
125627598982597686597758425618316006536	3.24476	7456.36
13729802443114262096025917926034475149	4.37379	7305.44
160513538420793937288354979963168141694	3.9792	7463.95
165150379953075545698218482554517666708	6.92072	7354.99
201720265394475163561078719555400526895	4.52805	7395.8
250701116274084815827095413758105906299	6.14721	7279.88
261010536071936134499176596059899856882	6.01258	7363.06
262868021415480192559756134973565456686	4.23341	7477.48
271811370110705712687787394531487214522	2.66126	7487.05
278946814683024697732917468766861896435	3.13665	7394.04
280868715139733102453477066670616820960	2.5234	7361.54
30829268210499181181103751632946276535	6.23619	7536.26
9762963111310338614852640886697449955	6.70729	7411.14
110723762506430645839213661896154123113	9.60187	7326.42
127037603578660741281549404975395211102	4.24594	7207.71
137753234662678414137748349614991988222	2.08469	7327.1
152580092104788423624904364232267020175	6.00705	7348.59
162211984434857064962005454450657618599	5.17925	7219.75
176727590188814811803849166935994146974	6.77379	7345.22
179907844228156603406074898109410793452	7.02637	7185.55
243116589763341873198964996189771433824	9.04337	7233.11
251644656475819098413727294239555864349	2.41978	7215.15
277709534264106091718555423000614567187	6.5378	7213.71
322947777451171926341622329131761851002	4.68824	7323.29
339141488912564882678526100857294437060	6.67505	7178.06
48701749474358924505633011759989436873	3.91515	7287.31
49378936630364750450786713475623059410	5.80505	7195.21
258175673135994593590790505923752921403	4.13488	7164.3
79897742426481813797041545209211490113	1.22108	7294.63
135520316026587207080956755048470606887	8.83792	7182.91
321748555610072010247758756791665284287	4.80697	7201.39
136787339656556314454116171419254906438	2.18058	7321.87
227021194236813532300098135551979023839	0.873616	7307.93
2775687837582226554347015994940862870	4.2399	7195.86
30904098514085439312003496306024308928	5.83565	7295.2
111070549921143727886557895977260409459	2.55254	7401.36
147367617831413700974524793154738420243	3.90182	7293.97
168006353839602703950462518590818949791	3.35967	7375.62
187799577971224194081049995673965904256	6.77285	7354.22
204252108887372229734760775474041521905	4.32493	7321.65
221036547774988188299754957658963679822	1.75112	7230.7
246163145121376760465097266226261683240	4.92019	7348.85
263042528738727848790047725573828032939	4.36002	7314.91
319738061599214883999041902097019610730	4.24162	7368.08
33809639975974953787797823298144509043	2.70351	7389.73
42278134723819314230637854287860786464	3.82421	7375.34
77429868067303569525117634990748360446	3.72076	7338.07
86613763297176386440395674920874097666	1.75647	7362.36
95930380359212423909438007472977572521	4.39747	7345.62
11503412556534393892585865306852631391	3.72857	7535.25
132029508161371556836867029747394024311	5.83556	7392.44
140527993007404340623600400941665798597	5.27703	7457.45
165214344118048736784358350912112244169	3.16418	7517.04
182076554799756275963921409700394032543	4.57673	7535.95
203557689630644088378801552107813015844	3.22207	7407.78
234271971350898168646880940059901056047	4.43802	7348.46
256789217597887485124873976882916687251	4.76466	7489.93
272384209888316721742929771577682529225	4.44536	7517.8
290691063646293556035844123464695591692	3.93989	7492.4
293864767737689555685799690774392981591	3.96229	7419.23
332577143403464939787100764392777571750	3.14937	7494.27
40344340396674733280752742237766676315	5.03493	7508.18
129245549897456909245255772365369678224	5.47107	7577.99
160722882940838406396729191416025712418	4.05476	7485.47
177326517895398684930335639965163295556	4.75588	7566.3
196643847610734134847282805876066678239	3.13342	7604.33
234821694094946235717571279464735237588	5.82463	7556.38
241648974266133673573874096125340199386	5.25637	7602.69
266144778167196512594880519154252169487	4.15929	7564.04
286996113048242603430822251601373740000	3.26297	7549.39
297800859253389009845954029960124552778	4.01578	7474.14
299545012647883019520779689531939772311	2.10882	7617.44
311692449894504716210716851524522559815	3.70771	7743.73
31577155949236888971559165145766608535	4.3928	7650.27
316291491146527656874775124284932889412	4.23543	7506.47
329214134217473355783500579922041987452	3.87438	7568.14
34809073818883072916116682686217357509	7.23436	7543.13
80426509903990831334493705319202197461	3.64714	7575.09
115802894534417665348069430077820354818	2.66466	7833.59
132297132352976782350677301466600360336	3.39971	7766.15
134460225228534559296422493931126856426	4.7317	7825.94
13628731262566413558103944934962003400	3.04868	7755.79
209524730497604184435528675163174095433	4.06844	7752.74
214516617202305343557886310414217002239	5.42089	7766.39
219536514376736302990730719328700128510	6.32401	7711.45
246476340789620706461736515963271597327	4.93532	7815.14
254050277181308545654217206133691650381	3.24235	7632.54
271449128956950691607565599828319508074	6.15079	7862
36622103743394158945704092149085457713	3.76229	7873.44
41165116076744826045880777911813112379	8.37611	7723.36
45019173023515456724831215350055762083	6.46332	7781.42
50315766087658567369805631363345772184	5.36378	7847.07
88754066947311161272708467636618804975	5.47891	7674.43
100434296257608986851775498432611256900	5.1708	7818.59
111239363826710240994361545327474375829	7.18243	7808.49
12292634977313890499277605290027724291	5.40203	7767.14
145298834501092026057996994212939838954	7.02451	7819.47
154647080127423482513379472037196385727	6.35851	7939.52
158562667893418558861804475431981158467	3.61446	7768.04
214521412892887086803636774383568068252	5.33972	8017.7
231952311275350845145118433329126874234	4.71125	7805.47
24545151664479713205353928360476383171	3.63859	7886.34
268119552115790821527769306500945157371	3.43872	7882.56
299543992890890138803302383490585153774	4.57986	7949.87
33254313111303612243034936443242771828	5.88493	7862.22
59737227613360628935153966586596716340	3.07999	7886.27
6816304986935141722258174617586353997	6.63952	7786.48
81647134355848715730998321242553463311	5.79507	7878.87
93422705718947564634541352922152617508	6.40632	7902.15
95023886762324702216378301137452724573	1.53114	7792.49
140622538528403179138982147841136852752	9.34701	8115.58
219200668533069093576426954704489314821	9.7025	8105.41
52275397262105469193458392055032564451	7.38397	8069.55
96929804700131706288345546318017925607	7.22841	8061.24
129525980228808638590378537208568947849	9.38645	8176.02
13770651849795467794285710035503423843	7.02786	8280.94
151916717621106568385862975139386765288	8.8503	8218.36
189074251947195047210971474609109170069	5.80524	8074.58
190858853110823446143329699141875114864	7.22144	8253.35
193613423290588111626812290490669572514	5.9362	8250.53
204033346555397999437732828282823000556	8.33481	8226.8
213213538944021197611529277354383304437	6.95453	8146.88
243368491302624657855877600016827375934	8.60044	8199.04
281651080905313119505808669539446903721	5.09383	8114.68
334666257702033272912096070969779045756	4.92356	8253.94
57546098020944296361201678126596979301	9.39943	8231.73
72449031008233950725648140206191811175	7.39683	8250.3
72839279095748609349286703054414601688	6.35712	8207.55
97346783543099825800747530005480011664	7.67226	8173.92
101981318206801484119062523106441328577	1.58775	8074.45
112126875866339840637643901746242671482	6.09934	8052.28
128557684596313192441494136313119084541	2.67301	8122.94
184546173415516598891444031019157441535	4.59106	8095.3
206059196891803889906653223592107110535	5.80186	8094.96
220336543040669145341429969339460767874	5.19057	7917.64
224013278116899054975034820027322380220	5.35802	8226.5
258109585843967485841987495491837432630	3.92961	7992.55
262132686073896600481475950882440533402	3.4217	8046.35
36603797086519950952997419256352788165	6.90694	8030.55
63403737420205944342804209560802500269	6.12887	8062.83
68013453601246815060660586603136117849	5.59482	8062.65
111427553517024152529370810701273641373	4.98164	7936.17
1172179398307804861307347539494972733	5.89547	7936.55
131717691318353495790635990355882879379	4.85302	8027.98
145416257739911925969724573644275652478	6.23176	8029.51
152268546998523675696121667329202840413	8.36096	7963.75
167780626780279211770262166291174297908	2.87486	7838.93
19428944194138716553279120779454550345	6.60031	7962.23
292128000104035831615264594594289730205	7.47593	7844.1
38511592625654192670521193952886617696	5.21546	7937.51
41453047651341254678319618415106009747	3.41423	7842
46479958468311590970995062338485697292	5.5335	7929.91
52392422121533962638148564099527693905	4.2382	7958.91
76418589532674741175113896328440522863	5.72275	7868.63
116883864444127346944559621680732543511	2.92308	7805.68
152140645856442422267274751801651104308	4.29917	7645.24
229688420669380030664039907886453536249	3.85226	7704
277640713421016780460661346248159417294	4.27117	7721.56
286473572088439465547449914296156466180	7.31237	7774.89
300147176855561461957032796165999924944	2.99141	7740.74
311243671379559474173217478632555016701	4.56703	7664.11
31808966222871321153015513380347006959	2.7742	7714.48
330710113670570925968764339916016641978	2.2692	7798.02
334052647292632535787752481330418749386	4.14552	7785.02
127033475650487360227238659743457839945	5.5925	7666.43
137962596602755179789668791225104032647	3.02668	7581.87
139706627676322587829786300533687624297	5.32271	7727.38
146968946224482299208095000358421311579	1.0882	7607.92
171195374144102314807340367939929963653	2.7243	7735.88
203522349122331458154265022607338894889	3.89237	7541.73
223981878768299919464979182257948523513	3.2214	7652.81
231297486153107935214787492984548118802	3.16312	7573.01
267046446740776827143635894488390643821	3.82637	7614.74
271651324265699287656491889504882751524	3.53808	7612.25
275124084017231591432467537314495418761	4.67688	7687.74
286306912993564752284443393880041219599	2.46819	7705.71
28875023831365630440643361684552273531	4.50185	7617.62
294944120504611195857060569143920430438	0.439348	7597.63
310343441659202953029171871906818725223	2.68081	7651.4
315893563424496008658922972734439277733	2.14319	7613.76
335521913292053084856694216388413816644	1.23357	7623.78
79674894494551870252412719839700616549	2.92162	7627.36
93095724527360879433562287833741727899	3.29972	7577.03
101542384198731103672470418109372012090	3.55734	7510.34
111015426503573169784906075774838454949	3.32862	7596.15
112359617118129839163252920417573298254	2.48974	7577.17
132846735043315235514976333605630138255	3.2503	7443.84
148844934164820450511615709340639645385	3.76645	7429.79
165279405890779238065347356385527679568	4.37174	7453.65
197115852128509186802131720186185928675	3.314	7635.79
217584502477689846121309015463527220115	4.93112	7452.2
263380660234429501731181365262333612109	2.87692	7613.86
277220361877573520746665125481828510339	0.729892	7692.27
285166110204459830078155955937743501497	1.67196	7482.62
328098439233204305987932543019980447063	3.62627	7667.89
70559942602943491718757239543307911924	4.10651	7677.29
128007149374460661501204114413796583416	3.6785	7453.46
177285440973241206027873675195217353811	4.78514	7390.17
191735243253640736941297053862748858787	0.597119	7386.69
217878037454047197146160766094128267251	4.09429	7504.51
262346240387061353314455838788952505360	4.30802	7393.58
310031401964187173864099396635189004398	2.78761	7307.89
310944976391640975369555384911166146648	3.40463	7408.11
81354183372737450795827407767297661700	2.41448	7420.89
99048260712146440502514148138210431402	5.94461	7389.81
187459607199207318946390295247429819310	2.15268	7191.77
278043277327914008905916366333311382107	4.86032	7180.48
66076975400527043576354643291139523609	2.77709	7201.2
15028836540326108696092245643218064824	1.04734	7349.25
276596145060936207508869036766408579194	2.4815	7307.79
310043043096384699786379120406297085638	2.25812	7348.3
92179035924324522169019756838553796938	1.67702	7328.96
118222156688267712273724387548514278915	4.42685	7367.68
125169953414638081011276540020248514394	5.03386	7409.74
147193947668627087404539375065621618013	0.739231	7408.59
199870748034350953590402787415738671635	3.86598	7262.85
223571993534901432287425580222577932656	0.348157	7423.97
225578378108139429687654477015489543564	2.62341	7329.76
236063841434903539050174942523538827638	3.84567	7338.14
2407065010532577052465670689396227117	3.15526	7388.02
320829459219614471647424695695397809198	1.48736	7391.11
321195183354930278768621412160659845023	3.06063	7407.43
335497255863031507996047802420868464698	1.81029	7408.47
52929631165636821222340015949712047989	3.26938	7338.44
72099097833116876624050222313023343058	2.72613	7326.32
100235954585038080348548035517267999989	0.867951	7440.42
106634825323435273376283218738421535735	-0.157382	7437.53
113443262569759062690741843773612673084	4.52282	7283.89
119591068452627246767338825839631296538	0.782479	7421.09
134248394891999941903338639181653270945	2.62054	7446.79
142244021474715597172798664314322230044	-0.780224	7505.13
2034375853359846280548770389629763081	-2.62355	7393.58
210952513815851735915048500357994602204	3.66164	7417.27
229078012904384667985145720654695223454	2.30459	7490.4
242067090145700202471496740152981719357	0.258764	7453.5
258620269589036428109542379310820601122	2.94981	7376.67
264082736510161624440726575343460241475	0.0978562	7431.33
313901351975429427942478856657688429934	0.932955	7458.97
49964066400607013942127203741578809788	-0.132402	7407.67
60169677822400155603337319385661991082	1.34484	7485.36
78725705455453536802066732880995160040	1.81771	7510.16
8959173619703533702287673331011597043	1.52446	7347.3
136636327073340098522022679684097899082	4.73368	7620.21
138140078232454958389981149429946883316	3.8933	7557.93
143124876218247598577751961589091948111	0.259559	7575.13
15133154616465108986296712108745521010	1.82773	7590.9
182591837728038930641933352823977097861	3.00857	7503.3
195815987092579058963808608994775986420	0.756636	7620.45
215779284732006450755284138604080294288	6.68473	7505.19
26869164036233383727015907398521108962	2.87207	7512.85
323804080479975807730879439229023203488	-0.0214922	7602.01
36260490582007494647655687798356664759	1.14562	7504.52
106733103524084904152273052477724054447	1.14285	7655.29
108350368392831144552157551652884032838	3.03598	7804.77
153930230725534197886617480350163958593	1.72159	7639.96
157501327776869738197110574412600310980	4.73903	7740.38
15962507615400448917960947437311568428	2.42264	7730.33
206493258033884886724221001969941194380	2.15024	7705.65
207034159693457177791005771412559984807	1.96389	7742.93
211128111677170962952793219451496737680	5.06042	7681.61
252161895254396711094889272897637446734	3.96568	7598.26
294215726262435462340605846181336486148	4.71897	7762.29
315655539931155944113103740779068784541	2.60132	7643.47
317651468171704692552051645165468717249	2.37027	7680.37
32567625786200720143417721190747339070	3.01858	7604.19
332222740943121782298750309024744085225	2.58314	7545.25
51276428583917275270251364468204246287	3.48668	7719.85
63632411007157155262703864204038492166	3.24309	7583.15
97811868181743102662573546805570832376	4.75256	7582.35
174769246608458981132633507730441721368	5.46656	7814.28
219424546857844427950419529227697452105	3.54921	7674.04
237187224305754397017217233310261402958	3.48745	7695.27
265802195532487055000575533263808571013	3.47296	7766.97
267281637391587120883978490632998252222	3.49145	7858.67
284439742242766997266037477313040930854	4.73683	7774.25
37111615808790875768728316780188708039	2.51149	7783.08
9804231625864416831084678504332398191	6.95633	7915.63
100150401345396028933235061694396252964	5.6464	7796.61
142749460580449231904050059336675495713	6.65603	7896.35
146434481569606681047243089451403853991	4.26929	7851.06
162619500810429017837512431705978740916	5.57737	7945.82
188006885801245404008490657323930572815	1.42855	7903.42
198617234568842204216952755551208697277	4.11903	7991.34
227132511316636992259450318703296779810	5.21981	7928.19
245499907426877714378218627172177779618	2.34852	7764.97
248636608755303306906647137921644521702	1.65992	7855.19
250904979445733050362051923500817966498	0.924808	7825.51
274674797922038945767193869138771265202	3.40134	7832.58
83194613472979150891461622144185099058	3.36063	7792.9
116321962154047737616703582190390304820	2.48492	8050.28
118441665095269140264578920271445597924	3.27623	8027.67
135327516128389855808336900096565211993	2.03872	7880.89
136914805242084919625130775239807943238	4.46757	8063.76
146575171190216628753232245761780362334	4.62418	7929.74
159840739729371101737499739328961571479	5.81334	7962.16
183666169057355559936302961407272006708	2.5697	8107.96
204194456394166634663877581406523717224	5.44136	8161.88
227504866018825172101648801775918117670	2.84061	8162.96
240531092857466445284542393076902135218	3.20177	7912.46
247361299120418233812908039996416296198	5.53413	8099.35
253228996121442752648848201352650253077	4.44543	8098.85
254012769545993866061027943577191320738	5.32261	7856.4
286232222622269267998337256325277109278	4.00088	7944.59
308846854074218134560506439477936070964	4.41739	7987.46
32544402227467033305329819508686044076	1.87454	8058.96
326626015561246044833535237227557140266	0.881114	8056.37
66217912159140358583632557399886020357	5.13897	8114.21
89710336547854166482726463405042693715	5.27341	8046.24
166266646721318702231785318405505163975	7.12723	8140.11
172464498358283126874438986499652375452	4.9998	8247.57
294232947512315835892665537058733629904	4.57668	8313.98
68951645620131016736806820674810450592	4.61768	8195.98
113257870426944402203022663391101355785	9.85312	8254.74
123171536098932414234589217230597600632	6.93138	8309.96
141632853437519165038648951489912130073	9.68022	8354.65
158507095983293506988925656576207289317	5.80302	8176.7
211426931441578946115463056210099453351	5.81951	8255.32
230970305599447889058572217167207926289	1.53645	8222.4
231030033612007932781368841070960759284	5.94937	8380.41
240154623465288769860838437622036064270	6.70197	8304.38
249841351123424391777741911705392486544	5.88882	8292.49
319971422801949328049598738533765191723	7.00349	8321.58
38855939606955944823904915760427643065	6.7333	8277.46
45306997395271680423174230012632376658	5.85045	8400.9
85598731117569777465878381734006649815	9.05175	8332.05
95535057301109425680007768130567286474	2.40222	8364.5
122702211105326974807344895678657123767	6.29446	8384.08
156817138810244605994305680420122270239	10.3608	8431.56
165712270869512088117493352768513663393	9.09905	8403.79
194085155893899035605011593768776312017	6.49143	8346.14
195528143297525430107244628142036559720	7.7198	8384.32
198368675246583165147142922679208709543	3.25902	8330.7
308422257885509102487816232922518388996	7.90034	8363.18
312010149980800115536716031966853620469	6.08073	8349.87
36256770424045326510500717868390030349	8.95921	8303.89
116567055640471748346635242514012115846	8.19098	8527.72
130924445798132941349133321453135393636	8.2152	8482.51
17969826681761608076407215035225746999	5.9028	8525.22
186378493763739036642170189072355762814	6.69481	8509.54
205894967370472739775911487329460378648	7.71691	8447.52
222614065046150492362091568940306351046	4.0778	8411.37
285999472703836342870059212269092592505	5.38639	8451.88
295103859518663009819419560761842057951	3.90351	8458.71
315018898343677725239148094359313741115	5.05152	8423.33
328149221532743891331372445896199269074	8.93241	8462.23
35929998548220300084028854038938336797	3.58611	8439.35
40054377583696424667617875847976968583	7.18704	8530.56
48135983827268140107057790163940343683	7.05905	8527.67
74601201890176523215002436927808518750	6.83833	8472.81
74932458348650866118566353901136125161	6.64724	8407.88
89659363870401239614401365766211004850	5.86776	8489.85
10553833891787007508303832057931974053	6.99895	8387.82
143537614701745449690424204633396654161	4.50676	8371.98
146868273675857235199802956586146452985	6.02762	8465.85
155388159616048049907900932122305549142	2.03606	8375.04
158841256106582563060288560056275677890	6.37336	8382.22
166801707845261158794076587598838382063	6.8971	8330.59
174369581468344513177696399683157046778	5.3246	8468.97
1992345210109244788714031983726013055	3.94813	8295.27
222496124661862571179877404761266588548	9.06416	8493.14
236242521957540279119565061835357684443	5.00488	8408.74
267208478004116451738720975610626373192	3.18789	8312.84
27238398562238930856350207332235138231	8.80084	8448.54
285156845750079819366846679694352039198	5.90747	8361.04
28556925291692562168752511824645041005	7.19925	8408.14
289601074354417900318156488616948732444	5.6793	8399.32
309085545105711927310217726675013951085	4.98318	8386.56
313279095586743847071556463647440127822	6.29839	8454
320325082534372391608381867775048117599	6.52527	8403.99
60125402187282223588525328166157055085	4.23518	8422.36
70273105095744598893499564464651595773	6.26267	8495.28
84974002702926420428476301659777513723	4.32546	8324.08
8744051837349629799852860182122570350	3.64515	8356.54
102492481791558373424037774636288721681	3.78747	8286.17
104384151620925485158126729759567738614	5.55488	8317.37
107449579534173942216262217433207214739	5.08622	8397.1
123680673443933958243605536399550851457	6.22049	8328.59
124304550044563186575735660451555359741	4.27943	8328.39
145320019353355326173449915119050757828	3.72646	8382.51
148776384326496803221964925289509625119	4.71834	8411.02
153707317711394653544569845269779309059	2.5264	8294.73
156930005400736611308522882385400473345	4.49476	8244.77
166450744945670204889579984149011460185	4.45792	8194.36
16892868514181383199943836873278769938	4.14547	8337.65
191227162217198282288173395622145027340	3.25578	8282.25
198671594299306885772202013414417478392	4.74167	8394.99
212572915080805317657079995689834397757	5.72712	8219.76
220849655027481816118120181088008235050	6.72235	8360.63
221548164319593621813527211676738022755	5.86455	8427.44
242688338469587967956854107696156198217	4.13123	8334.6
274519243973173007627240185901507068843	5.3549	8147.28
285772441515525054470792203031460674803	5.01474	8380.83
289321579720833001304029949859381934702	3.6248	8195.94
294483410887724964163858611588489323356	4.12634	8374.14
296177984081390255325594162554468560936	2.79927	8167.2
299922095865693563960798971728213597251	3.44991	8315.95
300046433656121923047855872395455388600	2.77426	8347.64
304976815297260200669741772612700022707	5.64999	8256.36
320327614999436476940763398914824321756	4.08442	8221.68
322666168709194782741081838520648230769	5.14001	8215.13
48282711596366113574744865587919304741	4.76411	8166.84
101100208030498531903291785606766023941	3.83015	8091.46
11960974165896614511589923170995635273	4.1638	8296.49
119937045014718970842005637831766135363	3.02957	8249.35
187946746287309657882756074760773054341	4.07844	8284.78
212605897074116092588951098467052855328	3.91966	8166.59
214516364679455005843664622339348876918	5.25627	8198.83
235926230960485266507866831260349451688	3.39326	8010.4
246719046152055894139925816606720188993	5.89235	8174.56
249886178796649935775150024352387990001	3.41528	8213.27
26391899937163705010903832348253987401	2.97899	8255.66
272190638241581926485319832958401257636	6.1712	8069.37
298072077327147451033637790292311467226	7.38121	8218.17
307947025931558074891051070593897893814	4.54463	8288.15
63677376696604634435847056153170810168	2.48673	8073.43
7274719111338603136537485347171029672	3.43765	8299.46
73676532543273742383069361102871777815	4.73807	8159.21
73980143520590912693032018743710850131	2.74537	8205.75
11120254022345779066054650432018493814	3.86426	8130.78
120242114130335876144963070446807595725	4.71842	8047.76
123584106220064391487638406135605995481	4.1753	8152.5
12562039657846947700340720291956100478	7.21514	8185.63
184057655012433167965474569713039742411	5.47737	7957.4
188192002638544533118580686348421835252	4.49194	8098.85
191208537913298771842898159180952387740	4.92995	8108.67
193271125257102852208879011912112043732	3.24568	8096.59
199063835383504493718722214208180195653	2.12938	8130.62
231439660860984686867453891406600983353	6.21098	8098.39
267646524456190145448162260994911042668	5.53847	8123.11
284712003591503013382734981836597751660	4.77382	8069.82
303475149057717644280604957127408634028	6.18545	8119.25
310286543982146978117404969692852586311	4.75698	7987.68
321912547157542366263948541846914575056	6.95782	7899.94
335123667584101449965604387249885512914	4.23197	7952.6
338518981813783026662279084093475919131	6.15655	8062.59
48649093322424261821586366341696473613	3.95591	7909.62
61698770418219303938594714796813819070	4.97725	7969.27
74555461667955622369466894540135329222	7.11576	8098.53
109980757186938150979558113102426207152	2.3706	7926.36
131750253627189387324815855027226564387	1.58466	7808.51
144081245378191189276844717967303075115	4.14375	7895.55
162977829441605724486565245673024804724	3.15929	7855.72
163156780117020003265651742298208482389	4.1654	7895.99
1656657731785783951549317099881462387	2.82757	8001.28
172278865066279228368396452942721859955	3.1124	7972.86
1922886308736231514361609075163748371	1.09487	7855.12
216706933832435315779384567010679935193	2.61819	7947.82
221431607068108455561462685937331055260	1.03137	7763.25
238382045974716819294287032510958118558	2.66906	7887.13
239588141782173905422454556963799662713	5.60226	8034.45
26368903048350865967608481864037317853	2.93274	7868.49
280892589198671790281987122828344894706	3.56105	7844.1
285348690139488647482523991038315710955	2.13447	7878.75
285509354423613724551233974319160161572	1.59648	7869.22
30401595701937663263635869463040527487	1.59888	7946.07
312373216966981152784383368235142960536	1.77888	7864.63
316556292423118244046453240617321075709	3.13624	7854.15
32102638382486199147407852056752705221	2.92353	7971.72
332463220518132627800445442367923628687	1.82204	7814.68
91519649827023990636361051190945019970	2.03542	7887.04
94414563268887884656667256964306074106	3.97084	7806.46
107199712299553871959197621710797942462	0.208259	7764
209320492910988642342859039589210026241	4.17899	7813.7
315494246006601525837530462831635071663	3.18854	7800.68
35421397808196317483765174125187344144	2.25436	7750.2
85185623846875501778172905048384194801	3.15135	7721.37
94890793539563800417169321359566963735	4.76747	7739.18
98778681580973650639974167707487715306	0.437822	7694.27
140541826339385692912960826203345831964	0.254961	7629.77
142131268737190580381733708845271929649	1.74303	7570.94
163337406158931043205247277498864868979	2.96749	7642.91
164395931054273560771660663339695607116	0.106592	7538.59
217004157907776254954789444815737831758	2.63234	7690.99
269257330480380620150372960449061906770	3.2	7637.5
295493582294591006247985238911929580149	2.8915	7755.35
316376685696361855277194762586622656727	2.68555	7640.63
37338664631131312505134785095512020731	1.56804	7547.98
39347492516112083410827514903558949725	4.81635	7801.48
82013340125837756310392852480905620443	1.20594	7621.2
166501428967838736205470113042783645079	2.17533	7467.87
244278173941583755239164972532137859171	3.33946	7421.07
166501229033323232183669894733826818665	3.88238	8002.54
219007503256500529516694682228160826711	3.07489	7968.93
129269407145352325322179299736617889643	1.80375	8023.8
133360246201555487293654848511858851714	2.49891	8017.84
79309244267683701287702968064369476427	4.60979	8122.91
14154813276068725404565552842617561977	1.82975	8245.77
223079192589160091293115408205397743082	6.02762	8148.84
269198611325152756498790104122205604785	3.6079	8238.8
299540203869465549889825101574485666706	7.57944	8289.46
312966818188594079856176419699285020350	7.37896	8148.63
328128277791508823726063995651388697190	5.00072	8168.84
62603911195231932428301676094617748496	4.21277	8184.51
20730512635463880410567643262121897511	2.50085	8306.56
21636158714682137827545914401859410037	4.969	8341.34
257243768105021010840741883172811872075	5.51779	8390.79
287333412399095184098759750694282360803	4.44688	8348.21
339931770076271542167041203452048230268	8.74361	8316.57
208707312526718625271127552989216477989	5.79885	8407.87
269437204974309860256781095839289668500	7.4655	8454.24
63592924571270849530718354823166821314	3.31809	8421.48
66085363379530315874021322358999886030	6.21654	7909.21
2644734404019915273841163039411640113	4.73517	8168.65
327696935847631788815089688958981208194	3.45248	8146
58974528382056319868723017670271031984	5.88505	8121.33
91361925761831788967105359989167581013	7.54415	8070.97
17287821472194583220816195551623263880	4.72436	8288.41
181413263384793563694635908942833333399	7.11208	8350.36
20393398196374969118567521016481836017	4.12772	8271.65
240144483756072018407528114986959738588	6.26651	8324.79
248833586740744856910412990823841678387	4.15346	8242.88
258191779981365276333331200008297460100	5.93439	8191.28
285262566771333106210805610943560487392	5.06032	8259.04
99763021473422233982978443007863160283	4.33841	8140.69
103215896171891946553233246394677264647	5.52145	8372.07
183891826946085382323489444593340422058	6.88893	8344.16
186074908074514592637492459702944566397	6.91744	8365.88
209248853858751821493743935724035174712	2.97032	8317.32
220897769168046810367262004601266922433	5.18998	8329.55
242460040087159544411755520958928270022	3.67619	8378.55
276966993464758387433866585926872506742	6.69589	8327.45
284110698790992960747846698838890351522	6.47915	8323.9
313925844092195171471474675156660673694	5.80154	8310.39
46014831466020654831085053302439021907	6.95328	8414.74
54024688540028465928988769518844761229	3.83068	8305.57
59687616472274611069088641817283076950	4.24779	8324.18
91344856694495476129761669600319480817	10.3136	8332.11
96868856170323473549110313101911409720	3.16683	8401.39
11727745856083377390610392197588885044	8.59716	8478.03
127677676313506238151479856064069615320	7.50161	8481.54
140957348237753379557279029200709151170	8.73399	8491.74
152006436445424733349464155233181877040	10.3236	8492.34
161364380928065487016703975691795132860	4.44701	8495.02
166239525574713597566742883525404264173	6.34188	8464.38
172396027248086053452536550265219383693	7.338	8512.04
176241206037787349520800537493543515030	9.22288	8500.94
188296314975506473586567709150108380721	6.01945	8473.66
196263379920488507958906997067760043828	3.81377	8468.89
237924600297607564477633339143483056264	6.47467	8480.38
238944712737876964531678868722137524077	7.95604	8519.3
242477776967056610368005941168423849009	5.80183	8422.85
245932179008826924486255704667353313905	6.21388	8369.95
261775960102267139641748932637751390322	5.41978	8510.45
26657513259847738753562555220725247429	7.10406	8452.05
272037911537788516201422859022001695804	6.0996	8462.16
318378615883222710579234509509177084771	9.70898	8449.31
324190537516892325947667960248245433281	11.0048	8515.35
336547122912206763065265618057736635698	8.67032	8520.74
3846898938293618211391283146019688100	6.4907	8514.72
45971410867120022240013736760251025295	9.36949	8398.79
63824052197254373934086016714892924738	9.69457	8466.62
66398412105348186505574259058897035406	12.0764	8455.99
96458651653575003148432193416457026547	8.82332	8467.12
96710880870386618016441896778910275615	11.4012	8519.01
103383960029996582771220826158416208196	9.03642	8404.49
107835681369006969970118560443385207035	6.06763	8436.49
108216910420623301712904712858884074511	4.73471	8296.22
11713157592966620052381720420117574679	8.81851	8441.93
135254155699211391231654787015196487472	3.43411	8402.86
140219265972434493011899702962771932031	6.77047	8417.4
147023984408316777489613839773927056965	3.48727	8472.12
158893348902863109727396227665735653959	6.33552	8372.12
164357865878217489664455481757389337441	4.02149	8391.12
171010080212524310299353393290405274727	4.63112	8453.66
18231378233036735202436359211290610017	6.23755	8356.76
204369861916002056960512868727459489413	5.43334	8480.17
238457317050842291877114133373140647598	3.83164	8246.32
242465605634840627898207632679728001306	3.78726	8403.61
242508235338965483616292988853519439066	7.67587	8422.42
242965515528642055047223235769054085066	4.68799	8392.24
266029688872768796818775133802914763761	7.7717	8366.7
268260542135218460102622659393939088802	4.07674	8394.77
281268790298718776332036433757168015874	6.85778	8470.92
283279385575788785885760835911099062454	8.96988	8526.46
29447282934094084566819543058180786046	4.90897	8260.28
302456690835558881683865658974207269345	7.6721	8428.85
311252499819371997951751322725314499963	4.77745	8445.04
318257315327123754725589757665012151618	6.17659	8374.18
324588927633176504387743191332374751553	6.63519	8423.94
340148580982932562972109671148763637662	6.30522	8397.95
35584115279536157766384640694563791940	5.33103	8468.11
49886548271857504128241728674281382151	8.39511	8444.17
5547880958156659078293762768818716187	5.13444	8418.57
79500610150137651280608867717935744252	5.52543	8302.06
90693946870328716045884905409013629599	7.33127	8373.53
115835660371627497038718371793927690641	6.32582	8221.67
126252545313655333794195415926530723350	5.24329	8249.09
133131436790578360384408044680448906140	4.66723	8362.23
140944928403446264746630883907532788060	6.51084	8349.97
153366391741303797199929403215913339017	6.06159	8266.72
157559346022379422163889842908021873871	10.8186	8350.38
158764204598542106589518586933784457019	6.48803	8261.02
167403173748101194644807768831016925611	7.04376	8310.7
167855905750514980334907972017690234234	3.33153	8355.54
187160334428433702193821126313479601051	3.92103	8065.74
195326167698504378089855744328047707305	6.02138	8333.76
214325507013584809603146358869632343186	4.23672	8287.58
224214007788819815870137328523476534513	4.2434	8265.03
240782631598417822611826126619407436337	7.1856	8108.34
249116588995913156988350277463650150889	6.57865	8282.16
263665533373824944599955423702882498433	6.25308	8326.38
270995504624129459706424074435143417247	5.85329	8257.36
274449515229100993665608984675663998153	6.61546	8274.35
277303852620723156675297352815789212485	7.05228	8064.61
49419582177306740849734506882115287548	5.498	8293.09
61764675886562883869232094607840871173	3.68175	8352.92
6564043766107045669434628150715419398	6.56128	8290.34
6619242585351670231604607332256143283	5.77376	8188.6
73430180495110995230307497742920425911	7.00876	8345.31
81161954008516396304459508530104314725	2.7909	8338.03
92118542656490813579012895078343174985	5.51279	8314.55
158921836898278367586211640576812460212	4.70143	8163.66
165830156505869166655220762389897633058	4.19672	8087.36
197483149041395372866881607338398435841	4.6674	8173.38
207684517770262964331870557941726939272	5.87063	7966.41
2125802282300875762039370559439686347	4.17228	8074.23
220848979567202008970617572195766138151	6.62409	8159.1
265285899474417105667182740770055161451	6.78859	8164.43
265947202339958976676611289883581790035	11.2855	7998.67
294470819921880317184749454135960738109	6.60081	8050.87
30034904069648498743042105200265160160	7.55504	7941.83
326111294003465691079898789955685530881	4.44037	8039.4
329498447292979522543296029735598665982	5.83329	8073.25
33251961106881006021607776334369959732	4.25931	7967.94
36495918004822679601397358704523869967	4.4273	8145.7
59269498163058500821900852512588179273	7.52676	8099.92
62192380312508040309707436093286870900	4.76882	8151.52
96820645225297890080322319854730377271	2.77159	8095.65
124162639566212316946180504001841529117	4.57126	7904.4
131566447457706345442732731986919688169	4.82168	8045.62
162328791436775105872832709104831970507	6.42407	7917.43
197051071494719181575851030922253965116	8.68028	7890.55
208802221362847762684590289233086370835	3.19421	7990.62
209228825612319781640780992463972215575	6.29794	7933.01
303387608673031269429892013808136759242	5.53591	7768.84
58240905379906847475862334165541376487	4.60057	7871.85
81882000132326893421002976716464960449	6.75001	7942.95
82906314426630657782879276141551953896	5.90931	7883.26
8699208326157385320872263330325026335	6.00253	8022.56
92405243145646441225444207670252169573	5.08011	8068.17
95079998837410360928491507283125419643	5.78229	7928.82
96421515629349065131710276175409146588	5.737	8088.72
110593866197881591091550618193506206353	2.87776	7849.61
119206749497542229278526418830130550025	4.50093	7768.67
131687199878816337595658133348057203515	3.52331	7802.27
134775562966453667829356721594064184272	1.92458	7765.09
155384234691709047225198326669044558565	6.76575	7863.79
16221102739936490118116245077571285904	3.53279	7831.56
16661925130150150522403056718683092698	4.22439	7840.69
207691673724260388785105978934992840935	7.7688	7818.77
212742726359099776365410333689044261711	5.04711	7694.67
215008354558660409662725912996310228062	4.5562	7881.69
235066393775669225083034833761601482171	6.58007	7841.8
277529336831118648225473528855726294335	4.32861	7707.2
28103877339557410968650035954236356287	7.40643	7835.66
295610892892657968213826636518186662590	6.02356	7676.94
298953641954118507247047601824418556067	5.71223	7870.71
303258392093613315449621802382362049732	4.78508	7891.11
317694218121770437124845700582731004310	4.36651	7702.31
40534084579968134485442882544445799941	5.6839	7874.75
51750387057285024878954343649018662271	5.52175	7876.38
78131372476235527668505544224499972675	6.21565	7782.44
89176550719873750767730718628661399100	5.0617	7782.92
9874797447060107814943252214657925150	3.32915	7744.79
136185545115212277559174310894122009792	4.95962	7552.18
154837824213406078590995235990081203683	3.82754	7672.72
164645020272844643158673634641840762959	7.43665	7564.76
194705978094097853883315400984086019806	6.17912	7514.04
19966297147756874110436424488520088168	5.06833	7595.43
222461419431448167105352781579047011104	4.24627	7576.67
259622266439630938359655055166478806014	4.77473	7569.68
328997987780833385273115188454177083024	4.95196	7601.45
46926547979722982862622715559442392353	5.30657	7558.06
55803339571211426920182371308290574081	3.26168	7701.91
71909013456798276563083130657167370269	4.23278	7514.82
73302252266879914343846772136629757797	7.75664	7717.14
75778215970927294449004993397140295694	9.74947	7629.76
95723254741597649774583606339641099162	4.91879	7615.17
107700689492237273362399235995598278010	5.1412	7315.35
222205819382357926727117673700367603614	4.26234	7183.49
275957902667533650657407421612102094957	3.18988	7303.53
305585628977058238762274342094635947957	4.96162	7245.45
74289966455628030097308092932160447729	2.48345	7294.46
85756107770680915003583403066422079541	4.71672	7411.79
111528828254081176969374597024207638322	6.89023	7374.73
12656650005130681639221545964189301622	4.6672	7404.24
13326016864983818124677829561135364169	3.51576	7307.43
134365097731043815126945102289827863807	3.70795	7297.25
173139139226012918926081699257642047177	6.31113	7256.28
182922636971351053247152813132901334697	6.71719	7471.64
23149105028730056903203162528388454556	6.97252	7389.02
261855181759303742328522348771442666080	4.29339	7348.55
284740262144411852366916930223663511262	4.02861	7293.76
49785746922173279296053371337227058620	4.52928	7333.62
83440167176022441184632415623476261530	4.84255	7411.79
89742325382677462114375003725445204882	3.12537	7272.45
251198289747067565629054328783534607721	5.50884	7674.4
9390389808142811767696123805857583678	3.17251	7461.6
163337631861875704252863846816095287350	4.26954	7749.08
295146996611149818277048171008113236780	4.14697	7802.87
38996203721726358667946984761906661589	6.67364	7719.73
43566507319287577332517168090531194474	2.63064	7728.38
1596503408442253763618256254715078618	3.14778	7848.26
169220195814930241351450317511108759419	6.69218	7969.98
187163431322130312556412006517552670932	7.93422	7913.16
211603347670526360286703894730984733942	8.48228	7998.88
281500886116120082393840747349289176341	4.58067	7797.57
68066323127220186942945186490318849192	7.72593	7781.62
325219929082203483516854047390729602638	9.59408	8006.95
195482679225847205843217109273149527876	10.5753	8180.33
218192600890266896175226795348197160516	7.62517	8207.74
26644086239694630241467266692988701018	8.91687	8277.65
123726497508349615583025839219415649856	6.28476	8426.34
143866682152350818958980061539063882106	7.4509	8397.04
144839882196663225469512792426597506913	9.18239	8208.37
14624135404027998597357783169152263080	8.69853	8383.64
172072030741293138122285924168609449006	9.74019	8253.27
172175783900894078211623802544593366935	12.2628	8243.01
203974685019795487710589077872874667268	7.83645	8402.57
22286640416047530931753796876126980515	8.71492	8339.22
227149208525059646412926254107884485897	7.59337	8275.48
239290373252447649497129392293275849698	9.58407	8365.63
249418369302178475892961444177816968395	9.35535	8358.31
251885212914213947288845430397697183952	8.23862	8234.6
261851096170645492593458752245754469782	7.61404	8358.6
26264268686145660432688609501892511124	7.8098	8421.24
271758801728809294297799819864022450523	8.62004	8427.62
278520655841520946999738962813750917276	10.3733	8284.14
279189793850214927469383396779870952503	9.67158	8400.69
2798002116752816628829354286692522297	11.1703	8400.11
282835450470125932726281131727818388267	8.59066	8374.56
289515841063408518073433761624069927106	10.4394	8361.07
300318480273773486706115945373584030938	10.1559	8410.9
325018153788763185317021105116586635759	10.2515	8378.51
329010397247107393372884868603284151286	11.3367	8224.2
41410535876997963058665667265575691084	8.85895	8420.21
44357772673951682264942120519190298219	11.2716	8434.43
4606058036002432018067330906167145729	7.94566	8420.59
83700003659656454637401401406013379642	11.0691	8374.13
91876958413022874889650666869404524377	6.38296	8454.55
101602975997395638955143372624843817938	9.29048	8338.11
182696052009262152231642892995925491253	8.87612	8382.46
197259846830457514101161249206328709494	7.69147	8415.06
234080938661116769625574743284817162830	11.6578	8362.16
267505896157458682514995429903798660340	11.0978	8382.68
87300123546849907549823026658257600245	6.36173	8369.36
106873200840933678489689508907917079006	4.91541	7329.15
159421441598137719943928299991493904109	6.29843	7288.82
47005678192751021815588169238886873395	6.22175	7197.72
50818973518316649965202863565300829877	4.20384	7234.08
161541579720938018523556091992622667525	7.1361	7154
196346921372506744249542228409628617107	4.74166	7154.96
246278669978354536772694119733966077573	6.4558	7140.98
249532370369477397106393623654483034963	7.60097	7140.06
131475049315849951230894960363636344028	6.88285	6984.6
210655052388597568639378216659339590515	5.93449	7088.59
227232360330742961269937499336119513736	4.30054	7089.94
261603832254486042144915020945958036198	4.78028	7149.41
282778464331221505908830170933247977000	5.86989	7120.33
311474635465409303378342429996927375174	7.5765	7084.19
313285679581376144748073910724961553511	6.86326	6988.17
47467175299810595926798378405646838652	3.46447	7110.53
120241229763339193228541998647854480852	8.17265	7250.13
133620039776654879261442525628112072426	7.86167	7166.06
135751998268819035023517963793287376402	11.2446	7195.17
18021041625602251143248808617592044297	10.5612	7206.5
194324726424359589289296527944980756321	6.51562	7179.41
242685858649958640413657177821391912361	10.0616	7210.16
95252783843122605315659172940428837476	7.67126	7229.74
139175372051674048812960498128374741044	10.9403	7324.79
161144007629139374769127110229775061555	14.0759	7329.97
171896166159953379704553075154735531354	9.28772	7199.34
189986451626775438636981638842074098467	13.7196	7196.03
220919621687103337517089484543682130013	6.96669	7091.96
306077590075618079835165230517950585533	9.3082	7218.46
43206252048784729500884564904794954139	7.19396	7116.12
50858473351192530180672037892101676109	10.757	7205.12
84008915479721195143015254909946385550	10.6142	7134.4
118769841633257806749436101321503097557	10.7029	7067.42
130893050480605106797028298546942844809	6.94029	7075.06
151818406430025857249343141852153403272	4.21668	6963.37
1568194488144030941779170421869911656	6.3628	7132.55
157978173056136609860232254160038606023	7.75417	7195.89
176302870265739390763276114971147805790	4.20094	7036.01
195083480767775439355299775110481125903	8.25928	7016.79
231761192449118872424423982620582135823	6.52096	6979.72
276812965942775310173201013241854381991	5.21433	7059.96
291007149925905540184568622325864711057	7.02175	7039.47
308095180046651220141744546513376942242	6.15154	7123.29
318990706903083959846917024406919476922	7.288	7046.9
75053308064429948382619654646793101730	7.36876	7074.57
101887250784061875085058897611007392019	4.52561	6913.89
133335307416254017238659900158301309198	5.44775	6897.78
153373143415168323816337765192000382797	4.69288	6793.13
169316928565606114372773728471198083438	5.57492	6966.63
200752940224092640511968696973197758732	3.62275	6839.1
233784982169494672774439828986678566551	5.5878	7003.85
321843639595425928264844953814440672527	8.21627	6941.45
327611662937943682077268145435068304717	1.11331	6907.93
64395927101470272902538422221852580888	5.58981	6818.02
83665393160556854336771782846689776544	3.79764	6753.71
149631323740398545658089762581573248984	5.88761	6850.17
15500133015586512940667930177567399489	4.39209	6781.14
179268607720094622781402908612509140206	6.19842	6692.63
220142280592653083775693661335789807261	5.58288	6862.15
228913258480592748799029275316808304601	5.06975	6883.24
83202449424322373996412721625996375325	5.58871	6800.66
110159162209719706993691549357288407127	-3.42118	6357.51
145705732940622881364634046065163900095	-3.14743	6297.65
229815964115957420445984465218317463837	-1.33264	6451.36
300627683730803968151889228347239499103	-2.53467	6268.51
37113855295867683763312602785498815026	-0.0373605	6365.45
54235995814227675078330362157884335183	-2.76313	6415.73
138036080701173999767697985973124534191	-0.770235	6437.31
81086523983515719814871695976852076708	-2.62266	6414.35
93675650183252888548103076012312524575	-1.39495	6526.13
100435942457977240054653055728549010241	3.58916	6707.26
127452760463051551130118521938402342730	1.22588	6585.56
199347591088727701119678712845815926914	-1.3156	6681.36
261893017564506480207600373225524322337	-0.962935	6482.63
320447470253668078333081392533186172603	1.52232	6480.89
85162794485954291186429481926043572255	2.46573	6599.02
92853352059170142831660411566261353278	1.96363	6582.55
9949664822794249323143342809902342565	3.84344	6728.72
102851853681139447379247451685562981744	3.25871	6735.12
169431501555785921601178985559479055531	2.96447	6686.14
190780350114184569344901375961402886049	5.81891	6790.71
202707317517558660575545561281712574770	1.6461	6826.8
212197632566611851241552691369404129778	4.84144	6804.04
224584500980687667003443218801700317071	2.72679	6667.39
226557722614743322379547874632698977250	4.80384	6738.15
256118166390355240001862984892913333389	3.60881	6764.29
272282372765058931402441376250437008490	5.66291	6622.96
275280727618144922272113945813213501639	3.60022	6605.81
286995034357288704154004827362619732876	6.12583	6753.4
100647528005493698084857801967128672100	5.10219	6907.16
122712359104589333216074990066947489881	4.03392	6810.25
172859499858172654787399877858733836040	6.57927	6782.79
207581661092490532652599203680843448510	6.48374	6914.65
22098607187114715850486025274594408969	7.70114	6799.77
244045229740963143187194802855306961453	6.68646	6817.24
246457158817858808196074021975654919373	9.22669	6937.71
261167105164170202566841968521034003403	6.07805	6822.08
263903116242282720004952288766876261727	4.63615	6730.59
275997904816343566968526507243632711192	6.6147	6826.47
28231061824022431567341040782261532969	3.25652	6847.68
291757601699088503331612158184425040824	10.0468	6845.77
292377364584840514008752891427092803645	4.57276	6794.91
306336175656983212883282997691183533550	5.08217	6877.01
309282057717226527225676941119207513486	7.85989	6901.92
335340426518201246469322511356953593396	3.28534	6927.3
5874728586379660761113581126426522211	5.35689	6708.63
60401829946076406654528394755748509570	8.31755	6903.76
145641319092272909721485975234480294669	8.25264	6919.18
200853373725165138246342109894465995493	6.46223	7020.55
292264505444386488292988291544799545424	8.40765	7067.25
310300702885369849364840194480997048291	7.74463	6901.6
314129735999214716062437509855105244060	5.10538	6879.51
318064913013509513925135764809207163961	9.24106	7062.99
121223416698798796537794395935785341765	8.6092	7185.84
130501415400546660878364942498094514923	8.06678	7106.01
154649936036306189883776693629290613500	8.19239	7015.59
198974220236706935109524164191846517085	9.10747	7068.72
200678117105388234740367682476114478896	8.74424	7180.04
216760197818987194406738648557867797291	6.84098	7035.65
23574965552475603366619541737003805331	8.55107	7086.46
240596861581243795228557387610657471960	5.02256	6996.83
307776592694631861700412203758653558838	8.70337	7158.72
78898286543053476892474128996694708820	4.42667	7142.85
103419369153415932950148617698270529512	9.94655	7248.18
103783578260533616222543143653632829446	8.27344	7209.72
178119935398053113833211625101981953295	9.34463	7231.05
19231949726990814739576417500421527901	10.5193	7175.59
219937933453895421779688034988381165615	8.51701	7237.65
66161533092722112344631283342675518530	6.00097	7211.11
11857813957801717701372993693016392269	10.7881	7371.86
204839827250493105025430344133334425633	9.82734	7424.39
23050079243451794798629732919548654687	14.2389	7343.28
94604734617244911290498177537324620294	10.4741	7403.2
240554731344557777794895879834475629323	7.65775	7215.8
266630019179090152145379633976550815362	7.61436	7259.82
275219645245928692679013337548343404712	9.01905	7220.61
118926471269254834981288356850257194700	1.3005	6997.83
136393538601229767812765347445630441038	6.91919	7056.42
194048478434782411153115724573482744509	7.22878	7028.19
256999574716478495775123566828685616116	6.18694	7065.08
337846340662846579399717249906232855780	7.11174	7088.31
101023593756296171158599713001400569578	5.8279	6897.27
110735713436098258691097114047910968221	6.7132	6927.54
120963744191968541614664505326941216576	3.10002	7015.06
20680843010611104487606522892294611886	2.89088	6768.54
214805325695292002640282895224257628637	5.78924	6964.61
220253420338299792366197979783001347664	5.15686	7034.62
281698257214885439173198920774171198569	3.90519	6911.86
416852183751057666462672097633660407	2.77845	6877.64
57556926919201888692953468645271533265	3.32492	6806.27
57718665556045762671423058807017744087	3.49323	6944.33
83309820888490148934944060842506689599	8.63003	6964.34
116411541492991916169911970299010767964	5.0446	6900.68
125171189440316741950662009706135142846	2.25203	6696.42
150532222324724610874894293935365369745	4.26564	6738.3
156019052118149014461557249807324680620	4.05585	6867.39
172859968879068644993015962984383623951	0.432229	6635.9
186610830804451096692743329383156825572	0.53387	6570.86
266559120115264169780599864157727639006	6.46964	6742.55
315867577939540450415392357392088966048	1.16622	6499.56
103165917154831311458769769929707892888	1.33924	6576.92
187430641813800098642936724694932908329	0.913673	6495.47
225936675402522636856895415617357747745	0.714125	6488.18
271072499800821808354002522748756634683	-2.19147	6446.6
294113491123156752990739959706407488176	-1.94739	6434.31
54830685899059014271516394774275579496	-1.83754	6531.98
90205176664212419793245928615149704553	-0.958575	6466.19
129009141138832273490264267069265933187	-1.65252	6347.8
139415339514968847331952924005099315068	0.38763	6464.97
186415639809628785171048818078804009265	0.447703	6393.65
19282969887713295719446512776729635228	-2.09671	6294.4
227782660307709365946727246505820261704	-1.17493	6484.04
234493548989443483011784635530288513005	2.40566	6520.97
269982623604726664047549297997127405189	-1.52361	6313.91
301174795705704072213941948636328830299	-3.9171	6292.35
316148578605716155376747104813980112168	-2.48918	6375.17
322447978547622938125240158936648959560	-2.46877	6354.68
333163749873126281173709807965566961787	-1.76974	6400.91
63461477747655844630354205298378972807	-1.4039	6396.52
85565859342680055729544327593643354488	-1.17499	6450.07
102789940760177789260160188103209510917	0.49673	6416.24
120979711845405458667702988032666970785	-3.12539	6368.83
131501761039245899711640569111475731248	-3.29499	6390.71
136690594899069730291320968099706317843	-3.43126	6234.78
139381193073699152798828061113167993882	-2.05931	6381.78
19585713883861942142051693662378404466	-4.25969	6349.95
257804415962712741285724425349749072028	-3.12041	6261.06
26823099488976342834199311566048684966	-3.80299	6347.04
27217154983363491570348418396041603806	-0.8907	6317.14
273810572122451342928179175677930248430	-2.6098	6152.35
286201447886566236711217283172519743569	-3.97859	6302.77
312288662785672296733931655136956722469	-3.83878	6373.88
313219785995488314640924687260561435256	-2.56086	6266.91
336694669814251866072508052608076275216	-4.29385	6200.63
38759585653632501444108472509511803540	-4.73475	6328.49
57676188904357136929302264368955547183	-1.84662	6228.37
67650973514241924896955397500315703835	-3.09399	6306.31
68520429650919527742826252729036966917	-2.49787	6269.05
163158063886056556870795480134706411850	-3.13797	6205.28
172279401075632328212892967803599548252	-5.91149	6312.09
176627165691210071696003119598674928757	-4.16475	6219.79
239772857979086947696717829323348581558	-2.09015	6139.42
242347606825754936679214677621074282742	-4.56501	6152.31
270501010683573361078170814494627679607	-4.96366	6277.79
278501615472930310860666756567819376473	-3.41049	6177.08
279260787591255011461525327157167463925	-4.75476	6264.14
290890266552566317336921132020365379161	-3.28227	6241.92
295881604659134080269499219710858870846	-4.61466	6104.79
306640722386310562607822060496258661323	-4.46274	6114.07
315818164419972046067170861626143223189	-2.69092	6206.86
86174499854774633040581753966367700873	-3.54117	6252.82
100187690219858185654615793873283187907	-3.21096	6159.88
124181356005800024123930071842434536206	-3.68351	6150.44
146727556150511980796105745068712440758	-3.65859	6046.71
149219507524439838188277304831997764123	-4.79646	6123.11
158377683315650547299187136016267748355	-3.54818	6078.68
180001684582674183591510198953663597702	-3.21659	6057.21
20190407403405633957211668465922851733	-3.54093	6042.46
205553071694429120901221491011136433315	-2.87467	6048.56
275739954937363100154021909381128657166	-3.22514	6175.47
51461616565319803461795598340000137910	-2.46489	6204.21
96573742466224954616690444992612490903	-3.8098	6101
275558082297272267732321593588155334144	-3.62053	5786.17
50491834351240686350173393119329405805	-3.86148	5881.08
141327264483131299170685645971665044414	-5.08396	5954.18
162906333244425201145650755227483575399	-5.84912	5831.66
193013173038864291593698262003782704877	-4.64679	5847.57
207264615473764529248979288695179330190	-2.36694	5986.8
240762847299197541180679591422650038259	-4.5379	5988.38
263586093676072346892613577332621286173	-4.79442	5932.3
289143983116008626317978730420321117913	-3.97834	5872.07
34341507325785166601816245766128977957	-3.34041	5836.72
52184501932362480084852056632829725017	-5.2025	6028.42
127191657491072518210069305127065646183	-5.34204	6012.26
172906045788700645838518971226194604374	-4.56581	6051.21
180714849366869529858825301112383539056	-5.13337	6091.83
216586657091719702557820184394015567293	-5.33784	5999.13
218413313149644605390010547476056525529	-4.65595	6057.9
265058680116149149187458404646737592950	-5.64307	5953.59
268219551712595563799497868998826224249	-4.74147	5995.92
275868829364194739571205987892791615489	-3.1981	5904.43
310456724362930449328212633474851712961	-4.69463	5979.19
332934232915203297452177869836811363453	-5.16934	5986.81
333184763463357015861359117775484208682	-5.49201	6062.56
71294344721150894273342589050718576361	-4.44933	5986.97
123686286240373481596622769694299178376	-4.14745	6036.31
128711436116522898379204178247220584391	-4.61141	6039.97
135776787628779624858708795116149626508	-3.91459	6150.56
136566568662291333199405120521000661252	-3.42723	6109.87
163514510832420513134943573617956815264	-2.96842	6219.33
165279870366147953593969405157565470714	-5.31262	6026.45
189631414870735439098661268235653435314	-3.44166	6114.72
202177801987331069456605937097872608211	-5.71894	6034.6
237295469478239301599673062752494194787	-4.31553	6005.95
242450310554795183265739016148276950334	-5.42843	6061.08
303687580966885166987395164765417616882	-1.68895	6111.96
318246547023065570749580860184389967086	-4.14566	6204.52
325163067087158806304522771709137960506	-1.65996	6204.8
33735958727293481721086035368846091633	-4.18242	6133.6
50265543851501741445555288500190511854	-4.0636	6102.95
67075635553837871519511375028014351894	-4.93692	6212.15
8354509826402971003362413056181798733	-4.92189	6100.54
90223895082357177823233528496232793065	-2.02981	6240.43
126992409547782035610882910364766655535	-4.65442	6237.69
187766700454891856575260426757610362685	-5.03481	6160.41
197565669375380637202095277778019912498	-2.85949	6225.36
1996140476677821857786813838354587363	-2.88037	6314.52
227535783911917499023590679669824736724	-0.73564	6233.63
275123736251751320582297512346553845092	-2.28221	6098.69
277232923993070807351688469601298628300	-4.2119	6133.79
285402007981318646114194521766698682603	-4.38632	6166.32
293680935994228297636684420030030262452	-4.76196	6112.89
297733272167094190533143538888213216314	-4.65863	6294.61
327644381093547551584791355141270169950	-2.01368	6275.7
41547545877274887588808291814239153134	0.286199	6228.94
47884517737087398963224771112870264953	-4.91804	6228.15
94705926881195188036204133657764873133	-1.22068	6192
95419121995752092086102159875328214109	-4.08827	6233.74
128559157557052975935131786116071224871	-0.690246	6393.96
175818719932981995580747218757247346320	-0.676574	6334.78
179031235617679183521070351095317773946	-1.1061	6412.74
218101242027068064117378103518452933897	-2.87243	6238.8
235704998545101191089848628509697457920	-2.75226	6409.77
24002457660175778019857757950970785015	-2.39358	6273.51
252862126775030767222103188447421153269	0.373855	6424.38
26637758599167742768460947991707367306	2.02584	6406.22
308666250891033109842399439375329983462	-1.36837	6284.44
43602838107188018910447185807805190702	-1.17157	6384.47
71001773661339522662274291006824598691	-1.43768	6231.21
74579831177974440939861641836611654629	-1.87498	6361.37
114528526648172770682308001733641156933	1.41427	6497.82
127626562120452885852714347232545591622	-3.67432	6425.36
129592977891175173084693266132402646940	0.0204395	6457.21
198190652396964518065969060874699547021	-1.08199	6420.75
209659804310539876675628956793857588186	-0.204432	6473.39
253723498352078342813672544293485948008	1.02383	6549.4
264717070379764184154470303253388462351	-0.229019	6388.17
265249122201799347408678619106482054326	-0.0865386	6344.07
274483109816991879977766183740909728328	2.37774	6434.03
291478804213851008912269307930535381934	0.175269	6525.3
292074569983032881218260204582588428116	-1.60362	6405.58
305099077915245000829217117802183571889	1.70571	6536.34
60568681361482515760312262734922234364	0.14405	6405.42
72292941081483318178644842597370410579	1.08027	6391.64
110654548712031735564578964197689409179	1.03551	6526.05
225362324524864083317413294315824691982	4.6873	6619.84
269738733729807627597425342211198253809	-1.43873	6476.36
321841898169885810690810899497630508923	1.57077	6569.48
34342716940825512719175542423382634238	0.786944	6481.37
49974302589392771794327495931254004405	1.43876	6669.41
72372316203208304857519654305455018101	-0.900894	6509.22
131474124765076666867489847929468670781	3.1535	6705.6
131906675864892293983468298126130251220	1.06842	6802.31
138630365089537217505058302806640475956	4.22833	6787.96
149202715134638631813604522616190202979	4.36099	6736.43
242419402350332937999639091523682717896	1.58264	6782.09
250002940916116084926708724916298906832	2.95379	6687.18
256692072264711746779070495448555731064	3.57549	6740.16
291380838193697398055971546310590965850	0.298393	6654.28
48699351022600110504022762150987880165	3.86937	6793.54
56657616366699930504161965069018686904	1.79479	6729.61
134160693253606741186293125908143119174	4.48164	6837.77
155847827248541854693027452738586020990	5.47092	6874.01
228833984018232463066697562724798890886	3.12411	6944.5
260168168550057978408113163680241504703	4.86746	6873.61
272981651080621390851188949960784788649	4.00195	6769.56
29046475630645888596688849985527878319	5.72039	6951.18
3268555432971964196655001131421879183	3.2429	6821.73
68035374355621178180759928372724164130	3.21053	6872.58
101504646534670453888247802119854045050	3.68114	6888.68
193624812932026729254976597897742612706	5.81764	6951.53
241888078535668666792830491690196238977	6.52429	7061.01
291281431011227050843833179323258419670	5.82063	6989.22
6365607936583143713859314271497715345	8.15204	6992.26
116715093581722635123282178554087329086	8.18709	6919.03
1681624870128508505309064755396187376	10.0216	6910.51
220404218288638541152683494641774761171	8.13567	6861.78
260207094422710612806312215791317203715	9.65786	6951.34
79069170876976283588386660679850100256	5.87862	6848.12
19621470237144629856151066031934810760	2.14846	6834.84
287609459470086453930355942003901179616	6.67206	6813.08
294597861973063872661520619699389889430	3.86835	6763.79
330147042206747035355718316793949027381	2.95473	6892.35
60801795806715767281486204365342645020	4.91114	6899.11
74520089106784591692730613072942250920	3.00461	6778.09
74525521039475930566099274991320651324	4.30931	6885.76
92189935903433236251083860756853152633	7.70939	6779.33
140458090945602441043697091496210542187	4.31452	6783.43
184190711369615301637472248857090965966	3.19468	6701.38
191079782729999306628825580764692062668	0.24808	6645.18
256554011394007125985844721784427261745	4.88048	6648.62
319869758279867037807829861419820000018	-0.0564252	6601.32
322864958687715282167061611123906020576	3.65758	6686.87
52642761949683375330530112071288003324	3.19286	6607.85
67426907398004101250272434842846783855	0.26076	6625.14
67727409795876755272815944402332725506	2.90908	6652.14
85115006303066428734189341276564539991	2.49941	6694.96
103163317152327217500966562788067136525	0.0846179	6555.32
121234025961058781031758665893898328286	3.42891	6597.88
153165089640091482656756510135350993318	-0.894132	6468.05
161007447053044181263950224587238035074	0.682982	6626.78
161148804530779481098613807673262422036	0.607872	6504.74
17143876338857216930428858815133330984	0.0371362	6585.37
177771061125568274860645359911751081241	1.98069	6568.55
206803912581522141265516242103905182103	0.44895	6478.85
259791675066908258959392124137054582768	1.12956	6532.08
261233547528851980821872480776825235748	0.44041	6566.93
262859361546325483657661163427388935288	-0.443841	6526.86
274581601567506305802289545745769628975	-0.0405302	6528.34
328195189729997240992374463896433442894	-1.3145	6489.06
40478601032264644685950059494651872378	2.05575	6523.17
52009429226813893612325001440364607086	1.9948	6533.44
84378100866093375017008517974166303823	-0.733498	6468.73
89231464584430834183586185518857530716	0.436957	6587.9
104593337678246133400432625827475866584	-0.162935	6525.41
121987824022088713908877425445596575587	0.510678	6477.8
144599694160897055535418620394229998740	0.614588	6415.71
14972300442344252951378125888005857263	-0.629436	6343.94
167386697279014334080770604849812736757	-1.34946	6317.26
185722240190802147301209742380763647730	-2.28164	6365.42
190632257009706597772613744452208359917	-0.601512	6408.45
207165404541777448676251589586581072420	-0.216995	6362.38
210086476488521260894573150888167625444	-0.367131	6449.41
228595404564885675974783137061534186644	-0.969666	6347.36
234477037282750012864991064513669049190	-0.545347	6423.45
276923087725250187548780823966865469351	1.38762	6376.96
302646294303379419418202451791956198264	-2.11783	6302.19
313597684337218375939508326034926736644	-1.40521	6333.76
328118521671154295473221805945215949347	1.01235	6389.29
35805554884771424430782913540407234137	-1.33104	6397.89
55550608421541727394928319313812483740	-1.49494	6276.04
62201209255011303628323794174538336434	-1.96426	6446.69
67300708358278279626884506688530426328	-0.947179	6454.03
108813444550519091582726721838363853067	-0.184522	6341.45
110583160759234174210407597230156288356	-2.18284	6252.69
161411357192196075249183208654088145661	-0.731356	6206.5
178314643738501138098311078611749466093	-1.79572	6233.57
19048289391831213571834770134888039450	-1.51899	6279.71
216615304260949014019294492029899000993	-2.97702	6227.74
286551504532900478203227781649672596411	-1.61362	6279.73
299110496719394712649181191685705793856	-2.02183	6306.19
304251778889132866769671739379886355083	-4.14705	6173.73
305866725565903995379798980181560197799	-1.54307	6298.81
325026856635617582421595496650739707125	-1.93363	6185.6
339460861245019131896775429369781289882	-2.88867	6204.19
38470384464483911915226921302330623129	-3.11243	6364.45
40737860827371632831426048845897926985	-2.65316	6160.61
99269539816819921356599934267061220534	0.636751	6357.09
100802394458432712476815162082715072973	-1.67873	6215.84
137951160443822713353262536990399574892	-4.0312	6052.03
146154203463563492072216790044480168618	-2.05957	6095.71
150109304253265905865941780402215081984	-2.09704	6221.57
155651031017803825570974634040163449964	-4.25867	6107.17
179920886816555438455187072045356071151	-4.32825	6141.18
187116774887561673347858040447289876397	-3.77004	6152.9
212758670472073198138212800508518040715	-4.1985	6080.17
239840722378689781133962350397520463312	-2.4433	6143.04
268926563455026219219635183434828655505	-2.84212	6174.56
49241583902437136464309381516965788098	-3.01576	5997.39
60804973126549088695407195806092334780	-2.0158	6186.44
120161276803426539848520593467865864021	-4.07119	5994.99
129610425122732612697622097776445959959	-2.05913	6111.56
153824095011997538876418531512800754591	-3.19381	6026.45
219449089952510726111547077407368635537	-4.1696	5939.99
230585141711559249701831423008815973371	-3.39778	5963.79
244808701796300465674611238398735107523	-2.94486	6018.14
246070706512869033434193529599113101129	-3.98731	6043.78
271394148955540110495033406965496356062	-3.39703	5916.31
273175082793322200387838140918208370191	-4.56318	6079.11
49410681875894578058607048170660769534	-2.40075	5996.77
65518308691356074460682719752802751939	-3.14318	6039.04
66282779866202980997999650451776838597	-4.2447	6069.62
190535998858788030899043454144541862113	-2.33777	5752.41
229249581385263295409361372461020811719	-4.45865	5947.32
292115030609031684759312177813837545855	-2.69247	5983.57
297710784667009294114767890042336036229	-4.70127	5956.74
312022124602815774021551301685120933628	-4.93116	5943.09
69687530760657089232580834871517628253	-3.50457	5885.25
93210832150173920759088886721638417723	-4.60872	5962.49
130600713074407076884282419602852913210	-4.51	5905.32
145829490075853626580926754383000481863	-6.10817	5730.24
164125309566729134818750182085023802287	-5.23788	5806.25
187224772694924830804911271729574468229	-5.21015	5820.77
309126299944974856369171100741592353874	-3.64595	5903.53
128018658783944526905183600271609295842	-4.89882	5705.12
218396723104437156829016478412543622301	-4.65222	5538.36
23216591677258622177924423150129235501	-3.84539	5667.63
239215551600410905475203858160888018018	-4.74456	5662.88
250668467378190546878735382352924724082	-2.2247	5679.85
253615603644717503358641958998085658416	-5.69232	5670.93
271852221106828179191669534232798347871	-5.10634	5619.53
320008129871508569731722661550379939291	-3.70359	5649.75
340255427811225821060442816189897637156	-5.19703	5599.25
78974424994489847789090096529854134003	-3.64347	5662.8
84734161849195941754907873281588315073	-5.72737	5659.15
15207020266933378753882741453180575756	-5.45132	5593.67
159548810311718659024081898182948489041	-4.77283	5558.57
161649351804566599759707604182909108111	-5.76589	5668.67
196300467150755334729500748916878912335	-5.37329	5630.31
243197431458010698804232615456583180123	-5.40152	5673.85
263697170041836548840048121145009106492	-3.75552	5588.63
276653611228101655172895773401541948535	-4.27401	5588.39
299688493893252928573854883439483904279	-2.85671	5495.15
44068987911286935253385723470036284573	-4.72314	5501.62
44703007415841428752006594941176265358	-5.53386	5495.46
65500458448775544556053510185644896763	-5.04305	5579.85
83084253961199478468290710051098178800	-4.40857	5630.47
262423811410136931643729753704640157830	-0.0787882	5239.47
[truncated: 52,267 more rows]

## Sheet: Panel c
cell id	PC1	Spatial coordinate
1060455345521110723087095000746634405	-2.78013	5698.49
150685017458164638889792884378125412893	0.128381	5678.98
325140654933974066034916750905213642015	-1.83296	5561.69
37996113796617124366628140124602722175	-0.619236	5633.13
62917172125739281853198557578623886761	-2.28316	5557.39
72671523742321333505723885005521106771	-1.73928	5614.8
94491635341232836784539325030113288529	-1.28936	5593.43
140287948719515164310920808092724948368	-1.95477	5462.47
103485765241961229267002279563435909419	0.355434	5269.51
106169656218761206135890310123015861250	-1.79756	5288.92
139304127608813246118041659269250284870	-2.39412	5296.96
142265567973049263982500333401692105237	-2.008	5314.85
146174646353600273277373900032183771157	-1.63391	5327.88
284842137481505333076532506997703290345	-1.82948	5294.6
286492060833243091225028368644543627748	-3.66771	5301.58
305843768376006413010656593207293161249	-3.11434	5377.23
143526685441452387067636811513231674687	-3.22128	5437.62
190147336626878672867523752430998484366	-3.24451	5447.54
217062450782350692708782996159471853841	2.06365	5507.15
250326391143691178276479438203543793619	-2.71231	5489.63
263084571749894009647128217457058918932	-2.48785	5497.9
326908823043007505881200312899761632040	-3.36675	5413.21
81579648332872749899054748841272942320	-3.36332	5482.89
96296605162928560990828225226737983204	-3.8058	5411.87
128227639434816491461158092472697051410	-2.74196	5583.86
141083105126723409453067107513365619054	-2.59412	5513.85
173495864619408278272583833207584192207	-0.836014	5499.1
193724778811709059665860732209575155758	0.107264	5593.24
202245503954914899418386653219855059518	-3.02107	5458.56
330374571821511662760503534736487207454	-3.74204	5472.58
43709969870687036670944540846296109600	2.84513	5601.33
116039001409951452327342644598752222985	3.38402	5640.87
13501078506665769153830827892368688918	-1.42634	5672.78
161429165252864395336090002066226570920	2.95751	5720.06
169838507146613182330820965031500665681	4.00809	5805.14
174922315747598057137707612592673466854	-2.67738	5680.44
213374650018684462574692684716275397142	-1.02978	5769.64
219491251706491339092239848432916356290	-0.054376	5777.66
221859050961676905483993889604449934735	-1.78222	5695.45
269054067321368648446015030182082750950	-2.27543	5591.55
276149575872629284363577412211859526054	-2.01529	5602.67
293121921716353925784123482178920675673	-2.06132	5680.65
109551415857317436809681342762492556961	-1.56585	5886.22
146463328938646620562321464080360788324	-2.18345	5916.11
201211142646259157732360763831582515255	-0.48535	5849.5
21440736969403162460746891167086795764	-1.34651	5900.96
234008764105297921282801350001069010592	-2.81045	5837.04
280038312225145981919096746445961498537	-1.56312	5803.37
335299881984078933486783265486785615942	0.428457	5915.54
6751046034511935017867959055933777712	-1.24284	5875.04
79984850762984826977153122276421674503	0.553665	5798.57
125519589407820266293434172491154206036	-0.908073	5988.25
314516109270975255153611209399628525944	-1.08348	6234.07
181779175253938836158911118061061077188	0.063974	6011.39
267467283925298826162833467755678254911	-1.00533	6019.28
33408611522215399919597441956980731425	-1.18034	6143.33
334903668424618820637130728301113817608	-1.33631	6213.82
56534352828908189495777868568116967042	-0.543836	6161.25
112183073693312048405680190014136269594	-0.210025	5926.44
122998910893844169587335418311073081220	-1.23522	5962.01
131358925822990830088205636686174198388	3.31295	6090.07
135999087567094742303945595703961855799	-0.0231697	5964.97
142231472309872441418283248823262601901	-1.77595	5968.25
199310706811903553622594818756754019277	0.805651	6080.73
208240097706402437383641255943252622707	-0.411872	5924.8
273863228004168164207663656839730018667	-2.33173	6029.24
27506389601781998716669285941699104278	0.659432	5977.99
321096133745550414279820067531327315250	-1.08248	5925.77
333844584634247918183611160547651848402	-2.29669	5921.78
44837312043946951458670252719541640280	-2.60986	5915.14
50900665687057697619459717251509279264	-2.07955	5913.14
71664034334342044637139139017917052636	-1.14686	5919.86
74302884934592400853012844723024430794	-2.58027	6024.39
108890424298804599679721487156601808751	-2.55233	5837.77
114442181831446935890120243781937073113	-2.39199	5823.13
117896843022744910964200705318129616369	-1.493	5819.47
144780757311001298324219438939521129279	-1.45229	5899.98
209913071463844380363318325888150047407	-4.07139	5809.12
301629552396886644843377824596431832188	-2.2508	5801.26
37228149366441036927188013373713921979	-0.355478	5722.33
41674133669908010011347980390054061919	-2.94106	5898.38
50649136891945114246877406036271401883	-2.72223	5751.96
111269251572406675299196521186121912181	-2.18852	5744.66
118485153710535400257208201175316865944	-2.14666	5736.01
140299291777137200651101907269912581176	-2.81972	5625.31
221307777320008044645342426054652848818	-1.68213	5672.27
244538795749278919956875710202937501961	1.21775	5693.15
251639378972456769520628754482719246825	-0.970641	5799.5
291204471266229527299300572424151015434	-2.68081	5697.69
86147954613142092642908041246583379445	-2.23786	5726.13
112062819635260567612128305737462486990	0.960877	5666.8
133059448969661959477799856813011639118	-3.11611	5676.16
265095025445338128086882105741827605098	-3.96282	5558.22
283123766846555367399908986723051479083	-1.82798	5583.51
56677343326742687619211555110097607324	-3.35609	5479.37
136498468085052077540132907413785979795	-0.378707	5492.48
142750178478910575238133273394673878728	-2.28414	5426.88
145153245874460292270757598921342555160	-0.974286	5513.72
177489680253999422811191116439931231387	-3.59374	5477.49
185482471096658596920018493098503808535	-5.10793	5389.55
189101144192469450053655398306617089452	-3.37282	5471.79
190461235468159085300015235922331447827	-1.99622	5488.74
198985318230741935083876821549744054803	-1.5298	5413.93
219402686632004309894497185467999818726	-3.08529	5498.36
290113092325275260879783891981585280206	-3.93606	5504.65
291540785134914627986674612643342406140	-3.68342	5436.05
316041893819970714032110706071396229926	-0.248804	5517.26
321315473922454476347937579592695976930	-3.43193	5438.73
338332318915141784084611595548132787035	-0.840522	5489.2
320482488003098423955952648331463253652	-4.24032	5333.59
334876947137450615741109564631699789692	-1.8421	5398.97
97329495037087974430105976777095610602	-2.34427	5385.42
120608217708922284408694963134751093218	-2.88927	5579.56
12446528280527431468795869473424567549	-4.05016	5574.01
220502633662591445924191017450900016069	0.764867	5512.52
262793692423493459531295348992292985200	-2.24083	5563.88
287378287737468327281624150081511519596	0.421425	5494.86
314969775970293495594561322155306124558	-1.71314	5441.23
320283392156206272976522652213866588389	-2.97963	5428.83
324873362403732604046869466187752987550	-2.30538	5566.99
46459395847419742550115768930574951416	-5.13671	5493.96
49528650313711123110484485651841267194	-3.94244	5540.74
99400569536922400925646894427262542898	-0.441561	5489.26
103700323572072714098986913403410288134	-2.18656	5584.83
107395098234464905731146942684603891225	-3.55364	5535.98
116316181775288307017925044713029275608	1.53172	5673.66
118085688997025994051281749957201995973	-2.60908	5540.04
122003555496183408858958095285959610780	-3.57892	5555.37
177923362262569273272019773828841261655	-2.38804	5664.45
19776201470691051179856927833419605685	-3.50615	5685.9
21805691611901684170985010078301974962	1.37582	5655.4
262276312099141901603862085071805298243	-2.81508	5532.03
275542922968494843496713814910107708028	-2.72396	5521.11
302250022315262675822349950076405577687	-3.88001	5623.12
313242318570565861132119221467219240664	-2.78339	5593.3
318736538528104616504679836493772782749	-0.539903	5624.05
39793851078903407959479851167973454988	-2.9897	5548.43
50261674550641130070840507274712895347	-4.3405	5622.65
60110216536859141482096851796632457705	-0.827483	5645.83
65590439049525183227566760600596453133	-1.42767	5600.75
80501605760047315279624216539560985482	-2.0665	5616.36
94195241060369180681170108336223926604	-2.11058	5561.55
103124884623184802964908977672089024622	-2.34781	5749.6
153397817877339300484406109339256082992	-3.18762	5748.19
164634109379652680900660809681993481503	-3.39138	5708.46
174550512541285262374163778872173241572	-3.07437	5684.19
2241439142995394450638886813785894819	-2.38453	5787.84
240735595991587203511477364355775095637	-2.44957	5754.49
246198482287912638378642171769868689651	-0.0843888	5798.81
309095602091443639855794428016603809429	-4.0185	5673
38683177464453662348991490336932952547	-2.40425	5753.61
76571211479324758190885738253700193788	-1.16258	5724.78
169367532088918653584548949793805258322	-2.61903	5781.6
169411910553738647099494016394259150576	-1.4966	5862.7
183803776812471681712210324743093258057	0.580667	5894.8
245694763571665132716851775023826232952	1.04447	5817.41
255997842811254604727852648080241420747	-2.78857	5860.26
260253799540537052241678500657734709033	-3.19465	5810.8
28682584630542559950920871269585570123	-2.10491	5825.38
330303933489547346702184525102624145282	-2.99573	5887.45
33310341700150675438224655151454446419	0.0791369	5877.72
55435752063550274185805049040766702421	-0.613535	5884
57197068108797420206177601235194188945	-2.5344	5889.15
72792339626483055452724847639995952933	-2.3702	5850.66
90654367185924677914099858915513685111	-0.260366	5913.07
135337205911817337749480291211133286865	-1.42261	6057.98
172195893456060790905260181309093023274	-1.06616	6054.39
19549931680732675524779086216252989624	-1.0321	5930.75
199138850497535571026000883055526948048	-1.43324	5885.07
211500943863086331769991736883267868699	-3.54379	5868.89
216930301931502231316172387282883968110	-1.28887	6000.93
237423445112998580574240430555340581153	-2.36744	5926.91
75841955636492344112680779378047829026	-2.88287	6066.19
80349930533081135504283877542540951974	-1.4689	5956.88
159099944490285772471051362903358728811	-1.58111	6127.83
181280986997567477300917593165698648675	-1.26937	6028.12
203827175444270697260225228237028935007	-3.03078	6164.05
205302661956153591101714060619659881630	0.637713	6090.44
214549418934695176892753216324287101309	0.0432612	6133.26
257147660725620948650861656922041455321	0.717144	6089.48
333887656954297900706748897502011143847	-3.34013	6136.79
37716988389513605134228622162820211762	-2.52584	6135
67615346419000808770169984013151227544	-0.365664	6164.23
89598325138102914109531673235779087526	1.0164	6095.84
193415949669468198097813092452318408752	1.51165	6260.41
206614524401514524621247351617843916087	-3.37277	6202.76
288377404219066265010986752286573467470	1.56921	6226.56
288873532726833563827087189074770700427	0.924584	6251.34
305495702601964152484846770710278508153	-1.10217	6225.04
328728629828124260743518416449822290405	-0.353945	6178.73
338202875730316014835067040464922390519	4.20294	6324.14
47335621382988068338520443825621532020	1.10786	6190.98
36680787928781584444482951481141206413	-1.21273	6295.67
71803823225974934032677024287408495665	2.33082	6274.57
120046003947653565753505203628138017243	2.23486	6408.45
3494538442704355699893193832072289603	1.25012	6410.74
128346651171430075015242972382566828653	1.00886	6373.49
137196280463748291730775752068919491397	0.420056	6413.03
138623765343329267594701186723242377224	-0.628117	6352.57
150769251676058067271278277234079995738	0.917394	6386.94
151270988011768418831247147646124270402	-0.483645	6367.36
24068470787234493464098740756341001979	-1.56263	6364.73
128893266107400870011908306701114500551	-2.90267	6186.15
145105641073094721020933964991725924690	1.60929	6158.96
246296738044850785311137788389164225946	1.97667	6216.84
334749931022262992511878961098248100794	0.70383	6162.83
58898903348172978275835268049992118604	-1.81618	6200.58
70938344117934239486069184935538969452	-0.422645	6216.87
111352442539718651790990380928239718782	1.9638	6101.72
13459715315460864127563129274234424121	-0.700041	6181.68
153110362115223277300610412230904430331	-2.84728	6053.15
33007667901633741046479140387307845758	-1.30323	6007.62
50694708073799405394596410845088493929	0.657472	6025.65
53627779375489809350811273899541823953	-1.73977	6187.12
57943348868285626951435958154225001350	-1.76634	6089.13
60128980907969195572048303157781346885	-2.30456	6218.82
60216506489019202268456676814839953711	-1.55376	6054.39
116864992461124948670038665002102388599	-0.446386	5946.4
217143558558030952217170245813332217560	-0.897382	5961.64
27093455092627142656483333806608094278	-2.50997	6053.24
326434842792302719334217878827249934475	-2.68602	6038.95
46058160402641137207238351617299769024	-1.97667	5973.3
54641407683180859375834755773382863008	-2.75653	5960.25
139323845438210477638256622077196882488	0.503478	5926.35
201105274279375251007848077469175131202	0.402378	5942.59
208972754623536305048502821512929642533	-1.08488	5873.19
244766235064323301439895185330066015578	-2.01849	5915.32
250614863193107999479346516672555066712	-1.9937	5839.06
261757619354224008473129460801608803539	-2.86759	5855.83
287422053784458041822971132662478044031	-2.00718	5748.12
297420320285982026873953442705172249777	-1.71645	5829.54
34633347545700290916208018243031079972	-1.39989	5823.12
74582259782464844598798853887649774097	-1.76504	5893.12
78383633455305137885891656032151004094	-2.30475	5944.64
79086230343986154376112322305612821555	-2.74188	5846.39
88307207252304348044240547657061509153	-1.91779	5979.87
98548388387132900989997835817716111444	-2.0489	5914.46
144463008337815387861453300946504335158	-3.77432	5689.2
148164422562735618921354706952449732764	-0.147049	5771.79
211369593173916218119540021733405803574	-2.76146	5697.63
21139389187553376946901268398257322779	-2.16094	5706.18
30002962355435149189496331979941041652	-4.22086	5723.66
320316382872241989220322148110285635063	-2.06137	5750.22
50346256441141515693799031617776393184	0.997185	5694.41
69244544211683193792652885205678080506	-0.957044	5672.48
135532996415115175199048362198516194849	-2.4074	5582.39
136069833897487323241228354469621338483	-1.83153	5597.7
187821004668876458647324194445691482217	-1.48309	5658.94
204911748590290256689947760184350128417	0.207595	5591.31
209927959896618481115767697891127036813	-1.9094	5667.79
216127420424194872747798629557256691191	-2.37276	5656.06
238205321118644808309565117659454132104	-2.67375	5611.17
27160657589154999850682923179686535714	-3.97447	5682.81
64300588418503996251849510971334989894	-4.29761	5534.1
86075551447192462979423979451407872600	-3.25155	5583.85
262226148973477077090849179172329410266	-1.51992	5807.35
110923247277866139107673065010908396968	-0.0622129	5969.48
191031234227038078467147463428725062431	-1.51711	5934.78
28740225719653558404740173724846047995	-0.734452	5850.35
74952170382937672155527441190588872587	-3.38543	5816.06
118751461523659909912536070813977839180	-0.582708	5995.05
146398592236287608293668826422303344750	-3.20575	6092.64
169243783185480131882454408532225165342	-1.4733	6059.52
180717375680914241202214493338923394768	-2.00728	6040.74
188208520653045403268164772346809819310	-3.06669	6001.21
203637202040193921335508751319722640526	-2.41073	5963.22
257042848901791574015719795761741809138	-2.18099	6060.8
267828444453724398697976229224716099754	-3.13205	6051.93
290970193345012400637348260566124975400	-1.93636	5949.15
53002298780434341409690272569852419974	-0.451239	6019.18
71600652056300997525963992655490257701	-0.219918	6075.29
74954899616716506112872911901683622876	-2.07055	6048.5
101362843803181211965802467673997974944	-3.12043	6161.75
108429939401779096245792232710462116269	-3.34276	6052.38
140262527878425697235566898797815876550	0.825829	6211.96
173873642882179073400573688846015174935	-2.62512	6073.17
187565146300134203899699638190519155088	-0.200699	6131.3
36806551610789271214225917487174769230	-1.32372	6139.43
38532303541068523696541270580582937694	-0.70035	6098.3
45446437783238506278344950569301555433	-0.781083	6169.44
51068940684228418120831987964865160825	0.554548	6198.35
143138350324326525599993999298541810772	2.41979	6247.88
200976395726470125994533992845821844862	-0.793427	6312.92
203477215097261889291195171611310453265	-0.61075	6320.11
242748835640374612454607533025753059812	1.14493	6237.94
251789550905613695497585359957866977820	2.21852	6270.65
301125378855940401792062898353574358286	2.95979	6170.98
301753714746661755464576770757606837715	-0.889137	6222.12
305353678259045394567801292571957795654	0.0795166	6279.96
48682396008220984093590618227448523426	1.77846	6300
58287208681717545175989475662990172932	-1.54851	6233.42
236213118091703871542141320583509688773	0.159713	6401.08
288208242670998620966133762499648099265	-0.177507	6340.77
294783846769957450122519209229486994971	0.196509	6395.13
138600681357021753981868006175802520334	1.86624	6418.97
21118869218083154076410898436771175321	3.7258	6476.78
220622643043142153336073094272376412541	-1.15014	6353.92
233890867636687509217839280520463067467	1.31693	6378.45
292784719559688161310885705451032190768	2.01355	6508.57
309510944038318611254535061548347932067	3.03913	6574.68
34337653634571200102862761574815650278	3.57979	6473.98
36227551507176068395872321122144106997	-1.31997	6411.97
60617016525005765394123370106653789459	3.8446	6522.51
71923889851986020020951649930863757075	1.30476	6492.32
77919167590473999006336650518345293423	1.20302	6505.28
126408796068354577530956668902281176448	4.41374	6620.89
187654594073432050647836143648083019951	5.18621	6554.62
190094684379287219785558014825425220041	0.516005	6634.59
205046727952113518578415255488068220968	-1.76102	6472.66
216506867703499776062780709182866395726	6.32668	6702.42
269610641808800169864261642384778035894	-0.361201	6578.71
278224903614420316411993698791468594591	4.74534	6694.1
304318248486899814936475024070238492853	3.04905	6631.31
317103563185878002156850186338580784898	4.80456	6575.72
320233842178964274325051664098829285079	1.40688	6537.46
32953753880562326661656256480575141982	3.4626	6643.63
329678884247598566730740663953770791189	1.78906	6583.98
54062577144437694241608793546553376523	2.1668	6503.01
85589812877606125046455440308388229784	5.11211	6544.36
90481755817460324683866186616477285326	0.458972	6593.78
143068515313292239671227470348765848529	4.86211	6850.94
158380446516487631078687216739073397661	5.64127	6924.77
236040102215036666649952856104423443389	1.956	6974.89
257237717618961403937612444357817428997	4.22605	6914.5
79910700084196936745808665142486198823	3.16629	6878.7
82464388209847454124493150903833329052	1.38537	6797.88
111895982993461052280500392071239206843	5.56441	6739.15
127230221888352763240726103030060980212	2.24284	6882.9
143167838589132126798358471500628367091	2.13307	6898.39
149995335635268348680294353677476400952	5.31588	6815.36
151888389688582096056000563885944408126	5.02283	6782.98
170715059361817044634024758259048611149	2.6045	6773
172158449486019729974414919877967147764	4.93902	6751.26
179710792983019363163004200643874921429	4.43687	6695.93
20005229210469997218541401604924161390	4.62289	6916.42
211483297871665048737400705724200407189	4.09714	6840.52
236091727523500025607919124757368249124	3.52977	6669.77
328413272793041053808383387429269942380	6.37007	6700.18
34712938915830239576137692687498198784	3.87862	6671.1
102619760977833146621734986221742278918	0.851111	6623.77
134126736641787368208133683092988734446	3.04057	6594.83
135196146691464088576148285861766418954	1.49882	6597.43
140310556213031346124774664586644502899	5.45894	6670.95
150580556796976819108442382250261633137	0.621124	6634.78
177298996046823482221431953529443275682	2.54181	6617.72
227748822365919856793045886925502907677	0.422989	6606.06
239007152560030848218011266042457100587	-0.884672	6558.24
279421264499490691485855661213925490098	1.94404	6664.39
305079950597421172065785128266686920982	5.38083	6508.28
335393058078239443648858832676202114078	1.80841	6592.81
61900458583285356600360104661172486879	2.82065	6566.73
6628705622593100231252430714479167403	1.13683	6643.12
93880120919074376601114781098578562608	-1.4806	6514.83
154113481056251176887146892423049084527	-0.813723	6436.96
15889672090373934352044068375234922457	0.0972566	6409.72
164040994253534389713196709369928929891	-0.393318	6443.16
188220902599535170314501979743577550282	-1.59708	6409.03
217436128522421276241651647648983125735	3.39737	6526.33
239708438795330349965542397560348060492	0.984033	6591.98
266392059016741208813180551044867767818	4.70966	6498.18
278526336210837701358013038670259813212	1.69978	6468.67
29738610636896784106734066242480216935	1.18491	6511.55
329634221341356125536364827065189623123	-0.604234	6423.89
65692474919424891538178082763169908444	1.56048	6423.33
66864269357436868518243909765269835973	2.10492	6485.54
67090903692475771213683662330896187109	1.67126	6535.75
98847560667515776694834434096448817259	0.318832	6445.12
223631042735589536213269068249916028191	0.691974	6355.45
36309565738736285383354936964859253876	0.45419	6307.1
62435814522716979337151828620134703117	1.96948	6335.22
82872998579265831299795551269672904430	0.453044	6414
102354802174963482100055712836830376181	-0.23137	6292.84
108207240187504157341521916475709015059	3.08866	6241.21
150316767409906273708055197150146593890	2.76357	6261.12
159424024711812772946284704960576327798	-0.207596	6321.45
23424615924757428891239339515580631238	-0.432921	6325.07
275563017520151075454227086460858198910	1.625	6393.44
294128736399589266695518401229469776321	-1.44711	6267.37
294600009747202997137314395476630390850	2.95699	6261.63
40231603954438551583197516126008982766	-0.153905	6247.77
71785071094903972650131641583685590778	0.38126	6350.05
72344092325191018466536597346841748340	-0.438373	6313.98
74362345772838102005145807479669171290	0.62818	6395.93
9858134619402123616034119864750509538	-0.373464	6236.34
124688830518291824399526554317411552194	0.304681	6156.78
180709655653307131027785215799988628207	1.94601	6205.06
188089453533799252833229093748949549105	-0.329557	6195.73
255947060298805040693848543599944811306	0.328587	6101.22
257205959713169932384890965060242351308	-1.25783	6154.3
304200623088890711350265643613360648488	0.614569	6197.01
318204950724969505716854469347191749324	1.18439	6126.55
332666284938630367262925630953426926265	-0.42837	6259.12
333024179043942194330605767453561051716	-0.881293	6079.77
44191359008536865825039262179348342973	0.562048	6234.3
91876919067949308812227094549032776063	-2.91836	6080.57
135892339750320553403135708749398884357	-2.29189	6147.53
188112816956324780821918722659520056162	0.314993	5986.34
192494421356573775710272441597819306192	0.522226	6015.98
230010815573079394370010818969059714362	-0.367427	6125.6
240929515202968235739500651164790816242	3.91667	6059.29
255219562521997067555877470274353183773	-1.95702	6156.41
237455642960554251845270573673287906209	5.3011	6257.81
91519465557291697332918432710871956727	-1.66587	6330.13
107456850961478585054558803236774039806	-1.52649	6286.36
116167272852633707447838975451518222132	2.38773	6323.45
120405029962237505559348877281015380032	2.09163	6397.55
127098449714932773515076599451431778346	-3.46856	6300.38
144638619016160077043531717953327939567	1.48094	6320.76
164079277059583590513694976535658793017	2.77733	6369.36
174531145023552308535521697063076717823	1.49973	6422.03
181759079144928606714834912945176130119	2.09801	6420.38
18284356206197601826697086858873111410	-0.133186	6395.17
192647933027211266004836619793481467867	1.42957	6329.93
2038536488228178728713450976589174830	3.22441	6351.56
207154862456819656788751597587067288742	1.08449	6367.96
208579319899996801812151960492247685664	3.095	6380.36
232075094496561239438149105409876999129	0.828018	6368.39
236885029179400411489327402445689702088	-0.539136	6378.3
243515360355399067484202407310835007742	3.13348	6473.37
318046637232031348481070268957399253552	1.06603	6430.67
5193182163642508885283225140185031905	1.40531	6335.82
65887668215149825791238304549543789835	0.065822	6378.76
108576376036993667282210523551638198798	1.6262	6513.41
112713563461925755980952500976572503461	1.99924	6372.34
200180568770987948022139532941809907157	0.246	6432
217287979174158914639828881324741252850	-0.218024	6398.83
253318477107230769650303576689234940468	2.03954	6411.91
267086662196571114554824004259619001548	0.349929	6406.92
278443122621572657298696699564807087486	1.15467	6477.41
31060095193336286485971934295350475489	3.20506	6444.53
324248371528393522436668776843158184714	-0.936225	6366.77
48075816446105283212013362835377042803	-0.949075	6487.82
79023763006170377752317314076312084830	4.18793	6426.1
132482501282243292120464942364926506027	5.04857	6596.86
145096480589198008532001048857628823537	0.00738794	6454.01
319058248110733297098007345566812322068	2.12319	6461.28
79941634472880230710326834293686967567	3.6692	6571.78
90878043773375116323723365383140508817	3.67975	6583.24
95638505014472615855952841907315688157	2.50871	6552.75
101747640493535916826516493851972390689	2.14185	6558.7
158216519640190925105797323001412998685	0.763312	6596.91
165532152056381146152604406845812390711	0.7199	6666.39
234916414720536269508908724212470484371	0.660611	6751.19
239968155779514654210221609950534991481	4.91681	6725.12
243047762335720864947626726943540961551	1.70984	6598.35
252609991041073830267051451295496020324	4.56359	6726.55
256926914355395431909821672969767593742	4.78684	6695.23
272273290919615523964271606212701072246	8.06913	6670.86
279273844358319040568428922389372329045	3.83282	6709.87
335965405850121788926243346632423878701	2.12154	6673.02
9215511002397459721787853989394016118	0.0521961	6633.4
125441587646367136589482624065349038593	1.59956	6703.15
130456688873121357848096497673578400620	2.31797	6910.01
144915612210422481582227609154152509949	3.66409	6803.15
1472401294907316139965122712550485852	2.39939	6769.05
152280132088174637830208569051732112520	3.27282	6735.01
252779668082753738177694930270280270504	3.12533	6780.13
264703535497651249524505408361889479894	1.49825	6766.62
291851936388882759091546159046338905737	2.52101	6804
299832086058914824766727905250076051911	3.67654	6863.18
307528512208498797170843207376668589815	1.76007	6786.15
318120483092458974840522121033586382983	1.00645	6684.21
50011568243803948308212704236910300658	3.47391	6836.9
73459325751989712026989247103479490083	2.52804	6869.51
74048905101339820606501531078248786741	3.89634	6678.45
88032219285034513854328553127230923199	6.75625	6913.52
108330768295921260157596200611554301566	2.63012	6847.54
109969338048294599841310005601918952807	2.36946	6891.11
112201284396730876239379765496215599741	4.2439	7027.42
114647999260265252432557664258169934741	4.89162	6889.18
128600553953921261734529204546046464165	4.69059	6888.65
143368870297159876638231931113101689747	6.57754	6869.11
145334516905297393779684125593172797841	5.3936	6946.44
145607410721529750525281898702488797315	6.00533	6986.43
146400888099101779606760212958351309402	-0.102729	6805.77
148359827843710628228579718677734434157	5.00121	6973.98
155414697444792949144474095232578033076	5.68534	6837.05
184555555671636050895939826532182425133	2.64185	6806.3
193247728620705310544709993148087923630	5.60217	7057.53
194804720222933458851715071793755755011	2.89571	6846.45
20102307891980845133340361396289059487	4.02477	6870.38
25269856396803903677060074738832906547	2.67122	6848.26
265001729982683656594332283583459845283	6.85514	6825.22
285663486375083811587779406475686684145	4.93126	6983.88
292218955483754863556594778053025662052	5.35777	7001.27
293910390352283458968896648286575879634	4.28746	6918.99
298104329329189307734279036385283849598	3.96704	6922.13
30426658405392446902498113597876761155	4.31499	6868.52
309569227902577946885544737098130369204	6.5228	6944.87
314178954896423034522513996606903488971	3.5298	6926.87
45003877228332416835142040032955387325	4.30713	6973.18
70093488244945295253098540479346340077	3.41847	6929.96
82024822244765423210997794081086218738	2.74403	6935.21
9646091786107646461139327815248193253	5.88302	6906.09
106143333036852043480106231212042820304	5.30016	7212.61
128812423498900212061055976330338900729	1.81096	7103.72
169094541065617163455263596410852121772	1.15901	7126.4
201740956232259886196780738301678435426	3.40333	7113.64
205869920633981817862724754131730771907	3.24861	7184.88
235948922303166811986663908119476946958	3.75428	7154.68
238080993545000908069830678710666262439	4.19904	7259.95
241491369200837674073793811104433039322	3.60984	7040.28
248826539762430159527935173458975871287	4.44495	7136.78
292884222611942911530693639583032259501	3.04592	7078.17
332079899537864033758184197327711455706	3.96796	7129.17
333703716214413535179566881326581337203	10.1075	7149.02
72784050150367540952454707110539921830	5.94341	7163.36
79830407448882328548821320985147205245	1.49095	7091.23
89068636978823269033300876936312958734	0.88731	7130.12
112627137138483080091065658130101301302	3.09156	7330.77
122688024353176462911346944939621968836	4.22671	7264.2
125064383402365340618057409516433818166	4.90766	7277.95
138064672164454362335150892932175327999	3.46644	7289.03
165167487309668814103283158643681605527	7.81823	7302.25
169916932509694198938052231355650905459	4.39308	7322.58
19794359571007997568893211699525701311	1.41107	7384.26
200557892966750528294988040290699062568	3.51988	7250.62
206761368116243412882788475026144967836	4.53418	7331.62
210911501489086349437870778314436257653	2.31218	7400.59
220393636766639419143822943616329655338	5.79453	7388.72
230335486973089686006244717119363571548	0.832554	7425.03
246083718406971316793272329684914172680	5.97437	7319.65
262121148680300619137719981000520572419	4.14344	7359.85
303134701449214345345797203143241946177	3.28763	7288.38
313768650773821026187395009079393465918	7.47129	7427.95
3830762455980747800071220702566280546	4.32255	7294.6
43239381224548966652236595124022867421	4.13419	7286.89
46921101239257025810458367194746167906	1.18549	7182.12
51210000877689517079723556726289761052	3.67495	7241.53
57962697507500709551303296874669538760	5.27429	7335.44
62513968895037809211066863843233606409	4.4251	7203.61
74089148277458570847465327570637990212	5.78725	7358.98
111387392464022049534076966642765849173	5.05428	7168.53
125102583746787676843608001548100881875	2.96044	7062.51
144085088685209963442295672613792797269	3.33053	7197.95
156506996834949498878305627148412601450	4.02187	7038.96
179799191950698633915281685788979056267	4.76505	7191.15
195902298656857177982594034765498570646	3.65383	7127.02
222809585944195750051977540073117809413	0.950549	7070.59
227871280878975884307497625691445503776	2.74506	7221.59
230468043328295630752372971565729848033	3.97019	7286.26
267804738403033142946011657285196915132	3.93642	7180.18
274160387755827842289388703684197917502	3.32494	7119.63
288351917517805272779844406638004333032	4.81443	7251
30869938523854516040522848090184058900	2.50398	7048.07
319603627766520536601032417049769235154	3.63257	7098.7
36781255117840228403638200917186937185	1.46351	7133.4
46958477076130894248115963333022641101	3.80031	7099.02
77888723824675026250818772128045026924	3.46653	7062.66
89922736465378549267783083563889224978	3.97981	7152.28
95466223706135163235553306974653482067	0.690901	7101.62
104191251525984276638670217322693733948	3.82002	6968.2
117846814383717376391545836842950802349	-1.19352	6921.21
129112510103761324075850144958381776138	1.70352	6891.77
129693970600366176396232516256055282651	1.67564	7038.2
146148006625241602757797380677491965613	2.94207	7009.71
152201187987625163255198823777807680535	3.4957	6887.03
155284118074341237674718640005798383794	3.74205	6892.79
16233193070574364833172298088663025599	0.069521	6916.51
164180446528558111877501149772102098917	5.74724	7050.29
169178100916990654137770619758285445042	3.35824	7148.24
223059280454876463191710439971401035050	4.78537	6919.66
249681041054425413945907265795414183479	1.72071	7093.68
296363043663468140237002203077169719569	3.98206	6911.56
308428293781837187747782437034449443453	0.475662	6876.73
309422180586430721019450728589820338114	2.06918	7026.13
317852880464076739763293077549218989642	4.07597	7039.88
52329184316607001614228390562110197479	3.5559	6964.07
52852899223727443323036941716508020930	4.85522	7136.17
55792046451227432295044512233063950371	1.94123	6919.83
69793714336303180781749609884622559882	4.81773	6959.67
93180002873841759871243083717805360428	2.64459	6870.68
269072532098816559876824638136659213246	3.88278	6847.53
56537697087975752373329457604849396146	5.80147	6723.52
62175000281892258497796153596040503549	5.28224	6809.32
116805429753140317606713953899468455149	-0.256792	6707.8
121607092252581943414341975148376083827	5.16435	6693.47
132948511278801664632095902970759036790	2.95158	6791.69
177070111336957450614842252650452589208	4.79633	6686.3
251833196046448830967560045416623787448	6.94648	6733.9
294661017685487738309644993194343422216	1.5527	6734.3
3076245323006961592634907597877521066	3.87584	6777.81
308722672854550795146151479042537899790	4.8936	6689.44
323364750534471696156377003145899013518	1.73376	6764.22
329763604455331344194003035443574142649	1.92236	6730.61
65042495296304134029243291049658163523	0.626077	6707.16
72492336841289505040730302983923265625	2.64583	6811.91
14681988569731807383169831144839616865	1.31883	6670.93
181813599716945922208326422559527423118	-1.04626	6661.43
21011279495597605750009900767402941687	0.356836	6671.89
229522485043769383964397123507464133177	-0.28769	6582.62
250394832536217643146402076019520915241	1.98165	6774.24
332718714835896819842783466021870999432	2.7092	6685.77
3863058755726616214878822303540209836	-2.10149	6579.89
74375976770546357370721404316760804067	2.88274	6593.16
78263574484946153140627600848582758964	-0.864841	6699.49
172024031631759553052632470773457830678	3.51909	6545.65
209748299693664298474912684076672125059	-1.34273	6607.1
237533260336762874381469175518555941159	-0.0360277	6569.07
28588241542864120293468281959618478488	-0.50277	6485
329811780090533897499689203735156850900	-0.123762	6490.42
336885365441346107429227562027135784448	5.14248	6586.83
55930771071986929059153759822472922851	-1.27788	6665.37
59902789057441530174458570838987613002	3.47657	6636.83
122099296101165156442268107207173362337	-1.65665	6481.25
39755622058447538901229986648845209571	0.0517014	6407.56
6019758917463805530865044956283704419	0.972363	6487.44
101927402432989587132765684127620323334	1.06219	6711.16
119401865350975780811626742868016833918	-1.15719	6700.73
165218933897311487680371063005983367294	1.51114	6669.24
191214671971267491396473805866283488991	3.5241	6671.76
215807808645718794301399225530685736474	1.48123	6736.17
215938468482705865425390346824909888069	-0.625999	6721.19
215968737864283501354920828819185118352	-2.1391	6777.67
22251609840320504420616301450718542153	4.71326	6769.01
287849556394622706376721868958974420907	0.218872	6682.24
336457652425881458615845125677985426556	-1.06534	6706.51
72821632921809680082816852675027831267	-0.345001	6701.33
117377697142441172529035887449218274853	4.88936	6889.94
117823788718267816158775356312838872786	1.24577	6801.79
154616127614865208540079137144540393808	1.71143	6804.44
161261432618926349800456330610843407745	-0.626663	6957.53
168623122787205814342454209845927861543	2.21579	6882.7
182988388620371371130871614341606636381	2.51001	6828.08
225701974038843719964001715039365215780	1.13315	6900.61
233986938663714770561714880785906657252	3.84421	6951.73
234096446520208677317667620612093957356	1.25403	6881.07
268559893164121012833701267197946267485	2.74543	6932.03
37192867405246412670845808425586220265	3.7416	6874
139500251113184694571134722675370908627	3.51036	6876.49
190365086606340948432847977018119080058	3.54485	6944.3
215864598853860905437674742796933625842	2.4317	6907.55
50179540508363161143737947074951269316	1.94959	6919.72
73584773812858502196153238258732698200	1.20682	6851.87
2077469256026725701644790811925311933	2.28712	7128.91
241193344089553754834976083880442036049	2.51352	7161.44
266868530147786605494377816482511437120	2.23087	7224.87
104364333168384199535910487566942922526	3.86563	7171.79
110693660967827004587540364102506798998	0.61758	7318.19
128519967635579874456581621686595938559	2.31734	7184.82
156262543085620318931540442639875532558	2.70752	7228.67
16206095506644787968445784791453148685	2.56576	7211.42
164962903132692385859113730910401969574	4.16962	7242.03
238089164897074951630691785388353046419	3.67305	7177.39
258540728441256172322970029501448345224	1.95199	7205.99
271275612951434083095593328938913488847	2.34235	7273.76
310919990944877145685193287590368056939	3.85569	7265.35
312862415830091645833196516400891072976	-0.211314	7233.72
4814994282465647151202131798035231457	4.298	7311.5
55132617249362489892891977346609756849	2.72999	7231.25
7462209696332278307808676494649002380	5.10112	7268.85
81807882311440395539135642751505692753	5.54941	7268.96
82668636385001799437024653336237159347	3.89005	7043.35
86688938399571538065839482161677360363	3.64829	7080.84
87673983073263951053581887911387426639	5.52111	7331.2
87922123493120374037959467584786043304	3.26087	7255.15
96972622321605813716986361445321393839	1.94408	7183.33
98400728327814030018897462283872509125	3.66189	7117.19
152394185184133763226572903491734791771	3.20844	7382.81
158650687132867771557315553559134500685	1.83421	7278.55
159599221137897602407981084288503389848	4.1071	7271.81
176636740060174738095975721209513904622	1.95607	7321.54
178318583647336690396899565403008161240	5.25841	7232.87
207048356474039078634295731233520818635	2.85522	7263.24
211672436506830951996158689326964634562	2.57825	7244.07
213899376245903870256980368405029837451	2.91873	7296.4
217647513741978476610472275031324498582	3.35313	7329.83
219485272211433149570118765728985960037	2.54928	7372.3
238107493524418174319705714718221606705	-0.205819	7253.88
261849679434240884625229664442965790725	2.22206	7308.89
282070087494385948039939815713395534900	1.92379	7320.1
291508951539031940977466866739034193409	1.85495	7429.46
326392153662603490175110275788710442213	4.7665	7296.2
331639857932303996227557114903228600548	5.53621	7276.49
422777934202219834781873981813535233	2.96678	7365.95
42997681788639894230030034131966140306	4.23914	7412.79
62116014776109663312790980698355392963	4.32121	7384.52
82342852329759847258839268780828357055	6.96548	7224.76
110841863710921519077824763313496178679	5.37965	7461.22
151386903335488370275019814221460122610	1.95189	7609.12
164087470964876047206531744734219566412	5.59869	7498.23
165678368206776288147218229611493751144	4.40254	7475.44
167806000809231839786491188460982764774	3.15161	7469.38
168094485399289557778287064821187066085	2.48122	7517.37
171726237335743946759300120624374984867	7.88112	7493.13
210515455411519464474387510157078088003	5.12708	7596.83
214070427188044857102268619987579753566	5.15241	7472.07
215899662102078888809968441314256160926	5.33889	7636.36
216854876007724338313714313965576180429	1.54591	7669.91
228740016710103615901449560017601463865	6.10516	7605.33
234617713482703299195372131423118632118	5.52137	7636.45
251116998096797302339852230362464202146	2.78407	7542.79
252330216413288781354621968294167172932	4.95243	7531.34
26030779386148803379088715649127296589	3.37008	7391.65
281037848551841535967894049776167487311	5.72468	7453.76
28286882022880226681962234819336438016	4.76674	7601.23
28624934850205227792314845860522146279	-0.332304	7383.71
307963757591079490560386251129521427303	6.63944	7582.87
331446074861347717972809620983343643674	3.85486	7651.06
35679433579292582462214139438911903362	6.06015	7397.6
48471873698668087270361311480598022151	5.55447	7433.92
6788901685691136525561907131659115035	6.45511	7654.27
121850623753962589803907122118297572481	4.28133	7875.78
115477836813459855813224417669105815502	4.62472	7782.51
13412470597237343503694391058727322986	4.9961	7642.62
144812541416341769267794475823764408098	4.45609	7722.72
155770496793548974084449935213059046238	3.32746	7697.22
164475705768190427345549617437936220746	6.53072	7628.11
166479587887591161939412193150003366892	5.04572	7801.08
204353862485124275318428599895161914092	5.90823	7592.52
213518621162219111321206614457167396551	5.09027	7674.55
214959830838158647467789287724134386885	3.161	7792.67
24195743444444218015359354514145948624	4.97606	7710.79
243700897457659365715085780000621321761	1.02581	7723.77
25512700042609396541552232648664171396	6.6329	7759.1
257028394502067322601035707509938061774	4.12211	7618.34
275607317649125216778523687338099960777	6.64092	7756.38
276701448905698878246076157956135746851	3.76941	7582.27
284189707296515431756667053107019766712	5.17038	7774.45
305631161508114272923877360556899375775	0.550543	7766.35
307323270639926452224712125960056450591	6.19297	7715.84
307396818937225443337780639515949025929	0.426511	7659.08
320287475153966033934888404126215434524	4.07798	7683.66
327480587948971976814988589446580482879	4.73212	7638.71
330990193651350435332353880118704508590	5.1467	7660.07
33115867239647382511562522384477104131	3.03442	7746.13
48897403527352827964671869594894103976	3.7352	7673.25
54675798156913333406968151638993831294	5.78006	7678.82
56519131561517619383595983056045563493	4.63535	7712.52
60167220716009860634518134772746977614	5.69397	7688.6
65879911915274552765881120183201916981	5.30545	7744.27
92387631401664653773767468597422828611	2.30047	7576.9
100542819096607774100376936136059449091	0.913	7468.07
129212597957996038505988232448735010805	3.76184	7530.16
156905180614146647130203388419094023658	4.14773	7592.84
166470469613216114497270428916665797541	5.68833	7454.82
172165883147037242866298956031225746690	7.12157	7502.33
172279685237416847362722264335340148276	5.39548	7437.86
1822043158741996303850373622553256251	3.88073	7580.63
186835111553920541402116044020726522291	4.09543	7607.35
193674107487856786006966298282842884980	3.71849	7645.63
199887593411138753527463516758381493599	4.52626	7564.09
205834165925989181438648548197935930048	4.84006	7494.17
219071565090231639025697521278522597249	4.74601	7457.8
220415634262547681606379638734027280319	3.0797	7467.55
233071819507508144155114317883302349304	1.76988	7557.38
240874100618705343807824235223877689765	4.56077	7513.63
24415211253140418585214433421582006925	2.71526	7498.11
263648335949162031923400771100238125472	4.92194	7536.55
272395379448400470744190168577295204281	3.85514	7613.16
304016850141444781273730313805832823588	4.21038	7576.3
30825784002665656325489960702285360659	4.01985	7469.36
316460622317032497560658296490185908917	7.53443	7614.1
32692814149457195038571035529350442227	4.65541	7502.14
33253823768697061829318886100261597655	6.43792	7613.43
38561922470908322429879762631684985735	3.9848	7512.01
74875929228211638755389212562405770102	2.08896	7406.03
86582552701476655562393322746099688946	2.81366	7690.81
98064635615550241882335007646326721105	2.83143	7422.25
128121503731571403269387227868455606205	0.326024	7406.39
143757986187933177090400601888062911203	0.351027	7437.3
160464392674503362190072489816286658567	4.53351	7513.52
165665681758986342166600263876609950558	3.23012	7397.49
167633189875158138255538560431673922830	1.12872	7453.07
173073028560825463479086136350646903167	2.2352	7338.68
18734312749125064235867267635851021446	6.04875	7368.07
189916458135930354434120794758851647709	4.29808	7388.07
279731038769110143953281942907932005494	3.25185	7462.35
290584537436097423730849520687319739321	1.95493	7311.95
295400679945882859390088632842546557055	3.30678	7535.9
31033240046604253367833352394962722629	3.94028	7426.9
324649616738156922347309215939360151414	3.24476	7425.13
325565839869574186791152409448455728833	4.29826	7475.4
333669207993843792226944044675909009103	2.76257	7425.48
112765920449024781340221753764326491434	3.48346	7385.32
145476330369309798078360576867376778896	4.65884	7269.73
161375813871187522796768791554757336998	3.58697	7282.34
182538506432475993880598616767464396061	6.59216	7382.23
18866492055352447852837874621019415472	5.33397	7172.39
19614218151271285362765816907645880636	-0.336406	7282.45
196382998458516878047721962775327939755	6.24456	7288.23
204588198588168027274939511202382946024	2.29976	7384.79
213806694732927672460998480971265702927	6.56348	7260.48
215906058056309070278163505819189173932	2.8146	7284.7
230325482939013676153069587498376103740	1.4057	7162.3
239881096448375684762763220237695971390	2.94527	7292.73
252644876120707085547196268628961496275	4.67107	7331.39
261772807457036555955868179522898090876	3.46082	7220.85
296518022185659762686566787019587208592	5.19509	7274.97
299526305736708884287302168095716023025	0.0517561	7403.06
310183276992097070101435254845451994561	5.88832	7235.06
335211950560164744702699089045449836062	5.32643	7254.97
49616577977115306374672545694266298519	-1.40265	7202.11
55029958751707533762165260396054190361	3.58011	7396.66
5816313313032161100946535320181383949	2.26438	7233.12
65154603688605316802608880547776155274	6.43186	7231.05
75395379509663282222986266843302468732	1.66759	7339.12
119272142950492005081661606739109639260	2.31845	7169.52
131508672203348710784843469937152954875	5.87599	7155.39
151671158098243645912953703855481841748	6.74894	7219.83
16151286772930507695059604572128527165	6.18079	7118.21
169723673172420080680403804304725337985	5.35043	7145.08
173356339145450686180325653602516831315	1.95279	7258.97
202479910417489670522786850335282140137	6.77556	7102.45
206548752976110757285617031526113222505	4.99948	7189.58
227929921211190970755625888142540456455	3.12742	7072.42
265806429607742059613444787369291312311	4.6601	7243.42
291673263800896346732767681826934793118	2.60373	7032.61
32571288665518777416940260147955448726	1.12545	7082.74
76111841335644481779275936178768317927	3.68049	7283.51
146251374941789907629112480670559264032	0.779009	7061.77
16033356132347814371044880193290834693	0.210293	7034.86
161229497129846801012050984975089301137	-0.103967	7044.52
161760401777462486250856598384325685244	1.50424	7008.58
191855537827200503898796740658439206986	2.6605	7086.73
230316307627315364660806990371056914581	3.49245	7080.44
327568335172465253895679035000543636682	0.638787	7092.42
327907598692804361953707993545021435444	3.40392	6990.14
332187584015898528187728361683430552054	-0.699394	7050.75
38340589054307840791559442236698494928	3.03942	7022.56
49220448843879618824893485383603797847	1.91061	7066.8
54825616221083755126374699060772302053	-0.747889	7027.68
56726873589974510597909141535318434321	1.31687	7052.17
67928201490108305681043714593544991767	1.25067	7023.26
142382027698976204894096042656751973462	3.15136	7311.48
23817490703174929323328873692327194601	-1.20715	7184.85
108448393511152948347123047396557644200	1.82813	7364.43
162240690212698886364777211582838691720	3.70019	7432.66
213237830249407328754130964679180419619	3.37431	7413.84
22456651927221572722221104531451222979	3.28755	7326.56
250048371618829235765332143761323888868	1.49102	7465.56
254738311495893612920130229598091639542	3.37516	7375.95
267197311289980721112214245144636972735	1.6873	7347.93
298626937952138956792719499687876417065	3.37808	7448.06
334345244092685626751893456812637492651	2.94583	7340.02
94403657432517817317548389812434193912	1.32884	7368.49
125626057514522125751633255810342977846	0.664364	7495.96
127864840430211285161567121144596634250	0.715434	7533.68
152487316870655282308909531512609504055	-1.02298	7475.05
158980672275497606713059899865223583467	1.75736	7475.36
159634508151222178483280265824070989153	4.50193	7430.71
18241727224167667613487484959362884163	1.1831	7475.52
186929342879667474911235701799008780134	1.69508	7560.55
194662593601835423182983841533435885959	-0.930204	7594.58
196179469338678870464336376585765876399	1.307	7511.93
198526938472434079828002128640454453547	0.531946	7501.69
241880802647595784198973401932952951983	2.45535	7497.38
285079128325168791127249925143107900982	5.22912	7459.01
293652791115902195599781411337491351776	1.86853	7417.48
294668716281024649576055783106360354453	1.27849	7388.88
336530316958273540714681915221518748562	2.60537	7538.62
336850681099937987395085430172429579715	0.766715	7508.5
67205952694582198466163958659936777087	1.52166	7425.46
70843077021616762341322911973619213906	0.0169622	7424.43
95439635946461892513685570400080040275	2.87741	7471.12
135247448652368454877916685668084515885	3.91704	7539.1
145356504783682148230113004825046572012	4.85827	7511.42
16104053695955480542677680742929995414	3.10971	7537.06
198101281404061484197142377265548812201	3.37679	7473.59
20292268006905517471019791432295734670	2.36474	7462.7
226165038655045007868506674278564605527	-0.280472	7568.23
230317161371947781007976287177081615114	1.32676	7588.12
230766113145929548792957576755293362147	3.2785	7521.64
231427699929735934585035053959649428658	1.85597	7595.43
236084240516162110271218548035218290055	2.62109	7517.49
242645517985737804624853454150302589383	4.33181	7636.98
248589003545184270233377514778885743319	0.053136	7527.96
257867814851289369206208703640173615099	6.27845	7458.62
287972675743847625758654542193342145418	-1.43076	7577.21
490545218708556112607247141941354459	1.12257	7583.61
5561031517966587278899804451499084207	5.05406	7626.11
61883698546238245733219209923154435871	5.4527	7679.31
9218817781119604311141777549792185412	6.31199	7599.56
128366145307583995624355240522685708681	6.02973	7706.67
15028802001488350016458148258288542125	0.148594	7754.61
193975676667903269504303633351108631218	5.64667	7617.99
212705657883371892554985922226857609832	4.03458	7713.32
217849843368192086938196094846265172455	2.83303	7805.69
221584684894166508649298239980518987044	1.74989	7628.52
269086771742249003574971633451139037208	4.60183	7713.68
308120999207891042155864684940424940604	3.15894	7604.5
310584795718541671759696746277866008816	3.95936	7699.87
315361360889088029244484586854547163140	2.68159	7777.78
315507820241114036341510951193171876440	4.60285	7755.74
330584236831093731581112453295671740617	6.1456	7839.02
46037094777668106821587161455801827998	6.15619	7732.86
86194621968694389351308478290344534166	4.33795	7683.32
134978183146851365209434945623920684281	3.77927	7953.25
1372068323230329094147157952787541343	1.87279	7788.11
142946507096284453219763520571800151323	1.03474	7993.45
15581764150325744751543838486781953875	3.94107	7843.8
163293604394084104893621357645631425991	2.48554	7806.4
184844285253750955573108913374698022757	2.88048	7803.25
201713842733502011400743024172787802376	2.7474	7851.39
21860731826069051759412233297245037308	3.45084	7816.29
224397897727550998952393452108105851247	4.13102	7851.4
236922297152254471494231909371944067028	6.47229	7779.75
258701495745258347928079157595224855607	5.74981	7921.7
268005370378030477582888503204633393352	4.17593	7791.42
271400338810738965915398144874785947156	5.84409	7875.09
308241362185290529457023751844945415677	6.80701	7833.32
316065105180906426935895494495985697056	6.11185	7790.73
36516055083072839532527928230956280738	5.1697	7948
52937706137838292058356630452433635536	2.43885	7793.59
68148758823825214851338706511834027389	4.56592	7946.03
82864014323048706067176240183193410535	4.49331	7748.27
181190119786473137961170643191765811256	4.11995	8046.83
103453194128712031569164654951032191517	3.57755	8215.33
149763846121301189080104347092523220162	4.82394	8197.03
163500286604764049491518741304702616580	3.66399	8185.07
167538720355997306109149033004153910383	4.62208	8131.66
187808025080006650320186891032234334735	5.86374	8181.81
189900235765981901896502794811012322882	3.90982	8139.29
211901064371190952686154187531670107264	5.706	8216.27
291039026644921745171371977656732289008	4.24381	8209.78
321215398539748739639274687014898384230	2.42447	8233.19
51335757866602659514403197165802911489	0.86493	8160.76
56020935334338005394436259115082827083	4.56392	8203.44
61646876562914221257646522882213525454	2.83241	8276.78
71625281099264379551520471255030731117	3.31504	8123.1
81667919643688027833726971732369464241	2.31261	8118.02
104275576411551618423855127610132687277	2.30391	8165.44
289850824079359304256494431682099681968	5.58384	8020.01
295091644180622338456869486397099148782	3.74242	8076.27
58094091564888692149151511180075012842	1.92217	8145.47
142880114281726701317681078403046539801	-0.11149	7989.71
186010428576111665901257112659375105328	4.85621	7912.06
215927975108551210514453331196756585386	5.5372	8014.04
225558154451341725554667194750019076146	5.07917	7816.66
103706600588071611713166827446705887469	2.1302	7743.19
143746610492015995136403969344678998497	3.44902	7820.05
195474123535866536065415477854819183121	3.91483	7772.82
230767660218078653723007093110569603630	1.1959	7662.92
315766568499777237022638958874715809864	3.32215	7631.82
47967026551528004237487048076246192089	-1.18387	7698.47
52923312298835901748423143089401170457	2.73881	7813.8
54215748793769429656837154435685544352	2.76351	7796.48
78824014259365172902846468122284540470	2.82865	7736.64
100009703104073900759955279778941990337	2.80074	7662.86
114884768199234398886606653048061511479	1.48148	7535.94
132989391151512449518568832188935194202	5.13805	7590.86
18436986067845750494030052361662671271	3.7009	7668.06
195642652939171523013159077444228087418	3.1232	7825.7
219153850695803186521011035659764840159	1.20513	7697.79
26996865470580249975144054985832215672	0.33445	7674.1
301055107799802315095684102756746965366	0.0381898	7629.96
304958870012710789766245739952072731369	-0.026014	7676.57
87100675427982823655960413997834448082	4.23861	7729.41
109297348882227907880702486255460214043	1.2365	7628.51
171363593548202593656468166391892626396	2.25505	7641.61
175779384987104159696893238168803988153	6.21908	7542.88
177709535013080094566248710389798280562	4.88179	7468.57
195126247607637409332909477914631238597	1.95793	7601.64
196083126590900914704741173792274065481	-0.256571	7431.92
23165047493188070463006701621586537036	2.19186	7485.22
316522249868411682190038640305655766913	2.09265	7545.37
318212604447584562757356422610314366896	3.03143	7557.21
321499662565634526755419001879392077600	3.24179	7631.78
50652048232313128001724090111674967064	2.05017	7644.89
69764090131351869826040930367316835294	0.0519534	7611.6
64131682754899591177306779055458526981	3.14933	7250.43
10231729034475761627615146077992150356	0.331338	7427.52
109573787625331763410618237395916628408	1.27857	7318.13
158305369520095814586289622863096685515	-1.21129	7445.98
300347516075464811625412187357411931892	0.795951	7438.65
325744973635013419688389975674671136014	3.2904	7328.26
87780996536328317754593789302585977953	-1.12805	7446.52
14385593264448556848891410607545266698	-0.520767	7394.67
16069935226841543983750312390202527933	-0.130838	7590.93
42960341264248611322469156434392527467	1.16119	7472.66
51578996900752658070664794265232998345	-2.22178	7435.16
86792316600703594372054456602876098473	3.45248	7330.85
283746014441885736276517218029838036470	0.203694	7475.32
313745182315932334648698622793834687431	3.10659	7593.49
70739268517814946571293164317279456608	-1.1717	7556.54
75876228569974789096782258956848491231	-1.49367	7447.33
11333412178718454558750000433982467413	0.851115	7765.32
12633876870630055122326313550212578300	-1.26304	7745.08
132317429593618291301100993491362265304	0.778093	7664.37
331161012907782108259418488371675245594	0.70095	7673.49
61227175815996967244585218967942374532	2.59766	7769.42
128127884738451808408030070156573679080	1.54216	7811.5
194005257336467927400070840935750461783	0.683204	7736.89
173700272726284889897422721657925738696	3.35265	7882.54
203792597372075911917493446474317951747	3.06494	7783.03
233947857643847479820286743902193764064	3.84425	7998.01
27273632151765403721679762507190822185	1.2843	7955.2
45751870611381318286807640404401695205	2.14032	7784.88
82475239824568294225687041527862725890	-0.842229	8041.63
170537009109861273719012732878941100744	2.45995	7994.36
205485198799362450391828065236426172874	3.2407	7923.14
54265496235658838227888444160595127244	3.88815	7925.88
95468855307786591883080480193612958100	-0.390398	8135.74
102999618440620156680156339382515271949	1.72114	8129.8
127931993392592152998250573341381412555	4.72698	8226.54
163548331188652827498036848054179685687	3.11337	8180.73
256962348640239898593254798020918547526	4.16809	8291.62
298292856437188964679465102450370842419	3.78721	8099.67
322843466743311350883298908298869182069	3.64333	8084.06
322845223193334418622392983865146260988	4.77391	8200.47
636491364357919469787752308105170975	1.93372	8219.88
119482344448101291554325704641742105584	-0.179307	8166.18
141609801119310036734011263984278079407	5.97086	8327.48
174379616496695048849480526597168167408	4.36624	8284.17
192266068957702848084503160555102631666	7.31587	8388.74
236788438702956079340609028391623059681	1.0524	8263.58
245968431254046258331347708541661814234	4.45574	8350.42
280952075760595824285891711585449642664	6.17865	8330.03
284355053239735593883077542716137484242	6.60957	8278.64
320218019135196840383811109977671345673	2.93817	8298.53
33742479179330347123176078423301647851	4.16709	8270.77
41320573205435442259932479908290880657	6.64052	8139.32
61667483266003416078781583267186977578	5.1156	8234.85
73296980501346713517685605064110789215	5.53433	8278.48
92934660708632321820104107220755396521	5.36271	8295.8
97128231475539796025151357693987692192	3.97496	8276.55
80250358904153816115125392597390815987	9.01431	8328.75
246558522835469429489697786441510748927	2.93622	8394.71
192064085509078032896209597433148930563	5.95255	8357.01
64657862097877264064633898936062397674	-0.449001	8321.78
7490459896509102162430017715651363010	1.25962	8283.61
89854454828431462061630487291834679087	4.14563	8409.97
10385558989873618049821905248259243369	1.47047	8257.53
11226077674667449426351506183433366971	3.54623	8279.67
212351081683904653964010409312408982421	2.19674	8346.45
233439324753681335801170203174558370133	2.6928	8239.84
241829607796735738759953939542208818784	1.51631	8340.99
267605995661148019015686737054260650895	2.12221	8288.13
280721847356755171264787096680277995267	2.63003	8260.36
325588346612504889736685314368627417390	3.33867	8321.32
51127290594803579484030705576280276090	3.19687	8375.29
56478341910455943605349642356222139507	2.48348	8297.47
71387886613462873868283462750662687908	1.10126	8122.16
93319337320760468743368032075506739717	-0.0856619	8319.93
140507283111202632704216886164564598875	3.43569	8221.4
148244149980698692810412651698518408588	3.49797	8209.19
197299152069425419888170403757859693412	3.44515	8163.62
285370068834414021187718392103763693691	-0.842597	8145.81
296378481292648767630640460837622213519	3.56362	8101.8
47062212579890116497871038629743243523	3.79869	8119.83
160825234275535055975118304436915178233	2.50633	8006.93
183097673917083021917193255200820514334	3.28228	8088.39
20960064297074933160309523913493375283	4.09826	8030.5
215157644144355477190550387745364472342	2.66841	8100.78
238116040002467469641872744122406616073	4.28487	8033.23
244000142790118273151103519134692512293	3.86433	8086.36
24828541984668069054767653897326540637	3.06941	8114.54
290662748021513963527448339866614215010	4.84318	7982.2
33180458423062712334271200184760956789	2.54186	8113.52
40091545517809531982786263232509532431	1.74056	7961.96
96236815126983028764345953332309500741	0.912598	8063.55
1324261854644272039578838882508218105	0.742167	7920.09
145449299313937280242999145342002512314	3.98818	8004.49
153379625542056505276018839014461428644	-0.280963	7848.89
215154098500259676400932445632790807149	2.17941	7824.73
252040464314724438328728350430418800684	3.98063	7953.2
271022646165341065710722889297977936136	0.303125	7811.9
281481701059411580790678885949023780862	2.02807	7886.02
286966441758350733305423455758122241194	2.14356	7869.3
308759592688344653749599873349318988275	-0.341161	7936.75
38069412735270725090826766547235555783	3.48812	7838.06
41285308826438418461675282191638071378	4.144	7968.58
83114324811517437441001337863393643671	3.8512	7952.45
117865115001536832138548582196966615853	1.8011	7702.69
141779483209999698858177580528861285456	-1.49677	7709.78
147991009650156224527973790846343992578	1.31866	7825.06
159041170186987035251588316476024747819	3.64754	7886.18
179252089246293756437391833361269344505	0.0223316	7789.26
208114047419918791998752722212067256004	1.66063	7636.97
229633457809104964668713654531330091798	2.38221	7690.37
268163358274513736866289924669428799504	-2.17665	7874.65
278168618738746905453471821186189444136	0.514931	7800.08
300985502288507394248084982718816746700	2.85957	7837.97
309970790784420429085608726810649105474	1.09682	7720.36
321376502911775429301615535572337382471	-1.4711	7662.85
131614233057163293733454722733046275129	0.620994	7583.64
147368475058301358574203684295312579961	1.95363	7605.91
191087989249279359225200293454051788051	-0.687085	7728.26
200386469727750383462833321158151102341	0.966656	7695.79
25333405398744041368610628509174997464	0.812443	7567.56
29669495183877996609864336036372135792	2.75514	8097.37
253232828842872469594339416044730033386	2.49215	8155.19
323355218131864128944688349630781001474	7.38679	8229.2
137865669914985540344020957114310628005	5.71365	8402.51
278784244988348273334169659496102704676	3.11992	8551.04
105135358910301123960063129608611607687	7.23986	8419.63
223646801613658216832564417893693691469	2.25861	8385.12
235712763180014673034169056904043601578	0.169485	8344.84
259717752994424847122778994396948414045	3.12449	8369.5
261404119221606680810407758816060944659	5.8919	8422.41
339812081032881815166663304765465722774	9.62603	8339.58
73895618545273560966468894361404990834	7.21341	8314.35
139978718483657059250693041477504163678	3.78307	8331.85
205798220057666375696357883340836524946	1.20125	8159.28
228907015798361560328443712023802876464	4.40466	8216.47
239722604357206639062870850010480659156	3.82788	8333.38
332088460957606634583736684087591247533	1.89346	8219.07
59667143000633676833089700631377670465	5.36967	8357.54
82905144813846845036889385406509941662	3.82694	8153.91
98131497897566596007508559466640321199	5.97389	8143.3
113315872015084724205511745633110735681	2.71554	8188.59
165782618647404785660918205584446911441	6.02702	8037.96
173031226657538254599016013691738330531	1.71386	8231.63
226388271102973189583561198291100258908	7.35953	8205.74
229647764082319596821216572685669233165	-0.42083	8044.59
45485697550484198150054732876273752435	1.94707	8134.02
63015181913788816336678020199189825799	0.343151	8132.12
6310283515729381795344450232610341423	4.78885	8100.66
82054392927961813063184845962145126684	6.80377	8102.97
92662030673492883075626725555729769758	2.97537	8062.47
116088435434635338246118446773264585477	-0.288926	7989.45
13028600199404968364914466995044934887	5.74036	8097.17
179042082748202852062322411875398066132	1.99458	7989.8
189737030663407854406328787675367558720	3.50461	7949.89
214473391460749758154336427199737448225	2.1368	8089.97
2227917473168714186141269880029295953	2.84109	7747.76
224515270798843505395497011626407645313	3.38769	8020.54
271603899953815447151722105729718181612	2.96531	7980.24
279752843743547801476959886709562876511	7.11037	7925.47
303423820465790272936905691549946203321	3.81345	7900.27
321454026611186235699728807446477526939	2.91542	7902.98
78357684490940792447298124785154970263	4.3962	8043.35
105499691764789582946800844597852781067	4.75245	7680.62
154099787504389468256338170830393427976	3.92557	7664.6
220175824610306491843368932729608747448	3.18909	7650.91
297947944666807330959774961550549730321	2.94076	7814.52
324899605366532475069793046965430260013	3.48883	7829.83
332611803445553621006813061864500250678	4.32169	7700.68
64770311150695230665314637604465336482	1.90974	7722.33
74026819420172057844825797507947761394	-0.0734459	7801.6
167583136434642638336458547139848690046	5.20778	7590.16
308659408748028182890536948836628307333	2.87062	7615.89
109561013785803033002043264049754308639	1.7143	7442.44
115017608859575596185275355885984999183	5.65582	7410.63
169269005652971982487173007520899913701	4.903	7426.89
199366822108552913564837556572389867297	1.96974	7429.48
215670495156077906999452026795878848922	4.41232	7406.13
260171762355699559939788807112635105731	2.734	7410.2
307636299849020031417129783456427921534	3.33022	7464.62
5730684124027838824791295050582630141	3.45259	7385.58
68676068695794750418107112886831241601	3.97021	7417.5
7320496107039885132790935471851046161	4.64073	7411.13
76476529727697088647947987781267343427	2.71698	7385.71
86820315196013364437000658771117678045	5.73384	7419.9
116172965676334572595147255470000321370	1.63295	7657.58
165854696572569163295397107195457030719	1.20947	7502.63
202440325950010540048614678412742530646	2.62285	7643.21
121552136174513672878138836934223251266	7.20353	7803.63
224723581781604784731152290962772469808	7.33343	7748.61
292027117700267350798260566625155066170	6.35381	7689.55
297553879072252446517583273224894534522	6.67998	7762.71
79278448354953821705222852622395776592	4.15761	7794.79
137718972182356827681850886833120906836	3.99804	7865.21
20787451038453794501902745395507067833	2.97741	7832.25
239902677529254623610491557479170206890	6.46442	7877.24
250052215572480696413511838148958821446	5.96397	7859.87
299535179469981371552701760532057503000	1.91604	7885.34
88412160027100482562958891172279684079	2.58646	7850.92
13361966928063998399821296425915135017	5.22684	7898.33
133951848106220106551340811888170670957	3.36873	8059.29
105956612428609915149309966045330477943	2.56129	8277.61
276420362755529813848775688987076924413	5.63433	8253.49
305660925270468451313558757431011489306	7.24632	8261.01
101584066492032942878985590347466257270	5.96932	8295.8
133140475189661353846068141777481286428	4.61825	8335.88
142405698843641403808171202181877169196	5.76238	8320.42
148039662915138861312007331279011066238	8.60001	8302.44
186106261645636084341841771878782841289	0.663732	8372.63
217047357641256082622219512431857277561	7.15067	8334.07
222227111832497294428159507007012616950	3.82005	8358.82
227969718029859655743144016307195341679	6.47132	8288.62
27484142254094345278443371621592357919	6.13621	8283.6
297201312578806830247157991772923519345	4.34746	8289.12
339633526895398952184978349419982933175	6.26303	8278.44
89428065011169602328205554357107080096	5.91678	8304.45
95381047749964586539959931043360662538	6.83221	8232.77
162845761430728582968714986618433006319	1.54715	7196.34
294456327013732979503651336826363542594	1.72318	7265.01
260048986988147638013814806507620155593	4.5331	7133.01
320951913600244024743244258574955275129	0.826901	7195.03
151911424614977601987736402741473899020	4.65423	7111.08
193419230452361070850637622383479082632	4.86391	7086.94
215726192252213624621170094662639903742	1.33453	7101.66
229026750460924880452152955557213127974	7.44805	7042.53
246041452434373021533215602828497362454	4.25843	7113.22
264336602966660004645798188284990701440	6.67999	7031.52
35923193087462953599830458103897858185	9.94998	7047.34
119756271257920571403074573596479603577	6.95556	7226.6
132895638420187383022468154118066992536	8.98558	7313.08
281352039716283619114243587417207871150	9.52904	7179.14
322931187240541112058783612182812924463	9.31419	7199.9
324373814748879303310626141762977058196	5.85906	7183.78
36801004341421030126258399732918988848	6.07237	7132.34
45083765140359321560907014455552428790	3.8778	7276.66
87218840028822959329946270193498782567	8.32938	7295.54
134597055641774853365146451618160977352	7.52748	7242.27
172276052980305895252270563215017594560	3.80018	7269.92
202633160312990453966316425068321898079	6.99535	7254.49
163568119867747287685833743371056427429	4.53411	7360.78
160789515497911861824357944382196159052	6.83996	7012.46
166648980376620338144718115427170151600	11.511	7244.63
188662101663326822689203253246390673840	6.62326	7087.72
25543818107524517318813604486221889485	5.12869	7273.62
272477976073809878880896856878658745535	5.4584	7215.31
323950562127191952240076501653968344976	11.5757	7144.31
4003982233942855728209094540485625125	7.83842	7172.42
57626220081130690768755304951184308357	1.77853	7236.25
96940083043526065967094263359168614784	3.22986	7202.32
106102661982381645495019734891788404540	5.71258	7170.03
121504954169477925070199954444773162255	8.16321	7058.79
130138395775364428683431543270090149842	5.79379	6975.75
177444760844329878753802314765020483227	2.35514	6937.69
195908021005929643753890423177122448855	5.98755	7047
197732686154512547715400294659500808775	5.19304	7140.87
281792988060619513237839604012312654691	12.7455	7081.14
288517418781453666768679702851381151422	4.01731	6945.87
296635672775913129046922579718062288201	1.15647	7162.84
311615220052683505960787188303288317438	3.16484	6938.26
314907807723779851196445863773942341882	2.88495	7112.63
66221273278291101733813218126686334920	3.73397	7053.04
68105582710176013581048035041054724902	5.74848	7071.8
121251062262005819590858292883102431647	2.16825	6803.68
134842628464482886075707854792632653105	2.3015	6928.31
14241583686508482282337298683038462673	3.11541	6853.73
163098134737218098636412360251573145217	2.90306	6910.8
198353577740235121810793721405366434644	4.92198	6933.18
273235358772311955286050621315189676234	3.36594	6915.8
277725705400258163493762107698584352517	2.73822	6912.58
300792134950893812301713156695531775824	4.42027	6840.21
323409224789391045860222603016847969195	-0.175442	6937.78
52747030449259042629993132195444543053	3.00326	6796.29
95810845029782032831896120408610382734	-0.250264	6811.29
136106520354573517497069077680095756641	3.5653	6822.61
156981372206735498840206319280658850255	3.13525	6852.92
197688895309697878402469715487662673018	2.30199	6797.65
213965943961763454678449160561928484834	3.82281	6890.88
318329850699450468339140942309948335333	5.12248	6852.4
36050805101210677969857940438630554362	4.29343	6742.04
10712199183568567753464485923781088010	-1.17088	6281.71
226705006374304571385696424166462774919	-0.593536	6267.83
40296664941404762198687741678173522841	-1.83997	6276.15
160297089114318579992673811093354271357	1.86868	6367.35
185578292620415445901573335958645926218	2.06317	6361.66
222097208964834131286398947809561644777	-0.578854	6419.62
327287591253549802154100639419551147550	-1.94614	6348.35
329794012829795466906969297275719381010	-2.66303	6319.77
80963783174204862215785470471818671095	-1.71776	6410.6
93438410441362268122129561951917845796	-3.24666	6354.92
13310679332328317559745514066113740037	1.46682	6485.9
193217855649876469205306930613392335035	1.46153	6480.79
236913378369384005585254961151811702292	0.737785	6481.49
319181305832697823390798233626663229317	9.55781	6592.72
61623239248522114451001673903207187820	1.32306	6478.44
158031434234867566730269566885554140379	-1.913	6623.81
201432738727089996909017268533713575411	1.40269	6698.41
287818990324610504650797966681279858026	0.418427	6492.87
325427029002845026662544620762733194604	1.37645	6543.96
43360467073862860098724233741746011371	2.50886	6705.05
121783117221948199487547285464915070372	-1.7156	6688.85
126864830531600388261635761968712936279	0.0348238	6743.71
138603111463176952896729812600554009006	1.26779	6726.23
163837325959104694601672902596825288733	2.80274	6704.83
221137561626329704418183275113237736801	2.28527	6723.58
233580222045592325112429326050695781788	0.771186	6704.02
273475054789129916186930777930857459581	4.65316	6780.87
284385851563440697212551262685793781806	0.96463	6695.11
330200051665436657746928442477919300816	1.13171	6702.97
50196016986536295683550410469940371331	3.42994	6657.54
83697014409094425853984230364847140790	4.27183	6815.42
126710652479064397686188704299703551298	0.528498	6744.11
148896110071337865155237467482113944067	2.35751	6879.74
176521060537211023506807985853833128027	6.32444	6935.6
194934622577540600472943100634667004769	2.83858	6881.87
199932152788210235232992217609764834492	5.7421	6928.17
215902174280938532196134492713952286307	3.50759	6787.73
219307386223200338367474930968905457539	4.64409	6861.58
246584966838485285761047469113796282317	3.38138	6829.87
269813289083362924609568200900750711578	6.52498	6862.86
36572866915597507953750182305641120474	2.69469	6964.61
54861850921900214630478018664190448551	0.798936	6854.66
79961040948791776452545733019781984588	1.39234	6905.98
123763894470048837070097037691960393950	8.19671	6993.44
181267252571396686217381665075318899624	7.92755	6905.13
217005464181718838621965885699017459329	6.19918	6941.28
296024469458052939556520980313663951383	5.2039	6975.57
49612310875933936759633445037443896775	2.16562	6894.48
58378631028915192265158140043893029452	9.20712	7064.91
72657117428820857257378086803903796513	7.19399	7086.77
9406463169257909821711423226570566995	3.74572	7080.73
127935670475336683636609768657847743769	5.85263	7049.69
169025464365970309054629203527601166781	10.54	7145.53
199842070353225485676943574951996147922	8.1942	7114.58
203350552068137439948126755663409994801	3.79651	6997.27
213300518019821757596281348534577208323	11.4963	7085.85
218671750532352615464025083844823016975	8.86728	7047.97
329557962584254323681763251792521637289	8.49872	7115.42
170109732887130214904780120527705753062	6.09612	7213.76
48406284935851781585240187529908710817	6.73406	7211.76
69272919569124840571895748974433964448	8.20413	7162.16
9610614150505927107450857127893614698	4.51525	7184.58
13216847661080104762768748036932002458	9.29466	7321.94
129940536619851974809873002030674976761	7.21143	7171.15
131111651530503879092373737877963452179	5.99992	7125.24
204719129308564998783801497578277137360	6.68123	7162.67
274362522748165197951188654362810559711	6.28443	7227.05
330020889599326793655380020104905757392	10.5868	7134.95
41547016465212609680161322359737691619	5.3492	7164.55
62931504976368381809575247930734527569	9.38174	7182.2
121066336241816161936347001295263276712	6.62867	7141.04
13473078207244433062382341524500486806	6.06702	7114.98
142813946026761066992068932080187015211	6.53582	6985
195415537014021617729650840698331070502	5.7835	7137.94
209551159940477013424412840386146933717	1.77299	6957.61
230038247022217186772184576967975072731	7.42799	7060.75
282455741894997950688575506315847994512	2.78719	6956.34
315122698325494266356241855886317191976	8.25269	7082.28
327195570365803070088464542650763700017	6.219	7158.84
338337812528959633663605879131956397032	6.77962	7119.75
42622784650498651737413111401735979416	6.3102	7071
54073389247538578486615476125175550743	2.44513	7180.09
65775441438763619967376569062028965895	2.29404	7079.19
127512714630948356969924924970214607859	2.18875	6867.72
192520680144583748262632998443764649610	6.35787	6917.22
25451762936334126465287010242262076688	1.70324	6822.78
312707316674844289243781719912413952387	-0.676126	6896.51
83387506376883882062029437044364419724	8.40515	7011.5
103350173474717223767598754504926699665	3.92786	6859.33
224364708229364756256436420345034690441	3.51042	6811.9
319805417017428855006257465240031697111	8.47489	6677.98
32759284121021532502960606848279050887	1.6529	6761.18
332489576584604921284350530370811063230	0.68968	6749.03
86188776532542184154942969137722621104	4.43808	6911.37
91964757293182608872993525942780139289	3.4922	6763.27
127285183500554598281590075790742468898	-1.30829	6692.23
157678623986434364509680554619814463960	8.80274	6725.1
158257046067409213023333459903005060952	0.434071	6684.62
199734213177566264672058011774607722921	0.422191	6572.2
223428297837707591560750480014300291266	5.5215	6719.46
227082194381378376077802554483794158521	-0.62695	6648.83
87474676324714625633449118269637203953	2.13403	6605.41
110200342574846815841226759227228513806	3.41702	6559.69
212239753166043530685434746047891731080	-0.822575	6507.48
250770514564297160303583870174944479262	2.19141	6593.92
128540616017999406781580072841840501700	0.551178	6501.24
136804505639019486515835382367051756984	-1.89011	6369.17
195909003783797814853640809290087259816	-2.11553	6321.16
204417783887343569964266904307689093123	3.31889	6303.03
263991262410999062647515584878141047295	2.36935	6391.24
307334815123837365957478900389121813857	0.927049	6462.52
52279271161790027753385904442474823027	2.21649	6501.3
66943437354816449645572641548100367425	-1.56498	6465.09
69663502662255836379518558731358147389	-2.26462	6404.56
89115453528801982447146869400115754078	-1.48616	6337.03
105839073650782507491993869371058329809	-1.56436	6266.94
158814320119262645095066332163465491034	-2.41377	6316.37
198551920223556388544679394326607585869	-1.06012	6325.42
246404458195685776303567636478947785122	-3.3837	6288.68
292435756191354243110009057393516086137	-0.340214	6417.15
311257213754731258346432897625481840011	-4.71081	6327.53
322119154536306335113723127183982888896	-3.5893	6222.53
33810832675681639985839790735239046443	-3.46906	6195.92
339979775516839672854994320024348028679	-4.02212	6329.81
35788315697767284877698830830088306975	-3.85209	6297.48
120222772939041945641266198790156124318	-4.43244	6208.94
15552108148396144525065365582685714974	-5.01916	6157.38
195464185201142238525244753775099205133	-3.82206	6102.1
267630514593779166955052134636245721985	-4.50031	6118.31
276837834326654024289747232849857020650	-3.67878	6195.8
324288480394860598233139330046873045323	-2.63445	6259.5
325749582263389382388111189372609351666	-4.60222	6208.15
41182831434660137174637666833567554962	-2.09368	6247.94
57584919216137543730698199243918483080	-4.45075	6250.94
64402584353717715837858020542651610867	-2.6762	6299.21
85382873546425867756782406164713909736	-4.77012	6172.92
107657564714820298578216035606190567193	-1.12878	6076.23
139549188989881351700448963752519389074	-1.81701	6128.19
165410603009406210007801466048336033875	-1.49526	6236.14
166273239905798961083385995013941148728	-3.64033	6134.47
243205516478349073007195025394277197658	-5.16298	6105.57
252691447312982880011277517748557733151	-2.33955	6023.61
28277477173969402174926116861362487388	-4.29093	6060.35
128155246418560718983917134526066156670	-4.36435	5807.55
48126119173407594763933887650383762486	-3.52102	5821.95
48791826240799305950658731662735821884	-4.66705	5740.37
106992292577715266910581113679164729155	-5.94157	5866.28
153962689077382128631233519543932563526	-4.12452	5861.48
172381248712054789169695838314836909127	-3.1945	5962.65
185175363414282017712805521556572605538	-3.93194	5793.39
187812196946536943108235846294537529918	-3.17992	5794.7
210298623245304405148754580088976547167	-3.78377	5959.43
21774622853414164131169689172112949905	-4.07598	6024.19
314007887459178320403787322373526066992	-6.01111	5960.75
37720466689041349034304996801849347822	-5.05959	5979.13
43342598680588529157148795024914161849	-4.71821	5797.39
73332232197072528207480834730004996771	-2.82602	6021.66
90379894284759565184574421900939230162	-2.32985	5996.91
107789442751872357082955085945770927498	-2.50095	6045.89
121916872316708596249029191531361168055	-4.17465	5885.48
177195702202736289672957700311278289901	-5.51994	5918.3
199049576018052694999743649685387837656	-4.99585	5986.67
214892687028770274115727672989833167495	-4.31846	5906.6
229809106887412769807324020840290932070	-2.32315	6058.32
262018433102357159278237126816732410394	-4.68356	5966.84
262227418980598930417639226117547762349	-3.91978	5960.46
266841922706271443402194482831956347943	-2.81745	6132.75
285063801487967066549610717230937062174	-3.44275	6040.6
288687033883248667612403261296809098992	-3.22314	5930.96
300105238481628965876332289581056590498	-4.782	6020.41
309822844158120432151513019189648991546	-4.46934	5905.84
316576047184668467593984030206774363682	-4.66555	5973.46
338992844733680520130692139510441715174	-3.57266	6031.89
34277743530747471294341753993292160770	-5.39378	6118.93
39599828835274309877581098691335783846	-4.29407	6150.14
5162127325400212082546972315718028530	-4.33815	6044.26
57602442521235645559669619174674409716	-4.26383	5983.37
70989145312014775077434934194231531875	-4.60028	6084.72
87304591272254635457166791459183719534	-5.56095	6093.17
13700108721018650020339778284245476797	-2.75012	6077.23
149402048914445339975507640485730735198	0.305806	6184.33
27365227422916829518935559513383406172	-2.56266	6125.29
292997689125323035259782701654844163906	-2.83525	6101.49
333338043659190714657341432715216091551	-3.2258	6214.47
6781432080247991226563923981362969626	-3.60356	6124.58
72363140433911010017278007209814877844	-4.37949	6141.2
184057149139683379342892573198313444005	-2.27015	6197.83
211990923787065794666994134776984929393	-4.19032	6192.97
268463285473802497959889706811247122851	-1.36219	6237.59
268887247692412277245828762768514804177	0.281612	6174.3
271776800896549795416293849247101938863	-2.84898	6069.67
313290184067475590257768439912373754075	-4.34472	6174.06
65609892074976702604194707945812387132	-2.72124	6141.08
88615323245199007417476638923638539839	-1.84271	6175.95
118786764216742717412992818448498431352	-0.117294	6259.53
217603941168055644662891128788666218605	2.58516	6379.79
232540479444732150063380237630190910267	-2.93642	6244.8
280827771439809536763457696569260859732	-1.31705	6364.78
306100562417997324750473525317131155834	-2.96531	6327.1
306801723772387527461751724233823802138	-2.90108	6225.75
93807705114430369407622284482762422368	-1.85126	6314.95
170976452760358641698821270240840717895	-0.540102	6552.07
210662792470817613698889912969621729901	2.15989	6506.19
21337444564573642182763554736649386769	-1.75243	6471.35
229583556051507446948041261580938027206	-0.473823	6475.42
234602404834891898847589895861490702767	0.991575	6558.88
236434548079428900300685825528212153596	1.38219	6358.52
238927298926330342602328372684020383579	1.50938	6529.91
257437155300752387845934131676700918114	0.92978	6399.61
305330467520984477786971974058693226929	0.196482	6397.63
32660997749783880204061011699044931243	-0.234131	6418.09
328031868879381546264064417533674250938	0.29503	6503
58442843250488035527101642924858024870	-0.266431	6571.18
66479898832342375771794828624812716536	-0.308539	6439.11
69244160368917495621925047283746576341	0.711527	6447.55
74173477324436233562555939072579024102	-0.803819	6449.31
24066808865184905214212628698132714637	1.29587	6658.49
33952555389089049217620783591722871421	5.54331	6519.06
73175041745208888797210345594387341175	-0.682301	6532.4
10882795656860484382129686721342069350	2.60616	6709.62
142767231344377849026623144313039843229	1.74311	6750.11
197035480009497851967358156802920718994	7.11268	6753.85
207008100690672445040881488312002006295	3.49518	6768.36
255608058030537988046907259227907691971	7.41996	6810.86
260916041215043015333094302225978351479	3.8509	6772.16
264654680978914091620647620839285494645	2.33982	6748.86
26610128572635268269091073581610070398	5.40806	6754.67
30275255393725594454267909230843497197	5.26733	6747.77
322104423072879793950144043900061011526	4.61434	6787.07
44316666192775709009636956467505659291	4.3642	6730.85
55505773318901315235517333345603712480	-0.445104	6702.23
157777167460676842330408866524445307385	3.24604	6858.28
161468020435663898246336530023326725152	5.7773	6856.56
185195950298771999585826811191442775072	1.48916	6819.08
190812455827804976194090944275669392370	0.563462	6703.37
201617687631838626672849701001654371399	8.50251	6867.54
205348773810522693429495549299165838831	0.697179	6717.49
217852257717707457030255939852817963829	6.45343	6791.58
243408808396200049266708252029623066089	6.28191	6827.32
30142931997838479515025799057447718091	6.20483	6798.43
314733427228779114474250394782943339038	-0.510826	6919.6
339009725889308579528312055878479162672	3.10617	6842.42
64927937362096116861473618610927596134	5.17448	6839.65
93731455498733540040548804767086528803	1.58855	6965.36
97667873077182648470426955928738936838	3.56545	6807.42
121316069587148542948458477481931539820	5.29694	6913.46
15456788064127463314431388170418225844	8.58708	7118.1
199380701212454485598891677826719327203	7.15196	6975.98
156457044534253642134262296584570001466	13.3683	6952.54
275668490543152359887169330891934403854	7.55137	6928.26
45194171824672379073521821053335729385	6.96807	6827.44
100515979512564034126943953365938525048	8.08324	6902.38
229637472212822391320668477459654649040	-1.38952	6691.75
243208138826853267037825440400213488343	1.86476	6770.19
298596253732906953452233438554162348048	4.38	6854.04
339151282271531573862968828343587433904	6.04415	6877.36
37289017230725943434295727628080929930	2.04322	6829.98
72768414704651354045526482710675865276	3.85839	6832.98
139501155308537726043995670454293870879	-0.231441	6707.8
172575872334319246552389328351101140665	8.8547	6772.6
263417203402324511582892578641659713905	4.81233	6794.3
305854178294220555324048042242497843154	5.36677	6752.76
39809794108495567906882553598906826281	1.65055	6611.99
45976503212368609960284149061161731254	1.17607	6705.34
48037827722479370713123624625542726394	0.680141	6530.88
111580158557188705876985778809373228160	2.0076	6535.49
114843969543907037144429053152388987006	-1.87141	6519.55
161876057203117015060834535280285158226	-0.0517589	6473.72
194411621748173046095592623402632737037	-1.46062	6466.6
244702447191864352331475525611675145447	-2.46753	6429.19
251701212790267322021541594717714369174	-0.729544	6575.26
332655261958928411383824777818278423936	0.462134	6651.41
49795080945729693631320105390431877240	-1.97841	6408.87
86028255273443557893226650236725492751	-0.903413	6493.6
176380779092806903883635190047623871379	-3.26722	6374.5
184121913997539144541971193924849386912	-2.33281	6285.4
113474425051950820980025893913904591780	-1.68654	6257.84
120096577828227158255655841392274437648	-4.18101	6227.97
123551612177012480280652969940295787346	-1.03228	6205.44
124685812897888085631726955737342760759	-1.91293	6270.48
18110921045576244187843932441142413997	-1.46319	6205.56
188975491112196912828585129941315677099	-2.12789	6160.51
205865489126540308491223322093110391774	-1.51251	6348.93
209311611888566840843513886054857272118	-2.02704	6146.76
2167135179252448071686186778513459802	-1.38883	6342.62
241646491274142775650442475757800051936	-1.08224	6300.5
273701640175051301015368459425649404503	-3.95512	6306.12
295916373032839299872329728537737902192	-3.56871	6140.36
31700966443063540939466584575477024669	0.540496	6320.98
318065469388810172203242222562183937399	-2.3646	6257.57
327033969498580819454255343250814022106	-0.00733623	6279.91
339297209607192239957493993658370237070	-2.57224	6262.73
116554361814602724306568631352580731587	-2.62867	6193.09
123731433603532516454919025056920790090	-1.03855	6274.34
179247429138241800573974203764063977396	-3.85735	6027.96
182017038069802836040621389892399861037	-2.49494	6084.87
227158815016605056790204997423526000896	-3.64557	5998.99
246206940795977032883976186958325076643	-1.72249	6031.32
287615221223092545565916182603165281835	-1.76342	6122.45
331842820146894371854087693962332191948	-2.40636	6132.46
40096754576927467836920854805311349585	-0.908385	6086.26
54959054912491590159356015923656064560	-2.55565	6262.29
68271359091240834758503686468931362052	4.3175	6088.37
128791239521045688796119696956057895631	-3.92111	6044.69
204970043284169924924217952585918905436	-2.8744	6128.16
218320872851956815898613928696216792131	-3.97882	6041.45
295139675802530594248465969018155879624	-3.54188	5966.4
112821772425942364323006512249382607170	-3.74521	5783.99
115411717804204751602534949275372420184	-4.68935	5831.63
145336039738956559769908973769509053087	-1.84415	6005.41
15867459356669643453411353378231163365	-3.48047	5881.18
161428221333989648841149862391834298576	-3.66882	5801.74
218076555591433397938351720614535400368	-1.28598	5995.4
223600123756716172030367551512414350615	1.08472	5901.26
236583145613131538354191160839276713926	-2.31655	5979.53
53392883949850780738543526988736523036	-1.71632	6010.15
57174566197199722148537728342669180853	-4.04512	5954.01
110531834356522743022259476390949027656	-4.72374	5705.72
149519015364731681912054227939429192612	-4.41538	5853.09
170513612036253241197452512053105526098	-2.56173	5826.75
196965332054229736437664521243484686854	-4.94133	5776.41
280596631699956477615348189177200265616	-5.25462	5768.26
289364620258458935619000675677373748083	-4.05416	5931.67
303911686109593794447019394082898680172	-5.09031	5850.81
30660100205952831161105444795648154868	-3.09301	5847.34
307320602423180918618262606014928106472	-5.23951	5754.21
317335474706918032767818320750330621245	-3.82269	5711.69
37200240304761293284431783131588942645	-4.45555	5869.41
51236648808347559805394181028008553731	-5.00288	5763.19
747568444435261100678147940293038661	-4.149	5686.97
75934093711039025701713026513495251348	-4.28537	5863.75
80162280512076782062353842148899089530	-3.40893	5768.35
10187225194535250672607864613845556506	-5.15134	5749.89
115918288169077957594896349490451307657	-4.01317	5721.94
134303884533121150309741461339788112713	-4.55529	5605.16
156746793980842165123494487797394040374	-4.69304	5759.53
193369503759682665175283314644789222962	-5.51219	5802.1
205057410293091906378299508435227259287	-5.34082	5691.64
233963426865960009009271297406972613223	-4.55401	5611.31
246635097870067425279972881426759941022	-1.04805	5721.26
260455520187117418594889595692748201096	-5.11827	5720.72
268765650636557065428799626316089158828	-4.61498	5622.51
29237853282255072129715311355162665080	-4.93418	5772.6
51541564504783559068259134891219893461	-5.61445	5687.62
59047745518424029335920918048193497696	-5.1126	5717.19
19225158459184511370167393619646080799	-5.62243	5549.71
198330206637177798174374064820350292761	-3.61089	5635.62
257328957327268996883811049978902915841	-5.39743	5449.57
269433990950868423746374712379139632459	-5.38559	5688.18
339982554544911756677568986819189164273	-5.31023	5624.26
74311997882528602629027001811824020126	-4.79337	5512.95
95206925133215294750078759275373067305	-6.8629	5554.17
95456940174017221856955831404064443652	-5.44736	5542.13
129141409144382258938743503548603037319	-4.60598	5312.2
131776430286543385424808473689371165676	-5.83845	5351.53
160079688694948231053232326398325746188	-3.31854	5256.13
223890789095091203759961741176910213053	-2.4366	5287.47
224183088172490715889377426713199874200	-6.02276	5352.59
243947502741921776066054135638671034230	-5.92743	5309.4
272810095600884003980439835751633371211	-2.25616	5421.92
309875466450268493817368543537924879620	-5.60303	5330.42
322320859710500452537724213005556925771	-3.82245	5257.39
39811757976896683607268610009047665954	-4.29629	5482.16
59994678889106435949291983311253858545	-5.8455	5463.09
62114042376048225611130584166103651162	-4.92872	5404.56
129468620712702981976555285392783823605	-4.77816	5559.15
135555507198928768291046335706315253171	-4.93908	5411.71
144196321721640805390390822995998311188	-5.68138	5439.07
186043287865307428491804507345167027063	-5.15584	5537.18
187516551577345801066189743472508489788	-1.07149	5536.41
205209660216831414829077616858980521303	-3.45756	5554.54
217677441036000294775853086364297047959	-4.61652	5498.11
238620156816344371717896436611784845765	-2.77744	5368.54
23885196128290188339147936038732756996	-5.37361	5467.95
245692488115262433756289773298336275554	-5.58537	5325.33
259458963285904827105253943458480763313	-5.25659	5438.55
294797360846369975992879051155250864045	-5.54682	5445.41
304760332878246195813943338251103932191	-4.1771	5510.2
308685370723427623731543546227446502280	-6.1769	5560.75
320231959533031420108691942987634751420	-3.2285	5510.64
328193127813003451155646443818397178168	-4.37666	5515.78
38498548172454680445084180282312489856	-5.10013	5454.74
92577157329229749507254728737864116964	-5.16128	5415.16
114655598105746657152399227900797451366	-4.91591	5498.62
114998243854383395054175319233280931580	-4.25204	5646.42
117015693432179181764975424695979757635	-4.60696	5606.74
126575939767268462174713659369798752998	-4.07161	5552.11
155209885947063190355327231565242932986	-0.449283	5676.38
15763564611606937400855404020726455733	-5.39683	5573.54
230570170307345910979595807564058781855	-4.2739	5495.22
266010031084859804035027865776859442231	-4.51412	5459.06
56693118692061925447363198728184111505	-6.05236	5481.99
100356051992281938179947318078014905212	-4.87839	5764.31
102618355627257481814553299739891400786	-4.68535	5809.79
128264778098566381786384397229071310217	-2.3392	5738.25
144562356919374113316544148400146909716	-3.51818	5672.23
151687862691579463547103625070491663446	-4.61228	5622.18
162424514756170332122443060947184165178	-4.10294	5816.19
188751413800720829093699668654173319106	-4.32894	5789.36
214094586928084426677450959462976688634	-4.03952	5787.32
233632673123138858183352302692023596659	-4.33701	5779.96
298350253205747673501591717711453378644	-4.43288	5701.64
329511403404827815418356924029129769810	-3.89408	5555.71
53827962617837441528354670735331942395	-5.13665	5769.28
57154676274601969084560105881938502292	-5.80258	5693.79
81667465994706971972805284167117267401	-4.52592	5761.73
103524688601072147257768753425346068018	-4.22618	5816.68
114569195798560782086246585047347371136	-4.33807	5826.25
125776430696590656280809472062938185439	-0.271713	5800.56
130503516247399920245014632969917548231	-2.77729	5932.12
138893258172580899214387341434211839736	-3.61721	5903.35
19230015391404713581408419666386817908	-3.92195	5928.61
197479343158190180736251835091795817772	-4.00004	5721.42
19925958097976646723434148431785312270	-3.41212	5869.22
202354805601298929948289932299509146515	-3.55112	5746.88
260173394425116417686879593558609378140	-4.61117	5903.55
303638701334554135573564377187800820043	-3.47758	5812.41
323446113406536944892996568073750471101	-1.9253	5963.22
340099047769878228428150787147822702965	-4.2292	5840.39
63534162055866890683968405318333537531	-3.75574	5803.61
77633848413199553173209109439421455090	-4.66076	5801.7
100783691163390243012875243419165569484	-2.86809	5807.98
111051023697141499128754718424185616796	-4.34506	5904.64
12452088171817496960801473755946929758	-2.61225	6020.98
12829645250653102046916620886931423939	-4.70404	5992.32
13407666912128315196769697357974835887	-2.44325	5962.24
152802273120500054197691694794736562332	-3.05148	5905.35
167057760584801632450552526898660629302	-3.21463	5909.28
177682784810327220741925877805909497944	-2.5071	5929.18
199030321527338939576402007323275938530	-4.78914	5967.79
20706821171056184990475504963355084507	-2.16215	5885.76
216368115438745004626647600296408687507	-0.610616	6054.9
237868767386298818238500992612163315415	-0.865695	5817.64
320928670319042520468041204187009405086	-3.51778	5991.02
74313000915992387705272909136116225424	-4.2455	5955.66
86337709731553915180633157111479363728	-2.51747	6031.92
113879139680580344916303239188677572687	-1.13589	6031.73
155142911941010230110014954470980120305	-1.88064	6080.65
158819675884373349052444464668264787307	-3.22066	6122.46
166241924176571351590223096721422310693	-1.31029	6184.66
195832493354060289696140711467000586744	-1.69766	6088.76
206058826424125674504269463306741174161	-2.25309	6148.19
223747866959039056181518733039931307444	-3.31149	6104.25
223843668850404003045896200172935841116	-1.85453	6119.4
41625412719962668410925227010841167422	-1.52985	6024.09
67186940891778339347387906904805453259	-3.45854	6141.27
106023345059064811592031068339743149094	-2.97251	6220.27
134726626909705318326031405417341089902	-0.99663	6252.75
139707890941081403878182053241707814312	-3.25857	6176.74
16255013963869106674587440333522718259	-1.49437	6297.41
181204088741208775433400703222493592015	-2.67917	6155.25
201222558967090073208963648842234235235	-1.4941	6319.85
221007626572381456679534751132929089883	-3.22728	6250.66
225359166573240966720982021872640277744	-2.05359	6161.79
234401060488144022006668622641919011666	-2.42112	6145.52
254225072706141702822323736855675586831	-1.16526	6282.74
259794303851118155315898514848686139520	-2.69907	6305.22
265944817076028662335466030832573709251	-0.554968	6104.8
269932237306925978430774776262240787966	-1.67169	6208.85
288760762657690978056384978423452428581	-1.32115	6241.81
296759483973576349456971418469824715721	-0.720488	6334.75
299430471356861206758319699291853705287	-3.95136	6161.29
302413922433457660741465968154405244005	4.17453	6285.27
89354083722299603092100628754410667023	-3.84175	6206.07
207804615391388772881304495020815670364	0.0772741	6392.53
23890899004782239590818742066208792785	-1.31222	6344.78
24854158693737912511655726789916047472	-2.85747	6390.82
250785293568376214581641917349618195816	-3.18385	6298.54
259441690425274171784740518023405563832	-2.49013	6343.46
303566871967540020157820114653251303312	-1.96214	6290.79
328377233552791000105769982566208345650	-0.268848	6470.18
99768842101536495810725272099924490348	8.9605	6288.82
172276475936518487726009108338808701656	0.752861	6499.83
192568970722135721064507157206703165052	-1.74296	6591.93
244511214105606706771129189161904215837	-2.31384	6498.96
268441242178186918487424369843608777971	-0.53656	6408.9
269351302932409087214711749558619690272	1.21842	6505.29
278897604895400019196625678885129528613	-1.90091	6504.08
331514979469724704828943918960590946398	-0.291689	6377.62
92503291161060720466566565413074434844	-2.14739	6508.96
155908858015788914379382208462073983155	3.66257	6670.84
295404850752243203112116514334663403513	2.01059	6659.45
303793231749264243050427512456913251202	6.05032	6723.34
31402123465885882835148469062011256618	6.19219	6566.83
41838191106190516318851365363804633595	-0.708327	6665.61
76158166440431145916044835195679830097	0.782709	6638.48
142279295697237540771328135165112185565	10.6622	6705.36
156180936539041991826539053785284786757	4.58731	6756.23
163256644155168889768425557251111854841	6.41866	6753.01
168070334622830523577091074210253262770	8.73546	6775.88
190058739851241260482865594779590761835	9.52726	6877.51
206855629321363257236416446813602394811	7.92876	6798.16
280588194205061023982948388879326538849	4.0306	6714.08
28767493313326174111358217018583010553	12.1539	6844.77
298922643058881030468117431974554761705	11.2281	6808.64
36158499449759351933563733461319468318	6.60876	6879.74
287847378802265427879187181789464311341	3.46237	6561.5
34297909291051623180120236848035065705	2.17551	6709.36
34441001226720558541025310992765638889	-2.3906	6550.04
79578377621736682781547510541345244160	3.42385	6531.78
1384112285769833010428218863928402255	1.55239	6538.32
156992585620510226213810001656860235851	-2.11689	6408.54
210068518229170706260677454838745063569	4.83184	6472.41
274224161470307442203056001388139996784	2.64039	6531.58
276491177729447320163901444214853029149	0.380457	6432.59
281277768723187707402334113468500773800	0.715005	6419.68
283958564238653003618906208392968946509	1.21361	6473.66
290588143677636137337849823262420225794	1.63472	6452.83
314464631893550303946140621194944507245	1.12405	6480.35
320815985752505959736284705463121411455	0.454552	6432.01
36614760443656666359060654536167540018	-1.34016	6431.39
38344352378580377770138449137831189388	1.04042	6455.34
46637540758883796318169456013147882689	2.40903	6500.45
6215726116640181901729522745704458338	-0.408145	6431.33
175187671969091841931267676838378548127	-0.678193	6397.55
183485865783755244824329442976884934994	-2.63756	6341.03
192894658942726992857167677488046386653	-1.21992	6304.55
228378250388934148968381318549913003002	-0.596328	6314.26
23203339153956345007258689016181261439	-1.72784	6300.99
245594748013266509394880944290525669706	-1.98172	6243.71
259344441283489179298361749257345562511	-1.05561	6292.67
260416496986151263527079029462902856652	-2.10159	6277.49
64370747881601066792189852029570357907	0.566594	6208.69
109240911470722453965934820371988169838	-1.43302	6290.78
133479627970870974109290454333891211013	-3.7688	6186.58
202910858500311342929930229553267708348	-0.871366	6192.93
244295486716878139574301231678375985098	-2.26809	6070.78
262944089481461280867945964260530051572	-1.10326	6147.7
284737261791382106792581508119631419152	-3.55328	6266.85
292637237810667868705901165922976658134	-2.30462	6106.67
29518841825185988781937170736973125521	-2.7686	6094.91
65555624147019077671353376039125020765	-4.45416	6172.86
195694631814823921210123377419641252212	-2.98618	5985.39
205511899973504839147522755923258345943	-0.680684	5979.3
261254675045009638843873215016728161045	-3.01427	5913.55
261271989291618740338469790850802548477	-2.36823	5995.61
282912680257452313527123910095482233383	-2.78368	5912.49
53893132473656061382897002918403991647	0.256702	5912.67
67447393857959499857776013168295823544	-0.904139	6009.73
137446411847106538558198001583940348656	-1.81563	5836.33
208105394256131642264297904445181125325	-3.52874	5815.01
25040994054312933296422008344580597046	-2.32195	5960.5
60101599147497229341203540262196673148	-3.27618	5881.19
83452701732949506201776727299639850157	-4.47121	5882.67
119850551727321717272776966556343784544	-2.13272	5845.19
139943591377737195757516033678637217118	-4.07134	5790.62
156880883631962862233792438876574659434	-2.23346	5742.53
235622430330369681012793764159866704524	-4.3296	5871.03
264393773767680164420628798582584424172	-3.25282	5723.5
269289132798152361338093990766160253731	-3.77715	5692.92
285839822460120636332901442869145130148	-4.33831	5669.21
314585439819246898453919904937866669070	-3.89617	5788.62
338263369010519382020375541753210957894	-4.84813	5895
35771746116482354693872383037270193134	-2.07762	5828.5
37421477413409400382309688209126265979	-3.10224	5838.68
50311938357887173165551433627159542222	-4.2312	5745.18
105598745229493200536081010281105273138	-4.0727	5711.13
108341073718452480776819913971757007497	-4.3458	5651.91
133014995482618116295992504781227919778	0.57734	5694.09
142514474801469186678553483226553312822	-3.76168	5663.16
207671886238964420470030669726714409446	-4.57336	5599.54
231819604356857945114087983933488474636	-4.38453	5699.53
242068702279486651519911192402056402788	-4.34276	5635.63
244252299946574415286747110471836534304	-4.33975	5676.79
28272507840202834121703766405820821943	-2.08243	5654.53
40962844192855287830458904847814326102	-2.15243	5704.82
49029829714024305523984238019470222424	-2.48611	5711.67
49938137413457776978686645399771442166	-1.17778	5647.54
105902022421689097203653644053170487627	-5.53281	5437.92
107045455134638970827040470702777924560	-1.10202	5375.78
252858123745423023335383295127363174522	-3.97538	5502.95
280326750592194547795852378699673338107	-4.62565	5410.75
292075418515234124009449838683166123758	-3.87301	5600.27
324071236276647583255673338703727957203	-3.23175	5585.97
332165067057609894321360974981452793860	-0.270902	5558.25
335456651549153443504694103546385835363	-1.48812	5345.71
39400035281993481914257879747355856180	-3.89791	5526.82
66413663175039053364456917902764622751	-4.4624	5396.12
187718212650737202347316905088107727631	-5.05551	5494.99
199120997865781562192136080822327075926	-4.83596	5490
204334545474716270927938373770644647580	-5.36375	5380.74
221740266931267006424437530933763418784	-4.14271	5410.5
261951128753479627533179744862743650532	-4.55523	5375.41
287756825895486269238391776536468943463	-2.90681	5303.89
31404195559633001050158820266739771684	-6.25675	5416.08
44527867483214353800329371327389911682	-2.64379	5504.56
50663557316559708395921515289244523744	-4.49626	5425.9
61618400300894154665815121352379259522	-4.52904	5462.88
130975956696150092277912556290832533169	-5.27311	5141.54
185438791268718109775759828644472763009	-5.40514	5117.14
200469646617608332900482946293662546613	-5.08916	5198.8
213661743418864640280675175509716311736	-2.9663	5218.91
271340633646741464976953686047892343041	-3.71924	5244.05
284288473763462552315760642948922658951	-4.758	5327.34
29936948240017899910127601663776331598	-4.27525	5278.53
309461681348460366525460099309942577799	-4.81448	5126.48
318977529345112209722192549281866680716	-5.6863	5332.86
332957073430076732043029415202208293010	-4.3939	5291.62
39843979528521013481068942226781818885	-4.83891	5217.08
64392189607977186564943682861067825183	-6.05655	5184
81030689949606877498579265919199770459	-5.99353	5275.01
88600022279607108078141626094783618229	-3.44158	5151.01
107876147924107515668787472699952281158	-5.73813	5071.26
115659056540061451850791409205450208291	-4.43983	5123.12
186348668388673891512024101101515469605	-3.4088	5062.66
189654746190290226800015781637176659548	-1.39062	5033.65
252097340075205305421808695317333324761	-4.03483	5115.47
252978384300360274048461310021504847942	-3.36903	5202.65
254350205648447367693297122362689572657	-3.04676	5289.72
34686400201832514364804201516214763732	-3.40374	5179.73
36237225115120445639571867170897504676	-5.81722	5037.09
44668446839661166766554140121103261371	-5.66749	5186.92
6036896749683152518540142109529895397	-4.33536	5096.53
70023293889684918455983434579565303676	-5.12753	5232.22
108256026961488645010168338032040750182	-2.7129	4821.98
122476707885704503211018832433666988665	-3.97289	5058.04
143106690182819878147006724655630353751	-4.39532	5039.02
148092408196357799965584639027630621635	-4.4676	5029.55
149244923051969080261456229244365173927	-5.6245	4990.08
192151990968023200101181868568558709502	0.924348	4985.63
23413276366355494021278692472714841405	-5.63097	4999.7
270500921443322926350130228327744566469	-3.16274	4885.05
298588206965172129528094382916186522368	-5.16493	4956.55
41548710308909796843517080156468791099	-3.09408	4961.95
45432327037383383521736057368165120143	-0.475254	4832.04
52421342092779640297511359659098350338	-5.24635	4935.5
86881503766063097279265225229889795392	-4.00323	4906.66
154341466711323451170628327636907432513	-3.77689	4938.33
169581268285014093107131114981912687534	-4.86508	4976.73
181183527161822307001179069450576227507	-5.78926	5048.02
314572172459342103798349871559106122568	-5.48458	4981.73
331605185777283970134086139437568216110	-3.9727	5078.42
67022208001882142025829014180985598517	-5.78004	5004.11
121855273098092045528222666878158539300	-3.832	5137.99
162529709454020516899878942128650697534	-2.38708	5116.34
186237743610729927433533221297891366565	-4.12356	5159.98
193696155468927935834185348975140886746	-3.50641	5146.3
216586208792127865281693451986573334629	-4.8365	5240.96
236141281987793546567549878226287202927	-5.07377	5136.37
252294311671106391383181795141758643765	-4.61695	5130.15
272971905572493380302167033961684220034	-5.44693	5089.92
307777037918565324916098299881930189656	-3.95854	5182.26
57039991771954851730292012042908716601	-5.4766	5267.69
84750071936980036508615998653227179755	-2.97361	5136.71
98862477725073398672554922834399581092	-3.80381	5182.7
150331363258316918203726053437500037160	-4.89599	5317.34
230642584296805932783667422402643077940	-5.11684	5274.25
263488163030280316255441040008452573440	-5.86182	5210.06
267214991445539377477483630821917117675	-3.60538	5261.09
334773129955926121067860977415246340655	-4.02817	5275.81
47211380120381804943302161449086715300	-3.53288	5303.64
80068142851604227054150884194735302939	-3.17472	5193.66
8565059126617390401797111726520850249	-4.73538	5343.57
230828374693905183914390485802376422512	-3.60277	5361.86
233869797735367905269073368655746414572	-4.14103	5356.57
269160369950677877391838626851895985929	-1.87704	5435.35
339487724037768170195799790882345568451	-3.57068	5538.01
36252578557858650755284267112811935870	-2.65615	5422.54
58682984422809442087586856111027124732	-4.78392	5316.77
206241347795254044873070943593147335069	-4.32855	5573.71
211942578338025828094702094558520162454	-4.84222	5637.86
213221491739753080690235050741713096811	-3.80082	5549.95
225471837434907295198055990775143808950	-3.60985	5690.25
250016291528189660000720762250589412527	-5.11758	5667.51
33105410834579696915317042260503992134	-4.07776	5638.17
34693036521788153965600878436789877531	-3.4106	5513.5
35555159798688927802822344691772145568	-3.50081	5562.15
85253685677811387264107388068125716970	-3.50296	5641.71
85615884589656345352607657513579034950	-3.11825	5591.84
100285082715510831634714518261413925138	-3.69638	5840.41
131998677977333122713459339456919025136	-3.27327	5809.36
155732024358623603098082201328915836103	-3.3732	5630.48
169410224410794966270639162940711233791	-2.13368	5647.61
178500872912123277670025352342673874648	-2.93366	5760.48
198888812349246984390279340368545059632	-2.33349	5803.98
259073076142470904451750752954100489160	-1.60939	5705.84
276520069089590844276261631422077159383	-2.89222	5652.6
28118545564070758163881186813824867475	-3.0786	5758.78
326503756193250390685440511530251096546	-4.48024	5652.64
44922244400232702771686178693269550730	-2.85981	5705.93
94108190552912616194774351684707252178	-3.25937	5619.94
114499710863364328674007220003573707461	-1.03268	5842.5
185932552982556430640683387972338079278	-1.20225	5838.86
194097170241260631300842761346714577608	-4.24545	5831.62
232106065974380187665585345238819420815	-1.45217	5858.49
288876553318382866525101378756606762272	-3.50688	5948.56
59833751607986879502986374089673105069	-3.10091	5787.69
102134981709846739140296718581945783784	-2.12037	6108.5
10531321561128654869571635666420382317	-1.01919	6096.27
11686350321333977749914961107507712349	-3.99134	6011.69
12570814357508522387541617040286097843	-3.91807	5947.4
173634407828652830658719923683286636118	-3.08932	5930.97
199195050653343780488155574750288547875	-4.13266	6018.02
248024085584500028654373473239833866307	-3.86967	6115.84
270190147628722021111612858381758128048	-2.71816	5956.94
273923018236090197229721950366286577708	-2.67339	6120.46
295897509553108037225963912493722534508	-3.92772	6006.03
12242538791954655247771912369698080132	-3.49841	6291.68
132356232276020330435615661640060705312	-2.42628	6119.59
141900892454585436317881852371388092345	-3.79596	6098.68
15360236567221026366502726811540712034	-1.3602	6266.35
187720927198359481024611552718541858382	0.890806	6240.49
19590910064900050808870234999590526113	-2.91604	6156.89
210059787225545368164052207210684880843	-2.38839	6192.67
21268867664065826918087996525120702036	-3.35366	6083.01
250064862228647711148388283605435598225	-3.3114	6056.44
273581154429687367399069684633160893158	-1.21305	6181.44
278770522240820425485079066650563335295	-1.17114	6200.91
279791608203535557842729748588783372319	4.41263	6171.84
321606948479770168378897850677413555816	-3.01596	6179.29
331552317496171777529716464620731490669	-1.26077	6058.62
38783695599899789330019743186753629151	-2.44978	6072.59
24330758250836183731358322839232878599	-1.24885	6231.36
60536845061092544808407196167104901971	-1.2069	6367.4
63008251756553480474585362257368240340	-2.18693	6347.2
18910984464014486023552019672237689420	1.44193	6528.41
212150029721914511059425471644964393162	3.47347	6421.39
243782955054544399101146705230996720344	3.90556	6563.66
259143483441030859156627007589110408328	2.13778	6466.06
318522339577793008568035327063752699336	1.00498	6433.68
94345493625715688411046897540536740375	3.88026	6433.62
104003789759763231601570833025387271040	2.83619	6357.96
192579207605489243682540028051930660629	1.78295	6276.65
295834677437126046526270180874954117732	-2.08698	6405.04
30512924059628230598325011888478134471	2.63477	6245.06
314398325263427863682805559176005336837	1.48844	6341.48
64796381154706124325103448756328246330	0.625643	6307.3
76534321423587307192032167504671847234	0.484467	6380.29
120865200858320508714233790635396708190	-4.01584	6279.35
198506800970080661655196729115256057790	0.186314	6104.51
20812372710092571147851607987987462906	-0.658454	6173.65
213256698539904120676067799301769455025	-0.515791	6230.77
230996740934984205961784378242191561364	-2.34072	6242.13
268245177014881801757541212724411081007	2.05356	6197.77
27308059319967700163228899165292491215	-1.19042	6054.26
315173954512759272494961793049862104984	-0.723755	6210.31
321084215770250492107674544285081918345	-1.23646	6243.4
323632260938396674840615894792973121738	-1.18356	6088.2
58903907391299888219799561720280063799	-1.4914	6170.62
96849818627948749651909334695735187202	0.265393	6274.9
155877551657153302993514887292782614251	-2.04243	6112.95
245357392660997038715358123521446473380	-1.305	6100.83
264531325422774970555685861659214046125	-3.71327	5997.7
272699234746746064547107538208022310979	-0.812466	5984.92
286646966207014475327041409179065074460	2.63291	6007.32
305800088963368234757661128833455175565	-0.224335	5907.75
314572841772931650124106453037819794980	-0.55037	5967.16
52708768733276193993319806181503787622	-1.52362	6055
59226835235194355017595315459826722961	-2.76293	6085.31
177416379736494759416294713781433165203	-3.45558	5891.71
179156587800909126453899831301416883207	-2.57355	5944.81
207584295406446730417018252965158527421	-1.96704	5837.41
207898725461433486481688298629955925307	-0.173639	5944.69
247336718612699130409613453373990840132	-1.63407	5770.14
263275615039748485823430648216913624267	-4.31957	5745.12
268214346567104160431601779752961483253	-2.71842	5859.58
278645993297647961294969343092345564525	-4.38446	5996.53
81629304805235196599442039947639049096	-4.3551	5786.67
87358900411749934342038726987935664089	-3.61132	5899.52
104438242645893942269407487458440555365	-3.48005	5716.27
106668828269951614961724296131970460905	-1.66251	5684.31
[truncated: 42,395 more rows]

## Sheet: Panel d
cell id	PC1	Spatial coordinate
266141505887756050509896873521377090938	-7.00499	4879.09
242578664664046249175407412398766249109	-5.53282	4653.71
248699715509755548467529142534931335806	4.21376	4877.21
284237730611459157717099925340868176338	3.78765	4656.84
164247019258953733594617090090142202222	2.79755	5007.87
290983674210383734884142472944666134	1.76673	4972.61
35034659735986588752022958856806728607	4.19754	5196.62
52315971339047882611078006661080820722	4.8445	5224.69
12754262047264769211044908447014869888	2.09911	5194.49
195624165977456092268080285021813043004	3.19714	5271.21
297704655950091823340896403642970624523	3.25456	5195.92
82505660809279693324700543449902807906	5.31021	5227.17
29258761370347967714438761992893946338	2.40533	5608.67
96594963126572427004106983063994369902	3.25752	5625.24
231980583266600574059435186398567855046	3.29235	5241.59
314925858098222149256244522589944167210	4.06524	5453.33
340224163640090139175475906563375337591	5.04351	5352.06
60464976963294077275085249793997167860	3.59131	5387.43
62762870388152508152059456828986956412	1.64841	5321.07
80058969372171945677627334496660303978	2.89773	5658.15
20230440014313683837488501332961559693	4.15423	5699.95
210357454602399194693705092350183953230	5.45715	5605.17
33769498553459603336306898691031643107	6.40464	5698.51
74954176341441567181488532247134771316	4.35081	5674.17
3457074512513373590910972455430475381	7.56257	5452.55
130501690368549406771697954602828642574	2.01981	5700.59
268314709609748226172443649587531137487	5.5433	5173.93
12037396667657012786362655516158390927	1.70881	5232.98
183094216864363715519018191887708508535	8.58749	5213.14
214024772911127744112886275208232016502	7.97352	5171.54
316885570916981071940456015266415175382	3.26163	5096.68
132473843717682066252950487177561181179	2.66904	4830.64
152158353262530880144577859274074476851	-1.07077	4904.41
174782942214197458586899509831118851296	0.289911	4992.23
197923154049284355214374339247801223734	0.0904836	4895.37
29497265687360536160512190626437079132	-2.50248	4883.82
59539663122689598840862333342415821307	2.56103	4977.35
62850605829725570631334051363555870884	0.586469	4947.57
121113894429696763757514185663846011912	3.04163	4936.56
240356112536516644901085395381114496606	1.16293	4874.01
243402997130680697654597938165103667809	4.75542	4911.25
255948659708421195844847016350427750958	3.23081	4851.56
302794575324210462695356697006961499972	3.51016	4889.65
326400227146222031523282229282417688058	3.64081	4863.98
33289299804719528260248778601988887608	5.06677	4858.31
45343844968411666552977145837924699974	3.13441	4842.75
6642448243254811298694608198801464204	4.44437	4842.91
132508969759528359227541566676671624816	4.48248	4847.22
197682412494690387689178693282801284807	4.1362	4888.24
287569538155018303073692340195292569692	5.89478	4956.69
305905335527228444426775964809080177215	6.08775	5055.69
82569000612121881732684435223342672124	4.97846	4935.25
141745741305551765714621943265575901744	5.80532	4999
174698241768645712600973994102768911457	6.05378	4843.5
320580311184459280639101662674371377261	6.04223	4705.26
45740907239273265826786935360435978253	6.06494	4796.12
64516434168004790383166499562661294640	1.62721	4735.14
117894488319106518843188706067195378851	1.75303	4634.51
118403103117778451591888566349685585767	7.06995	4812.18
19251151817817078959429194983440645771	3.90704	4731.55
209442690291758975064440789457508324764	3.29113	4827.5
240671031327545877766843038338313518712	4.59302	4674.39
265946009992235890403974286884931002643	7.19554	4817.23
280046038906782370270517358854654224022	3.78863	4821.26
305609795427986443192386916021058660405	5.46464	4649.69
307694058045025817133496357039741137718	2.96898	4632.55
340230359841514846390069056929951603229	5.46044	4726.92
73702451762198411167901604261779287382	6.30272	4660.92
82161421726232104598113363349083934823	2.12609	4601.63
84519974830642389445773394823354008184	4.93987	4629.42
138626659216273920001519500380988268421	-1.65539	4710.19
141586641715438287631472325343991370095	5.99034	4605.38
153838176038314256750284517738129453472	3.14668	4600.08
193543800208193466020154423279206389077	-1.63012	4716.69
1968426807853781915276832921700137307	2.07116	4725.93
215387213585638526675048808212038568335	3.99529	4800.31
216781460303212606628908422990433522445	6.98744	4679.06
2661726451468450683481814816152551451	5.23007	4677.19
290520280581688127939404783747599740945	7.95377	4745.89
290745823925738753976121820567682565657	2.54651	4704.16
29802227843819237386365298615386974515	6.79234	4723.87
303292535561202342429926189441466389166	3.60333	4626.56
37143469199755531240884945597657750521	1.93615	4598.5
40053249202895643586418200915519161056	5.9541	4606.66
91455577034599093724715385910748298021	1.21886	4785.3
95783754740633624907217969100301441188	6.03118	4630.11
101148919567070495565047630355664926250	1.93141	4725.04
109925523729006871857898761600544448320	3.75209	4694.29
111539902797335660971103305809934299405	3.25181	4645.05
114964385056965971760914574984609240156	3.74968	4570.44
118505915562422838028710897577245486179	-1.10954	4671.54
121494145535713605386505531895517567036	0.485171	4668.83
132436749066930641432475062042166573638	5.82681	4776.31
165090472849856493931689417631772914544	-1.64189	4637.19
167040039645520017817311999805124776106	1.82348	4620.63
200683559075529574432417533083521971496	4.64636	4576.66
20305196821338133106871142273784874440	2.16211	4767.8
212564800314200405849720541367837968614	4.32017	4657.44
222534700840140640314338645246848785834	1.63236	4755.06
232107005900985368420718145395662081662	4.57207	4693.64
233569089319887349867962769011282510576	4.3644	4728.38
249556116432545003876155583888493180524	0.687663	4656.89
251766340363543843878896805861296979625	4.79699	4741.56
261996165366209225019811275630025382195	-0.72329	4593.78
266257834896094440496760930514105564262	2.22277	4699.44
28400415153554266839086129519334469036	3.57512	4643.91
301470762995285957399882268482962368899	-0.952621	4716.68
310612343562530315272776760806180586677	4.26825	4603.94
319068780937902839337918522866779261907	3.38035	4584.95
323790981285327699957612352743630741287	1.06546	4593.57
327794944754506160228240801320595147983	4.67276	4768.95
328368656979208008411820391018932902783	3.50654	4620.33
43304841731457931942560360607777897430	0.0944143	4599.6
80385129986708517323774232962062959444	4.24566	4686.66
88656184092824194688302026285931925097	1.20232	4635.23
94420910057011736404359591412049445219	4.81688	4677.45
103074891955294074887403887054142822257	1.39711	4496.89
136735820475356551584047144327804597399	-0.922041	4393.18
144771114436753535479454856649982926617	1.89344	4365.05
174778184263568164004307077919032150282	1.86143	4403.12
178699131458383053206261593653961417003	-1.56823	4393.66
192062724815767681975588259529552745649	3.74729	4445.12
193437048054511478437309337794571596349	1.48453	4460.22
216730171508185078902553632863512946771	2.59062	4549.73
234205725108059064009727803991251342983	2.5657	4468.34
248770412819589101208619279157929915873	7.06421	4372.05
250212439859715727147096294093650270875	1.47706	4461.06
263755503919921668267219663446447168671	1.75175	4359.61
276725383016544234055395529484893156364	2.50162	4335.57
293434486397725079871875431690532393681	3.30614	4431.51
29352128948728012066043373739219044856	5.83791	4492.18
306860081438736839434852561509136339074	1.64122	4342.32
313294956830828729643850320172231891228	0.763496	4484.79
329027865135830509292597431032574490246	-0.27726	4351.65
53626997663737666891945754818621307984	3.18984	4417.19
81852691638233751727388943724611026694	2.79547	4361.82
87323041838051705535019208997726668029	3.00477	4445.85
9186834422756916321743838020098128858	-1.00145	4491.97
100559967859524512880960523564666291727	6.08959	4504.69
105783136746424673753675826209060178725	-0.769345	4527.05
11551317922614812622261566316800669432	3.52008	4404.42
133930017157769463495948043453642802257	2.14491	4571.77
144160796657542266669280535021107938268	-0.901529	4576.81
14420686246541607166540775969828559165	5.26897	4459.24
178574881058491760020698159725144383462	5.47738	4509.35
180429139434046589782500207384140461196	5.96288	4450.31
206527188731976754757573261641295812288	2.32172	4472.99
241606831221762274101032149335158293880	2.89414	4486.83
255895364930608458784037897581007351880	1.57488	4425.26
262281623473032122661403582026529179716	-0.414653	4403.7
29996428108755545971514035198875290631	-0.780539	4539.96
310238450650995010957818512916525997644	-0.316517	4382.4
315011262820633363083748856363396404187	1.33903	4552.46
326375004251903212990902394959706862794	3.23334	4424.06
33088459812554752860420856394862377193	4.13635	4470.2
33205511881956121536503324378718807053	3.00615	4365.7
65977474640181617060811206691931022543	-2.56709	4507.01
136256219912532052872192706569927888442	1.8483	4420.52
191617394702815583318965220960386651199	0.748775	4535.36
250209774877013647320058589293182167833	3.17278	4566.64
258314846395583835797402851913912882502	3.01396	4394.9
292588278550080279970120933335801978464	0.418312	4562.69
296586969320374361932669231069182540616	2.68373	4494.42
310109642150992623357860102119166042229	5.5491	4429.77
336215273736245351031412301741686156973	4.3667	4372.3
153056122787388288987843115690668505652	3.30402	4529.11
234570564593168050887387550037363221282	4.20666	4473.4
301833241955498275881571641837695126115	4.88142	4445.29
106168181851814625392364823253466503971	2.30035	4549.7
11327012023911094682478168474777063885	1.61725	4505.84
155712672166331990825344572382219183291	3.29349	4475.25
159619800808736927694450467072777928633	5.42695	4589.76
186535390262857186862743222112272009161	3.16819	4574.73
203580624950279361200023832414209597754	4.17241	4567.95
319851084067855020343664717076640286937	0.633323	4597.91
141738395227845392454741494681540767414	1.66682	4234.42
153986493572591752070861412345009475072	5.57576	4296.01
264071732248551931762024957204027782217	1.95865	4334.85
67117731189206530827503230608514545416	3.04405	4365.01
278990342325999648639526233879043385257	3.12646	4239.01
302762144254137156853479330648050723756	-0.791482	4319.27
312129733042333353300920609872705202126	5.24003	4292.26
97482698074394279224992065335652305651	-0.847686	4232.86
248981076538446282680606527739461908404	7.11435	4368.7
141851358243905002077033788907165321179	5.24538	4295.29
141984171405018540505245095077714114666	1.4358	4158.69
163157979610580378259647993069970371851	0.702854	4246.73
180653804775129033196608278274391171393	1.53153	4323.18
198439552519775100026806943807101774957	-3.71329	4160.71
259774770568706970528214687023404303421	4.44172	4289.34
332802390571713955708007492291911684532	-1.00046	4255.27
337332117269527206557564730495277221556	1.2702	4325.07
67488697354804738872693486689595567899	2.006	4229.69
102949579515676947895225438616293149323	3.03314	4170.25
152255204813013636517195340408745085086	3.64425	4218.07
154176222523254156436865396053912116757	2.01029	4119.01
169663201751031680184031843306176655554	-2.13201	4176.48
185222197071913802249680636468617405384	1.38778	4244.24
208276048494048667936086341271367280198	1.20745	4230.42
216470951043107652367839660169333479232	4.4998	4203.8
244037299953551028877950790253695031810	-3.3488	4234.15
296392179163899720691572251131208728040	2.22281	4307.15
38178016656759792477082185866061324159	3.61022	4267.3
77040632634791089009672292621196982042	4.40239	4310.89
79858616446455435060710954321470376683	3.39816	4262.14
97938828264556059613866940780112739055	-2.48235	4292.16
99020646287203013428052322359105584718	1.93832	4309.13
99715580783508233852011056392877844603	-2.18764	4344.77
100030798064623276549215600613651407894	-1.21807	4281.7
116198975539120863723752784641606900473	-3.80706	4298.19
126522592379246622380091733441711690899	2.70854	4139.62
130900771133330803559628562877239331690	0.945386	4140.68
16781820737243633849558942909275620419	1.52823	4201.81
179478567703342989046213178181572644302	-0.00128607	4301.87
199701392251385240902518974652736688083	-1.38163	4205.9
202496681316272195646354814307921603650	-5.39684	4266.95
214545110796407207996769426493827151887	2.70856	4310.71
255609967957413740998692293528469562389	-0.928051	4314.49
278910686983484280837938992492498062921	2.12594	4077.52
300434711817715529031494906425508046991	3.56051	4223.03
308602533714699204024699854670642705683	1.43654	4271.33
31931283983449311442014943097145853733	-1.38137	4229.52
39288382157671654978550260721156916896	0.613488	4259.83
82555717191063354523876940414762709982	-1.73106	4251.86
182129571873511942274364366069508890069	-2.01623	4074.94
182975441888196455301515580093071077059	-3.5777	3839.26
183519088559561303195073976461443701269	-5.8655	4026.31
212770609553622173585683052463835818141	-5.9718	3923.98
214492985062693604401656596089490605711	0.210648	4009.94
231011675750494271586592064732653441631	2.33403	3986.53
252497974316832637506670226682311807358	-5.65609	3869.36
269416675202355210172262251090662726837	-7.43847	3837.35
27086999800450357615323877573162671750	1.11441	4083.52
276140644554889393389977656447379292850	3.70576	3952.36
297108905789394652980433007533949555695	-4.80441	3873.19
318673665298493364750786267905327543943	-1.78069	3952.7
321462978520409674801306088428179305520	-5.39312	3864.21
322970677105161136498424066352223955573	-4.62012	3869.01
39307872054330698592957378008809499482	-3.99216	4056.96
43872166575498458445479721749660218367	-3.29044	4021.14
81064135125841830824494374054097557166	-8.32894	3884.06
85320171448923943201275504167748850681	-6.59208	3883.63
9617622229903614080139851866574260790	-6.62763	3941.63
99675268042047754612313713268603739657	-5.81186	3978.5
128186483561234191998310537509162589957	0.620972	3872.36
155245942731786316927269844103949607778	1.81336	3972.19
204835414066089858046750169563673041117	-2.96728	4076.39
218263104355741072658505106530709151618	0.483404	4041.43
231990009773167132891664434984493042531	0.386179	3925.82
261625785684483609754385703408410519111	-1.36677	4087.38
33609665176325720828329758102326028182	0.947042	4028.16
51600642626916074135385308502827381926	1.09725	4092.99
67099588821690517402436503903119988654	2.32782	4045.45
89315081704143663367634188460631433842	-0.660023	4096.6
169601501408909914936059232216666508921	2.28331	4088.99
22844010689170902094536418457843580325	5.13008	4089.69
28857546803466745337149732630207442109	4.34005	4023.65
73141816937679689040810870942015297494	2.72659	4004.6
149741341291939261161430148017930716439	-0.671092	3939.18
246429376946742311906266473268532558577	1.49738	4008.44
254395582128470465117334115234139219317	4.63843	3998.32
331989546174352146198589237681283760237	1.21663	3905.16
65643711744905463622395774372568422396	1.33087	4005.46
124736202244535602239668544296967301187	3.16284	4108.09
177339558885622928829550548239273408544	0.488914	3879.84
258138609971618232048008530316332990593	0.462039	3930.59
34313055100638908533012372677184149792	4.39677	3883.79
589792672611754251956356670486883141	2.62405	4056.04
87883802518988538911513690709466916060	1.59448	3993.14
29576844817607374622727240308272025538	3.00579	4001.79
135665729742203346574598481037090751696	0.378327	3878.04
244186595845653499322979675996706037625	0.371546	3828.17
108720867529221856489461703139068594401	1.23633	3777.01
168773839411523408894037768036083353045	0.346668	3819.81
19097576197465071825643716323807038605	0.87482	3855.58
256832956788147675315075135463280326382	4.42425	3676.34
278854634723451347774066877303979396844	0.691315	3736.57
38269529073221536232762461775682705580	0.860903	3669.09
71600106373798157407558875390193708170	0.768171	3744.5
74573627043187976294408351288589839603	2.95855	3627.59
90374224511033187574610735921459601381	0.559774	3854.31
193057455824280313887121011538285034699	-2.23105	3776.55
232547605291393140674289023138064371884	2.09268	3772.61
234399328135848447714052483424812247090	0.546932	3651.97
266042908190285525521686083804132033581	2.36078	3775
104123108106888670783300582075954641991	-3.61531	3622.64
12447946063358925057596437017903628426	-4.86259	3712.34
143101813588199772227725134062408389915	-1.59247	3746
147836142379006610568925991327624405366	0.759719	3644.35
233146940401707040625576383919596544082	1.28326	3812.87
240375247962298827476154014335463250354	1.66112	3802.41
257951559457118800845481891239699464547	-0.0813499	3643.03
292660657508373545569664956482518036195	0.192517	3802.03
325891636955415259327010080678830518628	1.08326	3705.47
50720478920900330275451664313832301775	2.13391	3629.11
210084004630734722535368245699497215781	-5.88618	3668.59
249872582285273406863821639443335389368	1.19273	3715.8
84155304286480387327752659889233422087	-5.41392	3663.83
13399614312003416894636936015460959910	-8.21201	3629.83
137736095037252136891114949981219195072	-5.18025	3635.12
14502303218389624972268401326996787331	-5.07655	3604.36
205786380298284533340335040428226550881	-4.21683	3707.72
212569406195338291915802768219943393464	-6.21638	3685.11
257862380953983519594345599924418540596	-6.85852	3610.83
28184352679114268160947427765815555501	-2.03823	3790.53
298999878301190285782048660766653370137	-3.17307	3716.02
304126133846779683181462180824058293878	-4.47262	3730.86
309286747334069723374972022847338435641	-4.12341	3622.69
312632224510862910240948709803067007732	-6.55064	3592.65
200522417768011959035545667836756863141	0.69206	3409.48
107289574808517364193166104335560909571	-5.30444	3320.26
111854851408817159285834519978675682248	-7.0947	3440.15
127780973500505420734999573683991265382	-6.72096	3458.21
196153193634747753169930511068779038822	-6.54227	3345.18
215393162314971996840906386398016347400	-5.51804	3316.18
228460605285055032017400309086265941555	-4.83219	3379.49
259215602431888102902711258841212650133	-4.8671	3534.49
28764416880136886163539332906467678297	-4.86238	3534.65
294428290094478566155351020524958898633	-8.49378	3561.61
3069516439537566735713087768096192879	-5.97632	3521.38
311325610258384070909783195148874560771	-6.51912	3505.57
32081029143316773373959531329045322385	-8.04666	3411.66
44520188354565050423211184717969743362	-7.07409	3376.08
76110688780116059548220009018081768261	-6.46807	3360.47
132873069402002357061839597982481754443	-5.08535	3462.19
146338468232825416529379784576795704227	-8.31069	3544.48
221081353259237415111103441736044012007	-0.297834	3486.88
270595988179381097739135348937198663792	4.47809	3523.93
321841052092506309086675699341691715977	-8.62012	3489.83
44370032579410129420573974980968063099	-2.2029	3553.78
12878806913595710515201391524419013207	1.8079	3508.82
136381909351000756344531818984717300741	-9.67048	3471.84
259273904187844553797722901487388586096	-5.29013	3532.13
30090034129944813599873060131362806256	-8.09262	3529.69
311019995256532468216492274218877329354	-9.37704	3362.86
7261632814462563522205205193950609226	-7.47524	3453.14
99735028094364991024156263439274861273	-1.15303	3381.22
124575307003298921536886402983022431595	-6.78326	3533.38
204471705668066056060224206161470713795	-7.94154	3464.19
92919589456091086880506430836726051985	0.912552	3609.66
95065206420125296551630547003927644372	-3.98927	3412.54
107390970999359082101483665229725404139	0.0603173	3552.07
187362626571081355465914717688634030198	-4.82234	3417.67
1932569040119769301350955627848239335	-2.43573	3355.19
198469464826857185861796260217757017611	0.013763	3597.17
219932424599502813637329239546262958000	-9.20004	3428.17
245860688069298632366489346385640307325	-8.88592	3408.72
28108450293755838943999090103219862014	-4.53767	3535.35
308648111838249099421048689920763221782	-5.33835	3517.17
311723548597976025952409591518389548925	-1.77141	3588.08
38932733761804344276163009044037123833	-3.79487	3466.98
9124593150488579207860053536431556395	1.42549	3518.51
145332508307407463489279824990347262493	-6.51803	3325.02
207819499246150572492643869412803109785	-8.35309	3296.32
226888962123562686585254735405776370998	-6.81246	3315.74
34938904474187689408119216117260756187	-7.61924	3352
117374142064270427527324055354271022921	-8.25274	3222.06
271223586219154657603566943258732057091	-7.08575	3312.39
340012605802732334425332272520729431420	-1.87305	3156.51
65000110796124933986691957558711993912	-7.18178	3280.77
122777502376462761385247573109241843676	2.70614	3141.31
175377806440397471882670205218929031840	-8.29339	2558.57
209379836489562747368024291562949583136	-5.83111	2548.94
217349788437937683504956301954595554176	-7.33459	2546.22
242535704113981764279687339717993019454	-5.68998	2564.87
1073514667742987165792649125127723043	-3.16254	2729.42
124086911488540559337118418414589726288	0.116504	2711.81
249232722059017103362711012526417184416	0.731079	2837.2
296003201626398026330570925328127469552	-5.8976	2709.48
89656839753021887630202188195636183477	-5.67279	2729.06
171598632548208853448289031221484600201	0.184259	2978.91
235015206546433613004929087882829639118	2.82276	3064.41
307293143747051047472510015090319232625	1.29574	3049.18
58963486050488856143362922933010353305	2.68066	3116.83
94655320063826973202305176807365041758	2.1304	2931.94
120621538430275985507467992912426078009	-1.05809	2704.57
178000326431297141189673658592590155957	2.42677	2822.96
186395341783066950818634035452839283634	3.12389	2893.5
232067997245940384170687860871348331409	-3.43086	2752.85
251065401903087825306010686866472354918	0.792472	2800.15
32497608086096178500820088850798500058	-4.09109	2789.59
41046294246956511924547665530817729813	-0.904728	2741.95
66760711456344906107469358037078546316	-1.46498	2771.79
188127113476392497249105026209592036625	-5.58479	2696.46
285107379628692305436151645368340132897	-6.27991	2662.87
319308649002112655446416737096124077349	-6.77459	2609.99
39233964736254953442339989098458876216	-4.21466	2643.74
172889431522243711309891590408711643807	-9.81566	2638.89
183562930608946508366938211474085433449	-9.96269	2610.34
24532583763331853866629260783194386052	-9.74066	2592.39
72999629945934283218735700197538878324	-8.26547	2652.88
129263126627367336264385940317000928942	-0.22741	2792.62
177497700149855711083854688979995240952	0.00967183	2904.28
198604941334527154683441689796150196352	-6.04956	2829.01
262503804202497948519663932377259885482	1.2378	2903.87
328315064742621098263430173108487220522	-6.49732	2728.44
59158118424594071935849853478820853774	-5.66316	2764.7
121716590653180846290952948029918576193	2.65816	3035.42
227830763787059810660496787197327808888	-3.12531	3122.8
289345513019310477973301917366872687441	-2.56396	2953.08
337837605742612256460223268507025251078	2.28995	3626.54
309613652968200052457754425609682561611	6.97838	6077.17
280519753483513814220209004813469517607	0.0331706	3454.92
124095320687206964847382073425622533994	-5.52725	3095.51
136271424970791541341959644242230478342	-4.59164	3052.63
225333454403153542150066456541229492795	-5.92399	3085.3
26032151250289204560935607398258735737	-7.00951	3032.57
286157872725939847757214247331776914151	-2.22921	2976.7
295119552563001840840554584400661069185	-6.07913	3008.35
306796729381615652491154519500786283750	-6.84425	3150.63
321485477072632241639834431842156660294	2.3096	3152.12
91009161447364420772068893982629281409	0.816867	2998.15
130571728407005356262010933598442062079	-6.77585	2782.11
13954848718046179623217146040083800496	-3.91125	2792.12
140345210430736620379556778036155467494	-6.91737	2826.47
20919829128134857594683173586016600914	-2.57135	2976.31
255718816840352496560667974753746819488	-6.58145	2735.94
257546292514588137751886696650799213749	-6.27783	2960.15
276745124959308820138727114787281905173	-6.95328	2888.82
299131753510772715413574546361273994896	-7.40482	2894.69
35562653877569582537540729625065175626	-5.10337	2839.7
45736187665631499901956397590115772978	-5.22068	2934.54
8875245873491293530699745287868269491	-7.22605	2827.39
104584626002382770341591795865983605106	-5.03045	2571.34
107327891791308074556486536224259566431	-6.99339	2624.35
114338529057451990953640244853332316848	-5.28636	2656.63
153474657453919588689377925884732059668	-7.16294	2641.06
159640649851865231349390228493003321559	-6.76864	2605.97
175686140421574531070024063444339220951	-6.98768	2594.84
224095494021865739580845552651166742362	-7.29145	2654.16
234615994866106857601637487988291561594	-7.72436	2676.89
246877952462995975710254279723573487068	-6.2923	2564.13
254403506718332169025452162447100465173	-8.09181	2616.41
257458038376709298483436201379142008241	-9.15368	2641.69
262362902848769086730083069861853662477	-8.41224	2642.89
26734411532268160476667264016586035667	-6.19669	2586.98
288536416259944517843796089689817850189	-7.54043	2735.87
289315093172916412340566462169042994976	-7.3624	2657.49
37834983018408204497397741166059229607	-8.68087	2707.71
88862587137410788619733287476109244983	-6.35937	2656.04
91209373478054831664194457223367062297	-7.05734	2692
93471191460482578638774589862284142134	-7.3495	2661.28
97107382357601962231218971311121005713	-5.74517	2554.94
30333131257400887838015564660750948881	-6.8556	2957.93
79431196024859997221554959044684101185	-3.50549	2809.48
93570046016213240516831228682300485226	-3.75691	3012.53
176828859299159974053634144300681062602	-7.14587	3152.09
63524049821925346613421292826912929409	-6.22598	3094.85
300704697635690317731687067221645045849	2.57187	3662.81
138638887183909389585442480232533304284	2.48762	2721.45
337579901621848312830376765315654658130	3.05841	4401.13
337757771275729455685827535956117759865	1.51735	5985.46
139501037967609338352599265140686743235	1.46276	2483.65
200628423686739154093778086429932359476	-1.34187	4405.32
221114195885511189684318201028926614849	1.71285	4260.71
285195885284483776154120249673097289774	1.74174	4208.57
121819749128001289948447038930946656343	0.333961	4435.54
148203012255050216084987817020668425268	-5.40344	4589.22
268266430409931467334678048587675160742	0.342327	4550.93
27619908237411282566099241392415195520	0.235797	4551.67
309271762121088521864225246334789561467	2.01249	4623.73
337104598593917602803786249939308880963	2.98703	4651.43
83857192872155855235978968281012567961	0.942612	4607.72
132972656027931358146052155593484243443	-3.62263	4487.18
188788871339485406587406848989629856259	1.42593	4610.18
195544445312500588578400226658241239292	-6.42944	4604.71
198187493510030585926151491898563714054	2.20172	4682.58
200340771174125777506798389202331399746	1.64202	4655.41
200382002712376764062782361163711187109	0.419852	4627.05
230432087577797294854283123708034675172	4.06644	4680.74
238276616516659504840421763874556102794	3.11054	4662.48
247567060058536331378633065099313166471	-0.321035	4487.34
264364776837639702183441758634992128616	1.10016	4495.6
315114550065513633685503044907226889864	-3.56461	4490.58
35254392805300239160110246030989288609	1.26497	4541.4
35855072215988361783120670542429617342	-1.03422	4463.8
148727683994803016103085195754353377254	1.34902	4702.09
112593391628146666297949622508896509991	-2.11601	4792.35
150838270334901839330437277278358588600	2.82008	4902.83
169822703611939385999033568479781462403	1.35508	4816.82
181295417714176152071364693323526286509	3.6349	4791.84
25139514070168346371741513250690279314	3.81255	4839.34
253571427224880654139307743205001380831	3.08146	4759.13
308129192191070515912575958715443955938	3.29022	4815.77
36137468490150311197474830097122835587	2.13941	4740.22
105771490738113075690658983936626870451	5.29652	4736.89
105919925165812070626212607057653146579	-0.0136781	4638.83
148022858448133619916819104129851558146	3.6903	4791.79
148912435788377238169267908132334350414	3.15986	4654.91
199607178496548233602217130663311700374	1.34979	4671.78
258480468280585687645315653037172205658	4.44709	4840.23
301824188677118232448251154788672877945	6.02117	4759.65
306544970610707981625497955819055647437	5.2764	4866.23
327608378070837533481420573657524887393	2.16511	4741.64
33858854971542084620303217376275757990	1.93366	4665.02
339167395973403604705820341917390611915	3.23079	4659.07
310763302096913235199796614335660450271	-5.07207	4752.08
172001987136083154886891903952711418790	3.94739	4951.07
197281834908375433228132342276416748113	3.16589	4965.04
2954653660358397567589473203906174180	4.26384	4975.17
87740853599122043710737221284767717057	0.500577	4881.29
117114387276929756401561681449119997563	4.79118	5082
134187069734182969972231869965230091021	5.07196	4884.19
181995999467958375256578456084500626905	4.8213	4906.67
198375840360743334149656919781651397427	4.5322	5069.61
241564609206857696153817036990749256682	4.68383	4928.48
258522152855003509799948021778981267241	3.33778	5078.59
270695178071775649122340310471244858359	2.66816	5006.96
27601241968960749702475389900599191223	3.52108	5036.81
321351428906394715729390974372472665848	4.31931	5047.03
331659342671230870940801815449277859353	3.70695	4999.64
4287173108470276831328504374656586677	0.477108	4924.22
67301545047313898774914629969728074439	2.33895	5060.35
91282525514786237145963626898340084452	4.64181	5039.98
93477065348812670896742071273311329134	3.69781	5047.11
17436177594755550738363809616169040892	3.7326	4949.19
185378406848450051582296570614958461069	4.91949	5038.92
311297992408842747274746261217451601802	3.82774	5015.93
64162496208793726145785604378881406644	1.75851	5057.19
77024751661353557105122359947488251422	5.32817	4982.14
113708197189853238805872561056960400674	1.70672	5129.49
250611316373851749026959642013306008069	3.88223	5257.8
261184268810785587128730996783091448925	5.2931	5189.66
262893254443898959584673512432230668038	6.15159	5236.39
338109203337862517317053598267847789727	-0.146952	5221.22
52224906317108460310680378896660705409	0.791566	5283.86
101885746257061249662471635570017656350	4.39408	5247.2
106295317957860943032114352732138848305	2.90202	5251.81
110980793456574433851400816537660580072	4.08524	5214.64
13235489624278944274302249923780778958	3.7373	5089.95
260082417265833518679959939470270074356	3.66711	5147.6
267259573715346357270354190539217621650	1.92727	5201.91
271471351936641002134909908292372922017	1.57318	5167.71
29892547706288447701315848657648741357	2.8012	5215.81
301051739955404485518183243578752718877	3.67185	5130.3
37230390810491909377770689837925259068	4.98511	5235.81
268485811272862839247552177038640455260	5.52331	5145.19
339801305048126239695608008366334079453	5.40614	5099.73
121958649445024447029206995510174913504	6.25369	5095.86
143651828076803197408028384541158658055	1.55319	5275.97
208249036118163720720856993011916516628	1.63521	5494.59
261038599958619054572254283691767431094	3.49121	5423.1
272537443983441075937724758783385093649	8.82993	5136.72
165306055437879963727425491116583200370	8.46704	5024.06
205846969521119808844937362019303375317	9.65976	5150.14
92061244506208114022152143087994888604	3.10723	4995.52
216305105760961142776883027042048131007	6.90533	5141.45
29467790406018129311052881371681229480	7.39137	4967.12
75647151099997365467351594545581055846	9.10056	5084.98
159448623577961430436510927861559310269	6.19635	4865.11
147536516353860711824665527538283495762	7.49156	4791.33
169360060502695248941179913902761842214	6.86726	4764.9
174636215423278792313684327178315721138	8.70903	4845.05
179666089927982948066170863790358087591	3.17576	4928.82
179994304807669355077144639624289836157	5.0836	4838.64
187353427895121688450833069555229039458	7.18425	4764.41
224700141859133487105796476908748651956	4.551	4823.51
259704266162000712520642970126146262852	6.25643	4747
320109465959999922744189869920903225622	7.49872	4869.67
338510656494461624881212311968848552537	6.42958	4838.57
37446917322289836393175273829370700421	4.44492	4766.83
44448283023865356066160971812601946824	5.75942	4913.38
103724496773423817430285470797463324751	7.55297	4805.79
134258938422924909747703212947479849719	5.44918	4789.58
168405399968682331727588630776092037168	8.77166	4844.83
169923240678607748633165100631382853780	4.63315	4790.8
207492358705383010205701712816718330973	8.95484	4982.14
212892925330639434574024988917819322947	5.22013	4758.1
223967297131188263348827132394899722208	7.64295	4961.84
237672812614262064202228963995528091013	5.75322	4805.15
317921037391106258211585574831680965323	5.86057	4874.02
335278093099039477543819540536174824	7.49087	4962.38
36785608538354876563801088444228506987	5.7825	4771.46
44586132598441404986609945221104002989	4.55784	4771.27
81068441758527543588238543450732086477	7.58395	4854.02
99541787502104712284586908459368409607	5.25755	4913.59
117338016971125687003435257997784518120	5.41675	4981.82
165768320185788930375477715350525041386	1.82565	4848.22
269186971335199115347414464288039156885	5.50896	4768.79
103854273801763141377590205946609787200	4.06255	4667.14
112994787464663184570127234116086105527	7.92209	4728.41
1135103939094215534686010309845854804	3.19083	4746.27
118345986953337411279152308639736515395	3.18334	4535.1
140919993123132599693619140908969887188	5.62331	4727.37
143863944638186859376151299017370804205	4.13581	4541.62
150639178879772479639591587522740515171	2.65491	4628.53
161573634203333567043000527727484174041	4.29035	4627.11
167647803073234254937880784224465237423	2.45	4539.64
174383691551995965807639394756703739335	3.05487	4614.14
182447102620672854007890187624916834169	1.40004	4529.08
188669860319298222290978746128478316637	2.6047	4665.82
208006205674960965726381188950244843798	5.8297	4591.78
219522007072329147611317369024598668995	5.75461	4684.36
221519517713862801946801593046610889337	0.0982406	4576.28
227399821623568090878023248638666930189	3.00739	4605.06
229224545423513614032307773634256705791	6.51837	4747.1
247635286986427975743295751954460261145	7.43816	4660.08
252894420767584033575976501151367451529	6.61311	4656.38
254798490658774855524935402088713466464	2.70407	4617.56
291227045456112161785147913438287607292	3.66504	4623.6
327340667047689239503173860803901805580	10.3316	4608.5
339631104256715673364114948939826129610	3.94303	4694.88
36325707939209027853998497603875558894	2.25792	4641.93
45151244152612471426644450867927664433	0.598988	4556.08
62275592067600496925362032413959786509	4.63241	4598.21
75836692501289522412533755838622667423	4.17533	4580.06
84722527641801625666894587981706373248	3.6424	4566.79
118892429094333596536078256680429109272	7.63768	4608.55
141699824392350937083574621900129327961	5.78896	4517.48
15104594082367124246789745414549258187	5.86629	4526.5
165323545523920905292842132763210002501	2.4833	4679.34
172694254960253600157770055360900844544	7.46577	4550.18
187934248280472795483391478200993947076	4.43278	4622.36
204445864442716230630472182781803717246	-0.339951	4591.33
205834251654540996862683452556894505931	4.63879	4581.4
213956973512898478463839254761501958380	7.60188	4631.29
220864138317212286294287804605385523368	9.47906	4649.36
225283467050526432604469291450506149123	3.98609	4548.2
226478600269215880758902441371840245334	4.75396	4740.56
228023773115171675421804135107178176047	4.50521	4689.06
237642128720618011630332311006096383047	5.68588	4576.38
242415404174482561573499055914740982257	5.04273	4524.45
252962559079706735432758511262574293386	4.46579	4664.97
261966982340152210509607952821702096350	6.89713	4703.71
263029482706023239679828294881146782521	1.43477	4664.48
280278895151471841045647182391150269596	4.65553	4513.3
280847795275048931947800503818462245780	5.07436	4530.93
296231199236716689781334560232635323216	3.59998	4665.82
297842902398301006834727779814685024163	0.316534	4748.8
303493039877340877953817515599526067715	3.00632	4592.32
307780929854887470680245423685271400102	6.35458	4718.48
310048507836880825156639092940230705104	4.88338	4622.21
32599992348691083308676067835301112831	4.83908	4699.5
334517570081921601944584976146106508920	6.43677	4560.25
335531074389426463286639853843646449889	3.78304	4629.47
44757826520189224118252994211809742299	5.02032	4531.62
45289170016263748396718132031934225450	5.81253	4689.37
48446515993183141901297607386019210190	6.32554	4636.56
5375687227994839403887158256169323591	1.50785	4651.6
55200885962324335479983413666912827542	8.17653	4711.83
66775589831207895389245419858221217949	5.15174	4552.16
76021658008806451560853147764398198442	4.92823	4609.69
81591934618371663983273466356535333364	5.03315	4606.38
99328515479610723401194690392595391681	5.87825	4721.02
106778553796432325137735199195161540506	2.52236	4721.47
134357670279867216342286895339213678173	1.5481	4641.01
135857029024395910828137345788852043942	5.984	4711.28
140195581840969511247508278626907468511	1.3058	4473.88
150252924360785478866845481583139332883	6.39096	4630.88
155015961390472219856014864169964513696	6.72935	4739.75
160584323580809123540351304179722704193	8.01649	4649.59
160830983060366125027142329365968282954	2.53859	4510.12
173486679254968293344449214213535725707	4.56889	4518.11
192261836571551742147429212094889091453	6.43935	4656.58
196955463269126369757255442071414987396	6.3594	4591.18
213508087322893357328928233116542557363	4.34422	4484.15
21763959684004520757363998797640776075	5.05037	4604.47
224286699090544594698391789832429804509	7.82242	4491.92
31135736770153335622598515955608396338	4.6031	4640.46
330639400847367216787436816094677745700	-1.42742	4480.67
5114484363679499173340951687125197003	1.08889	4536.12
57949715985784625223637562510101206583	5.52099	4631.02
9459023602461088238225387849865523076	3.79978	4706.93
288369718778100230361301799547380916511	5.86937	4566.99
151979272558522592157441845753615709584	0.87519	4144.22
158956461890869349124859656092125846902	5.08169	4316.86
161657218145050501222808842149154264390	-0.158896	4160.93
171364554523434541042908103326996302752	2.509	4188.99
177760833765479491667982337925303160961	5.44256	4134.94
104123659530438850612486723742909434465	0.472081	4267.5
307934780877217718627757870129417862470	4.34228	4251.87
75456398698054568284536514343130767794	3.20164	4457.99
100254782626592344512720111349038476288	-0.241569	4346.7
150527594438917268848684643983364808053	1.09808	4243.88
151484147195133211895174229300789861046	0.998082	4206.67
15452364883239890305075827888326576437	3.55724	4403.91
1604213969517076927980872476928343792	7.44407	4425.72
175564886067571479418212852117119630874	2.88473	4333.77
195284289768909246031690340415502568009	3.92152	4426.12
207806476968047656693982399962264878513	5.71083	4338.82
211827667194539789248014867188296802844	1.68638	4426.27
229549749016311437219813991214315652725	1.70173	4267.37
248767596229237885557180720248813014032	3.47327	4347.68
302673766550653054984355849998798584595	0.789397	4292.12
307379324067097480060166064415067660890	6.75396	4379.49
31483145758895321574880467958815885370	8.0169	4423.87
331450707317394045169741804494179353009	3.73305	4425.36
335336855082385230073462939246200792477	2.09415	4462.08
57904578220238094172582443827691485845	-0.0935033	4323.93
124178607476450446010405097237209155323	2.57718	4451.22
130102295109650288934112527854126549700	7.43148	4419.58
134544938933510953514064641477023021427	4.60826	4339.51
142734675085469791858070962594287741791	5.37948	4379.34
148445315195146213560264763567182796865	5.62894	4412.96
167436338006010149181069937846074703708	4.91102	4414.94
170062833038222643563787049015969788465	1.48147	4328.38
172953069271317063571001682925319788503	-1.05349	4267.01
180478263636229651322343554343667113963	0.965576	4456.89
183308726656201533388940828193272596098	3.69605	4467.24
191200547892407676532089579986826685167	3.40314	4379.46
201140966827387133787634077414054451470	3.26104	4340.73
206762616309749574904803882416200908939	4.02884	4397.79
208398347850028249909659947891124994081	3.49726	4411.16
22771147959470349809630353349498552695	3.76279	4361.77
228718997956984683613363361350131406087	6.90565	4431.43
232640046890903038201390222887636276553	3.45278	4317.34
239252756193007719518480702186419394318	8.29483	4428.77
240663606674105190252277678926243621852	3.99957	4475.86
247383532831636700668979741016454385307	4.53311	4520.5
253584687324834107729022217488758437852	5.25195	4483.53
272282951109396001176818438096425426706	4.32694	4331.31
29425616243985541153196196084126362495	4.3327	4319.44
294297061014834142939795609523522922086	2.67355	4319.97
296863913328338907916219070554063383479	5.15222	4257.28
303171515691268489838836140375903432990	0.252436	4341.89
305663139771505075992690168583660923325	-1.06216	4450.46
324041371928953592504782709564750219083	2.55811	4378.29
328495816282774509214235580592084052400	3.55646	4383.59
328811772726595584333376264945591884520	3.83494	4491.94
339819354450693740949898573687609096586	6.89948	4464.75
5592282783843308042014057187096894918	-0.150331	4477.92
56905302332388405258970220188274084530	5.64397	4392.7
68339573309359183511843927392007070771	4.0023	4289.69
74534686498079489395714474572411362961	1.79301	4344.64
85702089023720586781734675666700844905	4.71238	4383.14
90295914565242698994328481705899127427	5.68098	4363.29
91989477992641302038005389877093054618	5.23983	4377.53
101267107090383251768205144025070912869	4.64919	4436.23
102253494408007550092614760389922041469	3.15503	4513.27
106044346595387612487024510435087180090	-3.06318	4385.48
12285720488391883979765623419203616857	0.0866655	4339.99
12837413943197958638252177986789765167	5.93365	4446.84
145630073636800657339744479390430539411	2.34816	4395.25
147764141554309821082204896235879815101	1.89366	4321.46
156006450787882369804839153710166627900	1.63718	4376.47
1719475313619127267951495558152509461	-1.64088	4400.08
173253365293320463239476103552588571873	2.92714	4492.18
183398926179402025916995107175702842344	2.89501	4346.75
183496227098553891897350257553969403761	0.0456134	4311.04
186092797531482504995679752059090911623	1.57283	4363.89
198570849194794876044708096446299782083	2.89053	4459.33
206489836887490622760600212473862163737	-1.74101	4418.05
218219166044449157633862767510888050561	1.89648	4387.07
233871826086489184376619451098182473604	6.01163	4478.7
237367016579837022366097965367671465846	6.13212	4451.56
246421392688781264317081285807385406056	-1.63033	4455.84
249260737228238159428773093646076144716	-0.395298	4428.53
25374442213324610577364189144502594634	2.11574	4449.12
264329050335701079518298463639146067663	1.76518	4400.9
273119567414315281616244339352311130066	3.61558	4386.25
296331749681957756494916949060960642255	2.87084	4441.5
305254207321671709930155900847110662182	3.1434	4422
318080029952779165951761708710336035910	2.23062	4482.49
333976990170076404081360033387269818537	4.19539	4424.25
336064577965494248628518449688827793271	2.72414	4374.29
4163105813323858936950428022391843020	-0.618755	4505.44
51438505509342585313834858821633604538	-1.59519	4339.79
60047769620287250438836311916621441390	0.00316654	4323.39
61533388320811613798336032743988719403	5.83577	4399.15
69703980866757878394753563629410591525	2.84443	4428.05
107681243668262621311833953285051862593	5.13784	4185.24
123792931931632818956945652467467157871	3.98821	4184.9
14164380518239232584876454482438971178	1.52532	4185.11
150976044276322289462601328958225678236	0.0361117	4208.38
181870750260136327973648385781948818878	0.542976	4247.33
189692155182843262164011684866010868204	2.59681	4214.33
193444989940590905860567263861633384866	2.39869	4282.4
208403299559381486051363935025286793749	1.81039	4143.3
212126545043079907778665728075580992525	-1.24026	4130.68
229804882164814085804719034945329101028	1.95706	4250.7
245853742385752811486520900992698632918	-2.24051	4158.1
250186016361985843227467288085150370493	0.479461	4091.82
250747675179163761789624670967022162341	4.8067	4179.43
261888550366763999079765537220530164360	0.0195712	4155.23
269085478902044873066934298011418535349	4.16684	4273.16
269574394248699104811561609046995260716	-0.0527456	4289.1
272530655733530759140215787620345850019	1.41588	4265.25
299189780265097705709389476489289919923	-1.41141	4150.07
304162925150861432891285336733161291039	-2.18769	4175.4
305462363955623171736844800548015419380	0.427929	4234.5
305653323625447242291217191468777186433	0.77452	4226.25
319987134534290209402888616594990827675	1.53114	4072.53
331845159795757769470029254459957607328	-0.342551	4170.53
334907066949173606718015206921412306790	1.93211	4248.07
55081508683346296815941700963608854177	1.30955	4193.9
56775406371330563225170270322738616000	0.708623	4284.33
75995036651099545018188555745628962637	1.42508	4106.76
82709639321208524555534475222029161664	0.203288	4218.94
82728950604884204817641166973131890103	1.48666	4292.31
92254751726005000247230361779804004317	-0.13412	4206.63
131471243838846227828615805098522001737	2.40482	4293.01
138479865473094662738945934979681633606	2.61176	4145.33
139429778507032722598093886602020909020	-2.77544	4189.73
152255144364455877630371569095892913964	2.56347	4218.92
155984722269314303378736997031204148346	-2.63903	4221
157054922915845076882794052003046099832	3.9875	4157.88
162851908693819391034911515645069716460	3.00534	4093.07
167709463451196480670519013850828686869	3.25915	4187.29
179118541839790825262027417223729212955	0.673628	4174.6
190040869832193781758639358404787858624	3.82263	4060.13
202618646211330155171973431199446147934	-1.19183	4086.74
227543283945526697829047631523889733156	-6.65123	4099.84
229594578045221560290474107951403268316	3.53721	4267.68
230786268493378459337606646189423463761	-0.558433	4196.31
235114966523428628109540026141510658574	2.18027	4158.47
254791086652949419322443486885019211050	0.990617	4082.06
26469813716262212733278963214331542556	2.19214	4140.48
290116297642776414625459668733593264008	5.75453	4052.24
297262256009910015912453734409631222849	2.8137	4144.56
30183407935197128849102358734038418620	-3.03472	4255.97
307964162860903179567740773012548934467	1.72403	4060.79
313536666639147271855468254335270568077	1.25031	4262.44
314958889043756168340155489455443651967	6.09259	4085.62
31840309954545567233257384190277063283	0.786388	4107.46
329737417880474145271270410041711762141	3.23033	4032.98
79931862482611917936746778939543993472	3.39205	4217.57
88949593650803184476514330286799704128	-2.68054	4128.17
89159593191603416049291432504479842998	1.74088	4111.75
93955097984370472967744142972486448174	4.14055	4172.54
135586341251348481437105923720925721586	0.645301	4170.88
151264930869591717885295929022976693831	3.15595	4038.82
157154660638492369381020351921828807987	2.10589	4180.76
177059543999553309285897853637784165886	-0.429998	4145.34
182544637533876387516612023755091951717	5.36216	4068.31
184851308700640118643745249705072929656	1.94761	4234.72
19442867865768874178758345864945154828	-2.48668	4163.35
196721689551858989994743725819811720698	1.52945	4037.26
251489422182946022058588612265861711385	3.31594	4230.22
254398363769749410021005117974812490165	1.23383	4184.54
256675405961897353677060121598992580347	0.413416	4069.22
269371141524972785837781215976627361040	-0.139928	4191.2
272055145805081146056372817631929333939	1.55183	4056.04
272294049999936598250362019068448564505	1.40493	4117.1
293913278421585065673749965375738295766	1.38141	4025.98
326792957010082464638122124742955171618	0.768161	4073.98
43885069315578449324538961093651396507	2.31992	4113.65
54707232246005167940680107141849646438	0.752662	4027.3
55443704161291897344306878040004822209	2.03629	4054.11
78059603015302705180156019658249184670	5.77774	4204.73
139978870981650981586260526982727221266	0.640093	4114.26
144163245524349922727410871153456177518	1.24163	4022.55
160244485244322476677494670314383104169	-1.71346	3955.6
183647911866240502592395734243788265808	1.50511	3997.51
190321927761429406671488827683052529815	3.31708	3970.93
195974408453468451544814424356644059858	2.30091	4089.44
205513851678373772353558464350196513949	1.3962	4077.22
246466366125922381571900451700758046273	-1.24892	3961.95
252207367897706050978388356770222180420	0.363293	3966.47
255755566673866120471211170945618074764	1.02381	4068.87
324116208380946723108952929099742293214	4.61795	4060.16
57333054756327555754704986625209567953	0.953337	4017.54
76025758311545057181846994832663973952	6.67553	4047.41
172208878284595225484291991844114969999	-1.84337	3933.58
110495820020463730682958584828084087816	0.184867	3887.15
135599839512258587008524356586383638508	4.6014	4007.32
179152413458292061026065574251180444789	0.221588	3995.7
229085844125390894014287715608081609038	1.38426	3901.11
294649714997703340867744113726245434738	2.47268	3973.69
308397948300885322846036152183957817848	2.40291	3983.78
65825645511089280796115118859616533688	3.65587	3915.88
89559677742540349607076065015388784238	-0.241534	4027.94
98343950920570382591766445537225788040	2.75801	4070.26
113958794616264458423958913884180721306	3.9868	3774.49
133522410525385561063839847177876085983	2.4725	3721.6
1386111439024796698861364140501291647	0.529955	3637.34
223717629236592002818693504735897695867	0.0203013	3683.28
260996909785431225783945033598994862959	-1.99932	3662.15
269121432627662557852002821343057466482	0.14168	3783.68
270984048941043879671755322764641679153	0.964083	3726.61
335809049636161636572134452839492530473	3.35951	3845.68
59267800832617355459656367907948039509	-1.46019	3692.74
132463514361179553110141516113759536853	-3.66627	3836.32
13690797004589222003109403100417089192	1.2557	3672.25
151743419404971432431890658578128355284	-4.04936	3767.27
171239132312665119878080363062319422942	-4.04884	3805.17
174669747775749493460635287960029946982	-1.34219	3735.95
178406887674357566008328224273188814640	-2.97165	3889.61
290735084174212642146175551004738217355	-0.0736785	3809.16
328589276578149899100502855068596994962	2.57092	3811.22
90431461769395516733652357906056325510	0.89536	3795.45
115358556934551043900774134795604354818	0.846031	3760.95
127177904665126980736665101237934919130	-2.15618	3725.89
127180809194098646327025303321994837561	-1.51795	3831.35
138991961492464127729609540184829715962	-0.866906	3824.34
158342146114228210498437458748055981679	1.05777	3890.38
17047769707272109827837705321803300757	2.3264	3766.81
175278969285156711488676602873792836723	2.99767	3877.93
18089539295303597080021794329008274826	1.71781	3854.91
193286974243639812320309068337937074080	-0.562593	3913.75
240795614275491107308973250176049450511	3.71246	3861.42
253272052768291691746610642429691369612	-0.683119	3925.49
257570654162174151804089526340172357897	0.244513	3958.68
273413550018711032395140592304934887783	2.45893	3808.42
274216476205717637573336891403545474164	-1.00209	3822.33
279165843784245800619401636308750088142	1.33762	3940.94
30542102114154313420579484872621557779	2.14636	3889.98
321124770361834119489331480186081310161	3.55986	3865.43
89140985773178251137550198473795075851	-2.611	3816.19
97667338105218463062582830030865992951	-0.894791	3754.78
126190850337109010884126296146443743370	-4.58949	3898.99
128896654615409270150383304152864612227	1.70845	3970.46
158065527688898078186913799182452273950	0.95305	3933.54
183956452799268784655720449387196714259	-0.262255	3883.9
22936550197964178870348727139510875493	0.96668	3852.01
283778288740553864169228093488096642632	-0.00645792	3878.32
29535112902860855216663895186519690714	0.602126	3938.38
309741191650071952181518619562218103928	2.21784	3973.31
312154660711641671328797268341895555319	0.843345	3844.15
329553849635456502100510748582139151951	2.61434	3871.57
64626798080909197653715951992956205040	1.85438	3846
66694505999908988417342621284888873870	-0.249054	3810.18
7630343226748036031861944281556198249	0.300936	3866.57
95749120191158910673433723768690519025	5.17535	3876.82
108232805882915888450868480180267234481	-3.27906	4007.6
114704852681812287971495463094799618786	-2.44239	3979.82
136864193833303480146792451995648682005	-0.305276	3963.35
148464169005492215069923593983916220993	-5.44082	3944.76
148654532756539295277894964346475359746	0.6258	4042.89
161343696011399926988316844629673123531	2.08546	3962.87
182767597076738233854152862686676607284	-0.339591	3908.93
241229152687224614829707081766011461123	-2.00094	3862.58
26645979987155830251012736149862660480	-1.39643	3890.42
285182389064210234049676113671860943530	-2.26538	3878.71
288312054273577153453479718075761410013	-0.767677	3919.6
298857343495416567333077541759777441058	-4.12882	3894.06
312592910863522201972515053599111349098	-3.31091	4025.86
322304083432300241166888540660459521027	0.609759	3842.71
324656288441400721843731808291655047208	-0.654553	3979.44
429491543414930924405177516176810782	-3.45685	3942.43
52500590761401913950163939196698427821	1.53177	4050.01
72379825056642212198547017389953577085	-5.66543	3860.16
85879148115251946657742700616967897868	-4.58885	4007.76
94878591563457504340744544730350776017	0.218718	3964.39
102726401471898535678466598152367678730	-2.0395	3924.87
113107806053729814972885108743925619489	0.574015	4016.08
130273432595479455979757107288616481719	-4.30572	3895.3
132479331387671066121276400236352111960	-2.78688	3858.84
134970952528425047500012125474062987204	-0.193337	3947.31
139721059028588137352156030897295985612	0.448244	3993.28
145420518645365322340304598114354878357	-2.86718	3937.27
147770149682830462974899964910724635728	-4.94852	3865.74
154233557867847882061668330241467220383	-2.1285	3876.07
160926920187705309495421650273793020527	-0.621131	3969.18
169857680327209230830042284355125564086	3.74477	4075
186091308759013342299903986980296267046	-2.69614	3899.41
216919823917508144501756505749081838188	-1.04371	3995.84
262143992888190877740032635040230480423	-0.339845	4028.64
267046397760317943574816529052749773399	1.09411	4004.13
268009641279204103970381703005924695505	-2.31653	4038.98
292268307811688397547259769030281471690	-1.81392	3976.27
293159452440652706310483663932962580536	-1.68304	3971.97
314861823442895179027217262981820237890	-2.64823	3883.39
331784604798502226600052088324606251748	2.57071	4000.75
332864780443249641879508342637064395089	2.36193	3920.99
79896762283593251426937701702114748844	1.42748	3892.28
85528534864994713184316601125123163215	-0.695281	4053.55
101125203793852024250051174786757074796	-7.7868	3754.49
108427626661486379959398847787174361629	-5.76797	3700.05
123100066515684413343175201487086804915	-4.88789	3698.62
133218493121711105419286055801576750148	0.514969	3860.44
149061450835720450807352800882875842797	-0.365022	3721.5
19382404264351038489785987698560597279	-0.243667	3794.01
231699488098687504036421112905972003344	-2.88802	3729.63
233426445669098931694472187398456108795	-5.51348	3702.66
254378119889903938829586740320728532057	-3.6403	3846.91
271404222065223189158018125070161188837	-3.79026	3648.84
281394461042525418821276041197872271320	0.926751	3835.52
281492862938719289000763998598000412464	-2.63281	3800.49
288587795829593531985925891934118533395	-2.72911	3833.87
327574199535454886834215789318612197017	0.507224	3806.12
339409258843181874736373798365622050737	-2.92387	3741.01
66052124014339929223142033321007062912	-2.92106	3677.95
103390306335126688081512761131941271160	-1.78761	3793.6
112893887271235783551611403736677249293	-1.40047	3840.73
118631600992046389826934640102818591813	-1.41684	3729.96
12378387126007386301565756386792815448	-6.51206	3656.12
145687392172889984721665081123749852802	-1.65196	3667.27
1605322549729298178339568670089577517	-6.46215	3681.45
176470992374143025608456711027512757400	4.44051	3667.95
200305207297860341212887222018032611376	-6.35538	3773.59
207274664810639523463877875130736473067	2.29647	3631.81
215860135511837460770384048815325649289	-7.19194	3716.31
21893252725665573614040615131531913779	-1.92779	3774.05
224376026787600920286773643388193747965	2.61601	3676.47
232878068581686315432492906264419782605	-1.9769	3649.49
256880096986714020027782874535500307731	-7.20914	3690.66
279176399057045386400215112568373891201	-0.747995	3733.35
286767083569755081594191120123177281127	-2.87928	3778.48
29836980183987424807514834609769030620	-0.161131	3836.38
306650198156927073040012741646177652240	1.78174	3619.16
339973886258294316578021821195924159278	-1.23218	3709.32
41257805459327604856546479601453498505	-3.30269	3628
42180949989538737893284715246838576388	-7.93159	3609.54
57348047299522790852342749982741666559	-3.39315	3788.83
8294113985277252752721282691837645633	-0.864459	3787.68
88543388519108975208691180215379013279	-1.27808	3664.97
91552323956043471002925018799495239009	0.904479	3757.13
92058976036517794891010144830748870701	-3.28161	3819.96
100580886204370133213632504558326847241	-1.69859	3621.31
114597529997124378598920528030954452427	-7.68001	3736.93
120509181858836159390317930696559315630	-5.89201	3714.69
123690559942695996770571667893264044180	-7.92954	3582.95
149863414861404752326855663515457503646	-2.51834	3659.29
150177619410252719306902675984706715024	-3.26986	3557.19
153440442189095266813372903072777583443	-0.260355	3684.46
156469691125142327293964379247070165908	-5.58672	3747.13
17678320710438361659961443191004524051	-4.93266	3771.25
188408790260838474168864624368407115970	1.03413	3666.78
238429366351300877830795583325034448867	-1.70284	3645.31
240691902437325275666367941120705780683	-7.76175	3583.36
245710775600634363916500874578110644564	-1.72782	3715.76
249172945765655535830109154735644885731	-6.66526	3582.13
254496057699086789749079803186338809686	-1.88438	3696.69
259797486103997444791317795068088742859	2.17991	3705.96
304626991046491244956331749877614622686	-1.09533	3560.88
307437706488341568266293073627074268914	-1.32079	3629.49
310289833745158456554090130183405063084	0.366528	3757.34
323490691919569496662913099134713855756	-7.06657	3649.76
40494733945056006442720572378291130391	0.570916	3580.31
[truncated: 13,048 more rows]

## Sheet: Panel e
cell id	PC1	Spatial coordinate
[truncated: 2,310 more rows]
