# Supplementary material for: Molecularly defined and spatially resolved cell atlas of the whole mouse brain
Source: Nature. 2023 Dec 13;624(7991):343–54. doi: 10.1038/s41586-023-06808-9 (PMC10719103; doi:10.1038/s41586-023-06808-9)
Supplement: Supplementary file 12 — Source Data Fig. 6 [file 41586_2023_6808_MOESM12_ESM.xlsx]

## Sheet: figure6d_inset
null_count	obs_count
491	1896
482
468
515
476
465
491
459
467
494
495
471
489
478
475
521
483
479
468
492
519
463
453
500
446
459
468
488
517
464
459
453
482
465
490
451
498
500
454
502
480
446
471
431
504
498
493
460
472
476
461
491
468
514
494
469
476
448
433
448
445
469
513
475
500
519
482
548
506
469
477
469
523
472
473
512
413
474
487
466
437
484
464
459
505
517
460
525
455
462
438
481
496
476
447
472
494
462
438
467
514
477
477
483
479
509
468
474
473
498
507
500
451
505
491
440
475
484
470
518
500
453
494
507
467
457
519
514
485
455
518
477
508
464
463
470
481
461
497
477
489
520
476
482
486
484
485
459
469
502
439
533
488
487
499
465
477
460
479
466
471
448
496
458
475
488
505
487
473
477
482
468
466
510
435
457
469
505
479
467
510
505
486
499
462
485
473
458
485
475
459
495
471
507
461
435
468
494
480
458
456
482
457
505
457
479
434
495
467
450
492
477
495
458
459
470
482
466
500
513
448
495
482
504
476
493
462
467
480
474
473
494
471
502
496
479
490
540
482
451
485
465
503
486
479
491
444
489
478
446
459
468
499
502
467
478
507
413
501
481
513
480
467
490
463
460
466
477
512
518
443
494
502
493
474
463
467
480
511
465
494
452
467
478
455
488
461
500
452
475
479
491
487
465
489
479
498
484
445
499
515
507
472
466
499
509
494
493
453
505
439
462
529
515
471
496
492
465
474
458
466
474
480
469
460
473
490
519
469
477
460
485
492
480
505
471
480
514
533
466
510
505
496
481
511
518
528
449
493
481
474
494
467
524
521
560
455
476
479
486
461
507
480
493
491
484
481
508
456
490
473
479
488
476
513
465
489
488
548
500
479
483
504
465
452
473
445
505
493
459
445
451
499
467
457
508
494
483
479
495
499
493
477
514
500
494
498
450
476
494
507
477
495
483
486
455
453
487
520
467
462
481
469
478
519
476
492
513
509
467
464
481
442
501
460
448
492
517
482
473
489
506
473
487
480
497
534
492
459
461
450
500
496
466
470
475
482
493
441
468
451
500
494
490
431
473
475
491
480
454
504
481
485
487
483
493
533
499
462
492
494
465
500
484
463
454
481
471
528
475
446
422
486
480
472
463
486
502
443
507
488
483
465
480
491
447
462
511
491
476
489
499
485
447
453
513
462
470
448
520
486
454
483
480
467
489
459
452
487
518
472
463
468
519
497
492
482
471
482
484
466
474
491
484
455
488
498
497
487
477
463
472
473
453
462
473
471
504
513
465
451
498
478
481
501
509
483
470
515
494
485
467
505
496
464
481
481
473
512
488
482
468
475
533
483
465
489
478
493
497
485
455
468
497
479
495
497
473
499
505
477
495
459
510
447
468
500
467
451
481
495
468
475
499
471
482
440
456
478
480
481
485
477
489
505
456
480
475
481
527
534
494
506
486
486
483
472
497
505
470
506
479
481
514
511
446
506
486
483
497
481
466
431
490
496
491
514
503
467
467
457
481
493
504
500
486
462
476
490
494
493
505
454
490
483
441
482
445
491
472
479
497
445
488
444
466
512
487
498
481
446
518
491
464
469
503
489
510
469
480
520
518
496
457
480
502
465
462
498
492
483
463
436
492
477
480
460
493
492
488
518
496
487
492
493
501
514
458
498
484
451
487
480
473
464
462
452
482
508
490
490
488
471
474
484
490
477
492
479
505
460
483
497
474
453
439
464
479
492
453
470
445
483
489
488
492
447
544
482
511
474
501
494
466
499
467
527
502
487
466
482
497
475
469
488
470
455
497
523
486
469
460
476
489
460
477
456
472
480
473
478
497
507
510
490
469
457
473
506
495
491
486
468
463
466
429
479
463
470
504
485
460
473
439
458
507
532
493
463
466
454
475
490
464
448
422
523
458
485
529
505
493
484
520
490
503
486
488
470
470
509
484
483
435
468
524
477
489
422
486
500
493
477
470
464
486
449
469
498
506
472
470
532
454
497
495
501
473
489
480
509
477
502
491
470
500
492
479
488
468
489
471
455
455
505
502
484
459
445
529
476
428
511
490
503
447
490
456
452
452
496
480
506
485
468
518
475
487
512
486
514
518
503
453
474
488
502
468
495
446
466
452
478
443
497
520
464
498
515
490
518
437
442
506
485
490
457
459
460
512
530
503
470
466
463
440
470
475
449
456
491
478
502
464
481
531
491
500
488
444
484
463
470
459
501
500
502
498
465
496
492
488
504
462
481
481
479
521
494
493
468
458
465
447
487
479
481
481
491
463

## Sheet: figure6d_mid
pathway_name	max_fold_change
COLLAGEN	15.7915
LAMININ	11.3672
BMP	11.2176
EPHA	9.50538
SEMA3	8.04253
MK	7.95882
FN1	7.85258
IL12	7.84621
OSM	7.5194
ICOS	7.44055

## Sheet: figure6d_violin
non_proximal_expression	proximal_expression
0	0
0	0.688604
0	0
0	0
0	0.327145
0	0
0	0
0	0
0	0
0	0
0	0
0	0
0	0
0	0
0	0
0	0
0	0
0	0
0	0
0	2.54081
0	0
0	0
0	0
0	0
0	0
0	0
0	0
0	0
0	0
0	0
0	0.0120697
0	0
0	0
0	0
0	0
0	0
0	0.0148578
0.120175	0
0	0
0	0.503027
0	0
0	0
0	0
0	0
0	0
0	0
0	0
0	0
0	0
0	0
0	0
0	0
0	0
0	0
0	0
0	0
0	0.0116685
0	0
0	0
0	0
0	0
0	2.86179
0	0.292041
0	0.580102
0	0
0	0
0	0
0	0
0	0
0	0
0	0
0	0
0	0
0	0
0	0
0	0
0	0
0	0
0	0
0	0
0	0
0	0
0	0
0	0
0	0
0	0
0	0
0	0
0	0
0	0
0	0
0	0
0	0
0	0
0	0.0541658
0	0
0	0
0	0
0	0
0	0
0	0.0290379
0	0.100288
0	0
0	0
0	0
0	0
0	0
0	0
0	0
0	0
0	0
0	0
0	0.0381577
0	0
0	0
0	0
0	0.0219446
0	0
0	0
0	0
0	0
0	0
0	0
0	0
0	0
0	0
0	0
0	0.372459
0	0.0813091
0	0.00579209
0	1.8525
0	1.81311
0	0
0	0
0	0
0	0
0	0
0	0
0	0
0	0.874207
0	0
0	0
0	0
0	0
0	0
0	0.214033
0	0.497447
0	0.219627
0	0.758052
0	0
0	0.15668
0	0
0	0
0	0
0	0
0	0
0	0
0	0.0212716
0	0.115856
0	0
0	0
0	0
0	0
0	0
0	0
0	0
0	0.0151646
0	0
0	0
0	0
0	0
0	0
0	0
0	0
0	0
0	0
0	0
0	0
0	0.0690663
0	0.0548877
0	0
0	0
0	0
0	0
0	0
0	0
0	0
0	0
0	0
0	0
0	1.28662
0	0.0219957
0	0
0	0
0	0
0	0
0	0
0	0
0	0
0	2.08756
0	0.68628
0	0
0	0
0	0
0	0
0	0
0	0.0535556
0	0
0	0
0	0.25846
0	0.442989
0	0
0	0
0	0
0	0.0173722
0	0.670113
0	0.428678
0	0.0379181
0	0
0	0
0	0
0	0.0109513
0	0.0251866
0	0
0	0
0	0.15686
0	0
0	0
0	0.24835
0	0.223312
0	0
0	0
0	0
0	0
0	1.78696
0	1.50843
0	1.08023
0	0
0	0
0	0
0	0.0726461
0	0
0	0
0	0
0	0
0	0
0	0
0	0
0	0
0	0
0	0
0	0
0	0.207857
0	0
0	0.0217783
0	0.401889
0	0.215482
0	0
0	0.00231673
0	0
0	0.150389
0	0
0	0
0	0
0	0
0	0
0	0
0	0.0798261
0	0.142428
0	0
0	0
0	0
0	0
0	0
0	0
0	0
0	0
0	0
0	0
0	0
0	0
0	0
0	0
0	0
0	0
0	0
0	0
0	0
0	0
0	0
0	0
0	0
0	0
0	0
0	0.007809
0.106514	0.179544
0.0919688	0
0	0
0	0
0	0
0	0
0	0
0	0
0	0
0	0
0	0
0	0
0	0
0	0.180059
0.631602	0
0	0
0	0
0	0
0	0
0	0.00244468
0	0
0	0
0	2.9897
0	0
0	0.353529
0	0
0	0.0895477
0	0
0	0
0	0
0	0
0	0.216359
0	0
0	0.00602859
0	0
0	0
0	0
0	0
0	0
0	0
0	0
0	0
0	0
0	0
0	0
0	0
0	0
0	0
0	0.0103156
0	0
0	0.429896
0	0.0317523
0	0
0	0.0722205
0	0.041575
0	0
0	0
0	0
0	0.0024677
0	0
0	0
0	0
0	0
0	0
0	0
0	0
0	0
0	0
0	0
0	0
0	0
0	0
0	1.87225
0	0.0111173
0	0.843392
0	0
0	0.115289
0	0
0	0
0	0
0	0
0	0
0	0
0	0
0	0
0	0
0	0
0	0
0	0
0	0
0	0
0	0
0	0
0	0.569989
0	0
0	0
0	0
0	0
0	0
0	0
0	0.0542794
0	0
0	0
0	0
0	0
0	0
0	0
0	0
0	0
0	0.04069
0	0
0	0
0	0
0	0
0	0
0	0
0	0
0	0
0	0
0	0
0	2.67331
0	0
0	0.030685
0	0.0619814
0	0
0	0
0	0
0	0
0.561545	0
0	0
0	0
0	0
0	0
0	0
0	2.21108
0	1.39274
0	0
0	0
0	0.0271776
0	0
0	0
0	0
0	0
0	0
0.0151644	0
0	0.587087
0	0.958939
0	0.482829
0	2.5546
0	0
0	0
0	0
0	0
0	0
0	0
0.0381982	0.00468652
0	0.00631095
0	0
0	0
0	0
0	0
0	0.61636
0	0
0	0.641003
0	0.0358981
0	0.0916452
0	0
0	0
0	0
0	0
0.00509493	0
0	0
0	0
0	0
0.485992	0
0	0
0	0
0	0
0	0
0	0
0	0
0	0.0164044
0	0
0	0.307605
0	2.04086
0	0.171518
0	0
0	0
0	0
0	0.161877
0	0
0	1.08617
0	0
0	0
0	0.0420824
0	0
0	0
0	0
0	0
0	0
0	0
0	0
0	0
0	0
0	1.70884
0	0
0	0.0325153
0	1.09197
0	0
0	0
0	0
0	0
0	0
0	0
0	0.609762
0	0.0555675
0	0
0	0
0	0
0	0
0	0
0	0
0	0
0	0
0	0
0	0
0	0
0	0
0	0
0	0
0	0
0	0
0	0
0	0.23017
0	0
0	0
0	0
0	0.266031
0.265735	0.0297337
0	0.322985
0	0
0	0
0	0.0211479
0	0.287066
0	0.429473
0.59721	0.0662688
0.861162	0
0	0
0	0.422142
0	0
0	0.0359961
0	0
0	0
0	0
0	0
0	0
0	0
0	0
0	0
0	0
0	0
0	0
0	0
0	0.145869
0	0
0	0
0	0
0	0
0	0
0	1.91729
0	0
0	0.0572833
0	0.757801
0	0
0	0
0	0
0	0
0	0
0	0
0	0
0	0
0	0
0	0
0	0
0	0.0352314
0	0
0	0.163698
0	0.0413307
0	0
0	0.00123368
0	0
0	0
0	0
0	0
0	0
0	0
0	0
0	0
0	0
0	0
0	0
0	0
0	0.00359775
0	0
0	0
0	0
0	0
0	0
0	0
0	0
0	0
0	0
0	0
0	0
0	0
0	0
0	0
0	0.000659579
1.0728	0.833532
0	0
0	0.761389
0	0.20951
0	0.284914
0	0
0	0
0	0
0	0
0	0
0	0
0	0
0	0
0	0
0	0
0	0
0	0.190524
0	0.185812
0	0.0536835
0	0.0477674
0	0.744
0.297999	0.0979503
0	0
0	0
0	0
0	0
0	0
0	0
0	0
0	0
0	0
0	0.0722335
0	0
0	0
0	0
0	0
0	0
0	0
0	0
0	2.96
0	0
0	0
0	0
0	0
0	0
0	0
0	0
0	1.9399
0	0
0	0
0.0393523	0
0	0
0	0
0.0494635	0
0	0
0	0.348018
0	0.0681475
0	0
0	0
0	0
0	0
0	0
0	0
0	0
0	0
0	2.12443
0	0
0	0
0	0
0	0
0	0
0	0
0	0
0	0.320609
0	0
0	0.0756846
0	0
0	0.672581
0	0.0436808
0	0
0	0
0	0
0	0
0	0
0	0.566909
0	0
0	0
0	0
0	0
0	0
0	0
0	0
0	0
0	0
0	0
0	0
0	0
0	0
0	0
0	0
0	0
0	0
0	0
0	0.0566945
0	0.29586
0	2.32025
0	0.0316144
0	0
0	0
0	0
0	0
0	0
0	0.547287
0	0
0	0
0	0
0	0
0	0
0	0
0	0
0	0.0715912
0	0
0	0
0	0
0	0
0	0
0	0
0	0
0	0
0	0
0	0
0	0
0	0
0	0
0	0.00192865
0	0
0	0
0	0
0	0
0	0.116278
0	0.666728
0	0
0	0
0	0
0	0
0	1.41059
0	0.350113
0	2.50901
0	0
0	0
0	0
0	0
0	0
0	0
0	0
0	0.0489766
0	0
0	0.168532
0	0
0	0
0	0
0	0
0	0
0	0
0	0
0	0
0	0.0137004
0	0
0	0
0	0
0	0
0	0
0	0
0	0
0.00205691	0
0	0
0	0
0	0.103202
0	0
0	0
0	0
0	0
0	0
0	0
0.555753	0
0.0303558	0
0	0
0	0
0	0
1.2293	0.149143
0	0.233585
0	0
0	0
0	0
0	0
0	0
0	0
0	0
0	0
0	0
0	0
0	0
0	0.487174
0	0
0	0
0	0
0	0
0	0
0	0
0	0
0.0283246	0
0	0
0	0
0	0
0	0.0556895
0	0
0	0.00682526
0	0
0	0
0	0
0	0.0437659
0	0
0	0
0	0
0	0
0	0
0.0655101	0
0	0
0	0
0	0
0	0
0	0
0	0
0	0
0	0
0	0
0	0
0	0
0	0
0	0
0	0
0	0
0	0
0	0
0	0
0	0
0	0
0	0
0	0.0540691
0	0
0	0
0	0
0	0
0	0
0	0
0	0
0	0.0229328
0	0
0	0
0	0
0	0
0	1.26561
0	0
0	0
0	0
0	0
0	0
0	0
0	0
0	0
0	0.12543
0	0
0	0
0	0
0	0.303832
0	0
0	0
0	0.0721768
0	0
0	0
0	0.131343
0	0
0	0
0	0
0	0
0	0.24725
0	0.0584167
0	0
0	0
0	0
0	0
0	0
0	0
0	0
0	0
0	0
0	0
0	0
0	0
0	0
0	0
0	0
0	0
0	0
0	0
0	0
0	0
0	0
0	0
0	1.2695
0	0
0	0.370538
0	0
0	0
0	0
0	0.325618
0	0
0	0.469647
0	0
0	0
0	0
0	0
0	0.0151949
0	0
0	0
0	0
0	0
0	0
0	0
0	0
0	0.06078
0.0646631	0.0341231
0	0.0193157
0	0
0	0
0	0
0	0
0	0.0996867
0	0
0	0.214605
0	0
0	0
0	0
0	0
0	0
0	0
0	0
0	0
0	0
0	0
0	0
0	0
0	0.15471
0	0
0	0
0	0
0	0
0	0
0	0
0	0
0	0
0	0
0	0.330508
0	1.82577
0	0
0	0
0	0
0	0.561826
0	0
0	0
0	0
0	0
0	0
0	0
0	0
0	0
0	0
0	0
0	0.481494
0	0.0899991
0	0.720253
0	0
0	0
0	0
0	1.69383
0	0.197476
0	0
0	0
0	0
0	0
0	0
0	0
0	0
0	0
0	0
0	0
0	0
0	0
0	0
0	0
0	0
0	0
0	0
0	0
0	0
0	0
0	0
0	0.149131
0	1.25277
0	0
0	0
0	0.923334
0	0
0	0
0	0
0	0
0	0
0	0.138415
0	0.155362
0	0
0	0
0	0.0726737
0	0
0	0
0	0
0	0.0622235
0	0
0	0
0	0
0	0.00745944
0	0
0	0
0	0
0	0
0	0
0	0
0	0
0	0
0	0
0	0
0	0
0	0
0	0
0	0
0	0
0	0
0	0.153156
0	0
0	0
0	0
0	0
0	0
0	0
0	0
0	0
0	0.00249807
0	1.043
0	0
0	0.677288
0	0.0413443
0	0
0	0
0	0
0	0
0	0
0	0
0	0
0	0
0	0.0197808
0	0
0	0
0	0
0	0
0	0
0	0
0	0
0	0
0	0
0	0
0	0
0	0.0902989
0	0.87845
0	0
0	0
0	0
0	0
0	0
0	0
0	0
0	0
0	0
0	0
0	0
0	0
0	0
0	0
0	0
0	0.0699238
0	0
0	0
0	0
0	0.607549
0	0
0	0
0	0.00330654
0	0
0	0.26994
0	0
0	0.00538407
0	0
0	0
0	0
0	0
0	0
0	0
0	0
0	0
0	0
0	0
0	0
0	0
0	0
0	0
0	0
0	0
0	0
0	0
0	0
0	0
0	0
0	0
0	0
0	0
0	0
0	0
0.0177069	0
0	0
0	0.00166645
0	0
0	0.0276422
0	0
0	0.167374
0	0
0	0
0	0.0660342
0	0.102384
0	1.78328
0	0.00172367
0	0
0	0
0	0
0	2.97603
0	0
0	0
0	0
0	0
0	0
0	0.386963
0	0
0	0.00652988
0	0
0	0.152462
0	0.0747151
0	0.0666029
0	0
0	0
0	0
0	0
0	0
0	0.889915
0	0
0	0
0	0.322719
0	0
0	0
0	0
0	0
0	0
0	1.40028
0	0
0	0
0	0
0	0.0250101
0	0
0	0
0	0
0	0
0	0
0	0
0	0
0	0
0	0
0	0
0	0
0	0
0	0
0	0
0	0
0	0
0	0
0	0
0	2.37402
0	1.36953
0	0.111143
0	1.05679
0	0.482862
0	0.168522
0	0
0	0.173755
0	0.0868991
0	0
0	0.101688
0	0
0	0
0	0.0839745
0	0
0	0
0	0
0	0
0	1.38825
0	0
0	0
0	0
0	0.0656107
0	0
0	0
0	0
0	0
0	0
0	0
0	0
0	0
0	0.793278
0	0
0	0.480907
0	0
0	0.36981
0	0
0	0
0	0
0	0
0	0
0	0
0	0
0	0
0	0
0	0
0	0
0	0
0	0
0	0
0	0
0	0
0	0
0	0
0	0.0304851
0	0
0	0
0	0
0	0
0	0
0	0.00846844
0	0
0	0
0	0
0	0
0	0
0	0
0	0.0699398
0	0
0	0
0	0
0	0
0	0
0	0
0	0
0	0
0	0
0	0
0	0
0	0
0	0
0	0
0	0
0	0
0	0
0	0
0	0
0	0
0	0
0	0
0	0
0	0
0	0.808076
0	0
0	0
0	0
0	0
0	0
0	0
0	0
0	0
0	0
0	0
0	0
0	0
0	0
0	0
0	0.0197993
0	0
0	0
0	0
0	0
0	0
0	0
0	0.943666
0	0
0	0
0	0
0	0
0	0
0	0
0	0
0	0.00879838
0	0
0	0
0	0
0	0
0	0
0	0
0	0
0	0.729249
0	0
0	0.33166
0	0.892583
0	0
0	0
0	0
0	0
0	0
0	0
0	0
0	0
0	0
0	0
0	0
0	0.0115642
0	0
0	0.272902
0	0.0917015
0	0.246264
0	0.32727
0	0
0	0
0	0
0	0
0	0
0	0
0	0
0	0
0	0
0	0
0	0
0	0
0	0
0	0
0	0
0	0
0	0
0	0.441052
0	0
0	0
0	0
0	0
0	0
0	0.0543939
0	0
0	0.00273101
0	0
0	0.314594
0	0.322859
0	0
0	0
0	0
0	0.23053
0	0
0	0
0	0
0	0
0	0
0	0
0	0.0339599
0	0.382296
0	0.0915402
0	0
0	0
0	0
0	0.0492495
0	0
0	0.0194348
0	0
0	0
0	0.54882
0	1.77003
0	1.36952
0	0.298992
0	0
0	0
0	0
0	0
0	1.76263
0	0
0	0.480262
0	0
0	0
0	0
0	0.391735
0	0
0	0
0	0.0831564
0	0
0	0.0369481
0	0.518336
0	0
0	0
0	0
0	0
0	0.0587386
0	0.266425
0	0
0	0
0	0.503739
0	0
0	0
0	0.0135437
0	0.00260198
0	0
0	0
0	0
0	0
0	0.00351488
0	0
0	0
0	0
0	0
0	0
0	0
0	0.053133
0	0
0	0
0	2.71586
0	1.08961
0	0
0	0
0	0.0139375
0	0
0	0
0	0.0241196
0	0.0500928
0	0
0	0
0	0
0	0
0	0
0	0
0	0
0	0
0	0
0	0
0	0
0	0
0	2.15088
0	1.18636
0.459688	0.235795
0	0
0	0
0	0.0511889
0	0
0	0
0	0.0408117
0	0
0	2.01531
0	0.320649
0	0
0	0
0	0
0	0
0	0
0	0
0	0
0	0
0	0
0	0
0	0
0	0
0	0
0	0
0	0
0	0
0	0
0	0
0	0.0837776
0	0.938032
0	0
0	0
0	0
0	0
0	0
0	0
0	0
0	0.315203
0	0
0	0
0	0
0	0
0	0
0	0
0	0
0	0
0	0
0	0
0	0
0	0
0	0
0	0
0	0
0	0
0	0
0	0.0178709
0	0
0	0.00579361
0	0
0	0.0922624
0	0
0	0
0	0
0	0
0	0
0	0
0	0
0	0
0	0
0	0
0	0.243074
0	0
0	0
0	0
0	0
0	0
0	0
0	0
0	0
0	0.627027
0.0393528	0
0.0463011	0
0	0
0	0
0	0
0	0
0	0
0	0
0	0
0	0
0	0
0	0
0	0
0	0
0	0
0	0
0	0.0542203
0	0
0	0.29548
0	0
0	0
0	0
0	0
0	0
0	0
0	0
0	0
0	0
0	0
0	0
0	0
0	0.0194734
0	0
0	0
0	0.00883479
0	2.6516
0	2.1529
0	0
0	0
0	0
0	0
0	0
0	0
0	0
0	0
0	0
0	0
0	0
0	0
0	0.111689
0	0
0	0.00760629
0	0
0	0.00617781
0	0
0	0
0	0
0	0
0	0
0	0
0	0
0	0
0	0
0	0
0	0
0	0
0	0.150018
0	0
0	0
0	0
0	0
0	0
0	0.109427
0	0
0	0
0	0
0	0
0	0
0.682317	0
0	0
0	0
0	0
0	0
0	0
0	0
0	0
0	0
0	0
0	0
0	0
0	0.0128367
0	0
0	0
0	0
0	0
0	0
0	0.0075302
0	0
0	0
0	0
0	0
0	0
0	0
0	0
0	0
0	0
0	0
0	0
0	0
0	0
0	0
0	0
0	0
0.0658959	0
0	0
0	0.093121
0	0
0	0
0	0
0	0
0	0
0	0
0	0
0	0
0	0
0	0.0955418
0	0
0	0
0	0
0	0
0	0
0	0
0	0
0	0.0214114
0	0
0	0
0	0
0	0
0	0.205029
0	0
0	0
0	0
0	0
0	0
0	0
0	0
0	0
0	0
0	0
0	0
0	0
0	0
0	0.0475592
0	0
0	0
0	0.83894
0	0
0	0
0.0139444	0
0	0
0	0
0	0
0.000567528	0
0	0
0	0.516044
0	0
0	0
0	0
0	0
0	0
0	0.484299
0	0.0515234
0.0526416	0
0	0
0	0
0	0
0	0.0916557
0	0
0	0
0	0
0	0
0	0
0	0
0	0
0	0.0611842
0	0.0127264
0	0
0	0
0	0
0	0
0	0
0	0
0	0
0	0
0	0
0	0
0	0
0	0.0425527
0	0
0	0
0	0
0	0
0	0
0	0
0	0
0	0
0	0.620325
0	0
0	0
0	0
0	0
0	0
0	0
0	0
0	0
0	0
0	0
0	0
0	0
0	2.26167
0	0
0	0
0	0
0	0
0	0
0	0.0607824
0	0.166917
0	2.1289
0	0
0	0
0	0
0	0
0	0.040487
0	0
0	0
0	0
0	0
0	0
0	0
0	0
0	0
0	0
0	0.0464945
0	0
0	0
0	0
0	0
0	0.410919
0	0
0	0.247694
0	0.427057
0	0
0	0
0	0
2.68739	0
0	0
0	0
0	0
0	0
0	0
0	0
0	0
0	0.0399294
0	0
0	0
0	0
0	0
0	0
0.467838	0
0	0
0	0
0	0
0	0
0	0
0	0
0	0.0921374
0	0
0	0.36613
0	1.07432
0	0.566356
0	0
0	0
0	0
0	0.0150678
0	0
0	0.3087
0	0
0	0
0	0
0	0
0	0
0	0
0	0
0	0
0	0
0	1.29076
0	0.733454
0	0
0	0
0	0
0	0
0	0
0	0
0	0
0	0
0	0
0	0
0	0
0	0
0	0
0	0
0	0
0	0
0	0
0	0
0	0
0.353163	0
0	0
0	0.0498781
0	0.113263
0	0.116445
0	0
0	0
0	0
0	0
0	0
0	0
0	0
0	0
0	0
0	0
0	0
0	0
0	0
0	0
0	0.0180412
0	0
0	0
0	0
0	0
0	0.143862
0	0
0	0
0	0
0	0
0	0
0	0
0	0
0	0
0	0
0	0
0	1.0122
0	0.0219682
0	0
0	0
0	0.00405948
0	0
0	0
0	0.0509515
0	0
0	0
0	0
0	0
0	0
0	0
0	0.0380226
0	0
0	0
0	0
0	0
0	0.213904
0	0
0	0
0	0
0	0
0	0
0	0.161096
0	0.185945
0	0
0	0.0336672
0	0
0	0.610999
0	0
0	0
0	0
0	0
0	0
0	0
0	0
0	0
0	0.910943
0	0.108104
0	0.0742648
0	0.13411
0	0.156129
0	0
0	0
0	0.0456434
0	0
0	0.111697
0	0
0	0
0	0
0	0
0	0.00213421
0	0
0	0
0	0.141894
0	2.05692
0	0.530978
0	0.0267235
0	0
0	1.92931
0	0
0	0.343132
0	0
0	0.0338486
0	0.0455352
0	0.427249
0	0.00709768
0	0.380574
0	0.605835
0	0
0	0
0	0
0	0.0731671
0	0
0	0
0	0
0	0
0.00776054	0
0	0
0	0
[truncated: 193,437 more rows]

## Sheet: figure6e_inset
null_count	obs_count
46	139
57
53
50
46
63
49
57
59
51
52
52
47
57
66
57
48
39
60
48
67
54
49
71
66
70
63
65
67
55
56
54
57
65
54
48
57
61
49
40
56
49
39
56
60
49
47
50
58
59
57
49
55
66
53
56
46
63
62
52
53
46
55
55
56
61
52
60
45
60
64
50
56
54
42
47
53
51
56
50
46
57
52
74
58
52
54
66
54
54
49
63
56
47
64
59
52
42
49
56
56
59
56
67
57
62
56
52
59
56
57
64
44
53
43
54
53
62
41
57
53
61
64
65
59
58
53
55
62
51
54
64
52
57
40
59
62
55
50
58
57
54
51
51
61
59
53
40
62
43
59
58
55
53
50
75
56
58
57
50
53
55
59
43
60
59
74
55
63
47
57
57
45
78
63
41
48
55
66
61
48
60
67
49
49
42
52
73
66
51
52
51
55
54
61
56
53
57
60
48
35
59
59
50
56
56
56
67
48
56
74
55
63
46
65
50
64
61
56
53
46
52
58
56
57
56
66
51
58
58
54
51
47
50
67
51
54
59
66
56
54
61
47
70
56
55
58
61
53
65
42
60
50
61
59
60
54
41
71
50
57
67
59
54
58
61
58
45
43
57
60
65
58
64
59
57
49
47
46
49
60
53
46
53
50
56
51
61
46
57
53
60
59
63
56
51
54
57
68
53
64
56
53
59
69
50
47
55
61
47
54
51
57
53
53
61
60
65
59
52
47
76
63
61
60
58
49
60
59
46
55
56
58
51
59
68
58
67
54
61
52
66
66
50
47
59
66
63
59
42
61
50
56
72
46
40
49
61
58
46
63
66
59
45
73
40
48
54
73
47
55
67
59
61
52
50
63
72
47
67
54
70
52
47
60
55
49
47
49
53
53
51
62
45
75
47
51
54
58
64
58
44
51
67
53
60
50
61
62
61
66
49
52
62
56
56
53
59
71
54
62
59
54
58
57
54
83
54
54
40
53
58
46
53
57
56
52
55
56
70
53
59
62
63
52
55
48
58
60
52
47
51
67
57
64
59
48
46
53
43
65
48
53
40
57
65
37
51
46
59
57
54
67
58
51
49
54
65
56
57
52
54
66
53
48
53
47
55
58
74
56
59
55
66
62
59
54
50
60
51
39
64
56
54
53
64
42
52
48
62
64
51
56
55
45
58
73
49
62
47
44
66
57
54
67
69
57
46
54
56
52
51
65
63
52
66
57
52
36
55
53
47
66
56
57
52
69
41
54
64
51
68
58
58
66
61
52
46
60
58
66
66
45
56
64
61
67
53
53
39
47
69
49
55
55
39
54
61
50
52
45
62
40
61
43
56
38
58
57
47
56
58
50
66
51
49
61
55
52
54
44
56
52
70
63
48
53
37
61
62
48
61
45
49
52
56
70
51
47
62
56
45
64
59
52
59
64
75
59
61
71
52
50
54
48
48
53
54
62
60
46
56
50
60
39
56
66
50
49
60
46
53
69
57
64
51
70
62
46
56
48
70
63
59
63
62
69
62
47
42
52
47
63
54
55
59
54
66
65
52
62
58
55
51
55
62
43
56
47
50
76
66
54
62
63
56
47
59
49
74
53
48
55
59
50
58
59
44
53
50
63
53
54
56
49
47
71
40
56
54
62
60
57
54
49
69
40
56
55
52
56
48
53
52
51
46
57
56
61
57
41
61
58
68
53
56
60
41
57
57
60
60
59
69
64
53
60
45
58
65
50
63
56
56
53
52
60
54
70
51
73
42
57
51
56
49
45
62
64
61
61
59
46
58
58
65
59
63
50
51
48
60
59
33
43
52
64
54
58
71
48
50
64
51
51
55
54
65
53
60
64
64
53
50
50
52
64
45
67
61
56
57
67
61
52
51
56
44
36
58
63
49
57
58
63
61
43
67
57
53
57
76
57
44
66
46
62
50
55
70
51
46
56
69
56
51
61
54
42
60
59
56
60
54
56
63
56
53
60
73
53
59
59
54
61
53
57
53
56
61
75
69
53
53
54
50
58
53
51
71
47
56
52
50
55
47
62
46
61
66
59
60
54
57
58
51
59
64
63
59
48
65
65
49
39
61
58
62
53
61
66
58
52
47
59
59
62
59
55
59
61
71
59
55
59
68
56
53
50
51
66
48
53
64
63
56
50
44
53
53
61
62
56
68
56
68
67
62
59
78
67
71
66
60
51
59
53
56
61
66
54
76
69
54
54
66
48
59
55
62
50
52
64
57
55
63
51
53
47
62
53
68
55
54
57
51
61
35
64
72

## Sheet: figure6e_mid
pathway_name	max_fold_change
COLLAGEN	11.1712
NRG	11.0219
SEMA5	10.4191
ANNEXIN	10.2228
SEMA3	9.85357
BMP	9.49045
NGL	7.6958
NOTCH	6.89444
KIT	6.85729
LAMININ	5.33109

## Sheet: figure6e_violin
non_proximal_expression	proximal_expression
0	0
0	0.597693
0	0.59894
0	0.0908735
0	0
0	0
0	0
0	0
0	0
0	0
0	0
0	0
0	0.0252101
0	0.63177
0	2.48149
0	0.625518
0	0
0	0
0	0
0	0.0153383
0	0.913389
0.405005	0.0527347
0	0.0322692
0.0689481	0
0	0
0	0
0	0.0112572
0	0.953523
0	0
0.00359048	0
0	0
0	0
0	0
0	0
0	0
0	0
0	0.031907
0.0831672	0
0	0
0	0.484226
0.725823	0
0	0
0.0319869	1.03643
0	0.0414455
0	0.112015
0	0.457897
0	0
0	0.106147
0	0.202174
0.00290896	0
0	0.000419838
0.189675	1.18609
0	0.460104
0	2.44334
0.0400084	0
0	0
0.0963625	0
0	0.150329
0	1.34019
0	1.41971
0	0.902343
0	0
0	0
0	0
0.000498716	0
0.022117	0.0380274
0	0.111281
0.231923	0
0	0
0.0128612	0.246097
0.0456507	0
0	0.0686468
0	0
0	0
0	0
0	0
0	0
0	0.296866
0.0256481	0.498773
0	0.415431
0.024834	0
0.017482	0
0	0.0116001
0	0.00431404
0	0.556063
0	0
0	0.618701
0.00587016	0.491008
0	0
0	0
0	0
0	0.691327
0	0.00563687
0	0.0370885
0	2.15412
0	1.5874
0.0088887	0.222296
0	0
0.0420157	0.971258
0	0.0264001
0
0
0
0
0
0
0
0
0
0
0
0
0
0
0
0
0
0
0
0.16899
0.510564
0
0
0
0
0.412007
0
0.502503
0
0
0
0.000898714
0
0
0.0928169
0
0
0
0
0
0
0
0
0.0121536
0
0.243759
0
0.12651
0
0
0
0.0213048
0
0
0
0
0
0
0
0
0
0
0
0
0
0
0
0
0
0
0
0
0
0
0
0
0
0
0
0.0417235
0
0.0829123
0
0
0
0
0.00496064
0
0
0
0
0
0
0
0
0
0
0
0
0
0.603684
0.00628747
0
0
0
0
0
0
0.012348
0
0
0
0
0
0
0
0.00174818
0
0
0.00345279
0
0
0.276973
0
0
0
0
0.351168
0
0
0
0
0
0
0.0482695
0.0225949
0
0
0
0.0463842
0.0387724
0
0
0
0
0
0.00346344
0
0.00978159
0
0
0
0
0
0
0
0
0
0.0186437
0
0
0.158521
0
0.0723362
0
0
0.0646873
0
0
0.0788691
0
0
0
0
0
0
0
0
0
0
0
0
0.00665745
0
0.0292313
0
0
0
0.00985886
0
0.024775
0.049492
0.213298
0.28024
0
0
0.0130525
0
0
0
0.0369244
0
0
0.321926
0.0293897
0
0
0
0
0
0
0
0
0
0
0
0
0
0
0
0
0
0
0
0
0.0862065
0.0280917
0
0.131359
0.0583279
0
0
0
0
0
0.015639
0
0
0
0.00464519
0
0
0
0
0
0
0
0
0
0.0476707
0
0
0
0
0.00386315
0.0727151
0
0
0.0582785
0
0
0
0
0
0
0
0
0
0
0.0101732
0
0
0.00828082
0
0
0.230708
0.0428167
0
0
0
0.00951594
0
0
0
0.0684797
0
0.00157254
0
0
0
0
0
0
0
0.0119384
0
0.259065
0.720344
0
0
0
0
0
0
0
0
0
0.00602757
0
0
0
0
0
0.0112447
0
0
0
0
0.0454053
0
0
0
0
0
0
0
0
0
3.9096e-05
0
0.0143975
0
0
0
0
0.0452445
0
0
0
0.0176281
0
0
0
0
0
0
0
0
0
0
0
0.0603426
0
0
0
0.0914877
0.0433881
0
0.0362799
0
0
0.013838
0.151467
0
0
0
0
0
0
0
0
0.19224
0
0
0
0
0
0.297479
0
0
0
0
0.0629835
0.977253
0.146209
0.000879309
0
0
0
0
0
0
0
0
0.0205331
0
0
0.020968
0
0.0323674
0
0
0
0.0218168
0
0
0
0
0
0.126563
0
0.0137401
0.0313894
0
0.0805754
0
0.640843
0.00247062
0.0448758
0.671916
0
0
0.0110482
0
0
0
0
0
0
0
0
0
0
0.0129594
0
0
0
0
0
0
0
0.0732571
0
0
0
0.00642583
0
0
0
0.00852485
0.00624928
0.0618236
0.0425036
0
0
0
0
0
0
0
0
0.00991357
0
0.00283467
0.0464026
0
0
0
0
0
0
0
0
0
0
0
0
0
0
0.0293999
0
0
0
0
0
0
0
0
0
0
0
0
0
0.00251126
0
0
0.00744121
0.0518535
0
0.0194424
0
0.0404443
0
0
0.0299948
0.0619346
0
0.0062647
0
0
0
0
0
0.0187905
0
0
0
0.0933096
0
0.071738
0
0
0
0.00914825
0
0.00526276
0
0
0.321049
0
0.00371112
0
0
0.0250786
0
0
0
0
0
0
0
0
0
0
0.00372437
0
0
0
0.00232558
0
0
0.0355163
0
0
0
0
0
0.01982
0
0
0
0
0
0
0
0
0
0
0
0
0
0
0
0.111285
0.177174
0
0
0
0.00235613
0.00248908
0
0
0.00994448
0
0
0
0
0
0
0
0
0.0282213
0
0
0
0
0
0
0
0
0
0.00160704
0
0
0
0.0102771
0.0202577
0.0592178
0
0
0
0
0
0
0
0
0
0
0
0.00404488
0
0
0
0
0
0
0
0
0.00226837
0.00909882
0.000655327
0.00990319
0.0192526
0.00480924
0
0
0
0
0
0
0
0.00159096
0
0
0
0
0
0.0307466
0
0
0
0
0.17332
0
0
0
0.0691764
0
0
0
0
0
0
0
0
0
0
0
0
0
0.103907
0
0
0.00999575
0
0
0.257166
0
0
0.256933
0
0
0
0
0
0
0
0.080303
0
0
1.3709
0
0
0
0
0
0
0.0416912
0.0254643
0
0.0241422
0
0
0
0
0
0
0
0
0
0
0
0.00368035
0
0
0
0
0
0.0508584
0
0.0518501
0
0
0
0
0
0
0
0
0
0
0
0
0
0
0.046265
0.0795426
0.00607155
0
0
0.00249349
0.000199216
0
0
0
0
0
0
0
0
0
0
0
0
0
0
0
0
0
0.00420835
0
0.00110992
0
0
0.401277
0
0
0
0
0.146211
0
0
0
0
0
0
0
0
0
0
0
0
0
0
0
0
0
0
0
0
0
0
0
0
0
0
0.00433323
0
0
0
0
0
0.00742372
0
0.00902861
0.0158858
0
0
0.432934
0
0.272253
0
0
0
0
0
0
0
0
0
0
0
0
0
0.307838
0.0699153
0
0.0144132
0
0
0
0.00557101
0
0
0
0
0.255539
0
0
0.116773
0.0507738
0
0
0
0
0.0126376
0
0
0
0
0
0
0
0
0
0
0
0
0
0.0162252
0
0.0824353
0
0
0
0
0.00233276
0.0227671
0
0
0
0
0.00662373
0
0
0
0
0
0
0
0
0
0.0443441
0
0
0
0
0
0.0203944
0
0
0
0
0
0
0
0.00704287
0
0
0
0
0
0
0
0.0208641
0
0
0
0
0
0
0.170141
0
0.0537328
0
0
0
0
2.7702
0.502148
0.245041
0
0
0.00449467
0
0
0
0
0
0
1.32914
0.000854367
0
0.154943
0
0
0.04752
0
0
0.257365
0.00897129
0.00949203
0
0
0
0
0
0.0740485
0.19497
0
0
0.000653312
0
0.00376637
0
0
0.0170539
0
0.041189
0.0100924
0
0.00132643
0
0
0
0
0
0
0
0.012991
0
0
0
0
0
0
0
0.00443257
0.0166451
0
0.0312005
0
0.0399987
0
0
0
0.0108965
0
0
0
0
0.0408249
0
0
0
0
0
0
0.0325934
0
0
0
0
0
0.0084904
0
0
0
0
0
0
0
0
0
0
0
0
1.19463
0.00493137
0
0
0.154594
0
0
0
0
0.51208
0.00961688
0
0
0
0.461067
0.0247731
0
0
0
0
0.121446
0
0
0.00530201
0
0
0.0898225
0
0.043619
0.053672
0
0
0
0
0
0
0
0.0152293
0
0
0.0542465
1.55655
0
0.0097438
0
0
0
0
0
0
0
0
0.0442141
0
0
0
0
0
0
0
0.0345841
0
0
0
0
0
0
0
0
0
0.0166938
0
0
0
0
0
0
0.0493044
0
0.0322503
0.141999
0.0149127
0
0
0
0.0152184
0
0
0
0
0.196714
0.134581
0
0
0
0
0.00447972
0.00233703
0
0
0
0
0
0
0
0
0
0
0
0
0.0122874
0
0
0
0
0.202464
0
0
0
0
0
0
0.037316
0.0133186
0
0
0
0
0.0188345
0.0185734
0
0
0
0
0
0
0
0
0
0
0
0
0
0
0
0
0
0.0165331
0.0715471
0
0.0238858
0.0377513
0
0
0
0
0
0.0185083
0
0
0
2.09231
0.0116424
0
0.0196471
0
0
0.000466321
0
0
0
0
0
0.00839974
0
0
0.1647
0
0.097975
0.0222859
0
0
0
0
0
0
0
0.0384149
0.0195228
0
0
0
0
0
0
0
0
0
0
0
0
0
0
0
0
0
0
0
0.00014174
0
0
0
0
0
0.00766483
0
0.00226535
0
0
0.00519374
0
0
0
0.0380174
0
0
0
0
0
0
0
0.0168763
0
0
0
0.00831825
0
0
0
0
0
0.0193444
0.0170066
0
0
0
0
0
0
0
0
0
0
0.00831627
0
0.0224046
0
0
0
0
0
0
0
0
0
0
0
0
0.000828567
0
0
0
0
0.15311
0
0
0
0
0
0
0
0
0
0
0
0
0
0
0.00407851
0.00109405
0
0
0.0027591
0
0
0.107709
0
0
0.0385337
0
0
0
0.0736269
0
0
0
0
0
0
0
0
0.0642122
0
0
0
0
0
0
0
0
0
0
0
0
0
0
0
0
0
0
0
0
0.0404719
0.592075
0
0
0.0577585
0
0
0
0
0
0
0
0
0
0
0
0
0
0
0
0
0
0
0
0
0
0
0
0
0
0.0205246
0
0
0
0.515995
0.0139262
0
0
0
0
0
0
0
0
0
0
0
0.0174235
0
0
0
0
0
0
0
0.348897
0
0
0
0
0
0
0
0
0
0
0
0
0
0.0455423
0
0
0
0
0
0
0
0
0.0112328
0
0
4.86781e-05
0.0141345
0
0
0
0
0
0
0
0
0
0
0
0
0
0
0
0
0
0
0
0
0
0
0
0
0
0
0
0
0
0
0
0
0
0
0
0
0
0.00723979
0
0
0
0.0223186
0
0
0
0
0
0
0
0
0.0201917
0
0
0
0
0
0
0.00107261
0
0
0.0189388
0
0.830453
0
0
0.00497476
0.300516
0
0
0
0
0
0
0
0.0274203
0
0
0
0.0199935
0.0519143
0.0542566
0
0
0
0
0
0
0.00768654
0
0.118914
0.00630361
0
0.0909312
0
0
0
0
0
0
0
0
0.0414508
0
0
0
0.0258016
2.10758
0
0
0
0
0
0.351701
0.00235132
0
0
0.0391825
0.0242735
0
0.0392291
0
0
0
0
0
0
0
0
0
0
0
0
0.024301
0
0
0
0.00691392
0
0
0
0
0
0.0406468
0
0
0
0
0
0
0
0
0
0
0
0
0
0
0
0
0
0
0
0
0.00408667
0
0
0
0
0
0.0127374
0
0
0
0
0
0
0
0.0186838
0
0
0.029725
0
0
0
0.00207815
0
0
0.0187271
0.247461
2.39626
0
0.0164397
0.0174899
0
0
0
0
0.0439858
1.53225
0
0
0
0.0453269
0.00219099
0
0
0
0
0
0
0
0
0
0
0
4.54905e-06
0
0
0
0
0
0.0651018
0
0
0
0
0
0
0
0.0123766
0
0
0
0.00543971
0
0
0
0
0
0
0
0
0
0.247049
0
0
0.0119495
0
0
0
0
0.16941
0
0
0
0
0
0
0
0
0
0.010191
0.0179732
0
0
0
0
0
0
0
0.128533
0
0
0
0
0
0
0
0.00486005
0
0
0
0.0106434
0
0
0.00613018
0
0.887724
0
0
0
0
0
0
0
0.0027428
0
0
0
0.00447475
0
0
0
0.000459145
0
0
0
0
0
0.000146675
0
0
0
0
0.00612815
0
0
0.00426891
0
0
0
0
0
0
0
0
0
0.00680832
0
0.00550423
0
0
0.0373209
0.0857024
0
0.00815885
0.00284244
0
0
0.0354537
0.0223439
0
0
0
0
0
0
0
0
0.00141456
0
0
0
0
0
0
0.055163
0.0038545
0
0
0.00276606
0
0.00651993
0.0283947
0.0440631
0
0
0
0.015394
0.0318453
0.00978809
0
0
0
0.00388882
0.0128679
0
0
0
0
0
0
0.512956
0.0597221
0
0
0
0.0167568
0
0.0067462
0
0
0.0979509
0
0
0
0.00285955
0
0
0
0.486697
0.516374
0
0
0
0.00693176
0.00237794
0.577158
0
0
0
0
0
0
0
0
0
0
0
0
0.137655
0
0
0
0
0
0
0
0
0
0
0.00386917
0
0
0
0
0
0.0541871
0
0
0
0
0
0
0
0.00453963
0
0
0
0
0.017674
0
0.00973246
0
0
0
0
0
0
0
0
0.0164633
0
0
0.0282146
0
0
[truncated: 2,462 more rows]

## Sheet: figure6f_left_inset
null_count	obs_count
9792	12669
9718
9808
9689
9739
9742
9860
9802
9789
9830
9569
9767
9660
9790
9669
9746
9645
9730
9685
9776
9715
9802
9624
9758
9782
9622
9597
9802
9748
9728
9660
9661
9737
9739
9819
9615
9664
9729
9749
9499
9619
9688
9757
9607
9716
9748
9667
9732
9713
9719
9771
9601
9600
9750
9776
9423
9838
9649
9729
9826
9503
9656
9780
9747
9592
9707
9768
9766
9721
9740
9676
9585
9778
9681
9660
9660
9844
9845
9746
9585
9743
9702
9746
9553
9725
9762
9727
9772
9517
9662
9784
9783
9620
9772
9628
9620
9740
9600
9710
9699
9781
9734
9864
9706
9717
9745
9628
9733
9614
9740
9601
9569
9766
9731
9924
9733
9802
9655
9397
9792
9666
9885
9626
9765
9670
9549
9773
9668
9720
9624
9659
9789
9660
9728
9841
9568
9821
9666
9674
9562
9819
9795
9635
9800
9838
9879
9781
9757
9772
9734
9664
9712
9837
9667
9642
9742
9833
9700
9835
9755
9971
9795
9722
9792
9737
9519
9635
9669
9809
9829
9673
9602
9631
9823
9624
9732
9728
9882
9873
9908
9716
9879
9802
9538
9772
9587
9608
9877
9731
9782
9684
9687
9836
9715
9686
9662
9551
9736
9982
9514
9661
9617
9887
9657
9773
9751
9766
9705
9851
9718
9689
9659
9762
9778
9784
9951
9769
9731
9672
9623
9781
9909
9777
9709
9754
9644
9874
9728
9810
9610
9754
9631
9593
9868
9764
9766
9740
9692
9574
9789
9590
9834
9724
9705
9708
9795
9627
9777
9679
9839
9797
9837
9743
9726
9544
9720
9778
9669
9879
9839
9640
9804
9811
9793
9847
9956
9767
9845
9643
9657
9758
9761
9671
9757
9609
9745
9676
9889
9673
9781
9615
9805
9831
9766
9797
9707
9718
9523
9772
9795
9672
9723
9636
9724
9664
9630
9702
9788
9709
9679
9847
9870
9738
9844
9692
9848
9752
9664
9726
9985
9641
9924
9726
9938
9863
9687
9650
9705
9669
9812
9777
9787
9627
9601
9600
9672
9689
9608
9978
9726
9767
9723
9854
9723
9712
9653
9585
9892
9796
9732
9915
9793
9575
9634
9414
9500
9739
9632
9682
9646
9672
9555
9844
9709
9762
9701
9655
9810
9790
9747
9713
9726
9771
9745
9765
9726
9787
9710
9661
9715
9729
9523
9874
9878
9698
9895
9767
9947
9622
9539
9702
9632
9724
9792
9874
9657
9781
9698
9793
9617
9806
9858
9770
9809
9679
9855
9614
9811
9927
9636
9739
9550
9705
9660
9851
9710
9587
9973
9550
9747
9474
9531
9702
9727
9678
9696
9746
9745
9741
9755
9589
9802
9820
9719
9785
9673
9696
9735
9704
9740
9821
9801
9602
9837
9763
9797
9577
9780
9725
9685
9558
9653
9702
9659
9797
9615
9614
9696
9689
9803
9492
9669
9519
9740
9575
9515
9736
9771
9655
9733
9822
9633
9757
9789
9689
9650
9530
9725
9858
9870
9618
9740
9753
9681
9712
9972
9815
9733
9664
9776
9703
9595
9865
9621
9564
9563
9828
9623
9512
9543
9692
9740
9699
9747
9696
9783
9720
9679
9836
9770
9728
9611
9576
9674
9803
9696
9767
9762
9630
9482
9716
9743
9546
9870
9741
9709
9879
9576
9758
9525
9675
9890
9596
9839
9616
9650
9694
9742
9755
9887
9658
9748
9847
9828
9857
9750
9958
9794
9777
9799
9842
9733
9626
9719
9665
9762
9796
9703
9551
9796
9728
9663
9705
9758
9850
9711
9821
9682
9626
9772
9677
9709
9818
9712
9901
9873
9559
9571
9801
9811
9811
9759
9661
9657
9834
9789
9762
9692
9788
9644
9677
9787
9606
9737
9853
9622
9837
9648
9670
9679
9835
9640
9767
9731
9710
9763
9571
9829
9604
9691
9540
9670
9793
9719
9706
9666
9705
9700
9678
9667
9706
9634
9723
9774
9698
9689
9676
9699
9860
9722
9567
9668
9647
9740
9707
9759
9588
9804
9973
9803
9712
9802
9658
9690
9811
9740
9778
9657
9682
9739
9705
9833
9781
9796
9731
9587
9636
9628
9563
9642
9759
9784
9811
9646
9612
9838
9677
9650
9777
9604
9502
9623
9748
9677
9739
9594
9670
9648
9679
9600
9898
9593
9738
9808
9780
9753
9647
9859
9943
9747
9612
9701
9759
9626
9805
9674
9607
9749
9789
9535
9853
9758
9777
9736
9710
9690
9884
9783
9790
9720
9821
9641
9635
9689
9793
9738
9761
9659
9668
9737
9931
9676
9680
9712
9563
9657
9651
9686
9735
9768
9608
9821
9732
9765
9592
9814
9557
9709
9778
9658
9643
9661
9903
9997
9647
9844
9790
9786
9649
9772
9662
9877
9711
9623
9780
9574
9726
9728
9545
9698
9799
9677
9697
9652
9577
9586
9836
9652
9584
9735
9713
9626
9842
9751
9504
9696
9783
9676
9698
9737
9673
9786
9492
9663
9781
9683
9856
9753
9698
9805
9787
9863
9744
9912
9662
9820
9701
9709
9740
9865
9688
9735
9548
9582
9724
9640
9624
9754
9783
9898
9931
9669
9751
9733
9781
9713
9668
9805
9595
9611
9758
9711
9655
9676
9580
9602
9703
9788
9676
9643
9751
9693
9707
9771
9773
9815
9785
9639
9696
9651
9725
9773
9668
9574
9548
9725
9695
9779
9547
9839
9733
9751
9605
9881
9739
9792
9776
9850
9854
9692
9577
9769
9751
9640
9782
9714
9658
9822
9665
9789
9741
9662
9696
9844
9635
9761
9596
9643
9572
9740
9776
9523
9578
9863
9877
9930
9687
9692
9605
9637
9816
9628
9623
9789
9806
9593
9696
9669
9723
9689
9670
9505
9740
9721
9673
9552
9728
9606
9767
9732
9571
9707
9863
9719
9743
9734
9692
9637
9814
9787
9575
9870
9785
9637
9706
9636
9590
9701
9639
9613
9699
9645
9579
9666
9737
9811
9695
9747
9645
9655
9807
9869
9778
9538
9821
9749
9635
9824
9695
9827
9615
9856
9662
9680
9728
9778
9819
9620
9742
9804
9497
9669
9850
9970
9776
9642
9635
9644
9719
9761
9757
9776
9677
9819
9884
9810
9638
9902
9739
9840
9738
9758
9557
9595
9624
9821
9700
9774
9775
9759
9788
9714
9925
9577
9642
9700
9802
9642
9654
9759
9620
9717
9785
9806
9733
9868
9658
9773
9766
9617

## Sheet: figure6f_right_inset
null_count	obs_count
1298	1906
1273
1294
1267
1270
1236
1302
1293
1313
1310
1279
1211
1307
1330
1225
1248
1319
1293
1285
1310
1226
1275
1307
1313
1266
1327
1296
1267
1302
1225
1347
1274
1233
1232
1293
1276
1311
1239
1275
1272
1242
1263
1260
1298
1291
1203
1363
1218
1249
1275
1274
1288
1312
1254
1281
1236
1256
1270
1344
1275
1232
1298
1248
1343
1307
1315
1305
1285
1303
1253
1269
1233
1270
1346
1313
1313
1249
1303
1258
1286
1267
1245
1285
1251
1280
1308
1327
1256
1297
1263
1282
1266
1338
1293
1282
1315
1259
1267
1247
1314
1322
1278
1275
1292
1344
1273
1328
1269
1325
1255
1292
1295
1312
1320
1314
1308
1292
1221
1241
1295
1237
1305
1269
1295
1289
1233
1313
1271
1297
1277
1247
1273
1270
1294
1264
1231
1284
1239
1299
1298
1297
1291
1281
1240
1246
1212
1236
1322
1322
1250
1225
1299
1217
1252
1230
1201
1203
1326
1299
1242
1275
1239
1310
1280
1294
1290
1289
1272
1266
1229
1272
1288
1253
1201
1273
1313
1298
1280
1228
1295
1280
1277
1303
1304
1281
1275
1337
1282
1268
1289
1259
1250
1244
1316
1273
1270
1258
1341
1295
1269
1214
1253
1269
1268
1304
1248
1290
1313
1244
1209
1333
1283
1327
1344
1241
1270
1271
1242
1264
1252
1273
1302
1295
1264
1272
1255
1213
1299
1321
1253
1293
1187
1260
1313
1265
1347
1300
1222
1260
1318
1246
1271
1304
1216
1327
1282
1215
1235
1291
1256
1290
1289
1292
1258
1202
1239
1309
1293
1324
1243
1291
1206
1316
1292
1269
1262
1261
1252
1304
1323
1222
1221
1353
1217
1281
1304
1308
1224
1303
1338
1244
1256
1236
1249
1282
1328
1259
1313
1301
1324
1261
1287
1238
1246
1280
1303
1272
1266
1196
1269
1292
1283
1301
1251
1286
1271
1292
1266
1220
1332
1290
1260
1278
1315
1324
1265
1309
1331
1284
1299
1336
1291
1279
1346
1304
1301
1310
1284
1326
1244
1238
1332
1312
1287
1332
1328
1233
1302
1273
1237
1228
1249
1294
1298
1266
1276
1212
1274
1306
1285
1279
1376
1233
1215
1279
1326
1308
1317
1266
1291
1279
1258
1256
1319
1278
1293
1166
1233
1322
1307
1251
1338
1290
1306
1288
1257
1282
1307
1263
1237
1361
1310
1253
1340
1319
1247
1199
1238
1232
1258
1215
1286
1220
1255
1312
1331
1303
1277
1330
1257
1282
1213
1265
1272
1227
1270
1253
1281
1284
1313
1279
1322
1225
1296
1309
1208
1257
1279
1264
1261
1304
1318
1275
1271
1269
1233
1253
1262
1299
1332
1355
1266
1235
1302
1342
1289
1320
1325
1269
1355
1274
1257
1235
1252
1292
1322
1257
1278
1244
1267
1247
1275
1232
1221
1304
1223
1191
1318
1286
1273
1249
1290
1255
1258
1274
1215
1267
1261
1288
1269
1281
1239
1266
1271
1262
1249
1263
1323
1271
1271
1255
1282
1240
1277
1293
1209
1256
1283
1340
1283
1254
1290
1234
1282
1211
1375
1262
1263
1226
1245
1255
1269
1190
1245
1329
1299
1259
1289
1312
1244
1299
1249
1331
1268
1287
1293
1280
1299
1277
1267
1254
1249
1249
1285
1293
1278
1290
1336
1307
1247
1237
1322
1250
1248
1279
1248
1273
1326
1266
1262
1285
1286
1254
1302
1294
1253
1242
1263
1330
1285
1304
1332
1308
1293
1260
1275
1305
1293
1283
1227
1333
1275
1280
1217
1271
1223
1255
1278
1254
1280
1329
1278
1225
1248
1290
1237
1269
1260
1267
1240
1301
1247
1251
1279
1216
1285
1280
1279
1277
1245
1274
1277
1255
1237
1241
1262
1285
1246
1271
1212
1197
1212
1273
1241
1281
1277
1265
1264
1251
1306
1272
1264
1347
1286
1302
1246
1228
1234
1321
1220
1317
1374
1292
1294
1243
1199
1286
1303
1337
1290
1276
1340
1252
1288
1302
1338
1293
1343
1253
1328
1289
1294
1262
1292
1292
1332
1252
1336
1281
1324
1263
1348
1206
1286
1215
1262
1244
1234
1258
1337
1299
1293
1335
1347
1214
1268
1355
1310
1270
1329
1258
1319
1265
1261
1248
1234
1265
1284
1297
1253
1276
1246
1240
1289
1230
1247
1251
1288
1320
1295
1289
1322
1263
1319
1260
1274
1266
1328
1283
1329
1303
1201
1318
1285
1248
1282
1220
1294
1277
1375
1293
1337
1265
1278
1263
1319
1272
1241
1260
1362
1257
1302
1240
1267
1248
1359
1302
1233
1327
1273
1283
1231
1298
1327
1246
1228
1280
1262
1257
1259
1257
1279
1313
1202
1291
1328
1246
1215
1261
1270
1248
1265
1309
1285
1297
1231
1241
1270
1219
1305
1284
1305
1279
1276
1257
1293
1235
1252
1306
1307
1298
1301
1214
1242
1245
1271
1245
1246
1280
1354
1326
1298
1335
1280
1290
1266
1281
1245
1261
1282
1265
1306
1365
1304
1315
1193
1271
1212
1381
1243
1282
1294
1336
1260
1249
1318
1276
1311
1256
1287
1321
1296
1307
1257
1272
1289
1304
1316
1335
1221
1264
1309
1324
1282
1308
1260
1289
1304
1240
1211
1257
1299
1217
1206
1281
1321
1242
1252
1273
1277
1241
1278
1293
1281
1285
1296
1222
1289
1246
1185
1219
1210
1256
1314
1306
1257
1292
1272
1226
1227
1315
1277
1250
1199
1267
1326
1345
1302
1239
1247
1269
1301
1249
1245
1291
1281
1282
1251
1312
1239
1282
1258
1297
1289
1207
1328
1231
1221
1302
1263
1303
1213
1303
1246
1295
1265
1287
1254
1272
1249
1218
1261
1292
1273
1282
1259
1277
1231
1293
1249
1234
1272
1281
1297
1258
1284
1279
1242
1342
1298
1290
1272
1267
1194
1269
1190
1276
1317
1265
1252
1232
1278
1334
1294
1293
1298
1244
1287
1271
1291
1286
1291
1248
1323
1212
1317
1232
1279
1206
1348
1277
1318
1302
1277
1321
1174
1300
1325
1242
1206
1285
1294
1247
1206
1253
1238
1302
1247
1305
1239
1246
1290
1366
1320
1245
1178
1231
1317
1314
1321
1270
1205
1188
1319
1290
1270
1303
1266
1279
1299
1200
1267
1267
1219
1279
1269
1280
1328
1283
1278

## Sheet: figure6g
pair	fold_change
Endo-Micro	1.30339
Endo-Micro	1.34366
Endo-Micro	1.39133
Endo-Micro	1.60311
Endo-Micro	1.30246
Endo-Micro	1.2891
Endo-Micro	1.32031
Endo-Micro	1.38286
Endo-Micro	1.31817
Endo-Micro	1.17952
Endo-Micro	1.17987
Endo-Micro	1.19411
Endo-Micro	1.14061
Endo-Micro	1.30414
Peri-Micro	1.49382
Peri-Micro	1.69602
Peri-Micro	1.64497
Peri-Micro	2.00748
Peri-Micro	1.5936
Peri-Micro	1.36784
Peri-Micro	2.07062
Peri-Micro	1.87161
Peri-Micro	1.32666
Peri-Micro	1.33883
Peri-Micro	1.29748
Peri-Micro	1.43391
Peri-Micro	1.59781
Endo-BAM	3.93905
Endo-BAM	3.46139
Endo-BAM	3.70457
Endo-BAM	6.67302
Endo-BAM	4.82786
Endo-BAM	5.61557
Endo-BAM	4.23291
Endo-BAM	5.39908
Endo-BAM	3.12096
Endo-BAM	3.93295
Endo-BAM	3.40774
Endo-BAM	3.43207
Endo-BAM	3.57537
Endo-BAM	3.38996
Peri-BAM	2.47944
Peri-BAM	2.44006
Peri-BAM	3.51298
Peri-BAM	3.61712
Peri-BAM	1.84139
Peri-BAM	2.17971
Peri-BAM	3.67228
Peri-BAM	1.88533
Peri-BAM	3.36595
