# Supplementary material for: Molecularly defined and spatially resolved cell atlas of the whole mouse brain
Source: Nature. 2023 Dec 13;624(7991):343–54. doi: 10.1038/s41586-023-06808-9 (PMC10719103; doi:10.1038/s41586-023-06808-9)
Supplement: Supplementary file 13 — Source Data Extended Data Fig. 1 [file 41586_2023_6808_MOESM13_ESM.xlsx]

## Sheet: Panel a
gene	MERFISH replicate 1 (counts/cell)	MERFISH replicate 2 (counts/cell)
1700057H15Rik	0.00741701	0.00779419
2610028E06Rik	0.00976957	0.00879074
2900052N01Rik	0.0599256	0.0453919
4921534H16Rik	0.0138984	0.0149418
4921539H07Rik	0.0301371	0.0334707
4930426D05Rik	0.0199162	0.0192401
4930438E09Rik	0.00733168	0.00804833
4930452B06Rik	0.104289	0.103894
4930467D21Rik	0.0122216	0.0118299
4930509J09Rik	0.0101447	0.0112361
5830418P13Rik	0.0241055	0.0199724
6430628N08Rik	0.0137294	0.0123286
6530403H02Rik	0.0100564	0.015552
9330158H04Rik	0.0161355	0.0156996
9630002D21Rik	0.00605881	0.00565353
A2m	0.176789	0.140934
A330076C08Rik	0.0319128	0.033195
A630012P03Rik	0.00761056	0.00764212
A730046J19Rik	0.00930817	0.00810079
A830009L08Rik	0.0188662	0.0201593
A830019P07Rik	0.0199626	0.0185544
A830036E02Rik	0.380326	0.473744
AC102910.1	0.0132787	0.0146084
AW551984	0.0620652	0.0463519
Abca8a	0.154361	0.0665553
Abcc9	0.231838	0.194399
Abhd12b	0.0145425	0.0198639
Abi3bp	0.133696	0.135739
Acsbg1	1.98979	1.81178
Acta2	0.374633	0.317883
Actn2	0.325344	0.389815
Acvr1c	0.102379	0.0724025
Adad1	0.0136652	0.0114897
Adam12	0.0652133	0.0677519
Adam18	0.014384	0.0156931
Adam33	0.0413925	0.0426381
Adamts12	0.0180574	0.0173452
Adamts16	0.212059	0.239422
Adamts18	0.0768244	0.114534
Adamts19	0.116128	0.109547
Adamts2	0.092265	0.122998
Adamts9	0.101912	0.109048
Adamtsl1	0.150205	0.153291
Adamtsl3	0.0323966	0.0333617
Adcy2	1.01531	1.05559
Adcy7	0.114456	0.119406
Adcy8	0.842005	0.889311
Adcyap1	0.061037	0.0484235
Adgrd1	0.027748	0.0281214
Adgrf5	0.387985	0.350871
Adgrg2	0.016255	0.0144979
Adgrg6	0.026713	0.0222239
Adgrl2	0.697597	0.764605
Adgrv1	0.0655172	0.050076
Adh5	0.217694	0.212454
Adora1	0.703304	0.860163
Adora2a	0.243398	0.31331
Adra1a	0.196329	0.194132
Adra1b	0.0937345	0.100745
Adra2a	0.160946	0.163454
Aff2	0.179049	0.172817
Agt	1.18133	0.968477
Agtr1a	0.0117715	0.0111582
Agtr2	0.029198	0.0251059
Akain1	0.0881124	0.0690358
Akr7a5	0.151969	0.162592
Aldh1a3	0.0350472	0.0318057
Aldh1l1	0.64334	0.580422
Aldh3b2	0.0146542	0.0142255
Alk	0.156328	0.160725
Alox8	0.0346463	0.0356647
Alpk2	0.0376437	0.0427377
Amigo2	0.142049	0.110414
Angpt1	0.0475463	0.0445238
Ankfn1	0.107827	0.102307
Ankrd63	0.166951	0.144849
Ano1	0.11747	0.113334
Ano2	0.0410616	0.0445763
Antxr2	0.0326979	0.026992
Anxa2	0.293309	0.186015
Apela	0.0143235	0.014392
Apex1	0.257113	0.225762
Apold1	0.0588745	0.0408158
Aqp1	0.110858	0.068391
Aqp4	0.647861	0.655449
Aqp6	0.0309659	0.0569385
Ar	0.0712784	0.0575624
Arhgap15	0.013324	0.0103772
Arhgap22	0.102495	0.117375
Arhgap25	0.0566526	0.069719
Arhgap28	0.0261002	0.0261219
Arhgap36	0.0703728	0.0647027
Arhgef26	0.24726	0.245449
Arhgef38	0.00816649	0.00746612
Arntl	0.205754	0.24766
Arsj	0.0346159	0.0326933
Arx	0.180427	0.18956
Asb2	0.0868929	0.0837365
Asb4	0.0263853	0.0180639
Ascl1	0.0388224	0.0478754
Asic4	0.211867	0.222598
Atp10a	0.443279	0.344022
Atp6ap1l	0.041841	0.0422691
Atp6v1c2	0.0351969	0.0370226
Avpr1a	0.0238745	0.0229666
B020031H02Rik	0.0369617	0.0327607
B230323A14Rik	0.0766598	0.0594543
B930025P03Rik	0.0281576	0.0227437
B9d2	0.162083	0.166341
BC030499	0.165648	0.155966
Bace2	0.019668	0.0191275
Baiap3	0.800591	0.634518
Barhl1	0.0278641	0.0411852
Barhl2	0.0840364	0.197881
Barx2	0.0653788	0.0684834
Baz1a	0.0380889	0.0328857
Bcl11a	0.93808	1.06313
Bcl11b	0.294101	0.307501
Bcl6	0.271551	0.298153
Bdnf	0.097218	0.0796106
Bhlhe22	0.199303	0.227619
Bhlhe23	0.00704562	0.00715807
Blnk	0.0827396	0.0837526
Bmp2	0.0345178	0.0345685
Bmp3	0.026973	0.0245648
Bmp4	0.100565	0.0911111
Bmp6	0.150084	0.0963927
Bmpr1b	0.146005	0.132757
Bnc2	0.0371076	0.0265153
Boc	0.406184	0.583457
Brs3	0.0097961	0.00947779
Bsx	0.0104489	0.00805702
Bves	0.0168355	0.0150898
C030029H02Rik	0.168704	0.137034
C130074G19Rik	0.554803	0.635394
C1ql1	0.162999	0.156404
C1ql2	0.183064	0.208241
C1ql3	0.340425	0.238957
C1qtnf7	0.017337	0.0134003
C230014O12Rik	0.0684245	0.0703581
C7	0.0166326	0.0167861
C730002L08Rik	0.0345582	0.0285303
Cacng5	0.577849	0.452696
Calb1	0.633859	0.573271
Calb2	1.25866	1.29861
Calca	0.0102005	0.0105013
Calcb	0.0117407	0.0110716
Calcr	0.0251549	0.0225839
Calcrl	0.0592251	0.045113
Caln1	0.52152	0.792624
Car12	0.133977	0.135533
Car3	0.0169867	0.0151103
Car4	0.442639	0.646983
Car8	0.194302	0.235817
Cartpt	0.110028	0.0782223
Casq2	0.0436732	0.0473004
Casr	0.0158918	0.0140576
Casz1	0.026742	0.0239145
Catsperd	0.0220446	0.0241767
Cbln1	0.457547	1.32951
Cbln2	0.258303	0.211829
Cbln4	0.142987	0.124237
Ccbe1	0.0632747	0.057232
Ccdc141	0.354081	0.31313
Ccdc153	0.119142	0.0569607
Ccdc187	0.186399	0.239216
Ccdc192	0.00948456	0.00922559
Ccdc3	0.114486	0.0956113
Ccdc42	0.0168421	0.0152234
Ccdc80	0.0603627	0.063811
Cckar	0.0219845	0.0212454
Cckbr	0.482726	0.508649
Ccnb1	0.019381	0.0204901
Ccnd2	0.410877	0.402882
Cd247	0.0109424	0.0110847
Cd24a	0.238494	0.194067
Cd34	0.410334	0.361359
Cd36	0.0340422	0.0264676
Cd44	0.0239796	0.0246159
Cd79a	0.0110022	0.0097009
Cdc14a	0.0517913	0.042313
Cdh20	0.332696	0.368405
Cdh23	0.0415981	0.0437421
Cdh3	0.0202624	0.0190493
Cdh6	0.129391	0.118394
Cdh9	0.140425	0.123594
Cdhr1	0.287464	0.196399
Cdk15	0.013795	0.0150157
Cdkn1a	0.179409	0.140193
Cdkn1c	0.172856	0.152457
Cfap206	0.0384652	0.024781
Cftr	0.0140402	0.012919
Cgnl1	0.514817	0.515593
Chat	0.0300777	0.0274732
Chn2	0.443578	0.751258
Chodl	0.0176157	0.0157341
Chrdl1	0.02753	0.0218887
Chrm1	0.314616	0.378971
Chrm2	0.191202	0.168222
Chrm3	0.40677	0.439524
Chrna2	0.0164398	0.0138017
Chrna3	0.0195552	0.0177405
Chrna4	0.252601	0.308125
Chrna5	0.036489	0.0364772
Chrna6	0.0146214	0.0122133
Chrna7	0.258154	0.30555
Chrnb3	0.0359177	0.0314228
Chst9	0.0246373	0.0222895
Cidea	0.0537203	0.0557849
Cited1	0.0312642	0.0249984
Ckap2l	0.013979	0.0133531
Cldn11	4.2276	4.75586
Cldn5	1.90349	2.27278
Clic5	0.100709	0.0822256
Clic6	0.123693	0.088643
Clrn1	0.0239744	0.0212021
Clspn	0.0133258	0.0131867
Cnga3	0.014318	0.0137802
Cngb3	0.0275246	0.0221912
Cnih3	0.578435	0.657821
Cnmd	0.0290151	0.0289339
Cnpy1	0.210605	0.325702
Cnr1	0.724383	0.817052
Cntnap3	0.0928599	0.0909873
Cobll1	0.603078	0.528131
Coch	0.117879	0.108011
Col11a1	0.367175	0.29604
Col12a1	0.106208	0.113878
Col14a1	0.0271696	0.0289451
Col15a1	0.134061	0.139182
Col18a1	0.186752	0.188937
Col19a1	0.12415	0.158609
Col23a1	0.132321	0.128143
Col24a1	0.0875718	0.0860753
Col26a1	0.14909	0.160652
Col27a1	0.244134	0.26825
Col5a1	0.162245	0.181792
Col5a2	0.0662399	0.0724792
Col6a1	1.3397	1.41164
Col6a3	0.0424757	0.0442257
Col6a5	0.0254133	0.0203773
Col8a1	0.065915	0.0514908
Colec12	0.119393	0.0960017
Colgalt2	0.0538639	0.0606557
Comtd1	0.0990408	0.0989507
Corin	0.0100869	0.0107062
Coro1a	0.679799	0.872856
Coro6	1.03876	1.13663
Cp	0.118719	0.0743759
Cpa6	0.0838929	0.070089
Cplx3	0.0559555	0.0715427
Cpne2	0.314485	0.311494
Cpne8	0.0994149	0.0827679
Cpne9	0.343236	0.373112
Crb1	0.0127042	0.012371
Creb3l1	0.0678146	0.0541307
Creb5	0.176886	0.164122
Crh	0.0350248	0.029249
Crhbp	0.0853385	0.0750751
Crhr1	0.53204	0.719718
Crhr2	0.0472038	0.0444455
Crispld1	0.050764	0.033719
Crybg1	0.0317883	0.0242427
Crym	0.475704	0.546535
Ctgf	0.145953	0.141798
Ctsc	0.0478614	0.0364704
Ctss	0.493703	0.441412
Ctxn3	0.0903021	0.0590778
Cubn	0.00749933	0.00620852
Cux2	1.17051	1.35088
Cwh43	0.0204856	0.0262151
Cxcl14	0.607252	0.505694
Cxcl5	0.00961534	0.00952181
Cyp19a1	0.0113372	0.0112137
Cyp26b1	0.107771	0.134228
D130009I18Rik	0.0137829	0.014182
D130079A08Rik	0.0111753	0.00917092
D430036J16Rik	0.0149363	0.0153482
D7Ertd443e	0.144603	0.15398
D930028M14Rik	0.0139421	0.0131567
Dach1	0.120185	0.127509
Dach2	0.0153701	0.0160686
Dbh	0.0240683	0.0228796
Dbx2	0.102993	0.104172
Dcdc2a	0.0587287	0.0463771
Dchs2	0.104854	0.100431
Dcn	0.134451	0.0921228
Ddc	0.211169	0.1377
Ddit4l	0.107814	0.0882592
Ddo	0.127021	0.106262
Ddr2	0.0900634	0.0709365
Dgkk	0.0373893	0.0260464
Diaph3	0.0108581	0.0107611
Dio3	0.0204546	0.0201021
Dkk2	0.0226739	0.020488
Dkkl1	0.0824059	0.114998
Dlk1	0.240107	0.175298
Dlx1as	0.135727	0.121322
Dlx2	0.180497	0.157704
Dlx6	0.173889	0.159081
Dlx6os1	0.655734	0.401726
Dmbx1	0.0167893	0.0159293
Dmrt2	0.022349	0.0216346
Dnah11	0.0851006	0.0952894
Dnah9	0.0517368	0.0532683
Doc2b	0.129692	0.150504
Dock5	0.25429	0.240005
Dpf3	0.295018	0.378653
Drd1	0.249788	0.246232
Drd2	0.221119	0.273798
Drd3	0.0317575	0.0339687
Drd5	0.0273119	0.0290322
Dscaml1	0.915561	1.06033
Dsg2	0.0227709	0.0213577
Ebf1	0.164115	0.189712
Ebf2	0.0244583	0.0269866
Ebf3	0.101987	0.103059
Ecel1	0.298483	0.198686
Ecm2	0.054775	0.0444579
Edaradd	0.0512969	0.0338766
Edn3	0.17173	0.139193
Ednra	0.0881153	0.0837303
Ednrb	0.231269	0.245681
Efna5	0.160923	0.162369
Egfem1	0.14317	0.171859
Egflam	0.0847701	0.0768236
Egfr	0.160852	0.169864
Egln3	0.0883201	0.0598609
Egr2	0.0257353	0.0370248
Egr3	0.406628	0.31239
Elfn1	0.436958	0.40211
Emp2	0.159213	0.145441
Emx2	0.171884	0.159888
Emx2os	0.0457656	0.0375033
En1	0.0391111	0.0344195
En2	0.167281	0.362959
Endou	0.0220409	0.0254235
Eomes	0.105835	0.0835577
Epb41l4a	0.0881288	0.0779679
Epha1	0.0153645	0.0165302
Epha10	0.81704	0.802814
Epha3	0.164592	0.188587
Epha4	1.18233	1.29379
Epha6	0.647463	0.640026
Epha7	0.441086	0.473036
Epha8	0.214602	0.265968
Ephb1	0.491639	0.621521
Epsti1	0.0192886	0.0182653
Erbb4	0.329675	0.297227
Ermn	0.478115	0.388637
Esr1	0.0265383	0.0233728
Esr2	0.0155012	0.0156613
Esrrb	0.0218021	0.0245986
Esrrg	0.137415	0.131882
Esyt3	0.0412036	0.0356127
Ethe1	0.0793943	0.0777701
Ets1	0.238159	0.26206
Etv1	0.425275	0.555665
Evx1os	0.0151971	0.0165957
Evx2	0.0127067	0.013317
Eya1	0.154996	0.130596
Eya2	0.0552838	0.0489178
Eya4	0.0341665	0.0265054
Fam107a	1.29176	0.913634
Fam122b	0.0443935	0.0428895
Fam163a	0.103132	0.0988073
Fam196b	0.0584637	0.0441693
Fam19a1	0.128937	0.117067
Fam19a2	0.244365	0.25002
Fam19a4	0.0185108	0.01793
Fam20a	0.169722	0.152304
Fam43a	0.223864	0.220444
Fam46a	0.0707556	0.0511373
Fam84b	0.105219	0.0897834
Fat1	0.613612	0.821294
Fat2	0.169315	0.687412
Fat4	0.160787	0.162321
Fbln1	0.185046	0.140242
Fbln2	0.259482	0.208596
Fbln5	0.0254358	0.0221009
Fbn1	0.0700132	0.0753592
Fbn2	0.0866505	0.107773
Fbxw13	0.012477	0.0124151
Fezf1	0.0182266	0.0189199
Fezf2	0.225974	0.262462
Fgd5	0.288513	0.258231
Fgf1	0.642908	0.566758
Fgf10	0.0328684	0.0287291
Fgf11	0.375409	0.357766
Fgf13	0.399182	0.334021
Fgf18	0.0511119	0.0477049
Fgf3	0.0112165	0.0119006
Fibcd1	0.113797	0.114207
Fibin	0.0674587	0.0539484
Fign	0.083354	0.072197
Filip1	0.14211	0.146297
Fli1	0.195201	0.205034
Fmo1	0.118407	0.0738758
Fn1	1.08232	0.904794
Fndc1	0.107527	0.1129
Folh1	0.129486	0.118175
Fos	0.109312	0.158444
Fosb	0.0575257	0.0572911
Fosl2	0.187095	0.182344
Foxa1	0.00913835	0.00719584
Foxa2	0.0139716	0.0108725
Foxb1	0.0250082	0.0211471
Foxd2	0.0132002	0.0107128
Foxo1	0.273173	0.231892
Fras1	0.246205	0.295579
Frem1	0.0318158	0.03498
Frem2	0.0480808	0.0477954
Frem3	0.00999823	0.0111397
Frmd7	0.196962	0.14829
Frzb	0.140745	0.0775828
Fst	0.039518	0.0417026
Fstl5	0.174781	0.155233
Fyb	0.0937592	0.0873842
Fzd2	0.149559	0.11501
Fzd5	0.0618546	0.0661988
Gabbr2	1.46319	1.84566
Gabra6	0.126692	0.458416
Gabre	0.0330031	0.0270386
Gabrq	0.0439198	0.0324852
Gad2	1.12906	0.770355
Gal	0.0332635	0.0189496
Galnt14	0.229285	0.272778
Galnt18	0.704954	0.76881
Galr1	0.036045	0.0315534
Gas2l3	0.0110801	0.0100153
Gata2	0.154538	0.134238
Gata3	0.0355603	0.0321092
Gbx2	0.0239563	0.0178778
Gcg	0.00814576	0.00831402
Gck	0.0368912	0.0257544
Gcnt4	0.0774599	0.0730967
Gda	1.36523	1.03066
Gdf6	0.0710043	0.0511498
Gem	0.0221381	0.0182801
Gfap	1.67301	1.31095
Gfra1	0.490651	0.429775
Gja1	1.9634	1.83761
Gldn	0.0169047	0.0187669
Gli2	0.0944292	0.0880521
Gli3	0.110028	0.115296
Glis3	0.0944932	0.079034
Glp1r	0.0434637	0.0409319
Glp2r	0.0274428	0.0269788
Glra1	0.446484	0.405824
Glra2	0.0520532	0.0443438
Glra3	0.0454403	0.0405237
Glt8d2	0.0623766	0.0605045
Gna14	0.0253371	0.0256041
Gnb3	0.0490803	0.0431366
Gng8	0.0424009	0.0490686
Gnrh1	0.0213042	0.0198977
Gpc3	0.0839703	0.070934
Gpc4	0.113765	0.118352
Gpr101	0.033371	0.0287385
Gpr139	0.0399496	0.0321387
Gpr149	0.0349328	0.0369306
Gpr150	0.0232433	0.0250905
Gpr26	0.460029	0.591243
Gpr37l1	1.66894	1.82143
Gpr39	0.017573	0.0174838
Gpr4	0.094799	0.0849691
Gpr50	0.0340496	0.0224404
Gpr6	0.0371601	0.04748
Gpr83	0.185561	0.193221
Gpr88	0.346146	0.349668
Gprc5b	2.50645	2.45475
Gpx3	0.188515	0.148962
Greb1	0.0640134	0.0543038
Grem1	0.0569142	0.0521602
Grhpr	0.402648	0.398336
Grid2ip	0.151362	0.169157
Grik1	0.194183	0.213938
Grik3	1.01758	1.1757
Grik4	0.448192	0.512073
Grin2c	0.764789	1.16404
Grm1	0.538362	0.659085
Grm3	0.928073	0.859984
Grm8	0.323797	0.314543
Grp	0.0594546	0.0603277
Grpr	0.0174281	0.0173851
Gsta4	0.340383	0.305189
Gsto1	0.148759	0.137472
Gsx1	0.0157382	0.01477
Gucy1a1	0.563649	0.52076
Gxylt2	0.0277481	0.0278602
Gzmk	0.00547617	0.00600132
H2-Q2	0.0258741	0.0224458
Hapln1	0.0522062	0.0418575
Hcrtr1	0.0309347	0.0323963
Hcrtr2	0.024201	0.0228671
Hdc	0.0321537	0.026798
Hgf	0.0394164	0.0351079
Hhip	0.057639	0.0558203
Hmcn1	0.0906778	0.109518
Hmgb3	0.262299	0.275867
Hmx2	0.0128587	0.0140486
Homer3	0.218726	0.243683
Hopx	0.260738	0.234698
Hoxb3	0.0594557	0.036537
Hoxb4	0.022081	0.0179891
Hoxb5	0.0505693	0.0396393
Hoxb6	0.0263254	0.0223935
Hoxb8	0.0179582	0.0177623
Hoxc4	0.0313115	0.026541
Hpgd	0.0498953	0.0359041
Hpse	0.0161716	0.0156955
Hpse2	0.00814097	0.00742522
Hrh1	0.0948875	0.112619
Hrh2	0.119377	0.11857
Hrh3	0.33112	0.404866
Hrk	0.151181	0.15304
Hs3st2	0.259754	0.299212
Hs3st3a1	0.0305048	0.02305
Hs3st3b1	0.0352227	0.0287278
Hs3st4	0.591084	0.60768
Hspb8	0.109006	0.0871415
Hspg2	0.291029	0.323605
Htr1a	0.113338	0.114368
Htr1b	0.127932	0.117986
Htr1d	0.0389052	0.0384614
Htr1f	0.126611	0.105528
Htr2a	0.0851723	0.0682204
Htr2c	0.059661	0.0453389
Htr3a	0.04004	0.0362662
Htr4	0.0534422	0.0567031
Htr7	0.156109	0.124693
Id2	0.610951	0.564103
Id4	0.392274	0.348843
Ier3ip1	0.136291	0.105069
Igf1	0.0511815	0.0351362
Igf2	0.705802	0.690148
Igf2bp2	0.0284077	0.0325798
Igfbp4	0.645385	0.632462
Igfbp6	0.223249	0.201901
Igfbpl1	0.0777272	0.0796376
Igfn1	0.21929	0.215379
Ighm	1.21285	1.36805
Igsf1	0.0520862	0.0560856
Il1rap	0.258889	0.266142
Il1rapl2	0.0646754	0.0642067
Il31ra	0.0239507	0.0228808
Inhba	0.126532	0.0933494
Inhbb	0.102125	0.106558
Insm2	0.037182	0.0352306
Iqgap2	0.220339	0.24321
Irs4	0.0502155	0.0288732
Irx2	0.0893383	0.0700012
Irx3	0.0469317	0.041988
Irx5	0.0507921	0.0428439
Irx6	0.0211071	0.0202184
Isl1	0.0441379	0.0406244
Isoc1	0.334607	0.271896
Isyna1	0.657164	0.62872
Itga2	0.0157654	0.014098
Itga4	0.0450808	0.0434209
Itga8	0.0611203	0.0725088
Itga9	0.121061	0.123463
Itgad	0.00827307	0.00793796
Itih3	0.611742	0.44326
Itih5	0.505951	0.439475
Kazald1	0.0637804	0.0682205
Kcnab3	0.515413	0.519736
Kcng1	0.23175	0.300758
Kcng2	0.0385802	0.041727
Kcng4	0.152287	0.138232
Kcnh3	0.538573	0.623581
Kcnh8	0.0455344	0.0436211
Kcnip1	0.166638	0.139224
Kcnj4	0.895033	1.03538
Kcnj5	0.0261786	0.0207465
Kcnj8	0.0835136	0.0833478
Kcnk9	0.762143	0.829193
Kcnmb2	0.138335	0.128515
Kcns3	0.0547888	0.0561013
Kctd8	0.196666	0.263662
Kif11	0.0211714	0.0195778
Kirrel	0.149631	0.137525
Kit	0.621845	0.597679
Kitl	0.259638	0.178065
Kl	0.0657983	0.0627637
Klf5	0.146015	0.140409
Klhdc8a	0.0635269	0.0642832
Klhl14	0.0295533	0.02682
Klk6	0.152498	0.206636
Klk8	0.0276194	0.0271381
Krt12	0.0177132	0.0219746
Krt9	0.189293	0.215906
L3mbtl4	0.0468166	0.048937
Lama1	0.0766588	0.0627301
Lama3	0.222004	0.188181
Lama4	0.113253	0.109817
Lamb3	0.0149388	0.0169389
Lamc2	0.0419797	0.0523853
Lamp5	0.458135	0.510122
Lancl3	0.0795985	0.0748092
Layn	0.0964678	0.0961058
Lcp1	0.127553	0.113575
Ldb2	0.341785	0.325871
Lef1	0.248969	0.275391
Lemd1	0.0322554	0.0312625
Lepr	0.0375404	0.03128
Lgr5	0.170265	0.162444
Lgr6	0.222879	0.202545
Lhfp	0.455063	0.560778
Lhfpl2	0.241974	0.232227
Lhfpl5	0.0864264	0.0828245
Lhx1	0.0657774	0.0817271
Lhx2	0.403543	0.424368
Lhx4	0.0176309	0.0140893
Lhx5	0.075936	0.0717325
Lhx6	0.120351	0.12796
Lhx8	0.0243497	0.0237051
Lhx9	0.104597	0.100269
Lipg	0.0206449	0.0188653
Lmcd1	0.112032	0.102932
Lmo1	0.10884	0.110143
Lmo2	0.35939	0.371593
Lmod2	0.00869494	0.00867291
Lmx1a	0.0192569	0.018765
Lmx1b	0.0290328	0.0277078
Lncenc1	0.0464	0.0382172
Lnp1	0.0136025	0.0112918
Lpar1	0.453864	0.432215
Lpl	0.054186	0.0529961
Lrat	0.0543776	0.0693943
Lrp4	0.442456	0.401091
Lrrc10b	0.193954	0.216578
Lrrc38	0.0401961	0.0343793
Lrrc55	0.234294	0.21892
Lsp1	0.0366614	0.0348896
Ltbp1	0.0734383	0.0682499
Ly6g6e	0.0784263	0.0717503
Lypd1	0.158309	0.16866
Lypd6	0.132553	0.123456
Lypd6b	0.0597608	0.0621151
Mab21l1	0.0720475	0.134541
Mab21l2	0.088732	0.0731944
Maf	0.370533	0.407072
Mafa	0.262946	0.362222
Mafb	0.308203	0.296315
Maged2	0.419663	0.437661
Mamdc2	0.0206154	0.0213479
Man1a	0.202941	0.182819
Map3k20	0.197249	0.162383
Marcksl1	0.944496	1.08633
Masp1	0.0855796	0.0944603
Matn2	0.149444	0.14857
Mbnl3	0.00680948	0.00661363
Mc4r	0.0240097	0.0248685
Mchr1	0.278282	0.283094
Mcm6	0.0396604	0.0399195
Mctp2	0.0371401	0.0369209
Mcub	0.0303916	0.0214633
Mdfic	0.0246355	0.0211347
Mdga1	0.200098	0.237156
Mecom	0.148133	0.135521
Medag	0.114096	0.102536
Mef2c	1.34951	1.22417
Megf11	0.221712	0.378092
Meis1	0.274652	0.353659
Meis2	1.25763	1.12121
Meox2	0.0127858	0.0130267
Met	0.0320571	0.03106
Mfge8	2.01471	1.92768
Mirt1	0.016534	0.0230732
Mkx	0.238067	0.213339
Mme	0.0490024	0.0344136
Mmel1	0.0223155	0.0228793
Mog	1.42863	1.79748
Moxd1	0.0374849	0.0406359
Mpped2	0.301908	0.288643
Mrap2	0.119699	0.102766
Mrc1	0.0558773	0.0498116
Mrpl16	0.204634	0.192917
Mybpc1	0.0999134	0.0735949
Myl4	0.0992817	0.11811
Mylk	0.187349	0.181233
Myo3b	0.0213538	0.0211037
Myo5b	0.171416	0.185149
Nbl1	0.474061	0.412886
Ndnf	0.223177	0.208852
Ndst4	0.115986	0.104365
Necab1	0.36854	0.25819
Nefh	1.76594	1.37111
Nek10	0.0513044	0.0481643
Nell1	0.446801	0.448244
Neurod2	0.820916	1.13769
Neurod6	0.227617	0.211295
Nfam1	0.075706	0.0777588
Nfatc1	0.0994127	0.0962739
Nfia	0.242659	0.257576
Nfib	0.658644	0.673389
Nfix	2.4953	3.03117
Nfkbib	0.124352	0.149645
Ngb	0.14355	0.105021
Ngf	0.0259393	0.030341
Nhlh2	0.0199575	0.0237084
Nkd1	0.145242	0.187763
Nkx2-1	0.0294778	0.0219658
Nkx2-2	0.0531969	0.0600296
Nkx2-4	0.0153011	0.0132473
Nkx6-1	0.0355456	0.0298721
Nmb	0.0607786	0.067839
Nmbr	0.0332494	0.0334358
Nms	0.00788826	0.0079467
Nmur2	0.00920484	0.00981895
Nov	0.554287	0.545499
Nox4	0.0233263	0.0245974
Npas1	0.15318	0.155315
Npas3	0.184444	0.179903
Npas4	0.141209	0.149213
Npbwr1	0.0366077	0.0379256
Npffr2	0.0399358	0.0293564
Npnt	0.0922214	0.119982
Npr3	0.0731227	0.0623924
Npsr1	0.0217977	0.0183794
Nptx2	0.348302	0.328783
Npvf	0.0120285	0.0115981
Npy1r	0.127175	0.117492
Npy2r	0.0613564	0.0565974
Nr2e1	0.0760639	0.0841601
Nr2f1	1.01028	1.14626
Nr2f2	0.195593	0.147006
Nr4a2	0.270845	0.303169
Nr4a3	0.0840332	0.0931479
Nr5a1	0.0108182	0.00821138
Nr5a2	0.0367903	0.0394243
Ntf3	0.0290257	0.038148
Ntn1	0.294837	0.283789
Ntng1	0.214813	0.226335
Ntrk3	2.0009	2.33632
Nts	0.0346555	0.030714
Ntsr1	0.0638848	0.0806651
Ntsr2	1.20381	1.22333
Nudt14	0.0872273	0.0798037
Nwd2	0.136246	0.112456
Nxph1	0.368299	0.314669
Nxph2	0.0267899	0.0242508
Nxph3	0.265972	0.375028
Nxph4	0.149247	0.141406
Olig3	0.00856159	0.00822076
Onecut2	0.0405441	0.0333064
Onecut3	0.202889	0.157122
Opalin	0.293536	0.420944
Oprd1	0.24522	0.257867
Oprk1	0.0487683	0.0417554
Oprm1	0.124096	0.102828
Osbpl3	0.170562	0.187322
Osr1	0.058846	0.0475955
Otof	0.274577	0.285484
Otp	0.044694	0.0334268
Otx1	0.0723103	0.0740044
Otx2	0.0683732	0.0646591
Ovol2	0.0513789	0.0574331
Oxtr	0.0388141	0.0376473
P2ry1	0.0874717	0.0647251
P3h2	0.0933434	0.0910832
Padi2	0.500773	0.574655
Pafah1b3	0.151182	0.117817
Palld	0.0756504	0.0700918
Pamr1	0.118211	0.146774
Pappa	0.0467881	0.0595344
Pappa2	0.0127469	0.0144584
Parm1	0.655556	0.623445
Pax2	0.0663479	0.0607669
Pax3	0.0348119	0.0366225
Pax5	0.0179429	0.0176264
Pax6	0.294864	0.427482
Pax7	0.0225464	0.0197077
Pax8	0.0194547	0.0198648
Pbx3	0.373266	0.262859
Pcdh18	0.101863	0.0972341
Pcdh20	0.084006	0.0641135
Pcdh8	0.409735	0.431767
Pcp4l1	2.16999	1.85494
Pcsk5	0.0711677	0.0840373
Pcsk6	0.247534	0.271253
Pde11a	0.0500192	0.0528566
Pde1a	0.529667	0.49005
Pde3a	0.0858947	0.0920185
Pde5a	0.0564412	0.0425006
Pdgfc	0.0860671	0.0789691
Pdgfd	0.0429233	0.0336083
Pdgfra	0.524189	0.481518
Pdlim1	0.106013	0.0999501
Pdlim3	0.0277121	0.0256422
Pdyn	0.196098	0.212821
Pdzrn3	0.407786	0.440796
Penk	2.1726	2.18386
Per2	0.699472	0.58536
Pgm5	0.075377	0.0706543
Pgr15l	0.00807117	0.00732588
Phox2b	0.0217017	0.0165561
Piezo2	0.0251271	0.0308616
Pif1	0.0113274	0.0122071
Pifo	0.0114144	0.00810894
Pim1	0.0804312	0.0803853
Pirt	0.011863	0.0121171
Pitx2	0.0285161	0.0253849
Pkp2	0.0993232	0.105254
Pla2g5	0.0409292	0.0369479
Pla2g7	0.738524	0.679053
Plagl1	0.296148	0.255313
Plce1	0.144484	0.127795
Plch1	0.104807	0.105791
Plcxd3	0.273111	0.332734
Pld5	0.179495	0.219371
Plekha2	0.23701	0.185527
Plekhd1	0.204263	0.202999
Plpp4	0.0995817	0.0921076
Plscr4	0.0613627	0.0394314
Plscr5	0.0116168	0.0135518
Pmaip1	0.0174676	0.0141671
Pmfbp1	0.0251262	0.022533
Pnoc	0.0392259	0.0375343
Pomc	0.0567398	0.0337456
Popdc3	0.00675794	0.00648126
Pou3f1	0.18614	0.168092
Pou3f2	0.268609	0.226154
Pou3f3	1.96386	1.91132
Pou4f1	0.0381149	0.0306624
Pou4f2	0.0255492	0.0217067
Pou6f2	0.038571	0.0428418
Pparg	0.0762594	0.0816763
Ppif	0.158672	0.18426
Ppp1r17	0.0565867	0.0648875
Ppp1r1b	1.50797	1.99271
Prdm12	0.0312691	0.028473
Prdm13	0.0175628	0.0157971
Prdm16	0.109547	0.108682
Prdm8	0.335196	0.337751
Prkcd	0.479747	0.528339
Prkcq	0.131158	0.140066
Prkd1	0.131861	0.118505
Prkg2	0.101067	0.0875815
Prlr	0.0421309	0.0286884
Prok2	0.0214247	0.0190518
Prokr2	0.0340833	0.0274985
Prom1	0.149189	0.159478
Prox1	0.248196	0.279654
Prph	0.0470052	0.0384442
Prrxl1	0.0170592	0.0171232
Prss12	0.221541	0.237786
Prss22	0.00913335	0.010549
Prss23	0.0870913	0.0686345
Prss35	0.0394745	0.0469434
Ptger3	0.0333061	0.037355
Ptgs2	0.0431193	0.0428346
Pth2	0.00953364	0.00868583
Pth2r	0.0264555	0.0294615
Pthlh	0.0295136	0.0265543
Ptk2b	3.10877	3.44335
Ptpn14	0.255	0.218354
Ptprc	0.0662607	0.0547849
Ptpru	0.40183	0.486174
Pvalb	1.10289	0.86245
Qpct	0.11188	0.106445
Qrfpr	0.0275776	0.0290047
Rab33a	0.194116	0.22224
Rab37	0.0761176	0.0903004
Rab38	0.0178043	0.0157789
Rab3b	0.132557	0.138842
Rai14	0.173058	0.163167
Ramp3	0.102736	0.153914
Ranbp3l	0.12477	0.0774002
Rarb	0.149027	0.14187
Rasd1	0.11346	0.101402
Rasgrp2	0.543096	0.552817
Rax	0.0222908	0.0206525
Rbm20	0.125643	0.110587
Rbp1	0.024802	0.0247275
Rbp4	0.0523211	0.047845
Rcn1	0.11843	0.0964925
Reln	0.506638	0.828119
Ret	0.131931	0.14306
Rgs12	0.42126	0.39486
Rgs16	0.170067	0.187184
Rgs5	0.664183	0.563418
Rgs6	0.457422	0.49742
Rmst	0.239152	0.192889
Rnh1	0.686026	0.613092
Robo3	0.0830753	0.128753
Ror1	0.0258998	0.030492
Ror2	0.0299868	0.0315048
Rorb	0.246186	0.213639
Rpp25	0.17914	0.142735
Rprm	0.449684	0.560595
Rreb1	1.36539	1.26176
Rspo1	0.130072	0.128499
Rspo2	0.0487807	0.0502961
Rspo3	0.065213	0.0564971
Runx2	0.134874	0.137785
Rwdd2a	0.115315	0.113337
Rxfp1	0.0939408	0.101624
Rxfp2	0.0129486	0.0139633
Rxfp3	0.0414209	0.0387342
Rxrg	0.163935	0.179658
S1pr1	1.37207	1.2949
Sall1	0.619165	0.577332
Sall3	0.214394	0.19342
Samd3	0.0113252	0.00966534
Samd5	0.226516	0.223895
Satb1	0.559556	0.589053
Satb2	0.374324	0.434698
Scgn	0.0321276	0.0207455
Scml4	0.0408218	0.0336125
Scn4b	1.10051	1.28741
Scn5a	0.111027	0.104281
Scn7a	0.0260648	0.0202336
Scnn1a	0.0390975	0.0347344
Scube2	0.0606964	0.0562762
Sec14l5	0.894573	0.924278
Sema3c	0.36412	0.269659
Sema3d	0.0584549	0.049131
Sema3e	0.116962	0.107148
Sema5a	0.173328	0.171703
Sema5b	0.261839	0.312911
Sema6a	0.786654	0.880021
Serinc2	0.0452322	0.08106
Serpina3g	0.0116688	0.0148981
Serpina3n	0.107167	0.0962942
Serpina9	0.0273366	0.0350911
Serpinb1b	0.0276274	0.0266652
Serpinb7	0.0104499	0.0110924
Serpinb8	0.0456387	0.038634
Serpine2	1.51966	1.23283
Serpinf1	0.181062	0.142695
Sertm1	0.0830544	0.0705289
Sfrp1	0.051533	0.0500857
Sfrp2	0.0585769	0.0518544
Sh3rf2	0.069917	0.0709248
Shisa6	0.122544	0.135885
Shox2	0.0664527	0.0552393
Shroom3	0.119927	0.12163
Siglech	0.220739	0.205693
Sim1	0.019541	0.0175764
Six3	0.0737118	0.0731469
Six6	0.0106306	0.00880007
Skap1	0.0113514	0.0119247
Skor1	0.0589978	0.056834
Skor2	0.0173231	0.0178483
Sla	0.0972259	0.110532
Slc10a4	0.025756	0.0237722
Slc12a8	0.037319	0.0382365
Slc17a6	0.471576	0.408092
Slc17a7	3.35679	4.48805
Slc17a8	0.0238488	0.0175982
Slc18a2	0.0408643	0.0319221
Slc18a3	0.0339465	0.0282533
Slc24a4	0.282369	0.330753
Slc25a13	0.0571664	0.0565917
Slc26a4	0.0277907	0.0258187
Slc30a3	0.576575	0.73677
Slc32a1	2.46661	2.52544
Slc35d3	0.074082	0.0758189
Slc38a1	1.90365	1.77895
Slc39a8	0.0379453	0.0315454
Slc5a5	0.0674083	0.065105
Slc5a7	0.0221337	0.0197699
Slc6a13	0.200141	0.152667
Slc6a2	0.00939698	0.00914752
Slc6a3	0.0482698	0.0413395
Slc6a4	0.0299351	0.0167692
Slc6a5	0.12966	0.139562
Slc7a10	0.786818	0.822816
Slc7a11	0.206383	0.144506
Slc9a3r1	0.571044	0.514773
Slco1c1	0.921446	0.850267
Slco5a1	0.110377	0.0866271
Slfn9	0.0250885	0.0207733
Slit2	0.129159	0.13182
Slit3	0.602822	0.749034
Slitrk6	0.0320292	0.0261201
Sln	0.00949594	0.00926827
Smoc2	0.118225	0.114787
Smpdl3b	0.0430652	0.0426938
Sncg	0.13443	0.0766706
Sntb1	0.146772	0.131015
Sntg2	0.0971685	0.0952218
Snx31	0.00919072	0.00918002
Sostdc1	0.0264519	0.0317609
Sox1	0.40075	0.319725
Sox10	1.60269	1.74786
Sox11	0.359959	0.306811
Sox14	0.0314352	0.02732
Sox2	0.912036	0.886131
Sox21	0.103355	0.126247
Sox5	0.208353	0.199102
Sox6	0.180665	0.159229
Sox9	0.406962	0.366727
Sp8	0.108143	0.0842842
Sp9	0.239172	0.209262
Spag16	0.0180717	0.0122334
Spin2c	0.0747745	0.0632074
Spon1	0.576011	0.657398
Spp1	0.115165	0.0786513
Sstr1	0.487454	0.295262
Sstr2	0.119064	0.151382
St14	0.0144866	0.0145065
St18	0.273006	0.393491
St3gal1	0.32451	0.311972
St6galnac5	0.412758	0.414718
St8sia2	0.0431015	0.0431187
St8sia6	0.048847	0.0388557
Stac	0.0717398	0.0644382
Stac2	0.551026	0.517793
Stard5	0.0977298	0.104083
Stc1	0.0292231	0.0283113
Stk26	0.0265855	0.0217805
Stk31	0.0212789	0.019948
Stk32a	0.121618	0.108608
Stk32b	0.0358148	0.0352112
Stxbp6	0.547578	0.399456
Styk1	0.0186635	0.0189478
Sulf2	1.09639	1.14238
Sv2b	2.12475	2.30005
Sv2c	0.645304	0.598151
Svep1	0.0721774	0.125435
Syndig1	0.544698	0.56415
Syndig1l	0.46132	0.518697
Synpo2	0.0580922	0.05566
Synpr	0.499265	0.404046
Syt10	0.410275	0.341697
Syt17	0.609387	0.580518
Syt2	0.65174	1.00898
Syt6	0.870149	0.834885
Sytl5	0.0304938	0.0287941
Tac2	0.0893504	0.0600483
Tacr1	0.0771152	0.0683019
Tacr3	0.0369991	0.0327451
Tal1	0.0949387	0.0865011
Tbcc	0.211446	0.222505
Tbx3	0.0870379	0.0929905
Tcap	0.0357874	0.04451
Tcerg1l	0.224891	0.204935
Tcf19	0.0465168	0.0523129
Tcf7l2	0.236045	0.221622
Tead1	0.147959	0.143878
Tfap2a	0.0470566	0.0529088
Tfap2b	0.0563177	0.055943
Tfap2d	0.0328988	0.0357628
Tgfb2	0.132803	0.125092
Tgfbi	0.0492701	0.0563687
Tgfbr2	0.274044	0.271954
Th	0.468805	0.308853
Thbs4	0.107337	0.0909536
Thrsp	0.24839	0.220573
Timm50	0.275228	0.274322
Tll1	0.102714	0.163527
Tmem114	0.0221735	0.0224073
Tmem132c	0.0795927	0.106541
Tmem176a	0.145121	0.131762
Tmem176b	0.289847	0.245191
Tmem200a	0.130007	0.132994
Tmem215	0.077275	0.100997
Tmem26	0.0117207	0.0109264
Tmie	0.0917827	0.0742746
Tnc	0.0804362	0.119706
Tnfaip6	0.237343	0.204152
Tnfaip8l3	0.038647	0.0353681
Tnfrsf11b	0.024817	0.0216213
Tnfrsf8	0.0222805	0.0185163
Tnnc1	0.032719	0.0338221
Tnnt1	0.152343	0.156408
Tnnt2	0.0664898	0.0603398
Tns1	0.757573	0.671521
Tox	0.24255	0.231589
Tox2	0.350836	0.302529
Tox3	0.179939	0.179446
Tpbg	0.219547	0.224822
Tpbgl	0.0717082	0.0649689
Tph2	0.0550941	0.0218205
Tpm2	0.113618	0.101728
Trabd2b	0.0325753	0.0334558
Trdn	0.0274084	0.0208938
Trh	0.213689	0.140025
Trhde	0.265353	0.31901
Trhr	0.0345563	0.0275232
Trim54	0.00788531	0.00768142
Trp73	0.0400092	0.0400722
Trpc3	0.197831	0.207914
Trpc4	0.304946	0.283108
Trpc5	0.0889581	0.0873032
Trpc6	0.0964888	0.0709656
Trpc7	0.161041	0.147167
Trps1	0.373315	0.366852
Tshr	0.0130756	0.0122161
Tshz1	1.26226	1.13278
Tshz2	0.658484	0.548977
Tshz3	0.333323	0.445673
Tspan18	0.120968	0.129506
Tspear	0.0199798	0.0231305
Ttc29	0.0287954	0.0236736
Ttc6	0.013315	0.0135151
Ttn	0.0119408	0.0129998
Ucma	0.0175511	0.0166332
Ucp2	0.743896	0.540718
Unc13c	0.675648	0.830118
Ung	0.0677132	0.069255
Upk1b	0.0278644	0.0213454
Usp43	0.0385753	0.0439468
Ust	0.293247	0.322
Vcan	0.128448	0.129173
Vdr	0.0118999	0.0113227
Vegfc	0.0649296	0.051879
Vgf	1.91692	1.8991
Vgll2	0.0113865	0.010794
Vgll3	0.0205085	0.0187315
Vipr2	0.185869	0.173329
Vit	0.0539521	0.0332797
Vsx2	0.00956677	0.0089925
Vwa5b1	0.137762	0.089213
Vwc2	0.199058	0.178888
Vwc2l	0.083383	0.0743875
Wif1	0.0253738	0.0242535
Wisp1	0.0773407	0.0529905
Wls	0.275824	0.232751
Wnt4	0.0778246	0.0866651
Wnt5a	0.0659997	0.0577187
Wnt7a	0.157653	0.218865
Wnt7b	0.14639	0.15318
Yif1b	0.333694	0.351204
Zan	0.013315	0.0151597
Zbbx	0.0537066	0.0494171
Zbtb16	0.648313	0.541846
Zbtb7c	0.0772969	0.0749905
Zeb2	1.65567	1.62829
Zfhx4	0.315773	0.284042
Zfp503	0.0573211	0.0540739
Zfp521	0.299509	0.404393
Zfp536	1.04355	1.09339
Zfp57	0.088568	0.109661
Zfp618	0.110883	0.112382
Zfp831	0.216985	0.251592
Zfpm2	0.193587	0.257658
Zic1	1.52546	2.44553
Zic2	0.614692	0.98713
Zic3	0.0912306	0.0875908
Zic4	0.0996037	0.0945969
Zic5	0.111255	0.133729
Zim1	0.0903398	0.0843756
Zmat4	0.20637	0.180643

## Sheet: Panel b
gene	Bulk RNA-seq (FPKM)	MERFISH (counts/cell)
1700057H15Rik	0	0.00862932
2610028E06Rik	0.157429	0.00927263
2900052N01Rik	9.15955	0.0515878
4921534H16Rik	0	0.0142639
4930426D05Rik	0.484959	0.0204929
4930438E09Rik	0	0.00889239
4930452B06Rik	3.16669	0.111625
4930467D21Rik	0	0.012488
4930509J09Rik	0	0.0105124
5830418P13Rik	0.26855	0.0222563
6530403H02Rik	1.09842	0.0158604
9330158H04Rik	0.0519026	0.0164985
A2m	3.72056	0.153207
A330076C08Rik	0.920345	0.0342051
A630012P03Rik	0	0.00733973
A730046J19Rik	0.166241	0.00986453
A830009L08Rik	0.781611	0.0223413
AW551984	3.52725	0.0546363
Abca8a	1.18315	0.0968883
Abcc9	1.06682	0.195951
Abhd12b	0.355043	0.0147182
Abi3bp	1.64637	0.12111
Acsbg1	52.3851	1.80125
Acta2	7.26658	0.325741
Actn2	4.7658	0.367361
Acvr1c	1.7574	0.0881905
Adad1	0	0.0132694
Adam12	0.609034	0.060288
Adam18	0.245334	0.0162453
Adam33	0.730622	0.0486674
Adamts12	0.0619305	0.0179839
Adamts16	0.847026	0.215935
Adamts18	0.65971	0.11399
Adamts19	0.318786	0.0870658
Adamts2	2.48899	0.0975738
Adamts9	0.512381	0.100765
Adamtsl1	0.732643	0.134581
Adamtsl3	0.252893	0.0327984
Adcy2	27.7829	1.00744
Adcy7	1.31214	0.105585
Adcy8	5.0664	0.819264
Adcyap1	7.38756	0.0565126
Adgrd1	0.527904	0.027197
Adgrf5	4.70692	0.352119
Adgrg2	0.547119	0.0161262
Adgrg6	0.675448	0.0234916
Adgrl2	11.4713	0.690734
Adgrv1	0.128292	0.0526876
Adh5	26.5697	0.210847
Adora1	15.1387	0.776688
Adora2a	9.71458	0.278261
Adra1a	1.15719	0.16657
Adra1b	5.00954	0.105389
Adra2a	4.43245	0.157066
Aff2	3.11326	0.185425
Agt	23.8642	0.95536
Agtr1a	0.218224	0.0119604
Agtr2	0.33879	0.0272892
Akr7a5	6.44746	0.149354
Aldh1a3	0.352635	0.0302776
Aldh1l1	18.2613	0.585707
Aldh3b2	0.677329	0.0143917
Alk	1.00685	0.140019
Alox8	1.3625	0.0344429
Alpk2	0.243636	0.0407203
Amigo2	2.60296	0.108736
Angpt1	1.7818	0.0492655
Ankfn1	1.12023	0.100787
Ankrd63	5.78505	0.156965
Ano1	0.800191	0.105445
Ano2	1.49073	0.046925
Antxr2	0.359652	0.0303157
Anxa2	7.48572	0.239764
Apela	0.101513	0.0165697
Apex1	8.44622	0.26934
Apold1	1.29352	0.0488127
Aqp1	2.18221	0.0837328
Aqp4	39.19	0.624438
Aqp6	1.18486	0.05082
Ar	3.39263	0.063798
Arhgap15	3.24621	0.0126173
Arhgap22	1.60746	0.103698
Arhgap25	0.68123	0.0671007
Arhgap28	0.204832	0.0252357
Arhgap36	2.41564	0.0624781
Arhgef26	6.9542	0.252392
Arhgef38	0.0445363	0.00907156
Arntl	7.85394	0.241133
Arsj	0.473671	0.0387966
Arx	4.43576	0.178513
Asb2	1.001	0.0811426
Asb4	0.414767	0.0225614
Ascl1	1.62017	0.046836
Asic4	5.98251	0.19348
Atp10a	1.83175	0.378563
Atp6ap1l	6.84702	0.0442827
Atp6v1c2	0.274182	0.0386664
Avpr1a	0.183425	0.0220552
B230323A14Rik	0.106684	0.0619157
B930025P03Rik	0.18281	0.027262
B9d2	5.4436	0.160973
BC030499	0.741698	0.143705
Bace2	0.573665	0.0195335
Baiap3	6.65903	0.564088
Barhl1	0.508922	0.0338486
Barhl2	2.58074	0.17959
Barx2	0.911287	0.0764083
Baz1a	0.300021	0.0342252
Bcl11a	12.5832	1.07346
Bcl11b	7.03743	0.280924
Bcl6	7.44141	0.277572
Bdnf	1.92215	0.0977801
Bhlhe22	11.8621	0.217573
Bhlhe23	0	0.00715629
Blnk	1.88195	0.0841053
Bmp2	1.07204	0.0341204
Bmp3	2.43176	0.0265574
Bmp4	1.95032	0.0935651
Bmp6	3.25421	0.118541
Bmpr1b	1.64065	0.143838
Bnc2	0.215086	0.031606
Boc	4.16718	0.578227
Brs3	0.0586987	0.0103466
Bsx	0	0.0112325
Bves	0.217752	0.0169519
C030029H02Rik	0.911502	0.130346
C130074G19Rik	11.034	0.670156
C1ql1	4.07295	0.153729
C1ql2	3.0845	0.181065
C1ql3	34.1107	0.326339
C1qtnf7	0.433223	0.0158288
C230014O12Rik	0.335864	0.0728458
C7	0	0.0178457
C730002L08Rik	1.49889	0.0321732
Cacng5	3.94511	0.44756
Calb1	79.5412	0.620892
Calb2	77.7632	1.45437
Calca	2.67132	0.0108232
Calcb	0.206702	0.0117077
Calcr	0.496407	0.0248882
Calcrl	1.88291	0.0534834
Caln1	18.2957	0.694608
Car12	2.7329	0.129255
Car3	0.346456	0.0174239
Car4	22.4852	0.611397
Car8	39.0061	0.236859
Cartpt	4.80159	0.093064
Casq2	2.02649	0.0484807
Casr	0.034589	0.0156322
Casz1	0.614906	0.023802
Catsperd	0.0959012	0.024312
Cbln1	54.5737	1.2127
Cbln2	11.2739	0.211342
Cbln4	5.924	0.136689
Ccbe1	1.26848	0.0624541
Ccdc141	2.87748	0.306026
Ccdc153	2.90823	0.0781733
Ccdc3	3.50384	0.112202
Ccdc42	0.60217	0.0168828
Ccdc80	2.44117	0.0646373
Cckar	0.0552663	0.0205718
Cckbr	9.46161	0.512372
Ccnb1	0.286472	0.0182278
Ccnd2	10.0275	0.405556
Cd247	0.10291	0.0116048
Cd24a	9.29833	0.236199
Cd34	9.91169	0.378677
Cd36	0.281292	0.031947
Cd44	1.46105	0.0255458
Cd79a	0.205543	0.0122853
Cdc14a	0.819701	0.0531072
Cdh20	6.14373	0.31881
Cdh23	0.242209	0.0373761
Cdh3	0.332478	0.0184211
Cdh6	3.16915	0.116447
Cdh9	5.6386	0.140589
Cdhr1	5.81122	0.185749
Cdk15	0.120356	0.0156489
Cdkn1a	5.70063	0.143044
Cdkn1c	2.01867	0.165978
Cftr	0.195888	0.0141654
Cgnl1	4.60713	0.516593
Chat	1.06984	0.0279103
Chn2	41.2846	0.686425
Chodl	1.26581	0.017323
Chrdl1	2.20467	0.0237727
Chrm1	10.9201	0.358351
Chrm2	3.68501	0.162209
Chrm3	9.46463	0.395117
Chrna2	0.203396	0.0147228
Chrna3	0.747359	0.0179983
Chrna4	9.02425	0.282482
Chrna5	1.04123	0.0355869
Chrna6	0.557438	0.0146222
Chrna7	4.29835	0.299379
Chrnb3	0.614694	0.0328756
Chst9	0.923385	0.0260653
Cidea	2.01638	0.0555934
Cited1	0.37369	0.0280415
Ckap2l	0.307755	0.0136954
Cldn11	94.4333	3.91854
Cldn5	11.5226	2.05817
Clic5	1.17369	0.0916292
Clic6	5.51313	0.113086
Clrn1	0.133169	0.0236693
Clspn	0.37582	0.0131583
Cnga3	0.0672446	0.0152688
Cngb3	0.116343	0.0256993
Cnih3	15.5466	0.70947
Cnpy1	1.16558	0.289099
Cnr1	35.7427	0.888121
Cntnap3	1.82916	0.0805179
Cobll1	1.41835	0.529885
Coch	8.86657	0.123617
Col11a1	1.65669	0.310348
Col12a1	0.717673	0.0991645
Col14a1	0.370724	0.0268741
Col15a1	1.06721	0.123784
Col18a1	3.21719	0.188101
Col19a1	2.17576	0.149432
Col23a1	2.43614	0.13901
Col24a1	0.882603	0.0783667
Col26a1	0.934602	0.1767
Col27a1	1.02404	0.231228
Col5a1	1.91892	0.218628
Col5a2	0.698722	0.0628996
Col6a1	9.08536	1.41727
Col6a3	0.363519	0.0389604
Col6a5	0.131125	0.0235282
Col8a1	1.31126	0.0646449
Colec12	5.32514	0.105999
Colgalt2	1.6933	0.0539623
Comtd1	1.932	0.0935953
Corin	0.38324	0.0104074
Coro1a	26.1052	0.929377
Coro6	6.25051	1.06145
Cp	1.80484	0.0960155
Cpa6	1.04993	0.0725716
Cplx3	4.02895	0.0780057
Cpne2	9.51788	0.350495
Cpne8	8.21599	0.0859897
Cpne9	12	0.382079
Crb1	0.066571	0.0127784
Creb3l1	0.915099	0.0595535
Creb5	1.32642	0.166062
Crh	1.93088	0.0316349
Crhbp	4.02747	0.086113
Crhr1	6.72655	0.600646
Crhr2	0.396218	0.0453419
Crispld1	1.00582	0.0421795
Crym	32.1149	0.60758
Ctgf	7.52962	0.172577
Ctsc	2.63082	0.0453542
Ctss	33.1151	0.485997
Ctxn3	4.89428	0.0731885
Cubn	0.127213	0.00714929
Cux2	9.81318	1.44496
Cwh43	0.781319	0.0244786
Cxcl14	34.5913	0.545158
Cxcl5	0.157646	0.00966489
Cyp19a1	0	0.0115152
Cyp26b1	2.99671	0.118162
D130009I18Rik	0	0.0124824
D430036J16Rik	0.971761	0.0167661
D7Ertd443e	1.81507	0.12762
D930028M14Rik	0.337265	0.0131793
Dach1	2.85459	0.121243
Dach2	0.105275	0.0161488
Dbh	0.946566	0.0222693
Dbx2	4.79512	0.106784
Dcdc2a	1.15105	0.0512852
Dcn	10.6199	0.13352
Ddc	5.85082	0.169563
Ddit4l	5.18199	0.103044
Ddo	2.90749	0.111764
Ddr2	1.52147	0.0795092
Dgkk	1.07068	0.0354616
Dio3	0.319817	0.0227414
Dkk2	0.30012	0.021824
Dkkl1	6.75636	0.122566
Dlk1	2.11193	0.189273
Dlx1as	5.26847	0.119314
Dlx2	2.69621	0.137093
Dlx6	3.85825	0.147071
Dlx6os1	4.00345	0.481529
Dmbx1	0.143532	0.0153395
Dmrt2	0.141799	0.0243968
Dnah11	0.289727	0.0814246
Dnah9	0.246757	0.048972
Doc2b	11.3302	0.142923
Dock5	1.74985	0.209943
Dpf3	2.93676	0.365208
Drd1	7.69505	0.244991
Drd2	10.0638	0.218769
Drd3	0.405839	0.0306113
Drd5	1.28522	0.0288668
Dscaml1	5.83173	0.948711
Dsg2	0.351689	0.0231565
Ebf1	3.4394	0.187607
Ebf2	0.589217	0.0232357
Ebf3	1.81974	0.0842007
Ecel1	4.0777	0.206312
Ecm2	1.99209	0.046466
Edaradd	0.103845	0.0448178
Edn3	2.95803	0.149309
Ednra	1.11324	0.0824919
Ednrb	16.6044	0.23775
Efna5	4.10227	0.142018
Egfem1	1.11866	0.163705
Egflam	0.637417	0.075386
Egfr	1.78965	0.165997
Egln3	3.14232	0.0688186
Egr2	0.163605	0.027265
Egr3	11.1781	0.36198
Elfn1	4.2987	0.393411
Emp2	5.98109	0.14677
Emx2	1.85962	0.169632
Emx2os	0.496795	0.042801
En1	0.353312	0.0325898
En2	4.64136	0.295964
Endou	1.02995	0.0243855
Eomes	1.75269	0.0858938
Epha1	0.146968	0.0169914
Epha10	4.93966	0.741025
Epha3	2.26516	0.185516
Epha4	25.926	1.18089
Epha6	5.32759	0.655453
Epha7	8.10106	0.464345
Epha8	3.35356	0.240822
Ephb1	9.69796	0.504235
Epsti1	0.593581	0.0188276
Erbb4	4.5851	0.295997
Ermn	23.1616	0.462201
Esr1	0.454731	0.02516
Esr2	0.0506279	0.0149664
Esrrb	1.14404	0.0216395
Esrrg	8.09666	0.136656
Esyt3	0.541558	0.035908
Ethe1	3.94615	0.0777849
Ets1	2.35663	0.24993
Etv1	14.4465	0.521633
Evx2	0	0.0139575
Eya1	1.67963	0.138548
Eya2	1.05522	0.0498977
Eya4	0.654367	0.0309937
Fam107a	85.375	1.18299
Fam122b	0.930219	0.04422
Fam163a	2.23721	0.0942371
Fam196b	1.37475	0.046897
Fam19a1	9.98962	0.159465
Fam19a2	8.33219	0.295461
Fam19a4	0.689132	0.018373
Fam20a	4.29605	0.160086
Fam43a	3.56428	0.226898
Fam46a	1.10702	0.0590495
Fam84b	1.74358	0.0924343
Fat1	5.63285	0.706611
Fat2	6.32086	0.560691
Fat4	0.804448	0.159382
Fbln1	2.14366	0.158502
Fbln2	1.10363	0.226785
Fbln5	1.30025	0.0226951
Fbn1	0.714567	0.0704947
Fbn2	0.224692	0.0856404
Fbxw13	0	0.0138417
Fezf1	0.359478	0.0190483
Fezf2	5.87086	0.263374
Fgd5	1.07606	0.256695
Fgf1	23.1388	0.595513
Fgf10	1.67998	0.0293723
Fgf11	8.27286	0.354887
Fgf13	25.6561	0.384385
Fgf18	0.744705	0.0479896
Fgf3	0.156215	0.0106189
Fibcd1	3.53929	0.142432
Fibin	1.42295	0.0626307
Fign	0.475207	0.0727489
Filip1	2.43381	0.162691
Fli1	1.56945	0.18803
Fmo1	2.63713	0.0908492
Fn1	4.2544	0.965255
Fndc1	0.635712	0.102673
Folh1	1.17095	0.105389
Fos	1.80479	0.12053
Fosb	1.05031	0.0593086
Fosl2	2.97088	0.167917
Foxa1	0.151263	0.00889728
Foxa2	0.0403951	0.0125044
Foxb1	0.270784	0.0199761
Foxd2	0.124961	0.0123378
Foxo1	7.29629	0.242331
Fras1	1.23621	0.259921
Frem1	0.431655	0.0344832
Frem2	0.226792	0.0524794
Frem3	0.279007	0.00966354
Frmd7	1.61766	0.150659
Frzb	5.9611	0.0998918
Fst	0.832568	0.0389901
Fstl5	10.2658	0.162842
Fyb	1.07707	0.0859094
Fzd2	2.1048	0.133032
Fzd5	0.367019	0.0606809
Gabbr2	52.6313	1.60867
Gabra6	26.3681	0.407426
Gabre	0.69913	0.0292016
Gabrq	1.30307	0.0356529
Gad2	38.1604	1.03476
Gal	1.95729	0.0241387
Galnt14	6.40827	0.256942
Galnt18	10.2015	0.742862
Galr1	0.282433	0.0311341
Gas2l3	0.997527	0.0107438
Gata2	1.43491	0.134872
Gata3	0.749188	0.0290542
Gbx2	1.06446	0.0205328
Gcg	0	0.0080637
Gck	0.537282	0.0299327
Gcnt4	1.92709	0.0714639
Gda	43.1561	1.28966
Gdf6	0.0676954	0.0633724
Gem	0.77403	0.0198163
Gfap	48.6941	1.42595
Gfra1	7.5599	0.449372
Gja1	81.8968	1.83771
Gldn	0.437918	0.0182648
Gli2	0.344334	0.0895349
Gli3	1.26042	0.111477
Glis3	0.453407	0.0885167
Glp1r	0.600321	0.036047
Glp2r	0.38467	0.0288098
Glra1	4.17819	0.352738
Glra3	3.01625	0.0443934
Glt8d2	3.07047	0.0645375
Gna14	0.0945452	0.0250874
Gnb3	0.370525	0.0460682
Gng8	0.548868	0.0431608
Gnrh1	1.33246	0.0231406
Gpc3	2.30947	0.0735794
Gpc4	3.67237	0.138278
Gpr101	1.9532	0.0292672
Gpr139	0.28037	0.0338218
Gpr149	1.12779	0.032864
Gpr150	1.09227	0.0266934
Gpr26	7.86962	0.500503
Gpr37l1	87.7688	1.76294
Gpr39	0	0.0178043
Gpr4	1.20848	0.086937
Gpr50	0.303742	0.0268591
Gpr6	2.27511	0.0409028
Gpr83	4.9883	0.177254
Gpr88	35.1763	0.340017
Gprc5b	40.0129	2.15777
Gpx3	8.91792	0.153913
Greb1	0.129391	0.0528339
Grem1	0.319134	0.0496894
Grhpr	14.7346	0.402755
Grid2ip	2.49237	0.151649
Grik1	2.22624	0.191743
Grik3	8.22344	1.15776
Grik4	6.15236	0.499245
Grin2c	12.9212	1.14759
Grm1	7.89416	0.615856
Grm3	21.2531	0.866825
Grm8	5.25019	0.304947
Grp	6.49744	0.0723883
Grpr	0.126938	0.0181791
Gsta4	36.6873	0.328483
Gsto1	20.0679	0.149603
Gsx1	0.242795	0.0167782
Gxylt2	0.469012	0.0279134
Gzmk	0	0.00621121
H2-Q2	0.260364	0.0209461
Hapln1	5.2896	0.0466132
Hcrtr1	1.00407	0.0311312
Hcrtr2	0.915713	0.0226947
Hdc	1.37719	0.0294621
Hgf	1.45761	0.038571
Hhip	1.42774	0.0561304
Hmcn1	0.164231	0.0893313
Hmgb3	12.1434	0.265242
Hmx2	0	0.0153887
Homer3	11.9474	0.255304
Hopx	37.6654	0.241459
Hoxb3	0.51835	0.0445619
Hoxb4	0.351486	0.0168739
Hoxb5	1.79655	0.036983
Hoxb6	0.206496	0.0200144
Hoxb8	0.463528	0.0134562
Hoxc4	0.767998	0.026611
Hpgd	3.47097	0.0444767
Hpse	0.183003	0.0153115
Hpse2	0	0.00795314
Hrh1	2.62193	0.0948755
Hrh2	1.93726	0.111958
Hrh3	14.4323	0.37391
Hrk	6.79354	0.15454
Hs3st2	8.67942	0.278468
Hs3st3a1	0.351963	0.0249067
Hs3st3b1	0.319871	0.0283398
Hs3st4	17.0482	0.675007
Hspb8	6.32475	0.0988219
Hspg2	0.505864	0.303625
Htr1a	3.46484	0.115113
Htr1b	1.6993	0.121713
Htr1d	0.860955	0.0389528
Htr1f	1.14651	0.116615
Htr2a	4.32599	0.0781099
Htr2c	15.1811	0.0641409
Htr3a	1.79274	0.0374696
Htr4	0.521186	0.0531165
Htr7	3.84307	0.134646
Id2	99.4646	0.666974
Id4	35.7369	0.384306
Ier3ip1	26.8412	0.125375
Igf1	1.29302	0.0448904
Igf2	24.2817	0.66963
Igf2bp2	0.223292	0.0307381
Igfbp4	23.212	0.701968
Igfbp6	10.0119	0.218663
Igfbpl1	0.65686	0.072324
Igfn1	1.50046	0.309701
Igsf1	3.35704	0.0431326
Il1rap	4.43534	0.251332
Il1rapl2	1.83766	0.0660009
Il31ra	0.0866753	0.0255677
Inhba	1.90551	0.106146
Inhbb	1.22084	0.107362
Insm2	0.103878	0.037211
Iqgap2	3.86603	0.242417
Irs4	0.877362	0.0367083
Irx2	1.70527	0.071234
Irx3	0.878451	0.0403284
Irx5	0.58422	0.0431804
Irx6	0.0237985	0.0198113
Isl1	1.07294	0.0366452
Isoc1	12.094	0.269154
Isyna1	12.6611	0.645104
Itga2	0.0373395	0.0148023
Itga4	1.91903	0.0428635
Itga8	0.857411	0.0709827
Itga9	1.01808	0.118336
Itgad	0.0265928	0.00878825
Itih3	12.9185	0.488576
Itih5	6.50776	0.432753
Kazald1	1.69825	0.0690793
Kcnab3	18.0231	0.504453
Kcng1	3.47347	0.303997
Kcng2	1.0389	0.0414841
Kcng4	8.70665	0.141207
Kcnh3	16.3987	0.580146
Kcnh8	0.311969	0.0402346
Kcnip1	6.46185	0.148162
Kcnj4	30.4875	1.0207
Kcnj5	0.157042	0.0250876
Kcnj8	0.763338	0.0770534
Kcnk9	8.38138	0.79554
Kcnmb2	1.13719	0.135021
Kcns3	1.46872	0.0536017
Kctd8	4.0113	0.240059
Kif11	0.318261	0.0194955
Kirrel	1.13707	0.128144
Kit	6.63337	0.613569
Kitl	13.7384	0.22897
Kl	5.754	0.0743498
Klf5	3.25651	0.1559
Klhdc8a	5.03226	0.0595563
Klhl14	0.806027	0.0261512
Klk6	4.51447	0.147498
Klk8	1.17015	0.0291959
Krt12	2.71904	0.0247694
Krt9	2.1598	0.238157
L3mbtl4	0.205807	0.0433526
Lama1	0.416	0.0635323
Lama3	0.360013	0.191353
Lama4	1.20202	0.109013
Lamb3	0.312839	0.016744
Lamc2	1.91515	0.0507546
Lamp5	41.8471	0.430229
Lancl3	1.89723	0.082394
Layn	1.63601	0.095184
Lcp1	2.35677	0.126901
Ldb2	16.3381	0.353979
Lef1	1.499	0.248364
Lemd1	1.00414	0.0283475
Lepr	0.811199	0.0322449
Lgr5	2.1641	0.145127
Lgr6	1.032	0.164573
Lhfp	16.8501	0.542534
Lhfpl2	5.45966	0.228645
Lhfpl5	2.95919	0.0775381
Lhx1	2.63503	0.078
Lhx2	9.97818	0.490398
Lhx4	0.0461715	0.0153944
Lhx5	1.36428	0.063842
Lhx6	2.39094	0.131801
Lhx8	0.984729	0.0239725
Lhx9	0.828173	0.0938635
Lipg	0.523525	0.0208175
Lmcd1	1.74996	0.111421
Lmo1	4.0899	0.109127
Lmo2	5.21059	0.355906
Lmod2	0.0430628	0.00903323
Lmx1a	0.455622	0.0207288
Lmx1b	0.152209	0.0235562
Lpar1	9.08531	0.391012
Lpl	4.82335	0.0551254
Lrat	0.0436002	0.0597527
Lrp4	4.5257	0.39293
Lrrc10b	9.59337	0.214885
Lrrc38	0.961736	0.0347101
Lrrc55	5.27969	0.205049
Lsp1	1.05421	0.0365637
Ltbp1	1.4419	0.0694006
Ly6g6e	1.49569	0.0728396
Lypd1	23.9491	0.184813
Lypd6	7.07474	0.132735
Lypd6b	5.16211	0.062644
Mab21l1	3.80638	0.117036
Mab21l2	1.99142	0.0690987
Maf	5.17481	0.435557
Mafa	0.532564	0.317653
Mafb	3.77459	0.322587
Maged2	11.1094	0.41204
Mamdc2	0.887263	0.0216648
Man1a	7.87737	0.18819
Marcksl1	42.2119	1.01135
Masp1	2.18917	0.0907616
Matn2	5.23484	0.142551
Mbnl3	0.0088041	0.00693309
Mc4r	0.672111	0.0243345
Mchr1	5.11174	0.296595
Mcm6	2.76451	0.0389868
Mctp2	0.454925	0.0367312
Mdfic	1.55782	0.0229699
Mdga1	2.96891	0.201084
Mecom	0.301383	0.171487
Medag	6.56818	0.111262
Mef2c	54.93	1.38397
Megf11	6.21216	0.34564
Meis1	3.806	0.313198
Meis2	14.2641	1.1438
Meox2	0	0.0138992
Met	0.98414	0.0302704
Mfge8	37.1638	2.1133
Mkx	3.6884	0.216612
Mme	2.08753	0.0411172
Mmel1	0.440817	0.0211021
Mog	42.6019	1.4777
Moxd1	1.59418	0.0387403
Mpped2	8.88857	0.284358
Mrap2	3.55407	0.103205
Mrc1	1.09666	0.0494545
Mrpl16	15.5152	0.210151
Mybpc1	1.19558	0.0915453
Myl4	9.29051	0.128921
Mylk	2.22626	0.176287
Myo3b	0.197452	0.0204037
Myo5b	4.09027	0.192225
Nbl1	18.6717	0.475297
Ndnf	3.2752	0.215957
Ndst4	4.38992	0.111926
Necab1	24.7258	0.353616
Nefh	36.6812	1.53804
Nek10	0.33464	0.0550783
Nell1	19.1266	0.432695
Neurod2	20.4657	1.18926
Neurod6	21.8431	0.253526
Nfam1	0.676526	0.0761885
Nfatc1	0.265052	0.0896182
Nfia	6.75075	0.305243
Nfib	13.9135	0.65803
Nfix	19.2516	2.86296
Nfkbib	8.58402	0.133621
Ngb	2.71579	0.120825
Ngf	0.618355	0.030047
Nhlh2	1.12163	0.0243662
Nkd1	3.53643	0.157585
Nkx2-1	1.01072	0.0219762
Nkx2-2	1.72146	0.0530035
Nkx2-4	0	0.0133077
Nkx6-1	0.143516	0.0293155
Nmb	3.02303	0.0663108
Nmbr	1.27798	0.0320731
Nms	0	0.00814558
Nmur2	0	0.00911521
Nov	35.8562	0.68723
Nox4	0.0582344	0.0253208
Npas1	1.56669	0.161241
Npas3	3.8446	0.174434
Npas4	0.954034	0.144195
Npbwr1	0.365806	0.0392396
Npffr2	0.159111	0.0304037
Npnt	3.29384	0.100806
Npr3	1.65948	0.0706164
Npsr1	0.564769	0.0203456
Nptx2	9.77697	0.329817
Npvf	0	0.011768
Npy1r	6.79317	0.127334
Npy2r	2.02326	0.06011
Nr2e1	2.65601	0.0810399
Nr2f1	20.9905	1.22498
Nr2f2	5.53124	0.177703
Nr4a2	3.799	0.334667
Nr4a3	3.49717	0.0848902
Nr5a1	0.0274491	0.00950246
Nr5a2	0.0871472	0.0373292
Ntf3	1.35033	0.0392885
Ntn1	3.82173	0.293315
Ntng1	3.90115	0.209229
Ntrk3	14.9315	2.16597
Nts	3.72598	0.0341225
Ntsr1	1.83868	0.0751762
Ntsr2	49.3997	1.12239
Nudt14	4.7311	0.0871781
Nwd2	5.52952	0.138398
Nxph1	16.8259	0.313792
Nxph2	0.444856	0.0291798
Nxph3	8.46702	0.396518
Nxph4	5.91099	0.129084
Olig3	0	0.00870086
Onecut2	0.406314	0.0361009
Onecut3	0.0500742	0.216706
Opalin	30.2328	0.319593
Oprd1	2.6126	0.240632
Oprk1	2.61039	0.0477606
Oprm1	0.567419	0.106358
Osbpl3	1.7417	0.168006
Osr1	1.25971	0.0549301
Otof	0.986713	0.277154
Otp	0.55375	0.0380145
Otx1	1.35109	0.0811753
Otx2	1.03093	0.0670921
Ovol2	1.1544	0.0638711
Oxtr	1.18394	0.0377395
P2ry1	1.45839	0.0699749
P3h2	0.555362	0.0892972
Padi2	5.39575	0.510929
Pafah1b3	6.63844	0.128297
Palld	1.02629	0.0710391
Pamr1	6.59512	0.148563
Pappa	0.15825	0.0543964
Pappa2	0.275741	0.0141554
Parm1	12.4535	0.644685
Pax2	0.69316	0.0581345
Pax3	0.355159	0.034746
Pax5	0.153946	0.0185899
Pax6	2.15769	0.37406
Pax7	0.165652	0.0183576
Pax8	0.351033	0.017578
Pbx3	7.39428	0.28478
Pcdh18	1.52183	0.0956132
Pcdh20	6.61244	0.0791682
Pcdh8	4.3967	0.438016
Pcp4l1	98.6162	1.75369
Pcsk5	1.91163	0.0748392
Pcsk6	4.18825	0.244264
Pde11a	0.598347	0.0524536
Pde1a	31.8374	0.52321
Pde3a	1.12386	0.0843158
Pde5a	3.47849	0.0473458
Pdgfc	1.95248	0.0830207
Pdgfd	1.81787	0.0381507
Pdgfra	7.53769	0.485348
Pdlim1	3.9424	0.101428
Pdlim3	0.889944	0.027091
Pdyn	9.37666	0.209662
Pdzrn3	4.57227	0.485885
Penk	94.8467	2.24037
Per2	3.8602	0.615397
Pgm5	1.05482	0.0686228
Pgr15l	0.18783	0.00924805
Phox2b	0.457289	0.0185848
Piezo2	0.134508	0.0272298
Pif1	0.0647794	0.0122218
Pifo	0.33527	0.0106941
Pim1	1.57345	0.0841574
Pirt	0.0267851	0.0120435
Pitx2	0.284464	0.02652
Pkp2	1.90603	0.11137
Pla2g5	1.02872	0.0391809
Pla2g7	91.781	0.728123
Plagl1	4.56959	0.257306
Plce1	2.34628	0.124324
Plch1	2.45287	0.0947876
Plcxd3	8.38441	0.331983
Pld5	2.83333	0.210011
Plekha2	4.03751	0.187806
Plekhd1	4.6329	0.187035
Plscr4	1.67338	0.048799
Plscr5	0.0849981	0.0122179
Pmaip1	0.769662	0.0170038
Pmfbp1	0.305811	0.0207306
Pnoc	1.99078	0.0346236
Pomc	0.588072	0.0455698
Popdc3	0.646402	0.00729825
Pou3f1	5.63301	0.179248
Pou3f2	5.20629	0.249374
Pou3f3	15.2336	2.07804
Pou4f1	0.396871	0.0330021
Pou4f2	0.174987	0.0245133
Pou6f2	0.357288	0.0452725
Pparg	1.27316	0.0741292
Ppif	10.0793	0.167514
Ppp1r17	16.5878	0.0686895
Ppp1r1b	100.758	1.86246
Prdm12	0.166582	0.0277304
Prdm13	0	0.0167831
Prdm16	0.808746	0.108991
Prdm8	5.18718	0.370928
Prkcd	22.4257	0.461235
Prkcq	4.52081	0.133218
Prkd1	2.47803	0.124411
Prkg2	3.26637	0.0918493
Prlr	1.09681	0.0321747
Prok2	0.0686491	0.0190251
Prokr2	0.986017	0.0255039
Prom1	3.51137	0.156903
Prox1	2.83968	0.254506
Prph	1.80019	0.0422232
Prrxl1	0.284071	0.0148456
Prss12	4.86682	0.262403
Prss22	0.412228	0.0115038
Prss23	3.6326	0.0684243
Prss35	0.976687	0.0485566
Ptger3	0.460072	0.0374772
Ptgs2	1.42644	0.0462194
Pth2	0.228241	0.0103044
Pth2r	0.341917	0.0292452
Pthlh	2.04809	0.0286057
Ptk2b	55.7415	3.41918
Ptpn14	1.31426	0.224706
Ptprc	0.693866	0.0601179
Ptpru	4.51683	0.503623
Pvalb	98.4177	1.08182
Qpct	5.07899	0.0988432
Qrfpr	0.714816	0.0304131
Rab33a	12.4744	0.235442
Rab37	3.6675	0.0715987
Rab38	0.222653	0.0182157
Rab3b	11.8431	0.129756
Rai14	1.96433	0.171505
Ramp3	11.0885	0.132555
Ranbp3l	1.7992	0.103849
Rarb	4.899	0.132778
Rasd1	5.00095	0.111745
Rasgrp2	10.6974	0.476983
Rax	0	0.0210161
Rbm20	0.736316	0.111673
Rbp1	3.67397	0.024824
Rbp4	5.53234	0.0578039
Rcn1	8.05378	0.10268
Reln	8.86753	0.735409
Ret	2.29153	0.118195
Rgs12	5.90188	0.416484
Rgs16	5.99672	0.173905
Rgs5	23.2313	0.70366
Rgs6	5.31376	0.442018
Rmst	0.728894	0.192346
Rnh1	8.4715	0.669614
Robo3	1.50638	0.125144
Ror1	0.539921	0.0312696
Ror2	0.418162	0.0295345
Rorb	2.78038	0.2259
Rpp25	5.65596	0.151141
Rprm	20.1975	0.661671
Rreb1	1.82294	1.26061
Rspo1	2.19327	0.160118
Rspo2	2.97161	0.0608274
Rspo3	3.89598	0.0646376
Runx2	0.718903	0.136946
Rwdd2a	9.43075	0.120354
Rxfp1	1.64232	0.103717
Rxfp2	0.24017	0.0134458
Rxfp3	0.66641	0.0367675
Rxrg	4.84043	0.167601
S1pr1	48.5396	1.31938
Sall1	4.46964	0.535265
Sall3	1.08318	0.173755
Samd3	1.04696	0.0117304
Samd5	1.97767	0.226062
Satb1	8.65508	0.586234
Satb2	6.19502	0.466865
Scgn	1.01731	0.0223702
Scml4	0.428577	0.0394273
Scn4b	45.3694	1.09855
Scn5a	0.425797	0.0962935
Scn7a	0.68028	0.0228622
Scnn1a	0.843635	0.0399158
Scube2	0.447222	0.0520652
Sec14l5	1.52433	0.75177
Sema3c	6.03184	0.300234
Sema3d	1.69023	0.0557308
Sema3e	4.72043	0.111163
Sema5a	5.96204	0.161645
Sema5b	2.1852	0.280316
Sema6a	6.47093	0.798088
Serinc2	2.09115	0.0697445
Serpina3g	0.417776	0.0144685
Serpina3n	5.40053	0.104908
Serpina9	1.73982	0.0299944
Serpinb1b	2.0303	0.025944
Serpinb7	0	0.0115873
Serpinb8	1.16644	0.0436033
Serpine2	87.4712	1.33551
Serpinf1	7.47932	0.144538
Sertm1	7.62579	0.0841684
Sfrp1	2.53423	0.0466226
Sfrp2	1.05574	0.0497396
Sh3rf2	0.914916	0.0706483
Shisa6	7.14984	0.160574
Shox2	3.44624	0.0567087
Shroom3	0.440055	0.109163
Siglech	3.58401	0.204265
Sim1	0.125202	0.0196065
Six3	2.63436	0.0623926
Six6	0.0399751	0.0109419
Skap1	0.664528	0.0123186
Skor1	0.35069	0.0576429
Skor2	0.563439	0.018235
Sla	2.46885	0.107306
Slc10a4	2.70698	0.0225192
Slc12a8	0.454359	0.0335813
Slc17a6	23.3539	0.412878
Slc17a7	261.031	4.28165
Slc17a8	0.846313	0.0221283
Slc18a2	3.3355	0.0374971
Slc18a3	1.33347	0.0265255
Slc24a4	6.66486	0.339346
Slc25a13	0.786976	0.0510179
Slc26a4	0.731755	0.0317405
Slc30a3	18.2009	0.710195
Slc32a1	35.2	2.16658
Slc35d3	2.95537	0.0642805
Slc38a1	17.4696	1.89849
Slc39a8	0.983006	0.0365485
Slc5a5	4.11887	0.0645296
Slc5a7	2.31478	0.020101
Slc6a13	3.6203	0.158922
Slc6a2	0.381846	0.00915985
Slc6a3	2.6333	0.0398626
Slc6a4	0.23714	0.0275902
Slc6a5	3.41197	0.117025
Slc7a10	13.7435	0.763132
Slc7a11	5.95899	0.178997
Slc9a3r1	18.2914	0.585615
Slco1c1	12.2253	0.899672
Slco5a1	0.547445	0.085715
Slfn9	0.102705	0.0254287
Slit2	2.62159	0.122107
Slit3	4.4341	0.736989
Slitrk6	1.46606	0.0298166
Sln	0.536795	0.0100774
Smoc2	2.15017	0.128915
Smpdl3b	0.971054	0.0444163
Sncg	11.2536	0.0965946
Sntb1	1.32147	0.129388
Sntg2	1.27619	0.0879962
Snx31	0.121086	0.00992616
Sostdc1	3.49573	0.0303379
Sox1	4.81193	0.358982
Sox10	13.4627	1.52253
Sox11	2.82956	0.305193
Sox14	0.285216	0.0257902
Sox2	13.3499	0.873044
Sox21	1.58704	0.118239
Sox5	2.95226	0.212918
Sox6	1.2639	0.173096
Sox9	10.0205	0.408678
Sp8	1.62889	0.0783866
Sp9	2.02167	0.19302
Spag16	0.3992	0.0170979
Spin2c	3.28385	0.0731962
Spon1	15.1217	0.577171
Spp1	17.3828	0.10626
Sstr1	6.05832	0.38321
Sstr2	2.97069	0.149789
St14	0.235973	0.0144918
St18	1.5058	0.343706
St3gal1	3.94713	0.29982
St6galnac5	14.2475	0.450441
St8sia2	0.896505	0.0421433
St8sia6	0.585412	0.0437282
Stac	1.82957	0.0630944
Stac2	20.6582	0.518005
Stard5	3.538	0.0941919
Stc1	1.16624	0.029223
Stk26	1.72944	0.0259453
Stk31	0	0.0245296
Stk32a	2.50755	0.111178
Stk32b	1.71789	0.0338314
Stxbp6	18.9993	0.466076
Styk1	0.11837	0.0184751
Sulf2	12.5832	1.02733
Sv2b	52.9764	2.33305
Sv2c	7.50383	0.558773
Svep1	0.524609	0.116675
Syndig1	19.8705	0.559596
Syndig1l	13.523	0.471472
Synpo2	1.71662	0.0551983
Synpr	29.2437	0.390437
Syt10	3.93929	0.366438
Syt17	11.781	0.638683
Syt2	20.9926	0.818159
Syt6	4.77728	0.737563
Sytl5	0.883879	0.0303652
Tac2	6.62321	0.0727961
Tacr1	0.977451	0.0680453
Tacr3	1.83377	0.0380151
Tal1	1.07382	0.0863214
Tbcc	6.07874	0.227908
Tbx3	0.607402	0.081308
Tcap	2.52976	0.0527599
Tcerg1l	3.86136	0.18973
Tcf19	1.35597	0.051372
Tcf7l2	6.57835	0.21563
Tead1	1.36276	0.137643
Tfap2a	0.407214	0.0532702
Tfap2b	0.916732	0.0623876
Tfap2d	1.13543	0.0335805
Tgfb2	3.89097	0.133583
Tgfbi	1.52414	0.0479993
Tgfbr2	3.03027	0.253713
Th	6.76757	0.290599
Thbs4	1.58021	0.0994905
Thrsp	12.8036	0.257087
Timm50	11.8248	0.278725
Tll1	1.82157	0.14756
Tmem114	0.191567	0.022713
Tmem132c	2.54472	0.0898836
Tmem176a	5.90845	0.136455
Tmem176b	5.27029	0.273583
Tmem200a	2.75998	0.131689
Tmem215	2.05685	0.11056
Tmem26	0.185174	0.0110608
Tmie	1.45482	0.0815283
Tnc	1.37434	0.100539
Tnfaip6	5.24915	0.198458
Tnfaip8l3	3.22104	0.0427313
Tnfrsf11b	0.922395	0.024136
Tnfrsf8	0.334481	0.0212784
Tnnc1	5.8207	0.0371782
Tnnt1	3.38823	0.151857
Tnnt2	2.18245	0.0726143
Tns1	4.36263	0.665658
Tox	5.57601	0.238484
Tox2	7.62207	0.310188
Tox3	3.52229	0.188872
Tpbg	3.54169	0.215558
Tph2	1.43283	0.0295105
Tpm2	2.0187	0.110724
Trabd2b	1.04775	0.037312
Trdn	0.260633	0.0207988
Trh	5.14196	0.15951
Trhde	5.63422	0.326133
Trhr	1.6302	0.0341376
Trim54	0.115216	0.00789936
Trp73	0.247363	0.0378826
Trpc3	7.24736	0.200149
Trpc4	3.01626	0.282411
Trpc5	1.99038	0.0884126
Trpc6	1.21968	0.083882
Trpc7	0.635868	0.135357
Trps1	2.88334	0.364923
Tshr	0.145907	0.0126216
Tshz1	9.7503	1.07195
Tshz2	9.99603	0.68073
Tshz3	6.08998	0.402392
Tspan18	1.45976	0.134367
Tspear	0.202168	0.0217747
Ttc29	0.0672673	0.0272478
Ttn	0.0172563	0.0121341
Ucma	1.06257	0.0183345
Ucp2	16.433	0.621219
Unc13c	11.1549	0.785247
Ung	0.84814	0.0674552
Upk1b	0.389236	0.0237521
Usp43	0.668087	0.0446416
Ust	10.5781	0.321995
Vcan	1.9326	0.114984
Vdr	0.270779	0.0114199
Vegfc	1.45041	0.0581369
Vgf	43.4762	2.11071
Vgll2	0.0794341	0.0112189
Vgll3	0.672965	0.0200719
Vipr2	1.72435	0.145099
Vit	1.25851	0.0437803
Vsx2	0.124645	0.00915909
Vwa5b1	0.944622	0.0985812
Vwc2	2.33665	0.170798
Vwc2l	1.81657	0.0818494
Wif1	0.705571	0.0243403
Wisp1	0.543483	0.0592354
Wls	16.2801	0.238466
Wnt4	4.49215	0.0899143
Wnt5a	2.13598	0.058163
Wnt7a	5.13694	0.208085
Wnt7b	6.38463	0.170828
Yif1b	14.4837	0.34331
Zan	0.0411236	0.0149097
Zbbx	0.102386	0.0582509
Zbtb16	4.738	0.554718
Zbtb7c	1.0457	0.0717313
Zeb2	9.64171	1.48607
Zfhx4	1.62209	0.266168
Zfp503	1.51416	0.0545694
Zfp521	4.92357	0.369975
Zfp536	3.84588	0.961112
Zfp57	1.72352	0.0959304
Zfp618	0.593787	0.103133
Zfp831	2.165	0.231299
Zfpm2	5.70958	0.249592
Zic1	30.4923	2.16109
Zic2	19.9179	0.858373
Zic3	1.36997	0.0866674
Zic4	2.10383	0.0972638
Zic5	1.31811	0.131341
Zim1	1.07066	0.0817454
Zmat4	12.729	0.187256

## Sheet: Panel c
gene	scRNA-seq (counts/cell)	MERFISH (counts/cell)
1700057H15Rik	0.00841874	0.00828171
2610028E06Rik	0.015991	0.0105943
2900052N01Rik	0.111002	0.0607164
4921534H16Rik	0.18106	0.015146
4921539H07Rik	0.175482	0.0345682
4930426D05Rik	0.023866	0.0234826
4930438E09Rik	0.0195508	0.0087126
4930452B06Rik	0.218767	0.119483
4930467D21Rik	0.0692417	0.0131143
4930509J09Rik	0.189555	0.0116291
5830418P13Rik	0.0395594	0.0238703
6430628N08Rik	0.0227951	0.0144425
6530403H02Rik	0.778751	0.0130949
9330158H04Rik	0.208294	0.0171631
9630002D21Rik	0.0742103	0.00705444
A2m	0.024005	0.131409
A330076C08Rik	0.0680267	0.0344055
A630012P03Rik	0.0261047	0.00832784
A730046J19Rik	0.0174449	0.0102309
A830009L08Rik	0.151177	0.0233205
A830019P07Rik	0.148381	0.0204003
A830036E02Rik	0.494572	0.49244
Abca8a	0.145878	0.127992
Abcc9	0.0741526	0.220265
Abhd12b	0.0403657	0.0178178
Abi3bp	0.215448	0.153069
Acsbg1	0.41322	1.86055
Acta2	0.113866	0.327306
Actn2	0.214249	0.39333
Acvr1c	0.575436	0.114737
Adad1	0.00128496	0.0139246
Adam12	0.372338	0.0699799
Adam18	0.0515441	0.0177316
Adam33	0.0788327	0.044506
Adamts12	0.0457882	0.0178795
Adamts16	0.205946	0.219517
Adamts18	0.229344	0.0884394
Adamts19	0.125539	0.119806
Adamts2	0.340106	0.104056
Adamts9	0.119472	0.0995343
Adamtsl1	1.03936	0.149735
Adamtsl3	0.0620757	0.0347418
Adcy2	3.31513	1.21901
Adcy7	0.122964	0.117511
Adcy8	2.15529	0.903259
Adcyap1	0.46417	0.0745907
Adgrd1	0.130327	0.0312043
Adgrf5	0.285928	0.386694
Adgrg2	0.0676949	0.0174927
Adgrg6	0.0850742	0.0277627
Adgrl2	1.69183	0.858262
Adgrv1	0.132993	0.0592092
Adh5	0.208911	0.228357
Adora1	1.79193	0.798728
Adora2a	0.166498	0.306025
Adra1a	0.81707	0.210886
Adra1b	0.416807	0.108764
Adra2a	0.198408	0.175027
Aff2	1.74277	0.220658
Agt	0.222585	0.990482
Agtr1a	0.018298	0.01343
Agtr2	0.0117539	0.0306135
Akain1	0.185467	0.0848288
Akr7a5	0.189446	0.157436
Aldh1a3	0.0141484	0.0367328
Aldh1l1	0.190607	0.601432
Aldh3b2	0.0468317	0.0159022
Alk	1.31089	0.1769
Alox8	0.026638	0.0386588
Alpk2	0.0146505	0.0424527
Amigo2	0.147097	0.134715
Angpt1	0.331065	0.0528074
Ankfn1	0.698527	0.121472
Ankrd63	0.216591	0.194127
Ano1	0.119805	0.113935
Ano2	0.0703461	0.0497965
Antxr2	0.0784868	0.0323939
Anxa2	0.0455487	0.250354
Apela	0.00312803	0.0153197
Apex1	0.20116	0.273677
Apold1	0.12185	0.0584965
Aqp1	0.00419534	0.101866
Aqp4	0.457517	0.64307
Aqp6	0.0139538	0.0342561
Ar	1.1685	0.0823119
Arhgap15	0.60829	0.0144366
Arhgap22	0.214599	0.11198
Arhgap25	0.159381	0.0664825
Arhgap28	0.0175662	0.0274934
Arhgap36	0.119553	0.0802396
Arhgef26	0.366022	0.243912
Arhgef38	0.00772324	0.00883547
Arntl	0.976365	0.251845
Arsj	0.117	0.0410913
Arx	0.223849	0.200912
Asb2	0.0346175	0.0868531
Asb4	0.122743	0.0266506
Ascl1	0.122003	0.0458469
Asic4	0.126521	0.228783
Atp10a	0.405166	0.396526
Atp6ap1l	0.146029	0.0506224
Atp6v1c2	0.0288134	0.0413015
Avpr1a	0.0111378	0.0260292
AW551984	0.292164	0.0698122
B020031H02Rik	0.0388189	0.0373341
B230323A14Rik	0.133394	0.0665075
B930025P03Rik	0.0215319	0.0296257
B9d2	0.127448	0.168317
Bace2	0.0459763	0.0213009
Baiap3	0.657156	0.735951
Barhl1	0.0339231	0.0288583
Barhl2	0.0420193	0.0938106
Barx2	0.142097	0.0752753
Baz1a	0.106295	0.0394834
Bcl11a	2.61694	1.14449
Bcl11b	2.25348	0.360804
Bcl6	0.424382	0.291416
Bdnf	1.11744	0.113728
Bhlhe22	0.492642	0.227171
Bhlhe23	0.0031879	0.00753434
Blnk	0.157681	0.099271
Bmp2	0.0820104	0.0369973
Bmp3	0.22536	0.0316671
Bmp4	0.0590712	0.102735
Bmp6	0.113383	0.132107
Bmpr1b	0.515534	0.15304
Bnc2	0.105292	0.0385783
Boc	0.297133	0.435105
Brs3	0.00702925	0.0108703
Bsx	0.00923162	0.0110626
Bves	0.0460244	0.0185276
C030029H02Rik	0.395019	0.147158
C130074G19Rik	0.193968	0.635102
C1ql1	0.223708	0.16358
C1ql2	0.0862312	0.170794
C1ql3	2.63361	0.424294
C1qtnf7	0.0315839	0.0168606
C230014O12Rik	0.073556	0.0835418
C7	0.0213423	0.0193516
C730002L08Rik	0.18665	0.0390743
Cacng5	0.273512	0.558608
Calb1	1.45959	0.674671
Calb2	1.02186	1.33272
Calcr	0.0664341	0.0291117
Calcrl	0.184739	0.059389
Caln1	4.91377	0.660606
Car12	0.258114	0.150605
Car3	0.0132952	0.0186649
Car4	0.338625	0.473512
Car8	0.183621	0.189034
Cartpt	0.37509	0.109828
Casq2	0.023699	0.0463081
Casr	0.010855	0.0164159
Casz1	0.172045	0.0270372
Catsperd	0.0477708	0.0255016
Cbln1	0.416009	0.580677
Cbln2	0.716692	0.295666
Cbln4	0.407871	0.167376
Ccbe1	0.218479	0.0704984
Ccdc141	0.552522	0.330359
Ccdc187	0.057419	0.193889
Ccdc192	0.0426965	0.0100266
Ccdc3	0.155619	0.128006
Ccdc42	0.00678625	0.0193318
Ccdc80	0.0797735	0.0664303
Cckar	0.0149449	0.0246879
Cckbr	0.420795	0.576952
Ccn2	0.115159	0.167759
Ccn3	0.499578	0.685044
Ccn4	0.113728	0.0733545
Ccnb1	0.1247	0.0197282
Ccnd2	1.21811	0.462117
Cd247	0.0201595	0.0119411
Cd24a	0.150423	0.258616
Cd34	0.395931	0.424661
Cd36	0.0183239	0.0340349
Cd44	0.0739658	0.0265279
Cd79a	0.00574119	0.0119591
Cdc14a	0.168973	0.0536439
Cdh20	2.3416	0.35234
Cdh23	0.127116	0.0447403
Cdh3	0.00638697	0.0201103
Cdh6	1.42466	0.150919
Cdh9	1.22047	0.164827
Cdhr1	0.053125	0.291586
Cdk15	0.0123885	0.0168263
Cdkn1a	0.582921	0.177377
Cdkn1c	0.056725	0.162343
Cfap206	0.0366911	0.0356262
Cftr	0.107902	0.0161752
Cgnl1	0.135162	0.485963
Chat	0.0246789	0.0342017
Chn2	2.18116	0.507004
Chodl	0.036264	0.0199816
Chrdl1	0.0588516	0.0285779
Chrm1	1.08815	0.390538
Chrm2	1.56268	0.20485
Chrm3	6.06947	0.477158
Chrna2	0.00647458	0.017401
Chrna3	0.049942	0.0195355
Chrna4	0.400815	0.308423
Chrna5	0.029427	0.0407651
Chrna6	0.0244692	0.016168
Chrna7	0.395709	0.308035
Chrnb3	0.0429851	0.0354295
Chst9	0.38101	0.0255208
Cidea	0.0578337	0.0561032
Cited1	0.033276	0.0308008
Ckap2l	0.0106543	0.0146801
Cldn11	2.68553	4.07872
Cldn5	0.318123	1.91776
Clic5	0.0955473	0.0987729
Clic6	0.0619642	0.108765
Clrn1	0.0241003	0.0258388
Clspn	0.0183454	0.0147862
Cnga3	0.00670218	0.0162157
Cngb3	0.0107676	0.028525
Cnih3	1.28613	0.741087
Cnmd	0.0324932	0.031147
Cnpy1	0.114224	0.169384
Cnr1	2.4293	0.860585
Cntnap3	0.334294	0.103324
Cobll1	0.498215	0.567252
Coch	0.240051	0.13852
Col11a1	0.323988	0.367605
Col12a1	0.178429	0.120806
Col14a1	0.0350011	0.0288653
Col15a1	0.0905074	0.134655
Col18a1	0.0476268	0.178366
Col19a1	0.706892	0.162762
Col23a1	0.288176	0.142083
Col24a1	0.0730205	0.0889388
Col26a1	0.339709	0.161001
Col27a1	0.147806	0.232108
Col5a1	0.0533498	0.176035
Col5a2	0.0393648	0.0646866
Col6a1	0.181445	1.50176
Col6a3	0.0254026	0.0463837
Col6a5	0.00941921	0.0246842
Col8a1	0.171754	0.0638122
Colec12	0.191558	0.117106
Colgalt2	0.134528	0.0572668
Comtd1	0.112077	0.104224
Corin	0.0213529	0.01081
Coro1a	0.316649	0.851921
Coro6	0.22628	1.08912
Cp	0.175709	0.108857
Cpa6	0.479667	0.0844468
Cplx3	0.171025	0.0720137
Cpne2	0.25894	0.333552
Cpne8	0.979514	0.111305
Cpne9	0.48884	0.400113
Crb1	0.087982	0.0140196
Creb3l1	0.0431119	0.0614943
Creb5	0.673496	0.17368
Crh	0.142696	0.0400518
Crhbp	0.167662	0.0987028
Crhr1	0.31209	0.583616
Crhr2	0.022191	0.04906
Crispld1	0.187782	0.0509128
Crybg1	0.0295855	0.030865
Crym	0.382417	0.61324
Ctsc	0.0763253	0.0475372
Ctss	0.189743	0.52169
Ctxn3	0.132978	0.0832069
Cubn	0.0204959	0.008085
Cux2	1.28536	1.33074
Cwh43	0.102451	0.0265588
Cxcl14	0.824424	0.613482
Cxcl5	0.0045733	0.010266
Cyp19a1	0.0122993	0.0116732
Cyp26b1	0.129949	0.114164
D130009I18Rik	0.0475829	0.0147325
D130079A08Rik	0.0459123	0.0113636
D430036J16Rik	0.105406	0.0183114
D7Ertd443e	0.670128	0.141319
D930028M14Rik	0.0128897	0.0146176
Dach1	1.14815	0.135311
Dach2	0.188249	0.0173929
Dbh	0.00650081	0.0257127
Dbx2	0.172944	0.108949
Dcdc2a	0.232335	0.0570103
Dchs2	0.286715	0.114357
Dcn	0.134617	0.13761
Ddc	0.218057	0.19686
Ddit4l	0.231157	0.119654
Ddo	0.212447	0.110691
Ddr2	0.0527874	0.0896907
Dgkk	0.249164	0.0440111
Diaph3	0.169712	0.0124184
Dio3	0.0305464	0.024007
Dkk2	0.0881427	0.024139
Dkkl1	0.230168	0.111713
Dlk1	0.811569	0.247826
Dlx1as	0.266472	0.14438
Dlx2	0.0840884	0.18184
Dlx6	0.170191	0.186983
Dlx6os1	0.678688	0.653991
Dmbx1	0.0104591	0.0169815
Dmrt2	0.00936535	0.0250029
Dnah11	0.0980381	0.0819173
Dnah9	0.247881	0.0541297
Doc2b	0.323684	0.150203
Dock5	0.309828	0.24332
Dpf3	0.541989	0.274344
Drd1	0.261074	0.303929
Drd2	0.265312	0.276561
Drd3	0.0564418	0.0352866
Drd5	0.038806	0.0323286
Dscaml1	3.51974	0.987081
Dsg2	0.0747328	0.0239339
Ebf1	1.21712	0.182073
Ebf2	0.26689	0.0263728
Ebf3	0.325012	0.104076
Ecel1	0.174082	0.278725
Ecm2	0.0573775	0.0546643
Edaradd	0.0437458	0.0472703
Ednra	0.0679373	0.0911972
Ednrb	0.360863	0.237202
Efna5	3.67115	0.188099
Egfem1	5.54663	0.174962
Egflam	0.0645371	0.0812254
Egfr	0.341005	0.168124
Egln3	0.0785149	0.0865371
Egr2	0.0764394	0.0354576
Egr3	1.89104	0.483355
Elfn1	0.325929	0.477261
Emp2	0.0701791	0.153016
Emx2	0.0745562	0.187493
Emx2os	0.0963333	0.0465384
En1	0.0970343	0.0369474
En2	0.0967879	0.175077
Endou	0.0585056	0.0257326
Eomes	0.028009	0.10578
Epb41l4a	0.1973	0.0911795
Epha1	0.010735	0.0171011
Epha10	1.01465	0.885969
Epha3	1.29192	0.193101
Epha4	3.95664	1.44479
Epha6	8.37123	0.750403
Epha7	2.08628	0.534769
Epha8	0.0897146	0.216485
Ephb1	2.29471	0.541659
Epsti1	0.0476914	0.0196975
Erbb4	12.3952	0.363667
Ermn	1.42162	0.474503
Esr1	0.2184	0.0284482
Esr2	0.0286313	0.0160675
Esrrb	0.028709	0.0244244
Esrrg	2.31494	0.1587
Esyt3	0.0445532	0.0432993
Ethe1	0.167052	0.0827997
Ets1	0.130999	0.248303
Etv1	2.36825	0.49198
Evx1os	0.00415307	0.0184079
Evx2	0.00476559	0.0141138
Eya1	0.206506	0.153059
Eya2	0.0633781	0.0549139
Eya4	0.157427	0.035461
Fam107a	0.447175	1.22665
Fam122b	0.0893331	0.0456895
Fam163a	0.206342	0.111048
Fam20a	0.360033	0.1526
Fam43a	0.133427	0.219505
Fat1	0.512829	0.678379
Fat2	0.137436	0.237301
Fat4	0.224287	0.166293
Fbln1	0.0360985	0.162701
Fbln2	0.0874709	0.240971
Fbln5	0.04421	0.0244895
Fbn1	0.241845	0.0778624
Fbn2	0.392311	0.0992544
Fbxw13	0.00152118	0.0134086
Fezf1	0.0127804	0.0222117
Fezf2	0.241012	0.287723
Fgd5	0.139489	0.256163
Fgf1	0.659409	0.638509
Fgf10	0.218887	0.0371406
Fgf11	0.164192	0.407739
Fgf13	3.6194	0.468986
Fgf18	0.034157	0.0529045
Fgf3	0.00830334	0.0124552
Fibcd1	0.145226	0.120938
Fibin	0.0432976	0.0653878
Fign	0.963731	0.0887169
Filip1	0.315856	0.16005
Fli1	0.261472	0.19985
Fmo1	0.056067	0.110398
Fn1	0.229276	0.999986
Fndc1	0.137019	0.12087
Folh1	0.230548	0.122724
Fosb	0.264154	0.0735654
Fosl2	0.348814	0.207541
Foxa1	0.00905135	0.0102569
Foxa2	0.00470555	0.0136793
Foxb1	0.0639121	0.0239451
Foxd2	0.00323612	0.0133434
Foxo1	0.512188	0.277405
Fras1	1.00161	0.314433
Frem1	0.10136	0.0332701
Frem2	0.0686356	0.0472656
Frem3	0.0200475	0.0115119
Frmd7	0.0360812	0.202841
Frzb	0.0986089	0.129387
Fst	0.0634748	0.0445231
Fstl5	2.05659	0.197204
Fyb	0.130129	0.100152
Fzd2	0.104059	0.13223
Fzd5	0.0311136	0.0632074
Gabbr2	6.911	1.80531
Gabra6	0.193412	0.165849
Gabre	0.0498241	0.0338647
Gabrq	0.153485	0.0453994
Gad2	4.90583	1.27016
Gal	0.0760908	0.0297574
Galnt14	1.15545	0.270119
Galnt18	2.19224	0.763657
Galr1	0.049683	0.0365789
Gas2l3	0.036822	0.0116858
Gata2	0.0531528	0.14273
Gata3	0.0982952	0.03678
Gbx2	0.0660242	0.0258123
Gck	0.0796334	0.0354214
Gcnt4	0.0993136	0.0866242
Gda	3.6269	1.58879
Gdf6	0.0019274	0.0677519
Gem	0.0634135	0.0222224
Gfap	0.146104	1.47372
Gfra1	0.784579	0.519508
Gja1	0.915936	1.89411
Gldn	0.0374313	0.0197332
Gli2	0.141408	0.0835812
Gli3	0.310477	0.112139
Glis3	0.343926	0.0912531
Glp2r	0.081598	0.0290477
Glra1	0.288599	0.435097
Glra2	0.538894	0.0645708
Glra3	0.678605	0.0547636
Glt8d2	0.140401	0.0744001
Gm30564	0.0146627	0.0156724
Gna14	0.0145518	0.0285884
Gnb3	0.00925388	0.0472278
Gng8	0.0916601	0.0429283
Gnrh1	0.042422	0.0239456
Gpc3	0.176703	0.0883662
Gpc4	0.177566	0.129167
Gpr101	0.180873	0.038028
Gpr139	0.0956281	0.0423303
Gpr149	0.197997	0.0395549
Gpr150	0.138109	0.025707
Gpr26	0.834592	0.603569
Gpr37l1	0.878	1.64917
Gpr39	0.0124538	0.0197699
Gpr4	0.0579712	0.0911835
Gpr50	0.0127692	0.0330251
Gpr6	0.0399085	0.046458
Gpr83	0.328619	0.22696
Gpr88	1.1472	0.435096
Gprc5b	0.955444	2.39324
Gpx3	0.320008	0.185968
Greb1	0.0505045	0.0644701
Grem1	0.066846	0.0571582
Grhpr	0.192147	0.401894
Grid2ip	0.0583788	0.156479
Grik1	3.33532	0.232392
Grik3	1.61129	1.14204
Grik4	1.37677	0.523299
Grin2c	0.282461	0.762684
Grm1	4.36205	0.629538
Grm3	4.53557	1.00494
Grm8	4.1476	0.35215
Grp	0.103585	0.0699326
Grpr	0.0231817	0.0205725
Gsta4	0.123961	0.349917
Gsto1	0.21352	0.15798
Gsx1	0.00768971	0.0175649
Gucy1a1	0.920664	0.658299
Gxylt2	0.0658549	0.0301691
Gzmk	0.093333	0.00665598
H2-Q2	0.0365075	0.0251293
Hapln1	0.22704	0.0536586
Hcrtr1	0.0360456	0.0339192
Hcrtr2	0.259427	0.027076
Hdc	0.0185634	0.0315011
Hgf	0.0946897	0.0437165
Hhip	0.319673	0.0608486
Hmcn1	0.264791	0.0970044
Hmgb3	0.428146	0.318129
Hmx2	0.00598377	0.0150842
Homer3	0.108314	0.20815
Hopx	0.348466	0.240267
Hoxb3	0.0607051	0.0492254
Hoxb4	0.0316994	0.0187312
Hoxb5	0.0871679	0.0402578
Hoxb6	0.0173733	0.021721
Hoxb8	0.0135977	0.0158855
Hoxc4	0.0339699	0.0296291
Hpgd	0.09948	0.0500792
Hpse	0.0112323	0.0185136
Hpse2	0.0285313	0.00875006
Hrh1	0.259448	0.107203
Hrh2	0.264517	0.134751
Hrh3	0.537807	0.425966
Hrk	0.459808	0.18739
Hs3st2	1.23267	0.338377
Hs3st3a1	0.0408369	0.0294105
Hs3st3b1	0.0461917	0.0340341
Hs3st4	4.51588	0.722904
Hspb8	0.039853	0.0981468
Htr1a	0.126431	0.136969
Htr1b	0.254568	0.153637
Htr1d	0.0339472	0.0457315
Htr1f	1.49744	0.141256
Htr2a	0.548201	0.106402
Htr2c	2.86607	0.0732154
Htr3a	0.0530151	0.0457174
Htr4	0.531654	0.0608289
Htr7	0.402614	0.169326
Id2	1.78752	0.677119
Id4	1.01356	0.409596
Ier3ip1	1.89499	0.14033
Igf1	0.506053	0.0572115
Igf2	0.0553548	0.683358
Igf2bp2	0.0510228	0.0336147
Igfbp4	0.500075	0.743977
Igfbp6	0.622285	0.245534
Igfbpl1	0.0504342	0.0832398
Igfn1	0.0927916	0.256378
Ighm	0.205096	1.40972
Igsf1	0.0448339	0.0519387
Il1rap	1.877	0.295256
Il1rapl2	3.38231	0.0744882
Il31ra	0.0689088	0.0263325
Inhba	0.370684	0.136642
Inhbb	0.0853768	0.104252
Insm2	0.00544928	0.041548
Insyn2b	0.273234	0.0592718
Iqgap2	1.0239	0.279608
Irs4	0.132531	0.0506876
Irx2	0.0903226	0.0827759
Irx3	0.0387717	0.0415945
Irx5	0.0473489	0.0439504
Irx6	0.00625043	0.0222404
Isl1	0.110673	0.0490328
Isoc1	0.35894	0.331615
Isyna1	0.117903	0.655405
Itga2	0.0217093	0.0168067
Itga4	0.215942	0.0505225
Itga8	0.499662	0.0741057
Itga9	0.355721	0.127549
Itgad	0.0356444	0.00892184
Itih3	0.17374	0.50705
Itih5	0.26479	0.468202
Kazald1	0.102691	0.0649831
Kcnab3	0.225451	0.559048
Kcng1	0.255556	0.313078
Kcng2	0.0885868	0.0425709
Kcng4	0.0390137	0.128653
Kcnh3	0.471172	0.637129
Kcnh8	0.316677	0.0464803
Kcnip1	2.20606	0.180153
Kcnj4	0.617513	1.06807
Kcnj5	0.0228875	0.0285813
Kcnj8	0.0200718	0.0849294
Kcnk9	0.852315	0.921774
Kcnmb2	1.18248	0.14489
Kcns3	0.10546	0.06152
Kctd8	1.85209	0.211862
Kif11	0.0228112	0.02323
Kirrel	0.18243	0.143981
Kit	0.714151	0.593139
Kitl	1.15842	0.272273
Kl	0.0554083	0.0705153
Klf5	0.303225	0.173124
Klhdc8a	0.23836	0.0654625
Klhl14	0.0828059	0.0329142
Klk6	0.0641875	0.151485
Klk8	0.0227075	0.0290534
Krt12	0.334634	0.0229099
Krt9	0.0395449	0.232547
L3mbtl4	0.248867	0.0516904
Lama1	0.0728365	0.0702747
Lama3	0.0929148	0.221427
Lama4	0.15978	0.113941
Lamb3	0.0631716	0.0162736
Lamc2	0.116829	0.053996
Lamp5	0.900092	0.577059
Lancl3	0.175766	0.0880805
Layn	0.0640083	0.0946642
Lcp1	0.13473	0.136832
Ldb2	3.10412	0.424636
Lef1	0.599304	0.256812
Lemd1	0.162247	0.0331186
Lepr	0.0659492	0.0389786
Lgr5	0.249238	0.183869
Lgr6	0.0942819	0.213997
Lhfp	1.62285	0.472238
Lhfpl2	0.246503	0.233139
Lhfpl5	0.0568442	0.0890522
Lhx1	0.128543	0.0668223
Lhx2	0.379213	0.493623
Lhx4	0.0124368	0.0167414
Lhx5	0.0758138	0.0710596
Lhx6	0.172518	0.150641
Lhx8	0.0232443	0.0297626
Lhx9	0.210477	0.106543
Lipg	0.0364871	0.0234744
Lmcd1	0.0448952	0.117314
Lmo1	0.360462	0.114923
Lmo2	0.215419	0.365564
Lmod2	0.00521238	0.00925212
Lmx1a	0.0470285	0.0192839
Lmx1b	0.0397499	0.0282246
Lncenc1	0.0936755	0.0477106
Lnp1	0.00607447	0.0156379
Lpar1	0.71945	0.446748
Lpl	0.21505	0.0647661
Lrat	0.00361408	0.0615665
Lratd2	0.0503046	0.103537
Lrp4	0.226804	0.416185
Lrrc10b	0.186795	0.233671
Lrrc38	0.0336015	0.035649
Lrrc55	0.313889	0.257146
Lsp1	0.040621	0.0379861
Ltbp1	0.217488	0.0747143
Ly6g6e	0.0323966	0.080013
Lypd1	1.59564	0.201844
Lypd6	0.503508	0.146635
Lypd6b	0.346957	0.0697997
Mab21l1	0.116816	0.0778614
Mab21l2	0.0758125	0.0792592
Maf	0.710947	0.395062
Mafa	0.0238188	0.338629
Mafb	0.354043	0.3408
Maged2	0.190411	0.433131
Mamdc2	0.109216	0.0213999
Man1a	1.47599	0.23491
Map3k20	0.202019	0.19627
Marcksl1	1.29803	1.12152
Masp1	0.21479	0.0890753
Matn2	0.311427	0.168472
Mbnl3	0.0139674	0.00730188
Mc4r	0.0254686	0.027426
Mcm6	0.0479246	0.0424883
Mctp2	0.137538	0.0419017
Mcub	0.0618373	0.028021
Mdfic	0.0346894	0.0251492
Mdga1	0.328541	0.228727
Mecom	0.248182	0.15283
Medag	0.301703	0.122384
Mef2c	14.4992	1.76529
Megf11	0.828527	0.252576
Meis1	0.668632	0.29029
Meis2	5.9889	1.40952
Meox2	0.00288762	0.0139933
Met	0.0809063	0.0392668
Mfge8	0.694824	1.89152
Mirt1	0.030836	0.0186219
Mkx	0.730006	0.272532
Mme	0.179242	0.0516232
Mmel1	0.259093	0.02387
Mog	1.53652	1.50944
Moxd1	0.122357	0.0433093
Mpped2	2.2743	0.33919
Mrap2	0.243448	0.117432
Mrpl16	0.139281	0.233609
Mybpc1	0.0361391	0.082904
Myl4	0.331676	0.126312
Mylk	0.256427	0.180289
Myo3b	0.110926	0.0241868
Myo5b	0.296801	0.204794
Nbl1	0.328148	0.473356
Ndnf	0.212951	0.247168
Ndst4	0.847104	0.148213
Necab1	2.46729	0.452584
Nefh	0.37992	1.67917
Nek10	0.191352	0.0580453
Nell1	3.09339	0.522546
Neurod2	1.21664	1.00051
Neurod6	0.973259	0.290963
Nfam1	0.0471148	0.0786098
Nfatc1	0.0653284	0.0978763
Nfia	3.66651	0.292644
Nfib	5.22836	0.710946
Nfix	3.73921	2.69846
Nfkbib	0.152445	0.134754
Ngb	0.235559	0.146266
Ngf	0.0541694	0.0311777
Nhlh2	0.114567	0.020753
Nkd1	0.196635	0.158416
Nkx2-1	0.0398146	0.0307024
Nkx2-2	0.16738	0.0547714
Nkx2-4	0.00701395	0.0148843
Nkx6-1	0.0127791	0.0314285
Nmur2	0.0309353	0.00956656
Nox4	0.0532463	0.0271468
Npas1	0.0941176	0.173785
Npas3	5.39131	0.186557
Npas4	0.18522	0.166641
Npbwr1	0.0140251	0.0399092
Npffr2	0.0340162	0.040478
Npnt	0.240714	0.11941
Npr3	0.108534	0.0863868
Npsr1	0.369831	0.0248233
Nptx2	0.562572	0.411775
Npy1r	0.433705	0.154792
Npy2r	0.134251	0.0683955
Nr2e1	0.0732751	0.0858081
Nr2f1	1.67437	1.1818
Nr2f2	1.07457	0.205152
Nr4a2	0.847401	0.329832
Nr4a3	0.413945	0.101737
Nr5a1	0.00396826	0.0114945
Nr5a2	0.00940766	0.04138
Ntf3	0.0567966	0.0298373
Ntn1	0.304419	0.264759
Ntng1	5.00578	0.249257
Ntrk3	6.50395	2.17489
Nts	0.162508	0.0378445
Ntsr1	0.0912849	0.078237
Ntsr2	0.497953	1.17091
Nudt14	0.0515732	0.0843266
Nwd2	2.08398	0.165881
Nxph1	5.06582	0.385236
Nxph2	0.0502933	0.0295516
Nxph3	0.346968	0.344496
Nxph4	0.216921	0.147946
Olig3	0.00441742	0.00902265
Onecut2	0.346941	0.0463128
Onecut3	0.0124514	0.238247
Oprd1	0.148529	0.287348
Oprk1	0.211568	0.0581973
Oprm1	1.02502	0.133916
Osbpl3	1.10708	0.205996
Osr1	0.016158	0.0576057
Otof	0.177815	0.316782
Otp	0.0830496	0.0451314
Otx1	0.0443376	0.0808468
Otx2	0.0779972	0.0675406
Ovol2	0.265082	0.0658516
Oxtr	0.0758022	0.0473354
P2ry1	0.0763901	0.0838754
P3h2	0.300181	0.0993484
Padi2	0.241951	0.530706
Pafah1b3	0.148579	0.14396
Palld	0.26026	0.0713799
Pamr1	0.228539	0.14379
Pappa	0.140883	0.0517703
Pappa2	0.043718	0.0155015
Parm1	1.37939	0.69373
Pax2	0.0568509	0.05903
Pax3	0.0475875	0.0287323
Pax5	0.0653884	0.0214028
Pax6	0.197647	0.302717
Pax7	0.041322	0.022246
Pax8	0.0173519	0.0196789
Pbx3	1.79718	0.364355
Pcdh18	0.119312	0.106531
Pcdh20	0.261439	0.0885677
Pcdh8	0.282958	0.440444
Pcp4l1	1.44613	2.16218
Pcsk5	0.870768	0.0893913
Pcsk6	0.297748	0.240469
Pde11a	0.358358	0.0563964
Pde1a	6.34757	0.680319
Pde3a	0.356623	0.0884059
Pde5a	0.166198	0.0552484
Pdgfc	0.4557	0.0933342
Pdgfd	0.295531	0.0392353
Pdlim1	0.114013	0.10873
Pdlim3	0.0198204	0.0284821
Pdyn	0.307848	0.244914
Pdzrn3	2.13718	0.5132
Penk	0.802346	2.50142
Per2	0.473032	0.659427
Pgm5	0.0395747	0.0739914
Pgr15l	0.0355397	0.0093402
Phox2b	0.0282233	0.0193083
Piezo2	0.0710202	0.0288623
Pif1	0.0031709	0.0127816
Pifo	0.0606831	0.0107388
Pim1	0.108106	0.0836181
Pirt	0.00940623	0.0128271
Pitx2	0.0331948	0.0313819
Pkp2	0.186034	0.115251
Pla2g5	0.0266951	0.0420526
Pla2g7	0.545992	0.690712
Plagl1	0.336916	0.305438
Plce1	0.496064	0.139609
Plch1	0.323504	0.110511
Plcxd3	1.89781	0.31401
Pld5	1.50272	0.199405
Plekha2	0.235709	0.224965
Plekhd1	0.073346	0.182541
Plpp4	0.435208	0.104203
Plscr4	0.146163	0.0539746
Plscr5	0.00666654	0.0125697
Pmaip1	0.0327154	0.0185138
Pmfbp1	0.0286108	0.0250365
Pnoc	0.238667	0.0435514
Popdc3	0.0386101	0.00751454
Pou3f1	0.553344	0.200881
Pou3f2	0.597014	0.28665
Pou3f3	1.00228	2.02885
Pou4f1	0.0758224	0.0363794
Pou4f2	0.0244642	0.0279805
Pou6f2	0.69479	0.0494995
Pparg	0.488901	0.0915298
Ppif	0.274547	0.185025
Ppp1r17	0.0317658	0.0541979
Ppp1r1b	0.706606	1.86789
Prdm12	0.0135961	0.0352269
Prdm13	0.00200846	0.0187596
Prdm16	0.391711	0.11629
Prdm8	0.334637	0.33973
Prkcd	0.567696	0.496101
Prkcq	0.345155	0.139825
Prkd1	1.03469	0.137881
Prkg2	0.384534	0.112513
Prlr	0.477954	0.0387077
Prom1	0.139717	0.153693
Prox1	0.877802	0.259672
Prph	0.0443668	0.0451269
Prrxl1	0.019125	0.0165454
Prss12	0.242684	0.278921
Prss22	0.0349906	0.011234
Prss23	0.112413	0.0840129
Prss35	0.074683	0.0462871
Ptger3	0.154246	0.0408698
Ptgs2	0.119692	0.0497372
Pth2	0.00413355	0.0110249
Pth2r	0.0577885	0.0304715
Pthlh	0.0416902	0.0309088
Ptk2b	2.53739	3.74302
Ptpn14	0.12291	0.249499
Ptprc	0.06074	0.067146
Ptpru	0.404568	0.45841
Pvalb	0.927779	0.906105
Qpct	0.186624	0.115334
Qrfpr	0.0888162	0.0353123
Rab33a	0.229431	0.228893
Rab37	0.168731	0.0739357
Rab38	0.0253201	0.0189418
Rab3b	0.66457	0.162069
Rai14	0.28089	0.183137
Ramp3	0.396367	0.125378
Ranbp3l	0.107821	0.114166
Rarb	1.18528	0.169462
Rasd1	0.137	0.118995
Rasgrp2	0.340676	0.570901
Rbm20	0.158505	0.125306
Rbp1	0.066155	0.0264581
Rbp4	0.217367	0.0551482
Rcn1	0.224961	0.122137
Reln	1.63592	0.618888
Ret	0.130923	0.138561
Rgs12	0.42747	0.406426
Rgs16	0.299818	0.183051
Rgs5	0.525405	0.718069
Rgs6	5.24278	0.529458
Rmst	2.85028	0.239724
Rnh1	0.209221	0.630217
Robo3	0.115066	0.115799
Ror1	0.457673	0.0284038
Ror2	0.126156	0.0314843
Rorb	2.89521	0.274649
Rpp25	0.263874	0.187559
Rprm	0.668172	0.585586
Rreb1	0.511071	1.33232
Rskr	0.297285	0.184701
Rspo1	0.219076	0.146229
Rspo2	0.344727	0.064379
Rspo3	0.409628	0.070633
Runx2	0.884394	0.16278
Rwdd2a	0.150709	0.1364
Rxfp1	0.348772	0.121808
Rxfp2	0.0289965	0.0159756
Rxfp3	0.024088	0.0447176
Rxrg	0.183206	0.205293
S1pr1	0.808962	1.328
Sall1	0.149053	0.60803
Sall3	0.161587	0.207732
Samd3	0.0269305	0.0128862
Samd5	1.33689	0.252022
Satb1	2.00163	0.66163
Satb2	1.55222	0.515821
Scgn	0.0179156	0.0292521
Scml4	0.257512	0.0436556
Scn4b	0.387145	1.33787
Scn5a	0.156441	0.121469
Scn7a	0.0839384	0.0268784
Scnn1a	0.0470733	0.0389075
Scube2	0.0690258	0.0622539
Sec14l5	0.441079	0.791063
Sema3c	0.609233	0.357349
Sema3d	0.275561	0.0621176
Sema3e	0.912102	0.134935
Sema5a	1.75562	0.191296
Sema5b	0.543794	0.290981
Sema6a	1.82704	0.867223
Serinc2	0.210821	0.0554766
Serpina3g	0.00708162	0.014259
Serpina3n	0.107196	0.113279
Serpina9	0.0203453	0.034511
Serpinb1b	0.0324501	0.0278778
Serpinb7	0.00118923	0.0120041
Serpinb8	0.0888336	0.0511663
Serpine2	1.251	1.55347
Serpinf1	0.0220652	0.170615
Sertm1	0.288454	0.0965061
Sfrp1	0.0622907	0.0532168
Sfrp2	0.0430896	0.0580871
Sh3rf2	0.105513	0.0824578
Shisa6	1.53082	0.158051
Shox2	0.539561	0.0712982
Shroom3	0.224717	0.114068
Sim1	0.0523351	0.0195686
Six3	0.354504	0.0821705
Six6	0.00841617	0.0112153
Skap1	0.13595	0.0133167
Skor1	0.0263192	0.0523559
Skor2	0.00433677	0.0172018
Sla	0.118126	0.108319
Slc10a4	0.0476224	0.0286704
Slc12a8	0.0737651	0.0389964
Slc17a6	1.5913	0.517343
Slc17a7	5.57556	4.27997
Slc17a8	0.0626314	0.0270206
Slc18a2	0.186382	0.046881
Slc24a4	0.447347	0.349067
Slc25a13	0.310846	0.0587889
Slc26a4	0.142211	0.0321671
Slc30a3	0.774233	0.754013
Slc32a1	1.16429	2.4918
Slc35d3	0.0389079	0.0805019
Slc38a1	2.64571	2.07006
Slc39a8	0.034355	0.0384103
Slc5a5	0.238096	0.0699524
Slc5a7	0.13035	0.0248634
Slc6a3	0.127356	0.0529813
Slc6a4	0.0511518	0.0322805
Slc6a5	0.076107	0.131965
Slc7a10	0.249486	0.709576
Slc7a11	0.373858	0.200552
Slc9a3r1	0.1874	0.535941
Slco1c1	0.495497	0.88558
Slco5a1	0.118756	0.111129
Slfn9	0.00504799	0.0266977
Slit2	1.84485	0.152889
Slit3	4.12296	0.750263
Slitrk6	0.0913449	0.0346452
Sln	0.0646262	0.010496
Smoc2	0.154456	0.13603
Smpdl3b	0.0440883	0.0465261
Sncg	0.117403	0.114244
Sntb1	0.24962	0.148216
Sntg2	0.449231	0.109
Snx31	0.0144771	0.0107973
Sostdc1	0.0352461	0.0300521
Sox1	0.167378	0.389415
Sox10	0.737518	1.60219
Sox11	1.00012	0.368066
Sox14	0.0237921	0.0305192
Sox2	0.589617	0.912468
Sox21	0.0664167	0.116975
Sox5	3.22684	0.251887
Sox6	1.50512	0.196272
Sox9	0.364466	0.388968
Sp8	0.084657	0.108007
Sp9	0.147306	0.247337
Spag16	0.11931	0.0171699
Spin2c	0.0521364	0.0782414
Spon1	1.70841	0.628589
Spp1	0.0442381	0.120106
Sstr1	0.0823812	0.459063
Sstr2	0.249455	0.157768
St14	0.0107471	0.0149048
St18	2.8186	0.282469
St3gal1	0.330258	0.327313
St6galnac5	3.16884	0.48515
St8sia2	0.162635	0.0480496
St8sia6	0.164542	0.0494299
Stac	0.259468	0.072973
Stac2	0.376991	0.558728
Stard5	0.25881	0.101368
Stc1	0.0701553	0.0325417
Stk26	0.104698	0.0298102
Stk31	0.00564272	0.0238958
Stk32a	0.332679	0.115971
Stk32b	0.106746	0.0385524
Stxbp6	2.25155	0.588092
Styk1	0.0213841	0.0200547
Sulf2	1.07098	1.19073
Sv2b	4.52777	2.71022
Sv2c	0.891483	0.677109
Svep1	0.06057	0.0722448
Syndig1	1.52955	0.597212
Syndig1l	0.319453	0.495787
Synpo2	0.609815	0.0596556
Synpr	2.64993	0.501644
Syt10	0.255881	0.422165
Syt17	0.67636	0.733241
Syt2	0.434604	0.736712
Syt6	0.644028	0.902627
Sytl5	0.128319	0.0350565
Tac2	0.152283	0.0825709
Tacr1	0.201464	0.0827403
Tacr3	0.118146	0.0434518
Tafa1	7.66255	0.184377
Tafa2	4.3475	0.303943
Tafa4	0.09763	0.02016
Tal1	0.0714437	0.0966231
Tbcc	0.158059	0.235702
Tbx3	0.0563127	0.0892696
Tcap	0.0590062	0.0448061
Tcerg1l	0.499759	0.242652
Tcf19	0.0276772	0.0542884
Tcf7l2	2.90162	0.25594
Tead1	0.714868	0.152856
Tent5a	0.346144	0.0709468
Tfap2a	0.0360404	0.047529
Tfap2b	0.21383	0.0589046
Tfap2d	0.0960002	0.0405366
Tgfb2	0.293243	0.134615
Tgfbi	0.0342837	0.0510188
Tgfbr2	0.217746	0.282643
Th	0.0737525	0.418605
Thbs4	0.021419	0.0932142
Thrsp	0.18249	0.230999
Timm50	0.158723	0.277527
Tll1	0.315265	0.115448
Tmem114	0.0210654	0.0236139
Tmem132c	0.409861	0.090129
Tmem176a	0.0762924	0.146895
Tmem176b	0.142957	0.285383
Tmem200a	0.617832	0.159292
Tmem215	0.12432	0.103936
Tmem26	0.0269891	0.0124582
Tmie	0.217343	0.0898979
Tnc	0.0654463	0.0900568
Tnfaip6	0.380738	0.221272
Tnfaip8l3	0.153701	0.0485428
Tnfrsf11b	0.023268	0.0256473
Tnfrsf8	0.0225559	0.02504
Tnnc1	0.13202	0.0405353
Tnnt1	0.175053	0.168794
Tnnt2	0.0691692	0.069442
Tns1	0.332927	0.705442
Tox	2.32072	0.287337
Tox2	0.661046	0.371211
Tox3	0.766795	0.213196
Tpbg	0.1599	0.23216
Tpbgl	0.0379873	0.0722844
Tpm2	0.0636039	0.100867
Trabd2b	0.192004	0.0354923
Trdn	0.0284651	0.0267521
Trh	0.0565232	0.202196
Trhde	2.53636	0.31345
Trhr	0.178971	0.0388658
Trim54	0.0201912	0.00851471
Trp73	0.0214127	0.0395184
Trpc3	0.535173	0.213193
Trpc4	0.749929	0.347587
Trpc5	1.5308	0.102807
Trpc6	0.42894	0.101519
Trpc7	0.395357	0.158265
Trps1	2.66672	0.406916
Tshr	0.0341641	0.0141032
Tshz1	1.06448	1.27362
Tshz2	4.2998	0.734287
Tshz3	1.15337	0.437811
Tspan18	0.151156	0.125566
Tspear	0.0443678	0.0230186
Ttc29	0.010556	0.0278259
Ttc6	0.0244811	0.0150034
Ttn	0.038279	0.0137955
Ucma	0.0142215	0.0176451
Ucp2	0.141084	0.623812
Unc13c	2.5109	0.671759
Ung	0.0302564	0.0746235
Upk1b	0.0132631	0.0273121
Usp43	0.0481885	0.0451771
Ust	1.08675	0.322059
Vcan	0.595596	0.138991
Vdr	0.0128253	0.0135003
Vegfc	0.129297	0.0627627
Vgf	1.7494	2.25325
Vgll2	0.00286413	0.0124807
Vgll3	0.0648571	0.021702
Vipr2	0.0934726	0.180917
Vit	0.0715548	0.0464594
Vsx2	0.0139611	0.0100085
Vwa5b1	0.152154	0.124116
Vwc2	0.847167	0.204256
Vwc2l	1.00144	0.0967912
Wif1	0.018815	0.0252385
Wls	0.829382	0.291356
Wnt4	0.311512	0.0924667
Wnt5a	0.155134	0.067553
Wnt7a	0.108786	0.163994
Wnt7b	0.207833	0.157985
Yif1b	0.209853	0.337233
Zan	0.0305235	0.0158125
Zbbx	0.0815751	0.0570032
Zbtb16	1.66918	0.654186
Zbtb7c	0.337665	0.0824715
Zeb2	6.62425	1.70465
Zfhx4	1.27796	0.331891
Zfp503	0.124774	0.0574786
Zfp521	0.789864	0.297184
Zfp536	3.58816	0.98925
Zfp57	0.128787	0.107066
Zfp618	0.429654	0.121976
Zfp831	0.391793	0.273886
Zfpm2	3.29398	0.22373
Zic1	1.27077	1.53001
Zic2	0.125869	0.638097
Zic3	0.0794976	0.0898121
Zic4	0.196109	0.0971408
Zic5	0.169023	0.105047
Zim1	0.219943	0.10012
Zmat4	3.93039	0.238745

## Sheet: Panel e
	x_upper (label transfer confidence score)	Number of cells (subclass)		x_upper (label transfer confidence score)	Number of cells (cluster)
0	0.0341257	1674		0.0280141	5703
1	0.0538374	5111		0.0478505	10894
2	0.0735491	5053		0.0676869	17788
3	0.0932608	6995		0.0875234	25333
4	0.112973	9850		0.10736	32303
5	0.132684	12696		0.127196	39442
6	0.152396	14691		0.147033	46588
7	0.172108	16185		0.166869	54210
8	0.191819	17796		0.186706	64198
9	0.211531	18993		0.206542	75084
10	0.231243	20127		0.226378	85176
11	0.250954	21338		0.246215	94117
12	0.270666	22781		0.266051	102799
13	0.290378	23916		0.285888	110192
14	0.31009	25159		0.305724	116867
15	0.329801	26832		0.325561	123165
16	0.349513	28538		0.345397	129828
17	0.369225	30204		0.365233	135837
18	0.388936	31759		0.38507	142312
19	0.408648	33436		0.404906	149503
20	0.42836	34873		0.424743	153754
21	0.448072	37057		0.444579	160599
22	0.467783	39163		0.464416	170600
23	0.487495	42682		0.484252	181967
24	0.507207	54160		0.504088	209583
25	0.526918	64342		0.523925	240963
26	0.54663	63530		0.543761	234966
27	0.566342	63161		0.563598	230086
28	0.586054	62443		0.583434	224565
29	0.605765	62791		0.603271	220894
30	0.625477	63533		0.623107	218068
31	0.645189	63716		0.642944	216323
32	0.6649	64865		0.66278	214522
33	0.684612	65676		0.682616	211890
34	0.704324	67659		0.702453	210752
35	0.724035	69789		0.722289	210286
36	0.743747	73083		0.742126	210585
37	0.763459	76867		0.761962	211024
38	0.783171	79983		0.781799	212116
39	0.802882	85159		0.801635	213838
40	0.822594	91587		0.821471	215480
41	0.842306	98544		0.841308	217196
42	0.862017	107744		0.861144	221548
43	0.881729	119348		0.880981	224309
44	0.901441	135189		0.900817	230848
45	0.921153	157785		0.920654	240326
46	0.940864	191812		0.94049	252682
47	0.960576	250787		0.960326	275928
48	0.980288	380371		0.980163	322988
49	0.999999	6202624		0.999999	1423432

## Sheet: Panel f
subclass_label_transfer	ABC NN	ACB-BST-FS D1 Gaba	AD Serpinb7 Glut	ADP-MPO Trp73 Glut	AHN Onecut3 Gaba	AHN-RCH-LHA Otp Fezf1 Glut	AHN-SBPV-PVHd Pdrm12 Gaba	APN C1ql2 Glut	APN C1ql4 Glut	ARH-PVi Six6 Dopa-Gaba	ARH-PVp Tbx3 Gaba	ARH-PVp Tbx3 Glut	AV Col27a1 Glut	AVPV-MEPO-SFO Tbr1 Glut	Astro-CB NN	Astro-NT NN	Astro-OLF NN	Astro-TE NN	Astroependymal NN	B-PB Nr4a2 Glut	BAM NN	BST Tac2 Gaba	BST-MPN Six3 Nrgn Gaba	BST-SI-AAA Six3 Slc22a3 Gaba	BST-po Iigp1 Glut	Bergmann NN	CA1-ProS Glut	CA2-FC-IG Glut	CA3 Glut	CB Granule Glut	CB PLI Gly-Gaba	CBN Dmbx1 Gaba	CBN Neurod2 Pvalb Glut	CBX Golgi Gly-Gaba	CBX MLI Cdh22 Gaba	CBX MLI Megf11 Gaba	CBX Purkinje Gaba	CEA-AAA-BST Six3 Sp9 Gaba	CEA-BST Ebf1 Pdyn Gaba	CEA-BST Gal Avp Gaba	CEA-BST Rai14 Pdyn Crh Gaba	CEA-BST Six3 Cyp26b1 Gaba	CHOR NN	CLA-EPd-CTX Car3 Glut	CM-IAD-CL-PCN Sema5b Glut	COAa-PAA-MEA Barhl2 Glut	COAp Grxcr2 Glut	CS-PRNr-DR En1 Sox2 Gaba	CS-PRNr-PCG Tmem163 Otp Gaba
ABC NN	0.947667	0	0	0	0	0	0	0	0	0	0	2.37445e-05	0	0	0	0.000213701	2.37445e-05	0.000379912	4.7489e-05	0	7.12335e-05	0	0	0	0	0	0	0	0	0	0	0	0	0	0	0.000118723	2.37445e-05	0	0	0	0	0	0.000213701	0	0	0	0	0	0
ACB-BST-FS D1 Gaba	0	0.786565	0	0	0	0	0.00141723	0	0	0.000283447	0.00396825	0.00085034	0	0.000283447	0	0	0	0.000283447	0	0	0	0.00368481	0.00453515	0.00311791	0	0	0	0	0	0.000283447	0	0	0	0	0	0	0.0501701	0.0113379	0.0269274	0.000566893	0.00311791	0.00623583	0	0	0	0.00170068	0	0	0.000283447
AD Serpinb7 Glut	0	0	0.986633	0	0	0	0	0	0	0	0	0	0.000835422	0	0	0	0	0	0	0	0	0	0	0	0	0	0	0	0	0	0	0	0	0	0	0	0	0	0	0	0	0	0	0	0.00417711	0	0	0	0
ADP-MPO Trp73 Glut	0	0	0	0.856209	0.000466853	0.00140056	0	0	0	0	0.000466853	0.000466853	0.000466853	0.00840336	0	0	0	0	0	0	0	0	0	0	0.00140056	0	0	0	0	0	0	0	0	0	0	0	0	0	0	0	0	0	0.0149393	0	0	0.00280112	0	0	0
AHN Onecut3 Gaba	0	0.000216357	0	0.00194721	0.68585	0.00778884	0.02791	0	0	0.000432713	0	0.000216357	0	0.0015145	0	0.000216357	0	0.00064907	0	0.00064907	0	0.00064907	0.00454349	0.000432713	0.00064907	0	0	0	0	0	0	0	0.000216357	0	0	0	0	0	0	0	0	0	0	0	0	0.00108178	0	0.000432713	0.00302899
AHN-RCH-LHA Otp Fezf1 Glut	0.000146477	0.000292954	0	0.00102534	0.00292954	0.725502	0.00146477	0.000146477	0.000146477	0.000292954	0.000146477	0.0013183	0	0.00424784	0	0	0.000146477	0.000292954	0	0	0	0.000292954	0.00219716	0.000146477	0.000732386	0.000146477	0	0	0	0.000439432	0	0	0.000292954	0	0	0	0	0.000146477	0	0	0	0.000292954	0	0	0	0.00175773	0	0.000585909	0.000732386
AHN-SBPV-PVHd Pdrm12 Gaba	0	0.000635728	0	0.000762873	0.00750159	0.00775588	0.553465	0	0	0.000508582	0.00406866	0.00203433	0	0.00241577	0	0	0.000508582	0.000381437	0	0.000508582	0	0.00330579	0.0251748	0.00152575	0	0.000127146	0.000127146	0	0	0.000127146	0	0	0	0	0	0.000127146	0.000635728	0.00432295	0.00368722	0.000762873	0.000127146	0.0013986	0.000254291	0	0	0.00127146	0	0.000508582	0.00292435
APN C1ql2 Glut	0.000669493	0	0.000223164	0.00111582	0.000446329	0.000669493	0.000892658	0.608346	0.0174068	0	0.000669493	0	0	0	0	0.000892658	0	0.00111582	0.000446329	0	0.00245481	0	0.00111582	0	0	0	0.000446329	0	0.000223164	0	0.00111582	0.000223164	0.000446329	0.000223164	0	0.000223164	0.000223164	0.000446329	0.00245481	0	0	0	0.00334747	0.000223164	0	0	0.000223164	0.000223164	0.000223164
APN C1ql4 Glut	0.00065388	0	0.00021796	0.00065388	0.00087184	0.00043592	0.00065388	0.0183086	0.473191	0.00021796	0	0.00021796	0	0.00043592	0	0	0	0.00196164	0	0.00065388	0.00021796	0.0010898	0	0	0.00021796	0	0.00021796	0	0.00043592	0	0	0	0.00196164	0	0	0	0.00021796	0.00043592	0.00065388	0	0	0	0.00130776	0	0.00043592	0	0	0.00043592	0.00043592
ARH-PVi Six6 Dopa-Gaba	0	0	0	0	0.0228311	0	0	0	0	0.805936	0	0.00456621	0	0.00228311	0	0	0	0	0	0.00456621	0	0.00228311	0	0	0	0	0	0	0	0	0	0	0	0	0	0	0	0	0	0	0	0	0	0	0	0.00228311	0	0	0
ARH-PVp Tbx3 Gaba	0	0.00144092	0.000240154	0.00120077	0.000240154	0	0.00360231	0	0	0.00336215	0.429635	0.07805	0	0.00264169	0	0	0	0	0	0.000240154	0	0.00456292	0.0108069	0.000240154	0	0	0	0	0	0	0	0	0	0	0	0	0.166186	0.000960615	0.00168108	0.00144092	0.000240154	0.000240154	0.000960615	0	0	0.000720461	0	0	0.000240154
ARH-PVp Tbx3 Glut	0.00124339	0	0	0.00435188	0.00466273	0.0152316	0.00186509	0	0.000310849	0.00279764	0.0236245	0.578489	0	0.0198943	0	0.000621697	0	0	0.000621697	0.000621697	0	0	0.00310849	0	0	0	0	0	0	0.000621697	0	0	0	0	0	0.000310849	0	0.000621697	0.000621697	0.000621697	0	0	0.000310849	0	0	0.00404103	0	0	0.000310849
AV Col27a1 Glut	0	0.000377644	0.0196375	0	0	0	0.000377644	0.000377644	0	0	0.000377644	0.000377644	0.693731	0	0	0.000377644	0	0	0.000377644	0	0	0.000377644	0	0	0	0	0	0	0	0	0.000377644	0	0	0	0	0	0	0.000377644	0	0	0	0	0	0	0.0577795	0.000377644	0	0.000377644	0.000377644
AVPV-MEPO-SFO Tbr1 Glut	0	0	0	0.00353357	0.00160617	0.00353357	0.000642467	0	0	0.00160617	0.000642467	0.00321234	0	0.887568	0	0	0	0	0	0	0	0.000321234	0.000642467	0	0	0	0	0	0	0	0	0	0	0	0	0	0	0	0	0	0	0	0.000321234	0	0	0.00803084	0	0	0
Astro-CB NN	0.00386222	0	0	0	0	0	0	0	0	0	0	0	0	0	0.598487	0.150627	0.0182864	0.00102467	0.0574604	0	0.000551746	0	0	0	0	0.11697	0	0	0	0.00614803	0.0033893	0	0	0.000709388	0.000236463	0.00346812	0.00551746	0	0	0	0	0	0.000709388	0	7.88208e-05	0	0	0	0
Astro-NT NN	3.94683e-05	2.46677e-05	7.89365e-05	0.000120872	8.38701e-05	0.000135672	0.00015294	7.89365e-05	6.66027e-05	1.23338e-05	0.000106071	0.000138139	5.42689e-05	0.000111004	0.0119268	0.872952	0.00676634	0.0237402	0.0311035	3.70015e-05	0.000130739	5.42689e-05	0.00016774	1.97341e-05	1.97341e-05	0.0056489	1.97341e-05	4.93353e-06	5.92024e-05	0.000246677	9.86707e-05	0.000125805	0.000113471	1.23338e-05	4.93353e-06	6.16692e-05	0.000140606	7.64698e-05	3.2068e-05	9.86707e-06	1.48006e-05	1.72674e-05	1.48006e-05	2.46677e-06	0.000241743	9.62039e-05	7.4003e-06	0.000123338	0.000125805
Astro-OLF NN	0.00266937	0	0	0	0	0	0	0	0	0	0	0	0	0	0.000233813	0.00126649	0.915165	0.00835883	0.00136391	0	0.000389689	0	0	0	0	0.00101319	0	0	0	0	1.94844e-05	0	0	0	0	1.94844e-05	0	0	0	0	0	0	0.000389689	0	0	0	0	0	0
Astro-TE NN	0.000293418	3.9385e-06	3.9385e-06	2.3631e-05	0	5.90774e-06	7.87699e-06	5.90774e-06	3.9385e-06	1.96925e-06	1.96925e-06	5.90774e-06	1.96925e-06	7.87699e-06	4.7262e-05	0.0188004	0.0343417	0.911419	0.00549617	1.96925e-06	9.05854e-05	1.5754e-05	5.90774e-06	0	1.96925e-06	0.000147694	0.000464743	0.000135878	0.000675452	3.74157e-05	5.90774e-06	0	0	0	1.96925e-06	7.87699e-06	1.18155e-05	4.7262e-05	2.75695e-05	0	7.87699e-06	4.92312e-05	5.90774e-06	0.000122093	0	8.66469e-05	4.92312e-05	3.9385e-06	5.90774e-06
Astroependymal NN	0.0303613	0	0	0	0	0	0	0	0	0	0	0	0	0	0.00550858	0.0714835	0.00807071	0.0303613	0.504356	0	0.00230592	0	0	0	0	0.0421471	0	0	0	0	0	0	0	0	0	0	0.000640533	0	0	0	0	0	0.0280553	0	0	0	0	0	0
B-PB Nr4a2 Glut	0	0	0	0	0	0.00239234	0	0	0.00239234	0	0	0	0	0	0	0	0	0	0	0.691388	0	0	0	0	0	0	0	0	0	0	0	0	0	0	0	0	0	0	0	0	0	0	0	0	0	0	0	0	0.00239234
BAM NN	0.0288061	0	0	0.000378317	8.10679e-05	0.000378317	0.000540453	2.70226e-05	2.70226e-05	0	0	8.10679e-05	0	0.000135113	8.10679e-05	0.00283738	0.00197265	0.00516133	0.00164838	5.40453e-05	0.543317	8.10679e-05	5.40453e-05	2.70226e-05	5.40453e-05	0.00545857	0.000297249	0	0	0.000351294	0.000162136	0	0	0.000108091	0.000162136	0.000378317	0.000108091	0.000135113	0.000243204	0	0	0	0.0316435	0	5.40453e-05	8.10679e-05	0	0	2.70226e-05
BST Tac2 Gaba	0	0.0026738	0	0	0.0026738	0.000668449	0.00668449	0	0	0	0.0013369	0	0	0.000668449	0	0	0	0	0	0	0	0.737299	0.019385	0.00200535	0	0	0	0	0	0	0	0	0	0	0	0.000668449	0.0501337	0.0013369	0.00735294	0.0040107	0.0013369	0	0	0	0	0	0	0	0
BST-MPN Six3 Nrgn Gaba	0	0.00140078	0	0.000155642	0.00560311	0.00420233	0.0149416	0	0	0.000155642	0.00326848	0.00202335	0	0.0018677	0	0.000155642	0	0.000155642	0.000311284	0	0	0.0048249	0.640311	0.00233463	0.000155642	0.000155642	0	0	0.000155642	0.000155642	0	0	0	0	0	0.000311284	0.000311284	0.00980545	0.00544747	0.00077821	0.00108949	0.000155642	0	0.000311284	0	0.0018677	0	0.000311284	0.0018677
BST-SI-AAA Six3 Slc22a3 Gaba	0	0.00233918	0	0	0	0	0.00701754	0	0	0.00116959	0.00116959	0.00116959	0	0	0	0	0	0	0	0	0	0.00584795	0.0222222	0.782456	0	0	0	0	0	0	0	0	0	0	0	0	0.0175439	0.0128655	0.00584795	0	0.00116959	0.00350877	0	0	0	0.00116959	0	0	0.00116959
BST-po Iigp1 Glut	0	0	0	0	0	0	0	0	0	0	0	0	0	0.00193798	0	0	0	0	0	0	0	0	0	0	0.945736	0	0	0	0	0	0	0	0	0	0	0	0	0	0	0	0	0	0	0	0	0	0	0	0
Bergmann NN	0.00015325	0	0	0	0	0	0	0	0	0	0	0	1.5325e-05	1.5325e-05	0.00240602	0.00118002	0.00108807	0.00102677	0.00139457	0	6.12999e-05	0	0	1.5325e-05	0	0.949044	0	0	1.5325e-05	0.000398449	0.00114937	0	0	0.000168575	0.000168575	0.00278914	0.035324	0	0	0	0	0	4.59749e-05	0	0	0	0	0	0
CA1-ProS Glut	0	0	0	1.61692e-05	1.61692e-05	0	0	0	1.61692e-05	0	0	0	0	0	0	1.61692e-05	4.85076e-05	0.000970152	0	0	0	0	0	0	0	0	0.911749	0.00687191	0.0403906	0	0	0	0	0	0	0	0	0	0	0	0	0	0	0	0	1.61692e-05	3.23384e-05	0	0
CA2-FC-IG Glut	0	0	0	0	0	0	0	0	0	0	0	0	0	0	0	0	0	0	0	0	0	0	0	0	0	0	0.0152703	0.884647	0.091622	0	0	0	0	0	0	0	0	0	0	0	0	0	0	0	0	0	0	0	0
CA3 Glut	7.22361e-05	0	0	0	0	0	0	0	0	0	0	0	0	0	0	0	0	0.000108354	0	0	0	0	0	0	0	0	0.0132192	0.00184202	0.968794	0	0	0	0	0	0	0	0	0	0	0	0	0	0	0	0	0	0	0	0
CB Granule Glut	3.1831e-05	0	3.74482e-06	0.000131069	1.87241e-06	5.61723e-06	5.61723e-06	5.61723e-06	1.87241e-06	0	0	7.48964e-06	9.36205e-06	5.61723e-06	0.000542999	0.000146048	1.87241e-05	5.42999e-05	0.000110472	1.87241e-06	2.05965e-05	1.87241e-06	0	0	0	0.00125826	3.74482e-06	1.87241e-06	0	0.976621	0.000301458	3.74482e-06	1.68517e-05	0.000337034	3.74482e-06	0.00483269	0.00880595	5.61723e-06	0	0	0	0	0.00010111	0	0	3.93206e-05	0	2.62137e-05	5.61723e-06
CB PLI Gly-Gaba	0	0	0	0	0	0	0	0	0	0	0	0	0	0	0	0	0	0	0	0	0	0.00034626	0	0	0	0.0057133	0	0	0	0.00034626	0.882445	0.00121191	0.00017313	0.0237188	0.00640582	0.0126385	0.00865651	0	0	0	0	0	0	0	0	0.00017313	0	0.00017313	0
CBN Dmbx1 Gaba	0	0	0	0	0	0	0	0	0	0	0	0	0	0	0	0	0	0	0	0	0	0	0	0	0	0	0	0	0	0	0.0029513	0.940974	0.000491884	0.00147565	0	0	0	0	0	0	0	0	0	0	0	0	0	0	0
CBN Neurod2 Pvalb Glut	0	0	0	0.00080289	0	0	0	0.00120434	0.000401445	0	0	0	0	0	0	0	0	0	0	0.00080289	0	0	0	0	0	0	0	0	0	0.00080289	0	0.00361301	0.773585	0	0	0	0	0	0	0	0	0	0	0	0	0.00080289	0	0	0
CBX Golgi Gly-Gaba	0	0	0	0	0	0	0	0	0	0	0	0	0	0	0	0	0	0	0	0	0	0	0	0	0	0	0	0	0	0	0.0240715	0	0	0.931912	0	0	0.00137552	0	0	0	0	0	0	0	0	0	0	0	0
CBX MLI Cdh22 Gaba	0	0	0	0	0	0	0	0	0	0	0	0	0	0	0	0	2.30894e-05	2.30894e-05	0	0	0	0	0	0	0	0	0	0	0	0	0.0677903	2.30894e-05	2.30894e-05	0.000115447	0.782106	0.146109	0.000785038	0	0	0	0	0	2.30894e-05	0	0	0	0	0	2.30894e-05
CBX MLI Megf11 Gaba	0.000205142	6.03358e-06	6.03358e-06	3.01679e-05	2.41343e-05	0	1.20672e-05	0	2.41343e-05	0	0	0	1.20672e-05	0	0	4.82687e-05	1.81007e-05	9.65373e-05	3.62015e-05	0	1.81007e-05	0	0	0	0	0.00040425	1.20672e-05	0	1.20672e-05	4.22351e-05	0.00994334	1.20672e-05	6.03358e-06	0.000567157	0.0481963	0.92531	0.00342708	0	0	0	6.03358e-06	0	3.62015e-05	0	1.81007e-05	6.03358e-06	0	1.20672e-05	3.62015e-05
CBX Purkinje Gaba	0	0	0	0	0	0	0	0	0	0	0	0	0	0	0	0	0	0	0	0	0	0	0	0	0	0	0	0	0	0	0	0	0	0	0	0	0.999587	0	0	0	0	0	0	0	0	0	0	0	0
CEA-AAA-BST Six3 Sp9 Gaba	0	0.00567572	0	0.000306796	0.00107378	0.000153398	0.0067495	0.000153398	0	0	0.00429514	0.00230097	0	0.000920387	0	0.000306796	0	0.000153398	0.000460193	0	0	0.00582911	0.0130388	0.00414174	0.000153398	0	0.000306796	0	0.000306796	0	0.000613591	0	0	0.000153398	0	0.000153398	0.164136	0.537659	0.00981746	0.00107378	0.00214757	0.0260776	0	0	0	0.00490873	0	0.000153398	0.000306796
CEA-BST Ebf1 Pdyn Gaba	0	0.0418778	0	0.000745156	0	0.000298063	0.00193741	0	0	0	0	0.000298063	0	0.000149031	0	0.000149031	0	0.000149031	0.00119225	0	0	0.047541	0.00461997	0.00342772	0	0	0.000149031	0	0	0	0	0	0	0	0	0	0	0.0104322	0.615946	0.000149031	0.0114754	0.0119225	0.000149031	0	0	0.00178838	0	0.000149031	0.000298063
CEA-BST Gal Avp Gaba	0	0	0	0	0	0	0.003663	0	0	0	0	0	0	0	0	0	0	0	0	0	0	0.014652	0.0659341	0	0	0	0	0	0	0	0	0	0	0	0	0	0.018315	0	0	0.710623	0	0	0	0	0	0	0	0	0
CEA-BST Rai14 Pdyn Crh Gaba	0	0.0130081	0	0	0	0	0	0	0	0	0.00162602	0.00162602	0	0	0	0	0	0	0	0	0	0.0097561	0.0146341	0.00162602	0	0	0	0	0	0	0	0	0	0	0	0	0	0.00650407	0.0260163	0.00325203	0.850407	0	0	0	0	0	0	0	0
CEA-BST Six3 Cyp26b1 Gaba	0	0.00640114	0	0	0.000177809	0	0.000177809	0	0	0	0	0	0	0	0	0	0	0	0	0	0	0	0	0.000889047	0	0	0	0	0	0	0	0	0	0	0	0	0	0.0430299	0.00408962	0	0.000177809	0.805654	0	0	0	0.000177809	0	0	0
CHOR NN	0	0	0	0	0	0	0	0	0	0	0	0	0	0	0	0	0	0	5.92839e-05	0	2.96419e-05	0	0	0	0	0	0	0	0	0	0	0	0	0	0	0	0	0	0	0	0	0	0.997895	0	0	0	0	0	0
CLA-EPd-CTX Car3 Glut	0	0	0	3.4825e-05	0	0	6.965e-05	0	3.4825e-05	0	0	6.965e-05	0	0	0	0	3.4825e-05	0.000383075	0	0	0	3.4825e-05	3.4825e-05	3.4825e-05	0	0	0.0001393	3.4825e-05	0.000383075	6.965e-05	0	0	0	0	0	3.4825e-05	0	0	0	0	0	3.4825e-05	0.00020895	0.899425	0	0.000452725	3.4825e-05	0	3.4825e-05
CM-IAD-CL-PCN Sema5b Glut	0	9.4697e-05	0.00331439	0	0	0.000284091	9.4697e-05	9.4697e-05	0.000284091	0	0	0.000284091	0.00217803	9.4697e-05	0	0.000378788	0	0	0.000568182	0	0	0.000284091	9.4697e-05	0	9.4697e-05	0	0.000189394	0	0	0	0	9.4697e-05	9.4697e-05	9.4697e-05	0	0	0.000189394	9.4697e-05	0	0	0	0	0	9.4697e-05	0.581439	9.4697e-05	0	0	9.4697e-05
COAa-PAA-MEA Barhl2 Glut	0.000790653	0.000439252	0	0.00245981	0.0010542	0.0012299	0.000966353	8.78503e-05	0.000263551	8.78503e-05	0.000175701	0.000439252	0.000175701	0.000878503	8.78503e-05	0.0014056	0.000439252	0.00184486	0.000878503	0	0.000439252	8.78503e-05	0.000439252	8.78503e-05	0.000527102	0.000175701	0.000790653	0.000263551	0.000527102	0.00131775	0.000175701	0	0.000702802	8.78503e-05	0.000263551	0.000351401	0.000351401	0.00175701	0.000790653	8.78503e-05	0	0.000175701	0.0010542	0.000175701	0.000175701	0.566722	0.000263551	8.78503e-05	0.000439252
COAp Grxcr2 Glut	8.30496e-05	0	0	8.30496e-05	0	8.30496e-05	0.000166099	0	8.30496e-05	0	0	0	0	0	0	0.000249149	8.30496e-05	0.000166099	8.30496e-05	0	8.30496e-05	0	8.30496e-05	0	0	0	0.000581347	0	8.30496e-05	8.30496e-05	0	0	0	0	0	0	0	0.000249149	8.30496e-05	8.30496e-05	8.30496e-05	0.000249149	0	0	0	0.000664397	0.750934	0.000166099	0
CS-PRNr-DR En1 Sox2 Gaba	0	0	0	0	0	0.0004	0	0	0	0	0	0	0	0	0	0	0	0	0	0	0	0	0	0	0	0	0	0	0	0	0.0004	0	0	0	0	0	0	0	0	0	0	0	0	0	0	0	0	0.8176	0.0032
CS-PRNr-PCG Tmem163 Otp Gaba	0	0	0	0	0.000625586	0.00125117	0.000312793	0.00125117	0	0	0	0.000312793	0	0	0	0.000312793	0	0	0	0.000625586	0	0.000625586	0	0.000312793	0.000312793	0	0	0	0	0	0.00125117	0.000312793	0	0	0	0.000312793	0	0	0.000312793	0	0	0	0	0	0	0.000625586	0	0.00218955	0.501095
CS-RPO Meis2 Gaba	0	0	0.0002886	0.000577201	0	0.000865801	0.000577201	0.0002886	0.0002886	0	0	0	0.0002886	0	0	0	0	0	0	0.0002886	0	0	0	0	0	0	0	0	0	0	0	0	0.000865801	0	0	0	0.0002886	0.000577201	0	0	0	0	0	0	0	0.0017316	0.0002886	0	0.02886
CT SUB Glut	0.125302	0	9.46029e-05	0.000141904	4.73015e-05	4.73015e-05	0.000236507	0.000141904	4.73015e-05	0	0	0	4.73015e-05	4.73015e-05	0.00960219	0.00752093	0.00785204	0.00823045	0.0114943	4.73015e-05	0.00761553	4.73015e-05	0	0	0	0.0233196	0.000804125	0.00033111	0.00217587	0.00175015	0.000851426	0	0	0	0.000425713	0.00227047	0.00203396	0.000189206	0	0	4.73015e-05	0	0.0376993	0.000283809	0	4.73015e-05	9.46029e-05	4.73015e-05	0
CU-ECU Pax2 Gly-Gaba	0	0	0	0	0	0	0	0	0	0	0	0	0	0	0	0	0	0	0	0	0	0	0	0	0	0	0	0	0	0	0	0	0	0	0	0	0	0	0	0	0	0	0	0	0	0	0	0	0
CU-ECU-SPVI Foxb1 Glut	0	0	0	0	0.000125612	0	0	0.000125612	0.000502449	0	0	0	0	0	0	0	0	0	0	0.000376837	0	0	0.000125612	0	0.000125612	0	0	0	0	0	0	0	0.0010049	0	0	0.000125612	0	0	0	0	0	0	0	0	0	0.000879287	0	0	0.000251225
CUN Evx2 Lhx2 Glut	0	0	0	0	0	0.000310849	0	0	0.00435188	0	0	0	0	0	0	0	0	0	0	0.000932546	0	0	0	0	0	0	0	0	0	0	0	0	0.000932546	0	0	0	0	0	0	0	0	0	0	0	0	0.000932546	0	0.000310849	0
CUN-PPN Evx2 Meis2 Glut	0	0	0	0.000546448	0	0.000273224	0	0.000546448	0.000273224	0	0	0.000273224	0	0.000546448	0	0	0	0	0	0.00437158	0	0.000273224	0.000273224	0	0	0	0	0	0	0	0	0	0.0010929	0	0	0	0	0	0	0	0	0	0	0	0	0.000273224	0	0.00245902	0.00136612
DC NN	0.0231788	0	0	0	0	0	0	0	0	0	0	0	0	0	0.000301023	0.00150512	0.00240819	0.00120409	0	0	0.0228778	0	0	0	0	0.000301023	0	0	0	0	0	0	0	0	0	0	0.000301023	0	0	0	0	0	0.00632149	0	0	0	0	0	0
DCO Il22 Gly-Gaba	0	0	0	0	0	0	0	0	0	0	0	0	0	0	0	0	0	0	0	0	0	0	0	0	0	0	0	0	0	0.00130719	0.0148148	0.00087146	0	0.00915033	0.00087146	0.00305011	0.00217865	0	0	0	0	0	0	0	0	0	0	0	0
DCO UBC Glut	0.000385394	0	0	9.63484e-05	0	0	9.63484e-05	0	9.63484e-05	0	0	0	0.000192697	0	0	0.000289045	0.000289045	0.000385394	9.63484e-05	9.63484e-05	0	0	9.63484e-05	0	0	9.63484e-05	0	0	9.63484e-05	0.00443203	0.0159938	0	9.63484e-05	0.00154157	0.0894113	0.532132	0.00231236	0	0	0	0	0	9.63484e-05	0	0	0.000289045	0	9.63484e-05	0.000289045
DG Glut	0.000120097	1.20097e-05	0.000132107	4.80388e-05	6.00485e-05	1.20097e-05	0.000240194	0.000156126	1.20097e-05	1.20097e-05	1.20097e-05	1.20097e-05	0	2.40194e-05	0	0.000300243	9.60776e-05	0.00277424	0.000192155	0	3.60291e-05	0.000108087	7.20582e-05	2.40194e-05	0	2.40194e-05	0.00275022	0.00242596	0.00713376	0.00192155	6.00485e-05	1.20097e-05	0	0	1.20097e-05	0.000180146	7.20582e-05	8.40679e-05	0.000108087	1.20097e-05	1.20097e-05	1.20097e-05	0.000708573	6.00485e-05	1.20097e-05	0.000240194	0.000564456	0	2.40194e-05
DG-PIR Ex IMN	0	0	0	0	0	0	0	0.000365698	0.000365698	0	0	0	0	0.000182849	0	0	0.000182849	0.00383982	0	0	0	0	0.000182849	0	0	0	0.0111538	0.00201134	0.00932529	0	0	0	0	0	0	0	0	0	0	0	0	0	0	0	0	0.000548546	0.000182849	0	0
DMH Hmx2 Gaba	0.000215216	0.00215216	0	0.000107608	0.00204455	0.000430432	0.00753255	0	0	0.000215216	0.00828581	0.00516518	0	0.00150651	0	0	0	0	0.000107608	0	0	0.00699451	0.00936189	0.0013989	0	0	0	0	0	0	0.000107608	0	0	0	0	0.000107608	0.220919	0.00387388	0.00312063	0.00312063	0.000430432	0.000645647	0.000107608	0	0	0.000753255	0	0.000215216	0.000107608
DMH Hmx2 Glut	0	0.000623441	0	0.00187032	0.00187032	0.00187032	0.00187032	0	0.000623441	0.00124688	0.00311721	0.00685786	0	0.00311721	0	0	0	0	0	0	0	0	0.00561097	0	0	0	0	0	0	0	0	0	0	0	0	0	0	0	0	0	0	0	0	0	0	0.00124688	0	0	0
DMH Nkx2-4 Glut	0.000365364	0.00182682	0.000365364	0.000365364	0.000730727	0	0.00109609	0	0	0.000730727	0.0131531	0.0208257	0	0.00219218	0	0	0	0	0	0	0	0.000730727	0.00657654	0.000365364	0	0	0	0	0.000365364	0.000730727	0.000365364	0	0	0	0	0	0.210449	0.00292291	0.00109609	0.000730727	0.000365364	0.000730727	0	0	0	0.000365364	0	0.000365364	0
DMH Prdm13 Gaba	0	0	0	0.00278396	0	0	0.000556793	0	0	0	0.0150334	0.00946548	0	0.00167038	0	0	0	0	0	0	0	0	0.00167038	0.00111359	0.000556793	0.00111359	0	0	0	0	0	0	0	0	0	0	0.000556793	0.00278396	0	0	0	0.00111359	0	0	0	0	0	0	0
DMH-LHA Gsx1 Gaba	0	0.000587199	0	0.000587199	0.000978665	0.00371893	0.0111568	0.000195733	0.000195733	0	0.0123312	0.00743785	0	0.0011744	0	0.000195733	0	0.000195733	0	0.000587199	0	0.0017616	0.011744	0.000587199	0	0.000195733	0	0	0	0.000195733	0	0	0	0	0	0	0.000195733	0.00156586	0.00195733	0.000782932	0	0	0.000195733	0	0	0.000978665	0	0	0.00156586
DMH-LHA Vgll2 Glut	0	0	0	0.000959693	0.00191939	0.00479846	0	0	0	0.00191939	0	0.00287908	0	0.00575816	0	0	0	0.000959693	0	0.000959693	0	0	0	0	0	0.000959693	0	0	0.000959693	0	0	0	0	0	0	0	0	0.000959693	0	0	0	0	0	0	0	0.00575816	0	0	0
DMX VII Tbx20 Chol	0	0	0	0	0	0	0	0	0	0	0	0	0	0	0	0	0	0	0	0.00075815	0	0	0	0	0	0	0	0	0	0	0	0	0	0	0	0	0	0	0	0	0	0	0	0	0	0	0	0	0
DTN-LDT-IPN Otp Pax3 Gaba	0	0.000210482	0	0	0	0	0.000631446	0	0	0	0	0.000210482	0	0	0	0	0	0	0	0	0	0	0.000210482	0	0	0	0	0	0	0	0.000210482	0	0	0	0	0	0	0	0	0	0	0	0	0	0	0	0	0.00147337	0.00884024
ENTmv-PA-COAp Glut	0	0	0	0	0	0	0	0	0	0	0	0	0	0	0	0	0	0	0	0	0	0	0	0	0	0	0.131148	0.00141672	0.0449302	0	0	0	0	0	0	0	0	0	0	0	0	0.000202388	0	0	0	0	0.00303582	0	0
Endo NN	0.00086119	2.45004e-06	2.20504e-05	2.32754e-05	1.22502e-05	1.59253e-05	3.79757e-05	2.08254e-05	1.96003e-05	6.12511e-06	2.32754e-05	3.43006e-05	2.81755e-05	1.34752e-05	3.67507e-05	0.000545135	0.000306255	0.0016795	0.000184978	7.35013e-06	0.000640686	1.47003e-05	1.34752e-05	1.22502e-06	4.90009e-06	7.59514e-05	0.000122502	1.83753e-05	0.000181303	0.000171503	4.53258e-05	1.34752e-05	1.71503e-05	6.12511e-06	3.55256e-05	0.000151903	0.000362606	2.32754e-05	1.59253e-05	0	2.45004e-06	1.10252e-05	0.00055126	6.12511e-05	3.30756e-05	4.41008e-05	1.83753e-05	1.47003e-05	2.45004e-05
Ependymal NN	0	0	0	0	0	0	0	0	0	0	0	2.01041e-05	0	0	0	8.04166e-05	2.01041e-05	0.000763957	0.00130677	0	0	0	0	0	0	2.01041e-05	0	0	0	0	0	0	0	0	0	0	0	0	2.01041e-05	0	0	0	0.000422187	0	0	0	0	0	0
GPe-SI Sox6 Cyp26b1 Gaba	0	0.000718391	0	0	0	0	0	0	0	0	0.00143678	0	0	0	0	0	0	0	0	0	0	0.000718391	0	0.00143678	0	0	0	0	0	0	0	0	0	0	0	0	0.00646552	0	0	0	0	0	0	0	0	0	0	0	0
GPi Tbr1 Cngb3 Gaba-Glut	0	0	0	0.00719424	0	0.00719424	0	0	0	0	0	0	0	0.00719424	0	0	0	0	0	0	0	0	0.00179856	0	0	0	0	0	0	0	0	0	0.00179856	0	0	0	0	0	0	0	0	0	0	0	0	0.00899281	0	0	0
GRN-IRN-MDRNd Ikzf1 Gly-Gaba	0	0	0	0	0	0	0	0	0	0	0	0	0	0	0	0	0	0	0	0	0	0	0	0	0	0	0	0	0	0	0	0	0	0	0	0	0	0	0	0	0	0	0	0	0	0	0	0	0.00694444
HB Calcb Chol	0.00166611	0	0	0	0.000333222	0	0	0	0	0	0	0	0	0	0	0	0	0	0	0.000333222	0	0	0	0	0	0	0	0	0	0	0	0	0	0	0	0	0	0	0	0	0	0	0	0	0	0	0	0	0.000333222
HPF CR Glut	0	0	0	0.0117376	0	0.000419199	0.0002096	0	0.0002096	0	0	0	0	0.000838399	0	0	0	0.0018864	0.000628799	0	0	0	0.0002096	0	0	0	0	0.0002096	0	0.002096	0.0002096	0.000628799	0.0002096	0	0	0	0.0002096	0.0002096	0.0002096	0.0002096	0	0.0002096	0.0002096	0	0.0002096	0.0025152	0	0	0
HY Gnrh1 Glut	0	0	0	0.00578035	0	0	0	0	0	0.00578035	0	0	0	0.00578035	0	0	0	0	0	0	0	0	0	0	0	0	0	0	0	0.00578035	0	0	0	0	0	0	0	0	0	0	0	0	0.00578035	0	0	0	0	0	0.00578035
Hypendymal NN	0.00320856	0	0	0	0	0	0	0	0	0	0	0	0	0	0	0.00213904	0.00106952	0.00106952	0.00748663	0	0	0	0	0	0	0	0	0	0	0	0	0	0	0	0	0	0	0	0	0	0	0	0.00855615	0	0	0.00106952	0	0	0
IA Mgp Gaba	0.000853971	0.00170794	0	0	0	0	0	0	0	0	0.00256191	0.00213493	0	0	0	0	0	0	0	0	0.000426985	0.000426985	0.00170794	0.000853971	0	0	0.000426985	0	0	0.000426985	0.000426985	0	0	0	0	0	0.119129	0.0145175	0.00213493	0.000426985	0	0.0029889	0.0166524	0	0	0.00469684	0	0	0
IC Six3 En2 Gaba	0	0	0	0	0	0	0	0	0	0	0	0	0	0	0	0.000102817	0	0	0	0	0	0	0	0	0	0	0	0	0	0	0.000102817	0.000411269	0	0.000102817	0	0	0	0	0	0	0	0	0	0	0.000102817	0	0	0.00185071	0
IC Tfap2d Maf Glut	2.20187e-05	0	0	6.6056e-05	0	2.20187e-05	4.40373e-05	0.00066056	0.00145323	0	0	0	0	0	0	0.000198168	0	0	0	2.20187e-05	2.20187e-05	4.40373e-05	4.40373e-05	0	4.40373e-05	0	0	0	0	2.20187e-05	0	2.20187e-05	8.80747e-05	0	0	2.20187e-05	0	2.20187e-05	2.20187e-05	0	2.20187e-05	0	4.40373e-05	0	0	0.000682579	2.20187e-05	0.000110093	6.6056e-05
IF-RL-CLI-PAG Foxa1 Glut	0	0	0	0	0	0	0	0	0	0	0	0	0.000469043	0	0	0.000469043	0	0	0	0	0	0	0	0	0	0.000469043	0	0	0	0.00844278	0	0	0	0	0	0.000938086	0	0	0	0	0	0	0.00140713	0	0	0.00515947	0	0.000469043	0
IO Fgl2 Glut	0	0	0	0	0	0	0	0	0	0	0	0	0	0	0	0	0	0	0	0	0	0	0	0	0	0	0	0	0	0	0	0	0	0	0	0	0	0	0	0	0	0	0	0	0	0	0	0	0
IPN Otp Crisp1 Gaba	0	0	0	0	0	0.000666223	0	0	0	0	0	0	0	0	0	0	0	0	0	0	0	0	0	0	0	0	0	0	0	0	0	0	0	0	0	0	0	0	0	0	0	0	0	0	0	0.000666223	0	0	0.00133245
IPN-LDT Vsx2 Nkx6-1 Glut	0	0	0	0	0	0	0	0	0	0	0	0	0	0	0	0	0	0	0	0	0	0	0.00111982	0	0.00111982	0	0	0	0	0	0.00111982	0	0	0	0	0	0	0	0	0	0	0	0	0	0	0	0	0.00111982	0
IRN Dmbx1 Pax2 Gly-Gaba	0	0	0	0	0	0	0	0	0	0	0	0	0	0	0	0	0	0	0	0	0	0	0	0	0	0	0	0	0	0	0	0	0	0	0	0	0	0	0	0	0	0	0	0	0	0	0	0	0
IRN Vip Glut	0	0	0	0.00423729	0	0	0	0	0	0	0	0	0	0	0	0	0	0	0	0.00423729	0	0	0	0	0	0	0	0	0	0	0	0	0	0	0	0	0	0	0	0	0	0	0	0	0	0	0	0	0.00423729
IT AON-TT-DP Glut	7.25545e-05	0	0	3.62772e-05	5.44158e-05	1.81386e-05	1.81386e-05	1.81386e-05	1.81386e-05	3.62772e-05	0	1.81386e-05	1.81386e-05	3.62772e-05	0	5.44158e-05	0.000362772	0.00146923	0	0	0	0	3.62772e-05	1.81386e-05	0	3.62772e-05	0.00166875	0.000362772	0.00108832	0.00012697	1.81386e-05	0	0	1.81386e-05	0	1.81386e-05	0	7.25545e-05	1.81386e-05	0	1.81386e-05	5.44158e-05	0	5.44158e-05	0	0.000906931	0.000888792	0	1.81386e-05
IT EP-CLA Glut	5.34988e-05	0	0	0	0	0	0	0	0	0	0	0	0	0	0	0	0	0	0	0	0	0	0	0	0	0	0.000962979	0	0.000160496	0	5.34988e-05	0	0	0	0	0	0	0	0	0	0	0	0	0.00240745	0	0.000320993	0.000106998	0	0
L2 IT ENT-po Glut	0	0	0	0	0	0	0	0	0	0	0	0	0	0	0	0	0	0.000347584	0	0	0	0	0	0	0	0	0.00156413	0.000173792	0.000173792	0	0	0	0	0	0	0	0	0	0	0	0	0	0	0	0	0.000868961	0.000173792	0	0
L2 IT PPP-APr Glut	0	0	0	0	0	0	0	0	0	0	0	0	0	0	0	0	0	0	0	0	0	0	0	0	0	0	0	0	0	0.00019516	0	0	0	0	0	0	0	0	0	0	0	0	0	0	0	0.00019516	0	0	0
L2/3 IT CTX Glut	2.9578e-05	2.30051e-05	0	4.27238e-05	1.64322e-05	2.62916e-05	6.90154e-05	3.28645e-06	3.28645e-06	0	3.28645e-06	3.94374e-05	0	1.31458e-05	3.28645e-06	7.88747e-05	1.31458e-05	0.000801893	5.58696e-05	6.57289e-06	9.85934e-06	1.97187e-05	1.97187e-05	0	0	1.97187e-05	0.000525831	2.30051e-05	0.000184041	5.9156e-05	6.57289e-06	0	3.28645e-06	3.28645e-06	0	2.9578e-05	0	5.9156e-05	3.28645e-05	6.57289e-06	9.85934e-06	2.9578e-05	6.57289e-06	4.60103e-05	3.28645e-06	0.000128171	0.00159393	0	9.85934e-06
L2/3 IT ENT Glut	3.96464e-05	0	0	0	3.96464e-05	0	0	0	0	0	0	3.96464e-05	0	3.96464e-05	0	0	3.96464e-05	0.000951513	0	0	0	0	0	0	0	0	0.000118939	0	0.000317171	3.96464e-05	0	0	0	0	0	0	0	0	0	0	0	0	0	0.000277524	0	3.96464e-05	0.00475756	3.96464e-05	0
L2/3 IT PIR-ENTl Glut	0.00012862	9.89384e-06	9.89384e-06	0.000148408	9.89384e-06	9.89384e-06	5.9363e-05	1.97877e-05	0	0	0	9.89384e-06	0	0.000178089	9.89384e-06	0.000277027	0.000158301	0.000831082	6.92569e-05	0	2.96815e-05	3.95754e-05	4.94692e-05	9.89384e-06	9.89384e-06	2.96815e-05	8.90446e-05	0.00012862	9.89384e-05	0.00038586	4.94692e-05	0	9.89384e-06	9.89384e-06	2.96815e-05	9.89384e-05	1.97877e-05	8.90446e-05	3.95754e-05	0	2.96815e-05	2.96815e-05	1.97877e-05	5.9363e-05	9.89384e-06	0.0017611	0.00436318	0	0
L2/3 IT PPP Glut	3.46632e-05	0	0	0	0	0	0	0	0	0	3.46632e-05	0	0	0	0	0	3.46632e-05	0.000346632	0	0	0	0	0	0	3.46632e-05	0	0.00110922	0	0.00010399	0	0	0	6.93265e-05	0	0	0	0	0	0	0	0	0	0	3.46632e-05	3.46632e-05	6.93265e-05	0	0	0
L2/3 IT RSP Glut	0.000111974	0	0	1.86623e-05	0	0	0.000167961	5.59869e-05	3.73246e-05	0	0	1.86623e-05	0	1.86623e-05	0	9.33114e-05	3.73246e-05	0.000802478	1.86623e-05	0	0	0.000111974	5.59869e-05	1.86623e-05	0	1.86623e-05	0.000205285	1.86623e-05	5.59869e-05	7.46491e-05	1.86623e-05	0	0	0	0	0	0	0.000149298	9.33114e-05	0	0	1.86623e-05	0.00121305	0.0088086	1.86623e-05	0.000317259	1.86623e-05	0	0
L4 RSP-ACA Glut	0	0	0	0	0	0	0	0	0	0	0	0	0	0	0	0	0	0.000259034	0	0	0	0	0	0	0	0	0	0	0	0	0.000129517	0	0	0	0	0	0	0	0	0	0	0	0	0.00103614	0	0	0	0	0
L4/5 IT CTX Glut	0.00123555	6.86417e-06	6.86417e-06	3.77529e-05	5.14813e-05	1.37283e-05	4.46171e-05	1.37283e-05	4.1185e-05	1.37283e-05	3.43209e-06	1.02963e-05	3.43209e-06	3.43209e-06	2.40246e-05	0.00016474	0.000116691	0.000600615	7.20738e-05	0	3.77529e-05	1.71604e-05	1.71604e-05	0	0	0.000185333	0.000216221	9.95305e-05	0.000305456	0.000178468	3.43209e-05	0	0	3.43209e-06	1.37283e-05	4.80492e-05	7.8938e-05	3.77529e-05	1.02963e-05	0	0	1.02963e-05	2.05925e-05	0.00014758	2.05925e-05	0.000123555	9.26663e-05	6.86417e-06	1.02963e-05
L5 ET CTX Glut	1.61922e-05	0	0	0	0	0	1.61922e-05	1.61922e-05	0	0	0	0	0	0	0	0	1.61922e-05	0.000696266	0	3.23845e-05	1.61922e-05	0	0	1.61922e-05	0	0	0.000275268	3.23845e-05	6.47689e-05	0	0	0	0	0	0	0	0	0	0	0	0	0	0	3.23845e-05	0	6.47689e-05	0	0	0
L5 IT CTX Glut	1.32519e-05	0	0	0	1.32519e-05	1.32519e-05	2.65038e-05	0	0	0	0	1.32519e-05	0	2.65038e-05	0	3.97556e-05	0	0.000861372	0	0	0	0	0	0	0	0	2.65038e-05	0	5.30075e-05	3.97556e-05	0	0	0	0	0	0	0	0	0	0	0	0	0	0.000304793	0	1.32519e-05	0	0	0
L5 NP CTX Glut	2.75103e-05	8.25309e-05	0	2.75103e-05	2.75103e-05	0	5.50206e-05	0	8.25309e-05	0	0	0	0	0	0	0.000247593	2.75103e-05	0.00104539	2.75103e-05	0	0	0	0	0	2.75103e-05	0	2.75103e-05	0	0	0.00088033	5.50206e-05	0	0	0	0	2.75103e-05	0	0	0	0	0	0	0.000577717	0.000220083	0	0.000495186	8.25309e-05	2.75103e-05	0
L5 PPP Glut	0	0	0	0	0	0	0	0	0	0	0	0	0	0	0	0	0	0	0	0	0	0	0	0	0	0	0	0	0	0	0	0	0	0	0	0	0	0.00116144	0	0	0	0	0	0.00116144	0	0	0	0	0
L5/6 IT TPE-ENT Glut	0	0	0	0	0	0	0	0	0.000147482	0	0	0	0	0	0	0	0	0	0	0	0	0	0	0	0	0	0.00235971	0.000147482	0.000516186	0	0	0	0	7.37409e-05	0	0	0	0	0	0	0	0	0	0.00081115	0	0.000221223	0	0	0
L6 CT CTX Glut	0.000173553	1.05183e-05	0	4.20734e-05	9.46651e-05	1.05183e-05	5.25917e-05	1.57775e-05	3.1555e-05	1.05183e-05	0	1.57775e-05	5.25917e-06	1.57775e-05	0	4.73325e-05	3.1555e-05	0.000220885	2.62959e-05	1.57775e-05	2.10367e-05	1.05183e-05	5.25917e-06	0	0	3.1555e-05	0.000262959	0.000294514	0.000694211	7.88876e-05	1.57775e-05	0	0	0	5.25917e-06	1.57775e-05	0	2.10367e-05	2.62959e-05	0	0	2.10367e-05	1.57775e-05	0.000757321	1.05183e-05	0.000220885	3.1555e-05	0	1.05183e-05
L6 IT CTX Glut	0.00402757	0	0	3.42286e-05	1.14095e-05	0	2.28191e-05	0	0	0	0	0	1.14095e-05	0	0	0.000114095	1.14095e-05	0.000764439	4.56381e-05	0	0.000125505	2.28191e-05	1.14095e-05	0	0	0	0.000422153	4.56381e-05	0.000365105	9.12763e-05	0	0	1.14095e-05	0	0	5.70477e-05	0	4.56381e-05	0	0	0	0	2.28191e-05	0.000205372	0	0.000102686	3.42286e-05	0	0
L6b CTX Glut	0	0	0	0	0	0	0	0	0	0	0	0	0	0	0	0	8.12084e-05	0.000852688	0	0	4.06042e-05	4.06042e-05	0	0	0	0	4.06042e-05	0	0	8.12084e-05	0	0	0	0	0	0	0	0	0	0	0	0	0	0.000812084	0	0.000609063	0	0	0
L6b EPd Glut	0	0	0	0	0	0	0	0	0	0	0	0	0	0	0	0	0	0.00020734	0	0	0	0	0	0	0	0	0	0	0	0	0	0	0	0	0	0	0	0	0	0	0	0	0	0.00041468	0	0.00974497	0	0	0
L6b/CT ENT Glut	3.99616e-05	0	0	3.99616e-05	3.99616e-05	0	7.99233e-05	0	0.000799233	0	0	0	3.99616e-05	0	0	0.000199808	0	0.000399616	0.000159847	0	3.99616e-05	0	3.99616e-05	0	0	3.99616e-05	0.00115889	0.000119885	0.00111893	0.00023977	0	0	0	3.99616e-05	3.99616e-05	0	0	0	7.99233e-05	0	0	3.99616e-05	3.99616e-05	0.00143862	0	0.000319693	7.99233e-05	0	0
LA-BLA-BMA-PA Glut	6.89536e-05	0	0	0	0	0	0	3.44768e-05	0	0	0	0	0	0	0	0	0	0.000586106	0	0	0	0	0	0	0	0	0.00179279	3.44768e-05	0.00479228	3.44768e-05	0	0	0	0	0	0	0	6.89536e-05	3.44768e-05	0	0	6.89536e-05	0	6.89536e-05	0	0.000586106	0.0245475	0	0
LDT Fgf7 Gaba	0	0	0	0	0	0	0	0	0	0	0	0	0	0	0	0	0	0	0	0	0	0	0	0	0	0	0	0	0	0	0	0	0	0	0	0	0	0	0	0	0	0	0	0	0	0	0	0.00724638	0.00362319
LDT Vsx2 Nkx6-1 Nfib Glut	0	0	0	0	0	0	0	0	0.00173913	0	0	0	0	0	0	0	0	0	0	0	0	0	0	0	0	0	0	0	0	0	0	0	0	0	0	0	0	0	0	0	0	0	0	0	0	0	0	0	0.00173913
LDT-DTN Gata3 Nfix Gaba	0	0	0	0	0	0	0	0	0.000692042	0	0	0	0	0	0	0	0	0	0	0	0	0	0	0	0	0	0	0	0	0	0	0.000692042	0	0	0	0	0	0	0	0	0	0	0	0	0	0	0	0.00346021	0.00138408
LDT-PCG St18 Gaba	0	0	0	0.00152323	0.000761615	0.00152323	0.000761615	0	0.000761615	0	0	0	0	0	0	0	0	0	0	0.00152323	0	0	0	0	0.000761615	0	0	0	0	0	0.00152323	0.00228484	0.00228484	0.000761615	0	0	0	0	0	0	0	0	0	0	0	0	0	0.00152323	0.0327494
LDT-PCG Vsx2 Lhx4 Glut	0	0	0	0	0	0.000514602	0.00012865	0.000771903	0.0010292	0	0	0.00012865	0	0.00012865	0	0	0	0	0	0.000385951	0	0	0.00012865	0.00012865	0	0	0	0	0.00012865	0	0.000643252	0.000257301	0.000900553	0	0	0	0	0	0	0	0.00012865	0	0	0	0	0.000257301	0	0.000643252	0.00295896
LDT-PCG-CS Gata3 Lhx1 Gaba	0	0	0	0	0.00118064	0	0.00118064	0	0	0	0	0	0	0	0	0	0	0	0	0	0	0	0.000590319	0	0	0	0	0	0	0	0	0	0	0	0	0	0	0	0	0	0	0	0	0	0	0.000590319	0	0.0448642	0.00236128
LGv-SPFp-SPFm Nkx2-2 Tcf7l2 Gaba	0.000493827	0	0	0	0.000246914	0	0.000987654	0.000246914	0.000246914	0	0	0.000493827	0.000246914	0	0	0	0	0.000493827	0	0	0	0.000987654	0.000246914	0	0	0	0.000246914	0	0.000740741	0.000740741	0.000493827	0	0	0	0	0.000740741	0	0	0.000246914	0	0	0	0.000246914	0.00123457	0	0.00148148	0.00345679	0.00592593	0.000740741
LGv-ZI Otx2 Gaba	0	0.00050923	0.000127307	0.00140038	0.00127307	0.000891152	0.00560153	0.000254615	0.000763845	0	0	0.000381922	0	0.000636537	0	0	0	0.000381922	0	0.000381922	0	0.00203692	0.00190961	0.00050923	0.000254615	0.000127307	0	0.000127307	0.000254615	0	0.000381922	0.000254615	0.00050923	0	0.00050923	0.000127307	0	0.00127307	0.000254615	0	0.000127307	0.000381922	0.000254615	0	0.000127307	0.00216423	0	0.0160407	0.00534691
LH Pou4f1 Sox1 Glut	0	0	0.000276243	0	0	0	0	0.000276243	0.000276243	0	0.000276243	0	0.000276243	0	0	0.000276243	0	0	0.00110497	0.000276243	0	0.000276243	0	0	0	0	0	0	0	0	0.000276243	0	0.000276243	0	0	0	0	0	0	0	0	0	0	0	0.00662983	0	0	0	0
LHA Barhl2 Glut	0	0	0	0.0187744	0.0010627	0.0053135	0.00141693	0	0	0	0.000354233	0	0	0.00956429	0	0	0	0	0	0	0	0.000354233	0.000354233	0	0.00354233	0	0	0	0	0.000354233	0	0	0	0	0	0.000354233	0	0	0	0	0	0	0	0	0	0.00495926	0	0	0
LHA Pmch Glut	0	0	0	0	0	0.00282087	0	0	0	0	0	0.00282087	0	0.00282087	0	0	0	0	0	0	0	0	0.00141044	0	0	0	0	0	0	0	0	0	0	0	0	0	0	0.00141044	0	0	0	0	0.00282087	0	0	0	0	0	0
LHA-AHN-PVH Otp Trh Glut	0	0	0	0.000953516	0.00429082	0.0271752	0.000476758	0	0	0.000476758	0	0.00166865	0	0.00882002	0	0	0	0.000238379	0	0.000715137	0	0	0.00166865	0	0	0	0	0	0	0	0	0	0	0	0	0.000238379	0	0	0	0.000238379	0	0	0	0	0	0	0	0	0.000476758
LHA-MEA Otp Glut	0	0	0	0	0	0.00455235	0.00455235	0	0	0	0	0.00151745	0	0.0060698	0	0	0.0030349	0	0	0.00151745	0	0.00151745	0.00455235	0	0	0	0	0	0	0	0	0	0	0	0	0	0	0.00151745	0.00151745	0	0	0.00151745	0	0	0	0.0197269	0	0	0.0030349
LSX Nkx2-1 Gaba	0.000109938	0.000329815	0	0	0	0.000219877	0.00131926	0	0	0	0	0	0	0	0	0	0	0.000219877	0.000659631	0	0	0	0.0133026	0	0	0	0	0	0	0	0	0	0	0	0	0	0.000329815	0.000329815	0.000989446	0	0.000109938	0.000219877	0.000109938	0	0	0.000109938	0	0	0
LSX Otx2 Gaba	0	0.000448029	0	0.000224014	0.000448029	0.000672043	0.00134409	0	0	0	0.000448029	0.000448029	0	0.00179211	0	0	0	0	0.000672043	0	0	0	0.00448029	0	0	0	0	0	0	0	0	0	0	0	0	0	0	0.000448029	0.00112007	0	0	0	0.000224014	0	0	0	0	0	0
LSX Prdm12 Slit2 Gaba	9.2584e-05	0.000555504	0	0	0	0	0.00092584	0	0	0	0	0	0	0	0	0	9.2584e-05	0.00046292	0	0	9.2584e-05	0	0.00259235	0	0	0	0	9.2584e-05	0	0	0	0	0	0	0	0	0	0.000370336	0.000370336	0	9.2584e-05	0.0017591	0	0	0	9.2584e-05	0	0	0
LSX Prdm12 Zeb2 Gaba	0	0	0	0	0	0	0.000103189	0	0	0	0	0	0	0	0	0	0	0	0	0	0.000206377	0	0.000206377	0.000103189	0	0	0	0	0	0	0	0	0	0	0	0	0	0.000309566	0.000309566	0	0	0.00154783	0	0	0	0.000103189	0	0	0
LSX Sall3 Lmo1 Gaba	0	0.000208333	0	0	0	0	0.000416667	0	0	0	0	0	0	0	0	0	0	0	0	0	0	0	0.000208333	0	0	0	0	0	0	0	0	0	0	0	0	0	0	0.000416667	0	0	0	0.000625	0	0	0	0	0	0	0
LSX Sall3 Pax6 Gaba	0.000296912	0	0	0.000593824	0.000296912	0.000296912	0.000296912	0	0	0	0	0.000890736	0	0	0	0	0.000296912	0	0	0	0	0	0.000296912	0	0	0	0	0	0	0	0	0	0	0	0	0	0	0	0	0	0	0	0.00682898	0	0	0.000296912	0	0	0
Lamp5 Gaba	0.000294716	0	0	2.94716e-05	2.94716e-05	0	5.89431e-05	0	0	0	0	0	0	0	0	0	2.94716e-05	0.000324187	0	0	0	0	2.94716e-05	0	0	0	5.89431e-05	0	2.94716e-05	0	2.94716e-05	0	0	0	0	0	0	2.94716e-05	0	0	2.94716e-05	0	0	0	0	5.89431e-05	2.94716e-05	0	0
Lamp5 Lhx6 Gaba	0.000258933	0	0	0	0	0	0.000129467	0	0	0	0	0	0	0	0	0	0.0003884	0.0003884	0.000258933	0	0	0	0	0	0	0	0.0011652	0.000258933	0.00142413	0	0	0	0	0	0	0	0	0	0	0	0	0.000258933	0	0	0	0.000258933	0	0	0.000129467
Lymphoid NN	0.0185542	0	0	0	0	0	0	0	0	0	0	0	0	0.000240964	0.000240964	0.000722892	0.00204819	0.00168675	0.000963855	0	0.00445783	0	0	0	0	0.000240964	0	0	0	0.000361446	0	0	0	0	0.000120482	0.000120482	0	0	0	0	0	0	0.0151807	0	0	0	0	0	0.000120482
MARN-GRN Pyy Glut	0	0	0	0	0	0	0	0	0	0	0	0.00641026	0	0	0	0	0	0	0	0.0384615	0	0	0	0	0	0	0	0	0	0	0	0	0	0	0	0	0	0	0	0	0	0	0	0	0	0	0	0	0
MARN-PPY Ngfr Gly-Gaba	0	0	0	0	0	0	0	0	0	0	0	0	0	0	0	0	0	0	0	0	0	0	0	0	0	0	0	0	0	0	0	0	0	0	0	0	0	0	0	0	0	0	0	0	0	0	0	0	0
MB-MY Tph2 Glut-Sero	0	0	0	0	0.000320461	0	0	0	0	0	0	0	0	0	0	0	0	0	0	0	0	0	0	0	0.000160231	0	0	0	0	0	0.000160231	0	0	0	0	0	0	0	0	0	0	0	0	0	0	0.000160231	0	0.00256369	0.000480692
MB-ant-ve Dmrta2 Glut	0	0	0	0.000356379	0	0.00106914	0	0	0.00106914	0	0	0	0	0.000356379	0	0	0	0	0	0	0	0	0	0	0	0	0	0	0	0	0	0	0	0	0	0	0	0	0	0	0	0	0	0	0	0.000712758	0	0.000356379	0.00106914
MDRN Hoxb5 Ebf2 Gly-Gaba	0	0	0	0	0	0	0	0	0	0	0	0	0	0	0	0	0	0	0	0	0	0	0	0	0	0	0	0	0	0	0.000798085	0	0	0	0	0	0	0	0	0	0	0	0	0	0	0	0	0	0
MDRNd Bves Glut	0	0	0	0	0	0	0	0	0	0	0	0	0	0	0	0	0	0	0	0	0	0	0	0	0	0	0	0	0	0	0	0	0.00497512	0	0	0	0	0	0	0	0	0	0	0	0	0	0	0	0
MDRNd Prox1 Pax6 Gly-Gaba	0	0	0	0	0	0	0	0	0	0	0	0	0	0	0	0	0	0	0	0	0	0	0	0	0	0	0	0	0	0	0.00234742	0	0	0.00234742	0	0	0	0	0	0	0	0	0	0	0	0	0	0	0
MDRNv Crp Glut	0.00606061	0	0	0	0	0	0	0	0	0	0	0	0	0	0	0	0	0	0	0	0	0	0	0	0	0	0	0	0	0	0	0	0	0	0	0	0	0	0	0	0	0	0	0	0	0	0	0	0
MDRNv Lhx4 Qrfprl Glut	0	0	0	0	0	0	0	0	0	0	0	0	0	0	0	0	0	0	0	0.0070922	0	0	0	0	0	0	0	0	0	0	0	0	0	0	0	0	0	0	0	0	0	0	0	0	0	0	0	0	0
MEA Otp Foxp2 Glut	0	0.00101112	0	0.00101112	0	0.00606673	0	0	0	0	0	0.00101112	0	0.00303337	0	0	0	0	0	0	0	0	0.00202224	0	0	0	0	0	0	0	0	0	0	0	0	0	0	0.00303337	0	0	0	0	0	0	0	0.0171891	0	0	0
MEA Slc17a7 Glut	9.89022e-05	9.89022e-05	0	0.000494511	0	0	0.000593413	0	0	0	0	0	9.89022e-05	0	0	0	0	0.000296707	0	0	0	0.000197804	0.000395609	9.89022e-05	0	0	0.000197804	0	0.00326377	9.89022e-05	9.89022e-05	0	0	0	9.89022e-05	0	0	0.000593413	0	0	9.89022e-05	0.00306597	0	0	0	0.00534072	0.0167145	0	0
MEA-BST Lhx6 Nfib Gaba	0	0.000237925	0	0	0	0	0.000475851	0	0	0	0.000237925	0.000713776	0	0.000237925	0	0.000237925	0	0	0	0	0	0	0.00237925	0	0	0	0	0	0	0	0	0	0	0	0	0	0	0.000475851	0.000237925	0.000237925	0	0.000237925	0	0	0	0.000951701	0.00333095	0.000475851	0
MEA-BST Lhx6 Nr2e1 Gaba	0	0.00228441	0	0	0	0	0.00456882	0	0	0	0.000571102	0.0011422	0	0	0	0	0	0	0	0	0	0.00399772	0.00342661	0.00228441	0	0	0	0	0	0	0	0	0.000571102	0	0	0	0.0776699	0.00228441	0.000571102	0	0	0	0	0	0	0.00171331	0	0	0
MEA-BST Lhx6 Sp9 Gaba	0.000241721	0.00120861	0	0.00145033	0.000966884	0.000966884	0.00483442	0	0	0	0.000241721	0.000725163	0	0.000725163	0	0	0.000241721	0.000241721	0	0	0	0.00169205	0.0101523	0.000725163	0	0	0	0	0	0.000241721	0	0	0	0	0	0	0	0.0132947	0.00120861	0.000725163	0.000241721	0.00169205	0.000241721	0	0	0.00870196	0	0.000483442	0
MEA-BST Otp Zic2 Glut	0	0.000903342	0	0	0.000903342	0.0180668	0.00722674	0	0	0	0.000903342	0.00180668	0	0.0063234	0.000903342	0	0	0	0	0	0	0.00271003	0.0234869	0.000903342	0	0	0.00180668	0	0	0	0	0	0	0	0	0	0	0.000903342	0.000903342	0	0	0.000903342	0	0.000903342	0	0.00813008	0	0	0
MEA-BST Sox6 Gaba	0	0.00130639	0	0.000696743	0	0.000261279	0.00200314	0	0	0	0.000174186	8.70928e-05	0	8.70928e-05	0	0.000348371	0.000261279	0.00139349	0.00165476	0	0	0.000870928	0.00226441	0.000174186	0	8.70928e-05	0	0	8.70928e-05	0.000348371	0.000174186	0	0	0	0	8.70928e-05	0	0.0134123	0.00269988	8.70928e-05	8.70928e-05	0.00217732	0.00148058	0	0	0.00592231	0	8.70928e-05	8.70928e-05
MEA-COA-BMA Ccdc42 Glut	0.0850629	0.000399982	4.44425e-05	0.00035554	0.000222212	0.000844407	0.00111106	8.88849e-05	8.88849e-05	0.000133327	0.00017777	0.00017777	8.88849e-05	0.00017777	4.44425e-05	0.00191103	0.00528865	0.00622195	0.00413315	0	0.00608862	8.88849e-05	0.00106662	4.44425e-05	0.00017777	0.0139105	0.000799964	4.44425e-05	0.000399982	0.000977734	0.000133327	0	0	0.000133327	0.000133327	0.000311097	0.00124439	0.00182214	0.000755522	0	0.00017777	0.000311097	0.0678192	4.44425e-05	0	0.0282654	0.00035554	8.88849e-05	4.44425e-05
MEV Ppp1r1c Glut	0	0	0	0	0	0	0	0	0	0	0	0	0	0	0	0	0	0	0	0	0	0	0	0	0	0	0	0	0	0	0	0	0	0	0	0	0	0	0	0	0	0	0	0	0	0	0	0	0
MG-POL-SGN Nts Glut	0	0	0.00111111	0	0	0	0.00111111	0	0	0	0	0	0.00444444	0	0	0	0	0	0	0	0	0	0	0	0	0	0	0	0	0	0	0	0	0	0	0	0.00111111	0	0	0	0	0	0	0	0.0466667	0	0	0	0
MH Tac2 Glut	0	0	0	0	0	0	0	0	0	0	0	0	0	0.000124486	0	0	0	0	0.00161832	0	0	0	0	0	0	0	0	0	0	0	0	0	0	0	0	0	0	0	0	0	0	0	0	0	0.000435703	0	0	0	6.22432e-05
MM Foxb1 Glut	0	0	0.000142857	0	0.000142857	0.000285714	0	0	0	0	0	0	0	0	0	0.001	0	0.000285714	0	0	0	0.000142857	0	0	0	0	0.000142857	0	0	0.000285714	0.000142857	0	0	0	0.000142857	0	0	0.000285714	0.000142857	0	0	0.000142857	0	0	0	0.00285714	0	0	0
MM-ant Foxb1 Glut	0	0.000262605	0	0.000787815	0	0.000262605	0	0	0	0	0	0	0	0	0	0	0	0.000262605	0	0	0	0	0.000262605	0	0.000262605	0.000262605	0.000262605	0	0	0.00052521	0	0	0	0.000262605	0.000262605	0	0	0.00052521	0	0	0	0	0	0	0	0	0	0	0
MPN-MPO-LPO Lhx6 Zfhx3 Gaba	0	0.000684463	0	0.000684463	0.00273785	0	0.0150582	0	0	0.000684463	0.00342231	0.00205339	0	0.000684463	0	0	0	0	0	0	0	0.0123203	0.0184805	0.000684463	0	0	0	0	0	0	0	0	0	0	0	0	0.0910335	0.00342231	0.00136893	0	0	0	0	0	0	0.00136893	0	0.000684463	0.000684463
MPN-MPO-PVpo Hmx2 Glut	0	0.000655953	0	0.000983929	0	0.000983929	0.00787143	0	0	0.000655953	0.00163988	0.00491965	0	0.00393572	0	0.000327976	0	0	0	0	0.000327976	0.00262381	0.00983929	0.000327976	0	0	0	0	0	0.000327976	0	0	0	0	0	0	0.000327976	0.00131191	0.000983929	0.000327976	0	0.000327976	0	0	0	0.00163988	0	0.000655953	0.000655953
MPO-ADP Lhx8 Gaba	0	0.000211864	0	0.00190678	0.00169492	0	0.00127119	0	0.000211864	0	0.000635593	0.000211864	0	0.000635593	0	0	0	0	0	0	0	0.00127119	0.00699153	0.000211864	0	0	0	0	0	0	0.000211864	0	0	0	0	0	0	0.000211864	0.000211864	0	0.000211864	0	0.000211864	0	0	0.000635593	0	0.00275424	0.000423729
MRN Pou3f1 C1ql4 Glut	0	0	0	0.000600601	0	0.000600601	0	0.00660661	0.0366366	0	0	0.000600601	0	0	0	0.000600601	0	0	0	0.00600601	0	0	0	0	0	0	0	0	0	0	0	0	0.0024024	0	0	0	0	0	0	0	0	0	0	0	0	0.000600601	0	0	0
MRN-PAG Nkx6-1 Glut	0	0	0	0	0	0	0.00333333	0.00333333	0.00666667	0	0	0	0	0	0	0	0	0	0	0	0	0	0	0	0	0	0	0	0	0	0	0	0	0	0	0.00333333	0	0	0	0	0	0	0	0	0.00333333	0	0	0	0.00666667
MRN-PPN-CUN Pax8 Gaba	0	0	0	0	0.00095511	0	0	0	0	0	0	0	0	0	0	0	0	0	0	0	0	0	0	0	0	0	0	0	0	0	0	0	0	0	0	0	0	0	0	0	0	0	0	0	0	0	0	0.00668577	0.0372493
MRN-VTN-PPN Pax5 Cdh23 Gaba	0	0	0	0	0	0	0.000529101	0	0	0	0	0	0	0	0	0	0	0	0	0	0	0.000529101	0	0	0	0	0	0	0	0	0	0	0	0	0	0	0	0	0	0	0	0	0	0	0	0.000529101	0	0.0285714	0.0015873
MS-SF Bsx Glut	0.000347705	0	0	0.00243394	0.00278164	0.00278164	0.000347705	0.000347705	0	0.00069541	0.000347705	0.00069541	0	0.00764951	0	0.000347705	0.00382476	0.00139082	0	0	0	0	0.000347705	0	0.000347705	0	0	0	0	0	0	0	0	0	0	0	0	0	0	0	0	0	0.000347705	0	0	0.00173853	0	0	0
MV Nkx6-1 Gly-Gaba	0	0	0	0	0	0	0	0	0	0	0	0	0	0	0	0	0	0	0	0	0	0	0	0	0	0	0	0	0	0	0.000729927	0	0.00510949	0	0	0	0	0	0	0	0	0	0	0	0	0	0	0	0
MV Nr4a2 Gly-Gaba	0	0	0	0	0	0	0	0	0	0	0	0	0	0	0	0	0	0	0	0	0	0	0	0	0	0	0	0	0	0	0	0	0	0	0	0	0	0	0	0	0	0	0	0	0	0	0	0	0
MV Pax6 Gly-Gaba	0	0	0	0	0	0	0	0.00123001	0	0	0	0	0	0	0	0	0	0	0	0.00123001	0	0	0	0	0	0	0	0	0	0	0.0159902	0	0.0344403	0	0	0	0	0	0	0	0	0	0	0	0	0	0	0	0.00369004
MV Xdh Gly-Gaba	0	0	0	0	0	0	0	0	0	0	0	0	0	0	0	0	0	0	0	0	0	0	0	0	0	0	0	0	0	0	0	0	0	0	0	0	0	0	0	0	0	0	0	0	0	0	0	0	0
MV-SPIV Phox2b Ebf3 Lbx1 Glut	0	0	0	0	0	0	0	0	0	0	0	0.000798722	0	0	0	0	0	0.000798722	0	0	0	0	0	0	0	0	0	0	0	0.00159744	0	0	0.00399361	0	0	0	0	0	0	0	0	0	0	0	0	0	0	0	0
MV-SPIV Slc6a2 Glut	0	0	0	0	0	0	0	0	0	0	0	0	0	0	0	0	0	0	0	0.001287	0	0	0	0	0	0	0	0	0	0	0	0	0.01287	0	0	0	0	0	0	0	0	0	0	0	0	0	0	0	0.001287
MV-SPIV Zic4 Neurod2 Glut	0	0	0	0.000340948	0.000340948	0.00102284	0	0	0.00136379	0	0	0	0.000340948	0	0	0	0	0	0	0.000681896	0	0.000340948	0	0.000340948	0.000340948	0	0	0	0	0.000340948	0.000681896	0	0.0364814	0	0	0	0	0	0	0	0	0	0	0	0	0	0	0	0.000340948
MV-SPIV-PRP Dmbx1 Gly-Gaba	0	0	0	0.000991572	0	0	0	0	0.000495786	0	0	0	0	0	0	0	0	0	0	0.000495786	0	0	0	0	0	0	0	0	0	0	0.000495786	0.00991572	0.00148736	0	0	0.000495786	0.000495786	0	0	0	0	0	0	0	0	0	0	0	0.00198314
MY Lhx1 Gly-Gaba	0	0	5.2626e-05	0	0.000210504	0.000105252	0.000105252	0.000157878	5.2626e-05	0	0	5.2626e-05	0	0	0	0	0	0	0	0.000105252	0	0	0.000105252	0	0	0	0	0	0	0	0.000315756	0	0.000368382	0	0	0	0	0	5.2626e-05	0	0	5.2626e-05	0	0	0	0	0	0.000368382	0.00147353
MY Prox1 Lmo7 Gly-Gaba	0	0	0	0	0	0	0	0	0	0	0	0	0	0	0	0	0	0	0	0	0	0	0	0	0	0	0	0	0	0	0.0115533	0	0	0	0	0	0	0	0	0	0	0	0	0	0	0	0	0	0.0012837
Microglia NN	0.000252797	2.29815e-05	3.06421e-05	7.27749e-05	6.51144e-05	4.97934e-05	9.19262e-05	1.14908e-05	2.29815e-05	7.66052e-06	3.06421e-05	4.59631e-05	2.68118e-05	2.68118e-05	2.29815e-05	0.00101502	0.000524745	0.00266969	0.000333232	1.5321e-05	0.0100851	4.59631e-05	7.27749e-05	1.5321e-05	7.66052e-06	5.36236e-05	0.00059752	3.06421e-05	0.000398347	0.000402177	7.27749e-05	3.83026e-06	7.66052e-06	3.83026e-06	2.29815e-05	0.000183852	0.000122568	9.57565e-05	9.19262e-05	7.66052e-06	1.14908e-05	4.97934e-05	0.000118738	0.000222155	3.83026e-05	0.000210664	0.00014555	1.14908e-05	1.91513e-05
Monocytes NN	0.0241546	0	0	0	0	0	0	0	0	0	0	0	0	0	0	0.00362319	0	0	0	0	0.00724638	0	0	0	0	0.00120773	0	0	0	0	0	0	0	0	0	0	0	0	0	0	0	0	0.00724638	0	0	0	0	0	0
ND-INC Foxd2 Glut	0	0	0	0	0	0	0	0	0.000485673	0	0	0	0	0	0	0	0	0	0	0.000485673	0	0	0	0	0	0	0	0	0	0	0	0	0	0	0	0	0	0	0	0	0	0	0	0	0	0	0	0	0
NDB-SI-MA-STRv Lhx8 Gaba	0	0	0	0.000613346	6.13346e-05	0	0.000184004	0	0	0	0	0	0	0	0	0	0	0	0	0	0	0.000184004	0	0	6.13346e-05	0	0	0	0	0	6.13346e-05	0	0	0	0	0	6.13346e-05	0.000306673	0	0	0	6.13346e-05	0	0	0	0.000429342	0	0	0
NDB-SI-ant Prdm12 Gaba	0	0.000876578	0	0	0.000175316	0	0.00648668	0.000175316	0	0	0.000876578	0.000876578	0	0.000701262	0	0	0	0	0	0	0	0.00157784	0.00385694	0.000350631	0	0	0	0	0	0	0	0	0	0.000175316	0	0.000175316	0.0371669	0.0178822	0.00105189	0.000175316	0	0.000350631	0	0	0	0.00105189	0	0	0
NI-RPO Gata3 Nr4a2 Gaba	0	0	0	0	0	0	0	0	0	0	0	0	0	0	0	0	0	0	0	0	0	0	0.000781861	0	0	0	0	0	0	0	0	0	0	0	0	0	0	0	0	0	0	0	0	0	0	0	0	0.0101642	0.00312744
NLL Gata3 Gly-Gaba	0.000319846	0.00047977	0.000159923	0	0.00047977	0.000159923	0.000159923	0	0.000159923	0	0	0	0	0	0	0	0	0	0.000159923	0	0	0.000159923	0.000159923	0	0	0	0	0	0	0	0	0.000159923	0.000159923	0	0	0	0	0	0.000159923	0	0	0	0	0	0	0	0	0.00639693	0.00127939
NLL-SOC Spp1 Glut	0	0	0	0	0	0.000292483	0.000292483	0.000292483	0.00087745	0	0	0.000292483	0	0	0	0.000584966	0	0	0	0.00848201	0	0	0	0	0	0	0	0	0	0	0.00087745	0.000584966	0.0035098	0	0	0	0	0	0	0	0	0	0	0	0	0	0	0	0.00263235
NLL-po Pax7 Gaba	0	0	0	0	0	0	0	0	0	0	0	0	0	0	0	0	0	0	0	0	0	0	0	0	0	0	0	0	0	0	0	0	0.0144928	0	0	0	0	0	0	0	0	0	0	0	0	0	0	0	0.00483092
NLOT Rho Glut	0	0	0	0.000801925	0.000801925	0	0	0	0	0	0	0	0	0	0	0	0.000801925	0	0	0	0	0	0	0	0	0	0	0	0	0	0	0	0	0	0	0	0	0.000801925	0.000801925	0	0	0	0	0	0	0.00160385	0	0	0
NP PPP Glut	0	0	0	0	0	0	0	0	0	0	0	0	0	0	0	0	0	0	0	0	0	0	0	0	0	0	0	0	0	0	0	0	0	0	0	0	0	0	0	0	0	0	0	0.00301386	0	0	0.00241109	0	0
NP SUB Glut	0	0	0	0	0	0	0	0.000141824	0	0	0	0	0	0	0	0	0	0	0	0	0	0	0	0	0	0	0.00113459	0.000141824	0.000992767	0	0	0	0	0	0	0	0	0	0	0	0	0	0	0.000141824	0	0.000141824	0	0	0
NTS Aldh1a2 Glut	0	0	0	0	0	0	0	0	0	0	0	0	0	0	0	0	0	0	0	0	0	0	0	0	0	0	0	0	0	0	0	0	0	0	0	0	0	0	0	0	0	0	0	0	0	0	0	0	0
NTS Dbh Glut	0	0	0	0	0	0	0	0	0	0	0	0	0	0.000332779	0	0	0	0	0.000998336	0	0	0	0	0	0	0.000332779	0	0	0	0	0	0	0	0	0	0	0	0	0	0	0	0	0	0	0	0	0	0.000332779	0.000332779
NTS Mbnl3 Glut	0	0	0	0	0	0	0	0	0	0	0	0	0	0	0	0	0	0	0	0.00854701	0	0	0	0	0	0	0	0	0	0	0	0	0	0.00854701	0	0	0	0	0	0	0	0	0	0	0	0.00854701	0	0	0
NTS Phox2b Glut	0	0	0	0	0.000415916	0.000277277	0	0.000138639	0.000277277	0	0	0.000138639	0	0	0	0	0	0	0.000138639	0.000554554	0	0.000138639	0.000138639	0	0.000138639	0	0	0	0	0.000138639	0	0	0	0.000138639	0	0	0	0.000138639	0	0	0	0	0	0	0	0.000693193	0	0.000138639	0.000138639
NTS-MDRNd Prox1 Zic1 Gly-Gaba	0	0	0	0	0	0	0	0	0	0	0	0	0	0	0	0	0	0	0.000866551	0	0	0	0	0	0	0	0	0	0.0017331	0	0.00606586	0	0.000866551	0	0	0	0	0	0	0	0	0	0	0	0.0017331	0	0	0	0
NTS-PARN Neurod2 Gly-Gaba	0	0	0	0	0.000186672	0	0.000186672	0	0	0	0	0	0.000186672	0.000186672	0	0.000373343	0	0	0.0197872	0	0	0	0	0	0	0	0	0	0	0.00224006	0.00186672	0	0.000186672	0.000373343	0.000186672	0.000746687	0	0	0	0	0	0	0	0	0	0.000560015	0	0	0
OB Dopa-Gaba	6.19438e-05	0	0	0	0	0	2.06479e-05	0	0	0	0	2.06479e-05	0	0	0	0	2.06479e-05	0	0	0	0	0	0	0	0	0	0	0	0	0	0	0	0	0	0	0	2.06479e-05	0	0	0	0	0	0	0	0	0.00010324	2.06479e-05	0	0
OB Eomes Ms4a15 Glut	0	0	0	0.000499117	0	0	0	0	0	0	0	0	0	0	0	0	0	0	0	0	0	0	0	0	3.83936e-05	0	0	0	0	0	0	0	0	0	0	0	0	0	0	0	0	0	0	0	0	0.000153574	0	0	0
OB Meis2 Thsd7b Gaba	0	0	0	0	0	0	0	0	0	0	0	0	0	0	0	4.28623e-05	0.000257174	0	0	0	2.14312e-05	0	0	0	0	0	0	0	0	0	0	0	0	0	0	0	0	0	0	0	0	0	0	0	0	0	0	0	0
OB Trdn Gaba	1.97165e-05	0	0	0	0	0	0	0	0	0	0	0	0	0	0	0	1.97165e-05	0	0	0	0	0	0	0	0	0	0	0	0	0	0	0	0	0	0	0	0	0	0	0	0	0	0	0	0	5.91494e-05	0	0	0
OB-STR-CTX Inh IMN	0	1.52325e-05	0	3.0465e-05	3.0465e-05	1.52325e-05	6.09301e-05	1.52325e-05	1.52325e-05	1.52325e-05	0	0	0	0	0	6.09301e-05	0.00639766	0.00942893	6.09301e-05	0	6.09301e-05	1.52325e-05	1.52325e-05	0	0	0	1.52325e-05	0	0	0	0	0	0	0	0	0	3.0465e-05	0	0	0	0	1.52325e-05	4.56976e-05	0	0	0.000213255	3.0465e-05	1.52325e-05	1.52325e-05
OB-in Frmd7 Gaba	1.94213e-06	5.82639e-06	0	7.76851e-06	0	0	2.91319e-05	0	1.94213e-06	0	0	1.94213e-06	1.94213e-06	3.88426e-06	0	9.71064e-06	0.000769083	2.91319e-05	2.71898e-05	0	1.16528e-05	3.88426e-06	3.88426e-06	5.82639e-06	0	3.88426e-06	1.94213e-06	0	1.94213e-06	3.10741e-05	3.88426e-06	0	0	1.94213e-06	0	1.94213e-06	6.40902e-05	4.85532e-05	2.33055e-05	0	0	1.35949e-05	1.94213e-06	0	0	5.63217e-05	3.88426e-06	0	3.88426e-06
OB-mi Frmd7 Gaba	0	0	0	0	0	0	0	0	0	0	0	0.000115181	0	0	0	0	0	0	0	0	0	0	0	0	0	0	0	0	0	0	0	0	0	0	0	0	0	0	0	0	0	0	0	0	0	0	0	0	0.000115181
OB-out Frmd7 Gaba	9.38579e-06	0	0	0	9.38579e-06	0	9.38579e-06	0	0	0	0	0	0	0	0	0	0.00258109	9.38579e-06	0	0	0	9.38579e-06	0	0	0	0	9.38579e-06	0	0	0	9.38579e-06	0	0	0	0	0	0	1.87716e-05	0	0	0	0	0	0	0	9.38579e-06	0	0	0
OEC NN	0.000394721	0	0	0	0	0	0	0	1.31574e-05	0	0	0	0	0	0	3.94721e-05	0.000526295	6.57869e-05	0	0	0.000144731	0	1.31574e-05	0	0	0	0	0	0	0	0	0	0	0	0	0	0	0	0	0	0	0	0.000184203	0	0	0	0	0	0
OPC NN	0.000372688	4.90379e-05	0.000127498	0.000117691	6.37492e-05	0.000127498	0.000259901	0.000176536	0.000152017	9.80758e-06	4.41341e-05	4.41341e-05	3.43265e-05	8.82682e-05	0.000171633	0.000921912	0.000524705	0.00202526	0.000259901	2.45189e-05	3.92303e-05	5.88455e-05	0.00010298	1.96152e-05	2.45189e-05	0.000838548	0.000892489	0.000107883	0.000725761	0.000328554	7.84606e-05	5.88455e-05	3.92303e-05	9.80758e-06	6.8653e-05	0.000407014	0.000191248	0.000127498	8.82682e-05	1.47114e-05	9.80758e-06	7.35568e-05	2.45189e-05	0.000367784	7.35568e-05	0.000470764	0.000264805	0.000132402	0.000171633
OT D3 Folh1 Gaba	4.00048e-05	0.000600072	0	0	0	0	0	4.00048e-05	0	0	0	0	0	0	0	0	0.00176021	0.000160019	0	0	8.00096e-05	0	4.00048e-05	0	4.00048e-05	0	0	0	4.00048e-05	0	0	0	0	0	0	0	0	0.000280034	4.00048e-05	0	0	0	0	0	0	0.000200024	0	0	4.00048e-05
Oligo NN	0.00141156	4.5701e-05	8.96774e-05	0.000227643	0.000121582	0.000176768	0.000276793	0.000143139	0.000122444	1.55211e-05	4.13896e-05	5.43238e-05	0.000194876	4.13896e-05	0.000105199	0.00220227	0.000331979	0.00347155	0.000609634	4.31142e-05	0.000217295	9.65757e-05	0.000103474	1.46588e-05	3.79405e-05	0.000113821	0.000214708	5.69107e-05	0.000294901	0.00306973	0.000293176	0.000100025	8.62283e-05	6.12221e-05	7.32941e-05	0.000667407	0.000797612	0.000153486	0.000141414	3.44913e-06	2.06948e-05	4.5701e-05	0.000367333	0.000219882	0.000152624	0.000288865	8.36415e-05	0.000137965	0.000157798
PAG Pou4f1 Bnc2 Glut	0	0	0	0.000652955	0.000652955	0	0	0.00261182	0.00522364	0	0	0	0	0	0	0	0	0	0	0	0	0	0	0	0	0	0	0	0	0	0	0.000326477	0.000326477	0	0	0	0	0	0	0	0	0	0	0	0	0.000652955	0	0.000326477	0.000326477
PAG Pou4f1 Ebf2 Glut	0	0	0	0.000332392	0	0.000498587	0.000166196	0.00166196	0.00365631	0	0	0.000166196	0	0.000498587	0	0.000166196	0	0	0	0.000332392	0.000166196	0.000332392	0.000166196	0.000166196	0.000166196	0	0	0	0	0	0	0.000166196	0.000498587	0	0	0	0	0.000332392	0	0	0	0	0	0	0	0.00282533	0	0.000166196	0.000166196
PAG Pou4f2 Glut	0	0	0	0.000477441	0.00011936	0.000477441	0	0.00190976	0.00274529	0	0	0	0	0	0	0	0	0	0	0.000716161	0	0.00023872	0.00011936	0.00011936	0.000477441	0	0	0	0	0	0	0	0.0017904	0	0	0	0	0	0.00011936	0	0	0	0	0	0	0.00143232	0	0.00023872	0
PAG Pou4f2 Mesi2 Glut	0	0	0	0.000721154	0	0.000480769	0.000240385	0.00240385	0.00456731	0	0	0.000240385	0	0	0	0	0	0	0	0.000480769	0	0.000240385	0.000240385	0.000480769	0.000240385	0	0	0	0.000240385	0	0	0	0.000480769	0	0	0	0	0	0	0	0.000240385	0	0	0	0	0.000961538	0	0.000240385	0
PAG Pou4f3 Glut	0	0	0	0	0	0.000241838	0.000241838	0.00435308	0.010399	0	0	0	0	0	0	0.000241838	0	0	0	0.000241838	0	0	0	0	0	0	0	0	0	0	0	0.000241838	0.000483676	0	0	0	0	0.000241838	0	0	0	0	0	0	0	0.000725514	0	0.000241838	0.000241838
PAG Tcf24 Glut	0	0	0	0	0.0106952	0	0	0	0	0	0	0	0	0	0	0	0	0	0	0.00534759	0	0	0	0	0	0	0	0	0	0	0	0	0	0	0	0	0	0	0	0	0	0	0	0	0	0	0	0	0.0160428
PAG Ucn Glut	0	0	0	0	0	0	0	0	0	0	0	0	0	0	0	0	0	0	0	0.00289855	0	0	0.00289855	0	0	0	0	0	0	0	0	0	0	0	0	0	0	0	0	0	0	0	0	0	0	0	0	0	0
PAG-MRN Pou3f1 Glut	0	0	0	0.00059952	0	0.00029976	0	0.00359712	0.00389688	0	0	0	0	0.00029976	0	0	0	0	0	0	0	0	0	0	0.00029976	0	0	0	0	0	0	0.00059952	0.00179856	0	0	0	0	0.00029976	0	0.00029976	0	0	0	0	0.00029976	0.00119904	0	0.00029976	0.00059952
PAG-MRN Rln3 Gaba	0	0	0	0	0	0	0	0	0	0	0	0	0	0	0	0	0	0	0	0	0	0	0	0	0	0	0	0	0	0	0	0	0	0	0	0	0	0	0	0	0	0	0	0	0	0	0	0	0
PAG-MRN Tfap2b Glut	0	0	0	0	0	0.000363769	0.000363769	0	0.000727537	0	0	0	0	0.000727537	0	0.000363769	0	0	0	0.00181884	0	0	0	0	0	0	0	0	0	0	0.000727537	0.000363769	0	0.000363769	0	0	0	0	0	0	0	0	0.000363769	0	0	0.00145507	0	0	0.000363769
PAG-MRN-RN Foxa2 Gaba	0	0	0	0.000375657	0.000375657	0	0.000375657	0	0	0	0	0	0	0	0	0	0	0	0	0	0	0	0.000375657	0	0	0	0	0	0	0	0	0.000375657	0	0	0	0	0	0	0	0	0	0	0	0	0	0.000375657	0	0.00300526	0.00187829
PAG-ND-PCG Onecut1 Gaba	0	0	0	0.000210571	0.000210571	0	0.000210571	0.000210571	0.000210571	0	0	0	0	0	0	0	0	0	0	0.000210571	0	0	0	0	0	0	0	0	0	0	0.000210571	0.000210571	0.000421141	0	0	0	0.000210571	0	0	0	0	0	0	0	0	0.00126342	0	0.00231628	0.00694883
PAG-PPN Pax5 Sox21 Gaba	0	0	0	0	0	0	0	0	0.000437063	0	0	0	0	0	0	0	0	0	0.000437063	0	0	0.000437063	0	0	0	0	0	0	0	0	0	0	0	0	0	0	0	0	0	0	0	0	0	0	0	0	0	0.00524476	0.000874126
PAG-RN Nkx2-2 Otx1 Gaba	0	0	0	0.000187582	0	0	0.000562746	0	0.000187582	0	0	0	0	0	0	0	0	0	0	0	0	0.000187582	0.000187582	0	0	0	0	0	0	0	0	0.000187582	0	0	0	0	0	0.000187582	0.000375164	0.000187582	0	0	0	0	0	0.000187582	0	0.00881636	0.00131307
PAG-SC Neurod2 Meis2 Glut	0	0	0	0.00113037	0	0	0	0.00188395	0.00640543	0	0	0	0	0	0	0	0	0	0	0.00150716	0	0	0	0	0	0	0	0	0	0	0	0.00037679	0.00640543	0	0	0	0	0	0	0	0	0	0	0	0	0	0	0	0.00037679
PAG-SC Pou4f1 Zic1 Glut	0	0	0	0.000767165	0	0	0	0.00127861	0.00281294	0	0	0	0	0	0	0.000127861	0	0	0.000127861	0.000255722	0	0	0.000127861	0	0.000511444	0	0	0	0	0	0	0	0.000767165	0	0	0	0	0	0	0	0	0	0	0	0	0.00434727	0	0.000127861	0
PAL-STR Gaba-Chol	0	0.00020674	0	0	0	0	0	0	0	0	0	0	0	0	0	0	0	0	0	0	0	0	0	0	0	0	0	0	0	0	0	0	0	0	0	0	0	0	0	0	0	0	0	0	0	0	0	0	0
PARN-MDRNd-NTS Gbx2 Gly-Gaba	0	0	0	0	0.000366569	0	0	0	0	0	0	0	0	0	0	0.000183284	0	0	0	0	0	0	0	0	0	0	0	0	0	0.000183284	0	0.000183284	0	0	0	0	0	0.000183284	0	0	0	0	0	0	0	0.000183284	0	0	0
PAS-MV Ebf2 Gly-Gaba	0	0	0	0.000478354	0.000119589	0.000119589	0.000239177	0	0.000239177	0	0	0	0	0	0	0	0	0	0.000239177	0.000239177	0	0	0	0	0	0	0	0	0	0	0.00550108	0.000597943	0.00693614	0.00131547	0.000239177	0.000358766	0.000119589	0	0.000119589	0	0	0	0	0	0	0	0	0.000239177	0.0041856
PB Evx2 Glut	0	0	0	0.000332723	0	0.000499085	0.000166362	0	0.000166362	0	0	0.000499085	0	0.00149726	0	0	0	0	0	0.00499085	0	0.000166362	0.000499085	0	0	0	0	0	0	0	0	0	0.00133089	0	0	0	0	0	0	0.000166362	0	0	0	0.000166362	0	0.00715355	0	0.0034936	0.00099817
PB Lmx1a Glut	0	0	0	0.000301386	0	0.000301386	0	0	0.000301386	0	0	0	0	0	0	0	0	0	0	0.000301386	0	0	0	0	0	0	0	0	0	0	0.000602773	0	0	0	0	0	0	0	0	0	0	0	0	0	0	0.00120555	0	0	0.00120555
PB Pax5 Glut	0	0	0	0	0	0	0	0.00117786	0	0	0	0	0	0	0	0	0	0	0	0	0	0	0	0	0	0	0	0	0	0	0	0	0	0	0	0	0	0	0.00117786	0	0	0	0	0	0	0.00117786	0	0	0
PB Sst Gly-Gaba	0	0	0	0	0	0	0	0	0	0	0	0	0	0	0	0	0	0	0	0	0	0	0	0	0	0	0	0	0	0	0.0415648	0	0	0	0	0.00488998	0	0	0	0	0	0	0	0	0	0	0	0	0
PB-NTS Phox2b Ebf3 Lmx1b Glut	0	0	0	0	0	0.000696864	0	0	0	0	0	0	0	0.000696864	0	0	0	0	0	0	0	0	0	0	0	0	0	0	0	0	0	0	0	0	0	0	0	0	0	0	0	0	0	0	0	0.000696864	0	0.000696864	0
PB-PSV Phox2b Glut	0	0	0	0	0	0	0	0	0	0	0	0	0	0	0	0	0	0	0	0	0	0	0	0	0	0	0	0	0	0	0	0	0	0	0	0	0	0	0.00380228	0	0	0	0	0	0	0	0	0	0
PB-SUT Tlx3 Lhx2 Glut	0	0	0	0	0	0	0	0	0.00502513	0	0	0	0	0	0	0	0	0	0	0	0	0.00502513	0	0	0	0	0	0	0	0	0	0	0.00502513	0	0	0	0	0	0	0	0	0	0	0	0	0	0	0	0
PBG Mtnr1a Glut-Chol	0	0	0	0	0	0	0	0	0	0	0	0	0	0	0	0	0	0	0	0	0	0	0	0	0	0	0	0	0	0	0	0	0	0	0	0	0	0	0	0	0	0	0	0	0	0.0017452	0	0	0
PCG-PRNr Vsx2 Nkx6-1 Glut	0	0	0	0.00136799	0.000683995	0.000683995	0.000683995	0.000455996	0.00113999	0	0	0.000227998	0	0	0	0	0	0	0	0.000227998	0	0.000227998	0	0	0.000227998	0	0	0	0	0	0	0	0.000911993	0	0	0	0	0.000227998	0	0	0	0	0	0	0	0	0	0.000683995	0.00569995
PDTg Otp Olig3 Gaba	0	0	0	0	0	0	0.00319489	0	0	0	0	0	0	0	0	0	0	0	0	0	0	0	0	0	0	0	0	0	0	0	0	0	0	0	0	0	0	0	0	0	0	0	0	0	0	0	0	0	0
PDTg Otp Shroom3 Gaba	0	0	0	0	0	0	0	0	0	0	0	0	0	0	0	0	0	0	0	0	0	0	0	0	0	0	0	0	0	0	0	0	0	0	0	0	0	0	0	0	0	0	0	0	0	0	0	0.00588235	0.0176471
PDTg-PCG Pax6 Gaba	0	0.000348554	0	0.000348554	0.000348554	0.000348554	0	0	0.00139421	0	0	0	0	0	0	0	0	0	0	0	0	0	0	0	0	0	0	0	0	0	0.000697107	0	0.0125479	0	0	0	0	0.000348554	0	0	0	0	0	0	0	0	0	0.00313698	0.00418264
PF Fzd5 Glut	0.000347423	0	0.000463231	0.000347423	0.000463231	0	0.000115808	0.00370585	0.00335843	0	0	0.000463231	0	0.000115808	0	0.000115808	0.000347423	0.00162131	0.000231616	0.000115808	0.00115808	0	0	0	0	0	0.000115808	0	0	0.000115808	0	0.000115808	0	0	0	0	0.000115808	0.000463231	0.000347423	0	0	0	0.000579039	0.000231616	0.000579039	0	0.000231616	0.000579039	0.000231616
PG-TRN-LRN Fat2 Glut	5.29353e-05	0	0	0	0	0	0	0	0	0	0	0	0	0	0	0	0	0	0	0	0	0	0	0	0	0	0	0	0	0.00153512	0	0	0.000317612	0	0	0	0	5.29353e-05	0	0	0	0	0	0	0	0.000158806	0	0	5.29353e-05
PGRN-PARN-MDRN Hoxb5 Glut	5.58441e-05	5.58441e-05	0	5.58441e-05	0.000223376	0.000111688	0	0.000111688	0.000390909	0	0	0	0	5.58441e-05	0	0	0	0	5.58441e-05	0.00262467	0	0	0	0	0	0	0	0	0	0	0.000111688	0	5.58441e-05	0	0	0	0	0	0	0	0	0	5.58441e-05	0	0	0.000390909	0	5.58441e-05	0.000446753
PGRNd Dmbx1 Glut	0	0	0	0	0	0	0	0	0	0	0	0	0	0	0	0	0	0	0	0	0	0	0	0	0	0	0	0	0	0	0	0	0	0	0	0	0	0	0	0	0	0	0	0	0	0	0	0	0.00332226
PH Pitx2 Glut	0.000104811	0.000104811	0	0.00136254	0.000628865	0.000838487	0.00125773	0.00157216	0.00178178	0	0	0.000314432	0.000314432	0.000733676	0	0	0	0	0	0.000943297	0	0.000104811	0.000524054	0.000314432	0	0	0	0	0.000314432	0	0.00115292	0.000209622	0.00178178	0	0	0.000104811	0	0.000524054	0.000104811	0.000314432	0	0	0	0.000104811	0.000104811	0.0029347	0	0.000524054	0.00429724
PH-LHA Foxb1 Glut	0.000445534	0.000445534	0	0.0013366	0.00311873	0.0140343	0.000445534	0	0.000222767	0	0.000891067	0.00245043	0	0.00289597	0	0.0006683	0.000222767	0.00155937	0	0.000222767	0	0.000445534	0.00111383	0	0.000445534	0	0	0	0	0	0	0	0.000222767	0	0	0	0.000222767	0.000445534	0.000222767	0.000222767	0	0	0.000222767	0	0	0.0053464	0	0	0.00155937
PH-SUM Foxa1 Glut	0	0.000205086	0.000205086	0	0	0.000410172	0	0.000820345	0.00246103	0	0.000205086	0	0	0	0	0	0	0	0	0.000205086	0	0	0	0	0	0	0	0	0	0	0	0	0.00102543	0	0	0	0	0.000205086	0	0	0	0	0.000410172	0	0	0.00225595	0	0	0
PH-an Pitx2 Glut	0	0	0	0.00221976	0.00110988	0.00332963	0	0	0	0	0	0.00110988	0	0.00221976	0	0	0	0	0	0	0	0	0	0	0	0	0	0	0	0	0	0	0	0	0	0	0	0	0	0	0	0	0	0	0	0.00110988	0	0	0
PH-ant-LHA Otp Bsx Glut	0	0.000377572	0	0.000566358	0.000566358	0.0120823	0.00622994	0.000377572	0	0	0.00283179	0.00207665	0	0.00113272	0	0	0	0	0	0	0	0.00226543	0.00320936	0.000755144	0.000188786	0.000188786	0	0	0	0.000755144	0.000188786	0	0	0	0.000188786	0.000377572	0.000188786	0.000377572	0.00169907	0.000188786	0	0.000377572	0	0	0	0.00151029	0	0	0.00283179
PMd-LHA Foxb1 Glut	0	0	0	0	0.000884173	0	0	0	0	0	0	0.000442087	0	0	0	0	0	0.000884173	0	0.000442087	0.000442087	0	0	0	0	0	0	0	0	0	0	0	0	0	0	0	0	0.000442087	0	0	0	0	0	0	0	0.00132626	0	0.000442087	0
PMv-TMv Pitx2 Glut	0	0.000416146	0	0.00166459	0.000832293	0.00124844	0.00124844	0	0.000416146	0.00166459	0.000416146	0.00208073	0	0.00249688	0	0.000416146	0	0	0	0.000416146	0	0	0.000832293	0.000416146	0.000416146	0	0	0	0.000416146	0	0	0	0	0	0	0	0	0	0	0	0	0	0	0	0	0.00416146	0	0	0.00124844
POR Gata3 Gly-Gaba	0	0	0	0	0	0	0	0	0	0	0	0	0	0	0	0	0	0	0	0	0	0	0	0	0	0	0	0	0	0	0	0	0	0	0	0	0	0	0	0	0	0	0	0	0	0	0	0	0
POR Spp1 Gly-Gaba	0	0	0	0	0	0	0	0	0	0	0	0	0	0	0	0	0	0	0	0	0	0	0	0	0	0	0	0	0	0	0	0	0	0	0	0	0	0	0	0	0	0	0	0	0	0	0	0	0
PPN-CUN-PCG Otp En1 Gaba	0	0	0	0	0.000405844	0	0	0	0	0	0	0	0	0	0	0	0	0	0	0.000405844	0	0	0	0.000405844	0	0	0	0	0	0	0.000405844	0	0	0	0	0	0	0.000405844	0	0	0	0	0	0	0	0	0	0.00852273	0.0349026
PPY-PGRNl Vip Glyc-Gaba	0	0	0	0	0	0	0	0	0	0	0	0	0	0	0	0	0	0	0	0	0	0	0	0	0	0	0	0	0	0	0	0	0	0	0	0	0	0	0	0	0	0	0	0	0	0	0	0	0
PRC-PAG Pax6 Glut	0	0	0.000359066	0.0010772	0.000359066	0.000359066	0.000359066	0	0.000359066	0	0	0	0.000718133	0.000718133	0	0	0	0	0	0	0	0	0	0	0.000359066	0	0	0.000359066	0	0	0	0	0.000718133	0	0	0	0.000718133	0	0.000359066	0	0	0	0	0	0.00825853	0.000718133	0	0.000359066	0.000359066
PRC-PAG Tcf7l2 Irx2 Glut	0.000147493	0	0	0.00176991	0.00294985	0.00221239	0.000147493	0.00914454	0.00752212	0	0	0.000589971	0	0.00117994	0	0.000294985	0.0019174	0.00117994	0.000442478	0.00162242	0.000147493	0	0.000737463	0	0.000442478	0.000147493	0	0	0.000147493	0.000294985	0	0	0.000737463	0	0.000147493	0.000147493	0	0.000294985	0.000147493	0.000294985	0	0	0.0154867	0.000147493	0	0.0020649	0	0	0.000884956
PRNc Otp Gly-Gaba	0	0	0.000183016	0.000366032	0.000732064	0.000366032	0	0	0.000183016	0	0	0	0	0	0	0	0	0	0	0.000183016	0	0	0	0	0.000183016	0	0	0	0	0	0.000732064	0	0	0	0	0	0.000366032	0	0.000183016	0	0.000183016	0.000183016	0	0	0	0.000183016	0	0.000732064	0.0139092
PRNc Prox1 Brs3 Gly-Gaba	0	0	0	0	0	0	0	0	0	0	0	0	0	0	0	0	0	0	0	0	0	0	0	0.003663	0	0	0	0	0	0	0.003663	0	0.003663	0	0	0	0	0	0	0	0	0	0	0	0	0	0	0	0.003663
PRNc-NI-SG-RPO Vsx2 Nr4a2 Glut	0	0	0	0	0	0	0	0.000734754	0.000734754	0	0	0	0	0	0	0	0	0	0	0	0	0	0	0	0	0	0	0	0	0	0.000734754	0	0.000734754	0	0	0	0	0	0	0	0	0	0	0	0	0.00220426	0	0	0.00220426
PRNc-PARN Tlx1 Glut	0	0	0	0	0.00340136	0.0136054	0.00680272	0	0	0	0.00170068	0.00170068	0	0.0102041	0	0	0	0	0	0	0	0	0.00510204	0	0.00170068	0	0	0	0	0	0	0	0	0	0	0	0	0	0	0	0	0	0	0	0	0.0119048	0	0	0.00340136
PRNr Otp Nfib Glut	0	0	0	0	0	0	0	0	0	0	0	0	0	0	0	0	0	0	0	0	0	0.00173913	0	0	0	0	0	0	0	0	0	0	0.00521739	0	0	0	0	0	0	0	0	0	0	0	0	0	0	0	0
PRP Gata3 Slc6a5 Gly-Gaba	0	0	0	0	0	0	0	0	0	0	0	0	0	0	0	0	0	0	0	0	0	0	0	0	0	0	0	0	0	0	0	0	0	0	0	0	0	0	0	0	0	0	0	0	0	0	0	0	0.00735294
PRP Otp Gly-Gaba	0	0	0	0	0	0.000314961	0	0	0	0	0	0	0	0	0	0	0	0	0	0.000314961	0	0	0.000314961	0	0	0	0	0	0	0	0	0	0	0	0	0	0	0	0	0	0	0	0	0	0	0	0	0	0.00314961
PRP-NI-PRNc-GRN Otp Glut	0	0	0	0	0	0	0	0.00201288	0.000805153	0	0	0	0	0	0	0	0	0	0	0.000805153	0	0.000402576	0	0	0	0	0	0	0	0	0	0	0	0	0	0	0	0	0	0	0	0	0	0	0	0	0	0.000402576	0.00322061
PRT Mecom Gaba	0.00106724	0	0	0.00106724	0.000533618	0.000533618	0.00160085	0.00266809	0	0.000533618	0	0.00106724	0.000533618	0.000533618	0	0	0.00106724	0.00320171	0.000533618	0	0.000533618	0	0.00106724	0	0	0	0.00373533	0	0.00213447	0	0	0	0	0	0	0	0	0.00160085	0.000533618	0	0	0	0.00106724	0.000533618	0	0.000533618	0.00106724	0.00106724	0
PRT Tcf7l2 Gaba	0	0.000136045	0	0.000612203	0.000748248	0.000204068	0.00108836	0.000680226	0.000544181	6.80226e-05	0	0	0	6.80226e-05	0	6.80226e-05	0	0	6.80226e-05	6.80226e-05	0	0.000136045	0.000340113	0.000204068	0	0	0	0	0	0	6.80226e-05	0.000408136	0.000136045	0	6.80226e-05	0	6.80226e-05	0.000204068	0.000136045	6.80226e-05	0	0	0	0	0	0.00027209	0	0.0099313	0.00319706
PSV Lmx1a Trpv6 Glut	0	0	0	0	0	0	0	0	0	0	0	0	0	0	0	0	0	0	0	0.0025641	0	0	0	0	0	0	0	0	0	0	0	0	0.00769231	0	0	0	0	0	0	0	0	0	0	0	0	0.0025641	0	0	0
PSV Pax2 Gly-Gaba	0	0	0	0	0	0	0	0	0	0	0	0	0	0	0	0	0	0	0	0	0.00569801	0	0	0	0	0	0	0	0	0	0.002849	0	0	0	0	0	0	0	0	0	0	0	0	0	0	0	0	0	0
PSV Pvalb Lhx2 Glut	0	0	0	0	0	0	0	0.000187512	0.000750047	0	0	0	0	0	0	0	0	0	0	0.000187512	0	0	0	0	0	0	0	0	0	0	0.000187512	0	0.00300019	0	0	0	0	0	0	0	0	0	0	0	0	0	0	0	0
PVH-SO-PVa Otp Glut	0.000148478	0	0	0.000445434	0.000890869	0.00772086	0.0118782	0.000445434	0.000148478	0	0.0013363	0.00193022	0	0.00148478	0	0.000148478	0.000148478	0.000296956	0	0.000445434	0	0.000593912	0.00935412	0.000445434	0	0.000148478	0	0	0	0	0	0	0	0	0	0	0.000296956	0.000445434	0.000593912	0	0.000296956	0	0	0	0	0.00148478	0	0.000148478	0.00178174
PVHd Gsc Gaba	0	0.00649351	0	0	0	0	0.0454545	0	0	0	0	0	0	0	0	0	0	0	0	0	0	0	0.0324675	0	0	0	0	0	0	0	0	0	0	0	0	0	0.149351	0.00649351	0	0	0	0.00649351	0	0	0	0	0	0	0
PVHd-DMH Lhx6 Gaba	0.000270343	0	0	0.00108137	0.0018924	0.00081103	0.00405515	0.000270343	0.000540687	0.000270343	0	0.000540687	0	0.000270343	0	0	0	0	0	0	0	0.00351446	0.00243309	0.000270343	0	0	0	0	0	0	0	0.000270343	0	0	0	0.000270343	0	0	0.000540687	0	0	0	0	0	0	0	0	0.0118951	0.00351446
PVHd-SBPV Six3 Prox1 Gaba	0	0.000477555	0	0.00143266	0.00489494	0.0157593	0.00931232	0	0.000238777	0.000716332	0.000835721	0.00095511	0.000119389	0.00262655	0	0.000477555	0.00453677	0.00143266	0	0.000358166	0	0.000477555	0.00298472	0.000477555	0.0010745	0	0	0	0.000238777	0.000358166	0.000358166	0	0.000238777	0	0	0.000358166	0	0.00119389	0.000477555	0.000119389	0	0.000119389	0.000358166	0.000119389	0	0.00250716	0	0.000119389	0.000596944
PVR Six3 Sox3 Gaba	0	0.000616618	0	0.000154154	0.0171111	0.000462463	0.014953	0	0	0.000770772	0.00416217	0.00262063	0	0.00909511	0	0.000154154	0	0	0.000154154	0	0	0.00215816	0.0382303	0.000308309	0	0	0	0	0	0	0.000616618	0	0	0	0	0	0.096809	0.00138739	0.000462463	0.00154154	0.000308309	0	0.0050871	0	0	0.000462463	0	0	0
PVT-PT Ntrk1 Glut	9.85416e-05	0	0.00059125	9.85416e-05	0	9.85416e-05	9.85416e-05	0	0.000197083	0	0	9.85416e-05	0.000394166	0.000394166	0	0	9.85416e-05	9.85416e-05	0.00147812	9.85416e-05	0	0	0	0	0	0	0	0	0	0	0	0	0	0	0	0	0	0	0	0	0	0	0	0	0.132046	9.85416e-05	0	0	0
PVpo-VMPO-MPN Hmx2 Gaba	0	0.00111794	0	0.000558971	0.00268306	0.000223589	0.00503074	0	0	0.00100615	0.00447177	0.00469536	0	0.00178871	0	0	0	0.000335383	0.000111794	0	0	0.00804919	0.00939072	0.00078256	0	0	0	0	0	0	0	0	0	0	0	0	0.122862	0.00122974	0.0019005	0.00122974	0.000111794	0	0	0	0	0.000335383	0	0.000223589	0
Peri NN	0.000623888	0	2.3107e-05	5.77674e-06	1.15535e-05	5.77674e-06	5.19907e-05	2.88837e-05	5.77674e-06	0	0	4.04372e-05	4.62139e-05	1.73302e-05	4.04372e-05	0.000664325	0.000340828	0.00103981	0.000225293	0	0.000410149	1.73302e-05	2.3107e-05	0	0	0.00028306	4.62139e-05	5.77674e-06	0.000121312	0.000150195	1.15535e-05	1.15535e-05	0	5.77674e-06	6.35441e-05	0.000161749	0.00054879	2.88837e-05	5.77674e-06	0	0	5.77674e-06	0.000225293	3.46604e-05	6.93209e-05	3.46604e-05	1.15535e-05	0	2.88837e-05
Pineal Crx Glut	0	0	0	0.00111483	0	0	0.00111483	0.00111483	0	0	0.00222965	0	0	0	0	0.00111483	0.00111483	0	0	0	0	0	0.00222965	0	0	0	0	0	0.00222965	0	0	0	0	0.00111483	0	0	0.00111483	0	0	0	0	0	0	0	0	0.00111483	0	0	0
Pvalb Gaba	0	0	0	5.12801e-05	2.564e-05	0	8.97401e-05	0	1.282e-05	0	0	0	0	0	0	0	0	0.0003205	0	0	0	0	1.282e-05	0	0	0	0.00016666	3.84601e-05	5.12801e-05	0	2.564e-05	0	0	1.282e-05	0	0	0	2.564e-05	1.282e-05	0	1.282e-05	0	0	7.69201e-05	0	3.84601e-05	1.282e-05	1.282e-05	2.564e-05
Pvalb chandelier Gaba	0	0	0	0	0	0	0	0	0	0	0	0	0	0	0	0	0	0	0	0	0	0	0	0	0	0	0.000250313	0.000250313	0	0	0	0	0	0	0	0	0	0	0	0	0	0	0	0	0	0	0	0	0
RE-Xi Nox4 Glut	0	0	0	0	0	0	0	0.000666371	0.00244336	0	0	0	0.000444247	0	0	0.000444247	0	0	0	0	0	0	0.000222124	0	0.000222124	0	0.000222124	0	0.000222124	0	0	0	0	0	0	0	0	0	0	0	0	0	0	0	0.0102177	0.000444247	0	0.000222124	0
RHP-COA Ndnf Gaba	0	0	0	0	0	0	0.000225378	0	0	0	0	0	0	0	0	0	0	0	0	0	0	0.000225378	0	0	0	0	0.000450755	0	0.000225378	0	0	0	0	0	0	0	0	0	0	0	0	0.000676133	0	0	0	0.000450755	0	0	0
RN Spp1 Glut	0	0	0	0	0	0	0	0.00180832	0	0	0	0	0	0	0	0	0	0	0	0	0	0	0	0	0	0	0	0	0	0	0	0	0.0421941	0	0	0	0	0	0	0	0	0	0	0	0	0	0	0	0
RO-RPA Pkd2l1 Gaba	0	0	0	0	0	0.0042735	0.0042735	0	0	0	0	0	0	0	0	0	0	0	0	0	0	0	0	0	0	0	0	0	0	0	0	0	0	0	0	0	0	0	0	0	0	0	0	0	0	0.0042735	0	0.0042735	0
RPA Pax6 Hoxb5 Gly-Gaba	0	0	0	0	0	0.000745712	0	0	0	0	0	0	0	0	0	0	0	0	0	0.00149142	0	0.000745712	0	0	0	0	0	0	0	0	0	0	0	0	0	0	0	0	0	0	0	0	0	0	0	0	0	0	0.000745712
RT-ZI Gnb3 Gaba	0	0.000328713	0	0.000547855	0.000164357	5.47855e-05	0.00208185	0	0	0	0.000109571	5.47855e-05	0	5.47855e-05	0	0.000164357	0.000219142	0.000986139	0.00153399	0	0	0.000219142	0.000986139	0.000219142	0.000109571	5.47855e-05	0	0	0	0	5.47855e-05	0.000109571	0	5.47855e-05	5.47855e-05	0	0	0.000547855	0.000602641	0.000109571	5.47855e-05	0.000164357	0.000547855	0	0	0.000164357	0	5.47855e-05	0
SBPV-PVa Six6 Satb2 Gaba	0	0.00107836	0	0.00107836	0.00395399	0.00575126	0.0222861	0	0	0.0204889	0.00826743	0.00359454	0	0.00143781	0	0	0.000359454	0	0.000359454	0	0	0.00251618	0.0179727	0.00143781	0	0	0.000359454	0	0	0.00107836	0	0	0	0	0	0.00107836	0	0.00287563	0.00179727	0.000359454	0.000359454	0	0	0	0	0.00215672	0	0	0.00143781
SC Bnc2 Glut	0	0	0	0	0	0	0	0.000507872	0.00152362	0	0	0	0	0	0	0	0	0	0	0.000253936	0	0	0	0	0	0	0	0	0	0	0	0	0	0	0	0	0	0	0	0	0	0	0	0	0	0.000507872	0	0	0
SC Lef1 Otx2 Gaba	0.000436872	0	0	0.000655308	0.000218436	0	0	0.00131062	0.000436872	0	0	0	0	0.000218436	0	0.000436872	0	0.000218436	0	0	0.000218436	0	0	0	0	0.000218436	0.000218436	0	0.000218436	0	0.000218436	0.000218436	0	0	0	0	0	0	0.000218436	0	0	0	0.00174749	0	0	0.000218436	0.000436872	0.00436872	0.000655308
SC Otx2 Gcnt4 Gaba	0	0	0	0.00075358	0	0	0	0.00075358	0.00075358	0	0	0	0	0	0	0	0	0	0	0	0	0	0	0	0	0	0	0	0	0	0	0	0	0	0	0	0	0	0	0	0	0	0.00075358	0	0	0	0	0	0
SC Tnnt1 Gli3 Gaba	0	0	0	0	0	0	0	0.000399521	0	0	0	0	0	0	0	0	0	0.000399521	0	0	0	0	0	0	0	0	0	0	0	0	0	0.000399521	0	0	0	0.000399521	0.000399521	0	0	0	0	0	0	0	0	0	0	0	0.000399521
SC-PAG Lef1 Emx2 Gaba	0	0	0	0.000258153	0	8.60511e-05	0.000344204	0	8.60511e-05	8.60511e-05	0	0	0	0	0	8.60511e-05	0	0	8.60511e-05	0	0	0	0.000258153	0	0	8.60511e-05	0	0	0	0	0.00146287	0.00120472	0	0.00430256	8.60511e-05	0.000172102	0	0	0	0	0	0	0	0	0	8.60511e-05	0	0.00197918	0.000516307
SCH Six6 Cdc14a Gaba	0.000479616	0	0	0.000799361	0.00895284	0.000319744	0.00463629	0.000159872	0.000479616	0	0	0.000479616	0	0.000799361	0	0.000159872	0.000159872	0.000959233	0.000479616	0.000319744	0.000159872	0.000159872	0.00175859	0.000319744	0.000159872	0.000479616	0	0	0	0	0.000159872	0	0.000319744	0	0	0	0.000159872	0.000799361	0.000159872	0	0.000159872	0.000159872	0.000479616	0	0	0.000479616	0	0	0.000159872
SCdg-PAG Tfap2b Glut	0	0	0	0.000835073	0	0.000417537	0	0.000835073	0.00292276	0	0	0	0	0	0	0	0	0	0	0.000835073	0	0	0	0	0.000417537	0	0	0	0	0	0	0	0.000417537	0	0	0	0	0.000417537	0	0	0	0	0	0	0	0.00375783	0	0	0
SCig Foxb1 Glut	0.00131172	0	0	0.000936944	0.00112433	0.000655861	0.000655861	0.0016865	0.00234236	0.000374777	0.000468472	0.000562166	0	0.000562166	0	0.000281083	0.00112433	0.00346669	0.000843249	9.36944e-05	0.000468472	9.36944e-05	0.000655861	0	0.000281083	0	0.000468472	0	0.000655861	0.000187389	9.36944e-05	0	9.36944e-05	0	0	0.000281083	0	0.00103064	0.0015928	0.000187389	9.36944e-05	0.000187389	0.00430994	9.36944e-05	0.000374777	0.00140542	0.000562166	0.000281083	9.36944e-05
SCig Foxb1 Otx2 Glut	0	0	0	0	0	0	0	0	0.00183824	0	0	0	0	0	0	0	0	0	0.00183824	0	0	0	0	0	0	0	0	0	0	0	0	0	0.00183824	0	0	0	0	0	0	0	0	0	0	0	0	0.00183824	0	0.00367647	0
SCig Tfap2b Chrnb3 Glut	0	0	0	0.000463392	0	0	0	0.000926784	0.00185357	0	0.000463392	0	0	0	0	0	0	0	0	0	0	0	0	0	0	0	0	0	0	0	0	0	0.000463392	0	0	0	0	0	0	0	0	0	0	0	0	0.000926784	0	0.000463392	0.000463392
SCig-an-PPT Foxb1 Glut	0.000242365	0	0	0.000484731	0.000242365	0	0.000242365	0.00193892	0.00436258	0	0.000242365	0	0	0	0	0	0	0	0	0	0	0	0.000484731	0	0.000242365	0	0	0	0	0	0	0.000242365	0	0	0	0	0	0	0	0	0	0	0.00121183	0	0	0.000969462	0	0	0
SCiw Pitx2 Glut	0	0	0	0.00016518	0	0.00049554	0.00033036	0.00099108	0.0033036	0	0	0	0	0	0	0	0	0	0	0.00148662	0	0	0.00049554	0	0	0	0	0	0	0	0	0.00016518	0.00033036	0	0	0	0	0	0.00016518	0	0	0	0	0	0	0.00132144	0	0	0.00049554
SCm-PAG Cdh23 Gaba	0.000167785	0.000167785	0	0.000503356	0.000167785	0	0.00033557	0.000838926	0.00151007	0	0	0	0	0.000167785	0	0.000671141	0	0	0	0.000167785	0	0.000167785	0.000167785	0	0.000167785	0	0	0	0	0	0	0	0.000503356	0	0	0	0	0	0.000167785	0	0	0	0	0	0	0.00134228	0	0.00234899	0.000167785
SCop Pou4f2 Neurod2 Glut	0	0.000739098	0	0	0	0	0	0.00295639	0.0014782	0	0	0	0	0.000739098	0	0.000739098	0	0	0	0	0	0	0	0	0.000739098	0	0	0	0	0	0.000739098	0	0.000739098	0	0	0	0	0	0	0	0	0	0	0	0	0	0	0	0.000739098
SCop Sln Glut	0	0	0.000408664	0	0.000408664	0	0.000817327	0	0	0.000408664	0.000817327	0.000408664	0	0.000817327	0	0	0.000408664	0	0.000408664	0.000408664	0	0	0	0	0.000817327	0.000408664	0	0	0.000408664	0	0	0	0	0	0	0	0	0	0.000817327	0	0	0	0.000408664	0	0	0.00163465	0	0	0
SCs Dmbx1 Gaba	8.3956e-05	0	0	0.000671648	0.000167912	8.3956e-05	0.000251868	0.000335824	0.000335824	0	0	0.000167912	0.000167912	0	0	0.000167912	8.3956e-05	0.000251868	8.3956e-05	0	0.000251868	8.3956e-05	0	0	0	8.3956e-05	0	0	8.3956e-05	0	8.3956e-05	0.000671648	8.3956e-05	0	0	0	8.3956e-05	8.3956e-05	0.000251868	0	0	0	0.000335824	0	0	0.000167912	0	0.00100747	0.000335824
SCs Lef1 Gli3 Gaba	0	0	0	0	0	0	0.00103986	0.00034662	0.000693241	0	0	0	0	0	0	0	0	0	0.00034662	0	0	0.00034662	0	0	0	0	0.00034662	0	0	0.0017331	0.00034662	0	0	0	0	0	0	0.00034662	0	0	0	0.00034662	0	0	0	0	0	0	0.00034662
SCs Pax7 Nfia Gaba	0.000128353	0	0	0.000128353	0.000641766	0.000513413	0.000513413	0.000898473	0.0019253	0.000128353	0	0.00038506	0	0.000128353	0	0.000641766	0.000641766	0.00718778	0.000770119	0	0	0	0.000128353	0	0	0.000128353	0.000256706	0	0.00038506	0	0	0.00038506	0	0	0	0	0	0.000128353	0.000770119	0	0	0	0.000513413	0.000128353	0	0.000128353	0.000256706	0.000513413	0.000256706
SCsg Gabrr2 Gaba	0	0	7.69408e-05	0.000307763	0	0.000230822	0	0.00161576	0.00276987	0	0	7.69408e-05	0	0	0	0.000384704	7.69408e-05	0	0	7.69408e-05	0	7.69408e-05	7.69408e-05	7.69408e-05	7.69408e-05	0	0.000153882	0	0	0	0.000153882	0	0.000230822	0	0	0	0	7.69408e-05	0.000230822	0	0	0	0.000153882	0	7.69408e-05	0.00092329	0	0.000307763	7.69408e-05
SCsg Pde5a Glut	0.000130617	0	0	0	0	0	0	0.000130617	0.000783699	0	0	0	0	0	0	0.000522466	0.000130617	0.000522466	0	0	0	0	0	0	0.000130617	0	0	0	0	0.000130617	0.000130617	0	0.000130617	0	0	0	0.000130617	0.000130617	0	0	0	0	0	0	0.000130617	0	0	0.000130617	0
SI-MA-ACB Ebf1 Bnc2 Gaba	0	0.0175557	0	0	0.00202566	0	0.00540176	0	0	0	0	0.000675219	0	0	0	0	0	0	0	0	0	0.00202566	0.0175557	0.00877785	0	0	0	0	0	0	0.000675219	0	0	0	0	0	0.0499662	0.00472654	0.0243079	0.000675219	0.00270088	0	0	0	0	0.000675219	0	0	0
SI-MA-LPO-LHA Skor1 Glut	0.00127505	0.000182149	0	0.00327869	0.000728597	0.00127505	0.00455373	0.000182149	0	0	0.000910747	0.000910747	0	0.00182149	0	0.000182149	0	0	0	0.000182149	0	0.000546448	0.00400729	0.000182149	0.000728597	0	0	0	0	0.000182149	0	0	0	0	0.000182149	0	0	0.0010929	0.000364299	0	0.000182149	0.000182149	0.000182149	0	0	0.00327869	0	0	0.0010929
SI-MPO-LPO Lhx8 Gaba	0	0.00168539	0	0.00093633	0.000374532	0.000187266	0.00131086	0.000187266	0	0	0.00093633	0.000749064	0	0	0	0	0	0	0	0	0	0.00131086	0.00224719	0.000561798	0	0	0	0	0	0	0	0	0	0	0	0	0.0157303	0.00093633	0.00093633	0.000187266	0.000374532	0	0	0	0	0.00093633	0	0.000187266	0
SMC NN	0.000379183	0	0	0	0	0	0	0	1.35422e-05	0	0	0	1.35422e-05	0	1.35422e-05	0.000325014	5.4169e-05	0.000473979	8.12535e-05	0	0.0014761	0	0	0	0	1.35422e-05	0	0	0	2.70845e-05	0	0	0	1.35422e-05	0	0	4.06267e-05	0	0	0	0	0	0	0	0	4.06267e-05	0	0	0
SNc-VTA-RAmb Foxa1 Dopa	0	0	0	0	0.000158153	0	0	0	0	0	0	0	0	0	0	0	0	0	0	0	0	0	0	0	0	0	0	0	0	0	0	0.000158153	0	0	0	0	0	0	0	0	0	0	0	0	0	0	0	0.000316306	0
SNr Six3 Gaba	0	0	0	0	0	0	0	0	0	0	0	0	0	0	0	0	0	0	0	0	0	0	0	0	0	0	0	0	0	0	0	0	0.000620732	0	0	0	0	0	0	0	0	0	0	0	0	0	0	0.00248293	0
SNr-VTA Pax5 Npas1 Gaba	0	0	0	0.000611995	0	0	0	0	0	0	0	0	0	0	0	0	0	0	0	0	0	0	0	0	0	0	0	0	0	0	0	0	0	0	0	0	0	0	0	0	0	0	0	0	0	0	0	0.00367197	0.000611995
SPA-SPFm-SPFp-POL-PIL-PoT Sp9 Glut	0.000508615	6.35768e-05	0.000127154	0.00114438	0.000508615	0.00120796	0.00101723	0.00108081	0.000953652	6.35768e-05	0.00019073	0.000445038	6.35768e-05	0.0019073	0	0.000254307	6.35768e-05	0.000381461	0.00019073	0.000508615	0.000127154	0.000381461	0.00114438	0.000127154	0.00019073	0	0.00019073	0	0.00019073	0.000254307	0.001653	0.00133511	6.35768e-05	0.00197088	0	0.000127154	0.000127154	0.000254307	0.00019073	0.00019073	0	0	0.000381461	6.35768e-05	0.00114438	0.00349673	6.35768e-05	0.000572191	0.000254307
SPVC Ccdc172 Glut	0	0.000642261	0	0	0	0	0	0	0.00032113	0	0	0	0	0	0	0	0	0	0	0	0.00032113	0	0	0	0	0	0	0	0	0	0	0	0	0	0	0	0	0	0.00032113	0	0	0	0.00032113	0	0	0.000642261	0	0	0
SPVC Mafa Glut	0.000122895	0.000245791	0.000122895	0	0	0	0	0	0	0	0	0	0	0	0	0.000122895	0	0	0	0	0.000245791	0	0	0	0.000122895	0	0	0	0	0	0	0	0	0	0	0	0	0	0.000122895	0	0	0	0	0	0.000122895	0.00122895	0	0	0
SPVC Nmu Glut	0.000409836	0.000819672	0	0	0	0.000409836	0	0	0	0	0	0	0	0	0	0	0	0	0	0	0	0	0	0	0.000819672	0	0	0	0	0	0	0	0	0	0	0	0	0	0	0	0	0	0	0	0	0.00122951	0	0	0
SPVI-SPVC Sall3 Lhx1 Gly-Gaba	0	0	0	0	0	0	0	0	0	0	0	0	0	0.00010268	0	0	0	0	0	0	0	0	0	0	0	0	0	0	0	0	0	0	0	0	0	0.00010268	0.00010268	0	0	0	0	0	0	0	0	0	0	0	0
SPVI-SPVC Sall3 Nfib Gly-Gaba	0	0.000135227	0	0	0	0	0	0	0	0	0	0	0	0	0	0	0	0	0	0	0	0	0	0	0	0	0	0	0	0	0.000540906	0	0.000135227	0	0	0	0	0	0	0	0	0	0	0	0	0	0	0	0
SPVI-SPVC Tlx3 Ebf3 Glut	0.000118133	0	0.000118133	0.0003544	0	0.000118133	0	0	0	0	0	0	0	0	0	0.000118133	0	0	0	0.000236267	0	0	0	0	0.000118133	0	0	0	0	0	0	0	0.000118133	0	0	0	0	0	0	0	0	0	0	0	0	0.000118133	0	0	0.000118133
SPVO Mafa Meis2 Glut	0	0	0	0	0	0	0	0	0	0	0	0	0	0	0	0	0	0	0	0	0	0	0	0	0	0	0	0	0	0	0	0	0	0	0	0	0	0	0	0	0	0	0	0	0	0	0	0	0
STN-PSTN Pitx2 Glut	0	0	0	0.000325733	0.000325733	0.000814332	0.000814332	0.000488599	0.000162866	0	0	0.000325733	0	0.000651466	0	0	0	0.000162866	0	0	0	0.000325733	0.000488599	0	0	0	0	0	0	0	0.000977199	0.0014658	0.000325733	0.000651466	0	0	0.000162866	0.000162866	0.000325733	0.000162866	0	0	0.000162866	0	0	0.00260586	0	0.000814332	0.000488599
STR D1 Gaba	0	0.00534525	0	0	6.0059e-06	6.0059e-06	3.00295e-05	0	0	0	0	0	0	0	0	6.0059e-06	0	0.000522513	0	0	0	0	0	0	0	0	6.0059e-06	0	0	0	0	0	0	0	0	0	0	4.20413e-05	0.00070269	0	6.0059e-05	7.80767e-05	6.0059e-06	1.20118e-05	0	3.00295e-05	0	0	6.0059e-06
STR D1 Sema5a Gaba	0	0.000509035	0	5.09035e-05	5.09035e-05	0	0	0	0	0	0	0	0	0	0	0	0.000101807	0.000254518	0	0	0	0	0	0	0	0	0	0	5.09035e-05	0	0	0	0	0	0	0	0	0.00173072	0.000763553	0	0.000152711	0	0	0	0	0.000509035	0	0	0
STR D2 Gaba	0	0.000371445	0	1.40168e-05	1.40168e-05	0	1.40168e-05	0	0	0	0	0	0	0	0	0	0	0.000420504	7.0084e-06	0	1.40168e-05	2.10252e-05	7.0084e-06	7.0084e-06	1.40168e-05	0	1.40168e-05	0	0	7.0084e-06	0	0	0	0	0	0	0	0.00412795	0.000105126	0	4.20504e-05	0.00257909	0	0	0	1.40168e-05	7.0084e-06	0	0
STR Lhx8 Gaba	0	0.000303214	0	0	0	0	0.000303214	0	0	0	0	0	0	0.000303214	0	0	0	0	0	0	0	0	0.000303214	0	0	0	0	0	0	0	0	0	0	0	0	0	0	0	0	0	0	0	0	0	0	0	0	0.000606428	0
STR Prox1 Lhx6 Gaba	0	0	0	0	0	0	0	0	0	0	0	0	0	0	0	0	0	0	0	0	0	0	0	0	0	0	0	0	0	0	0	0	0	0	0	0	0	0	0	0	0	0.000208377	0	0	0	0.000208377	0	0	0
STR-PAL Chst9 Gaba	0.000204583	0.00217369	2.55728e-05	0.000102291	0	2.55728e-05	0.000434738	2.55728e-05	0	2.55728e-05	0	5.11457e-05	0	2.55728e-05	2.55728e-05	2.55728e-05	0.002634	0.000409165	2.55728e-05	0	0.000102291	0.000230155	0.000153437	0.000153437	0.000153437	7.67185e-05	2.55728e-05	2.55728e-05	2.55728e-05	5.11457e-05	5.11457e-05	0	0	0	0	7.67185e-05	0.00115078	0.00590732	0.00158552	0	2.55728e-05	0.00107406	0	2.55728e-05	0	0.000792758	5.11457e-05	0	2.55728e-05
SUB-ProS Glut	0	0	0	0	0	0	0	0	0	0	0	0	0	0	0	0	0	0.000141153	0	0	0	0	0	0	0	0	0.0383231	0.000282306	0.00247018	0	0	0	0	0	0	0	0	0	0	0	0	0	0	0	0	0	0	0	0
Sncg Gaba	0	0	0	0	0	0	0	0	0	0	0	0	0	0	0	0	0.0002918	7.29501e-05	0	0	0	7.29501e-05	0	0	0	0	0.000364751	0	0.0010213	0	0	0	0	0	0	0	0	0	0	0	0	0	0	7.29501e-05	0	0.00021885	7.29501e-05	0	0
Sst Chodl Gaba	0	0.000282566	0	0	0	0	0	0	0	0	0	0	0	0	0	0	0	0	0	0	0	0	0	0	0	0	0	0	0	0	0	0	0	0	0	0	0	0	0	0	0	0.000141283	0	0.000141283	0	0.000141283	0	0	0
Sst Gaba	7.63569e-05	0	0	1.52714e-05	4.58141e-05	0	9.16282e-05	1.52714e-05	3.05427e-05	0	0	0	0	0	1.52714e-05	6.10855e-05	0	0.000549769	0	0	3.05427e-05	6.10855e-05	1.52714e-05	0	0	1.52714e-05	0.000213799	6.10855e-05	0.000183256	0.000213799	6.10855e-05	1.52714e-05	0	0	0	0.0001069	3.05427e-05	6.10855e-05	4.58141e-05	0	1.52714e-05	1.52714e-05	3.05427e-05	0.000229071	1.52714e-05	0.000229071	3.05427e-05	0	1.52714e-05
TH Prkcd Grin2c Glut	0	0	0.00152879	6.11518e-05	1.52879e-05	3.05759e-05	3.05759e-05	1.52879e-05	3.05759e-05	0	0	3.05759e-05	0.012796	0	0	4.58638e-05	0	1.52879e-05	0	1.52879e-05	1.52879e-05	1.52879e-05	1.52879e-05	0	0	0	4.58638e-05	0	1.52879e-05	0	0	0	0	0	1.52879e-05	1.52879e-05	0.000137592	1.52879e-05	0	0	0	0	0	0	0.012475	1.52879e-05	0	0	3.05759e-05
TMd-DMH Foxd2 Gaba	0	0.000711744	0	0	0	0	0.000711744	0	0	0.000711744	0.0220641	0.00142349	0	0.00142349	0	0	0	0	0	0	0	0	0.000711744	0	0	0	0	0	0	0	0	0	0	0	0	0	0	0.000711744	0.000711744	0	0	0	0	0	0	0.00355872	0	0	0
TMv-PMv Tbx3 Hist-Gaba	0	0	0	0	0	0.00274977	0	0	0	0.00091659	0.015582	0.00366636	0	0.00274977	0	0	0	0	0	0	0	0	0.00091659	0	0	0	0	0	0	0.00091659	0	0	0	0	0	0.00091659	0	0	0	0	0	0	0	0	0	0	0	0	0
TRS-BAC Sln Glut	0	0	0	0.00011946	0	0.00023892	0	0	0	0	0	0	0	0	0	0	0	0	0	0	0	0	0.00011946	0	0.00131406	0	0	0	0	0.00011946	0	0	0	0	0	0	0	0	0	0	0	0	0	0	0	0	0	0	0
TU-ARH Otp Six6 Gaba	0.000124224	0.000124224	0	0.000621118	0.000372671	0.00161491	0.00161491	0	0	0.000248447	0.0168944	0.00807453	0	0.000496894	0	0.000248447	0	0.000496894	0.000993789	0.000124224	0	0.000248447	0.00360248	0.000621118	0	0	0	0	0	0	0	0	0	0	0	0	0	0.000745342	0.00111801	0	0	0.000248447	0.000869565	0	0	0.000372671	0	0	0.000124224
Tanycyte NN	0.0225482	0	0	0.000218914	0.000218914	0	0	0	0	0	0.000437828	0.000218914	0	0	0.000218914	0.00240806	0.00525394	0.00328371	0.0205779	0	0.00109457	0	0.000218914	0	0	0.00809982	0	0	0	0	0	0	0	0	0	0	0	0	0	0	0	0	0.00284588	0	0	0	0	0	0
VCO Mafa Meis2 Glut	0	0	0.000183891	0	0	0	0	0	0.000183891	0	0	0	0	0	0	0	0	0	0.000183891	0.000183891	0.000183891	0	0	0	0	0	0	0	0	0	0.000183891	0	0.00790732	0.000183891	0	0	0.000367782	0	0	0	0	0	0.000183891	0	0	0.000367782	0	0	0.00165502
VLMC NN	0.0280721	0	0	5.57317e-06	0	0	1.11463e-05	0	0	0	5.57317e-06	0	5.57317e-06	0	5.57317e-05	0.000847122	0.00024522	0.00171096	0.000457	0	0.000902854	0	0	0	0	0.00012261	2.78659e-05	5.57317e-06	0	1.67195e-05	5.57317e-06	0	0	0	5.57317e-06	1.67195e-05	5.57317e-06	0	0	0	0	0	0.00805323	0	0	1.11463e-05	5.57317e-06	0	5.57317e-06
VMH Fezf1 Glut	0	0	0	0	0.000492854	0.00197141	0.000492854	0	0	0	0	0.0103499	0.000985707	0.00394283	0	0	0	0	0	0	0	0	0.000492854	0	0	0	0	0	0	0	0	0	0	0	0	0	0	0	0	0	0	0	0	0	0.00837851	0.00246427	0	0	0
VMH Nr5a1 Glut	0.000108613	0.000108613	0	0.000434452	0.000651678	0.000651678	0.000977517	0.000108613	0.000108613	0	0.000217226	0.00152058	0	0.000325839	0	0.000325839	0	0.000760291	0.000217226	0	0	0.000108613	0.000651678	0	0	0.000108613	0	0	0	0.000217226	0.000217226	0	0	0	0.000108613	0	0.000108613	0.000217226	0.000217226	0	0	0.000217226	0.000217226	0.000108613	0	0.00217226	0	0	0.000217226
Vip Gaba	0.000152707	0	0	0.000127256	0	5.09022e-05	0.000127256	2.54511e-05	0	0	5.09022e-05	0.000127256	2.54511e-05	0	5.09022e-05	0.0012471	7.63534e-05	0.00173068	0.000127256	0	0.000127256	0.000890789	5.09022e-05	5.09022e-05	0	5.09022e-05	0.0010435	0.00022906	0.000636278	0.000432669	0.000178158	0	0	5.09022e-05	5.09022e-05	2.54511e-05	2.54511e-05	7.63534e-05	0.000254511	0	0.000152707	5.09022e-05	0	0.000127256	0	0.000254511	0.000101804	0	0.000127256
ZI Pax6 Gaba	0.000288736	0.000216552	0	0.00122713	0.00454759	0.000649655	0.00801242	0.000613563	0.000830115	0.00018046	0.00018046	0.000324828	3.6092e-05	0.000397012	0	0.000144368	3.6092e-05	0.000902299	0.000216552	0.00147977	7.21839e-05	0.00191287	0.00317609	0.000685747	7.21839e-05	0.000324828	0.00018046	3.6092e-05	0.000216552	0.000505287	0.000685747	7.21839e-05	0.000397012	0.000288736	0.000108276	0.000216552	0.000794023	0.00108276	0.000902299	3.6092e-05	0.000108276	0.000324828	0.000108276	7.21839e-05	0	0.00158805	0	0.000505287	0.00249035
[truncated: 289 more columns]

## Sheet: Panel f_inset
cl_transfer	4035	4037	4039	4040	4041	4042	4043	4044	4045	4046	4047	4048	4049	4050	4055	4056	4057	4060	4061	4062	4063	4064	4115	4120	4133	4136	4145
4035	23	0	0	0	1	0	0	0	0	0	0	0	0	0	1	0	0	0	0	1	0	0	0	0	0	0	0
4037	1	15	0	0	0	0	0	0	0	1	0	0	0	0	0	0	0	0	0	0	0	0	0	0	0	0	0
4039	0	0	94	0	0	1	0	0	0	0	9	0	0	0	0	1	0	0	2	0	0	0	0	0	0	1	0
4040	0	0	0	51	0	0	0	0	0	0	5	0	0	0	0	0	0	0	0	7	5	3	0	0	0	0	0
4041	0	0	0	0	200	0	0	0	1	0	1	1	2	1	0	0	0	0	0	0	0	0	1	1	0	0	0
4042	0	0	3	0	1	35	1	0	1	0	3	0	0	0	0	0	0	0	0	0	0	0	0	0	0	0	0
4043	0	0	0	0	2	1	10	0	0	0	0	0	0	0	0	0	0	0	0	0	0	0	0	0	0	0	0
4044	0	0	0	0	6	0	3	28	8	0	1	0	2	1	0	0	1	0	2	0	0	0	2	0	0	0	1
4045	0	0	1	0	5	1	0	16	46	0	9	0	6	1	0	0	0	0	19	0	0	0	1	1	0	0	0
4046	0	3	0	1	0	0	0	0	0	39	0	0	0	0	7	1	0	1	0	0	0	0	0	0	0	0	1
4047	0	0	13	2	23	1	0	2	0	0	127	0	0	0	0	4	0	0	0	5	1	0	1	2	0	0	0
4048	0	0	0	0	46	0	0	0	0	0	0	34	15	2	0	0	25	0	0	0	0	0	0	0	0	0	0
4049	0	0	0	0	3	0	0	0	1	0	0	1	72	0	0	0	0	0	1	0	0	0	0	0	0	0	1
4050	0	0	0	0	29	0	8	3	0	0	2	4	3	77	0	0	0	0	1	0	0	0	0	0	0	0	0
4055	0	0	0	0	1	0	0	1	0	3	3	0	0	0	52	0	0	0	0	0	0	0	28	0	0	0	0
4056	0	0	0	0	0	0	0	0	0	1	1	0	0	0	1	16	0	0	0	0	0	0	0	0	0	0	0
4057	0	0	0	0	0	0	0	0	0	0	0	8	3	0	0	0	83	0	0	0	0	0	0	0	0	0	0
4060	0	0	0	0	0	0	0	0	0	0	0	0	0	0	0	0	0	18	2	0	0	0	0	0	0	0	0
4061	0	0	1	0	2	0	0	4	6	0	1	0	5	0	0	0	0	7	30	0	0	0	0	0	1	0	0
4062	0	0	0	0	0	0	0	0	0	0	1	0	0	0	0	0	0	0	0	29	0	0	1	0	0	0	0
4063	0	0	0	2	0	0	0	0	0	0	1	0	0	0	0	0	0	0	0	3	16	4	0	0	0	0	0
4064	0	0	0	1	0	0	0	0	0	0	0	0	0	0	0	0	0	0	0	13	1	25	0	0	0	0	0
4115	0	0	0	0	0	1	0	0	3	0	2	0	0	0	4	0	0	0	0	0	0	0	29	0	0	0	1
4120	0	0	0	0	0	0	0	0	0	0	0	0	0	0	0	0	0	0	0	0	0	0	0	15	0	0	0
4133	0	0	0	0	0	0	0	0	0	0	0	0	0	0	0	0	0	0	0	0	0	0	0	0	4	0	0
4136	0	0	0	0	0	0	0	0	0	0	0	0	0	0	0	0	0	0	0	0	0	0	0	2	0	18	0
4145	0	0	0	0	0	0	0	0	0	0	0	0	0	0	0	0	0	0	0	0	0	0	0	0	0	0	40

## Sheet: Panel f_subclass_plot
confidence_threshold	agreement_fraction
0	0.887693
0.01	0.887693
0.02	0.887695
0.03	0.887769
0.04	0.888004
0.05	0.888247
0.06	0.888478
0.07	0.888713
0.08	0.888992
0.09	0.889312
0.1	0.889709
0.11	0.890179
0.12	0.890709
0.13	0.891299
0.14	0.891922
0.15	0.892589
0.16	0.893273
0.17	0.893994
0.18	0.894747
0.19	0.895525
0.2	0.896326
0.21	0.89714
0.22	0.897978
0.23	0.898824
0.24	0.899673
0.25	0.900559
0.26	0.90147
0.27	0.90239
0.28	0.90331
0.29	0.904264
0.3	0.905193
0.31	0.906167
0.32	0.907144
0.33	0.908147
0.34	0.909147
0.35	0.910181
0.36	0.91122
0.37	0.912271
0.38	0.913314
0.39	0.91438
0.4	0.915442
0.41	0.916501
0.42	0.917597
0.43	0.918678
0.44	0.919774
0.45	0.920889
0.46	0.921994
0.47	0.923123
0.48	0.924273
0.49	0.925432
0.5	0.926706
0.51	0.928378
0.52	0.929979
0.53	0.931549
0.54	0.933053
0.55	0.934551
0.56	0.936004
0.57	0.937436
0.58	0.938801
0.59	0.940163
0.6	0.941452
0.61	0.942749
0.62	0.944015
0.63	0.945255
0.64	0.946479
0.65	0.947687
0.66	0.948861
0.67	0.950017
0.68	0.951127
0.69	0.952244
0.7	0.953317
0.71	0.9544
0.72	0.955445
0.73	0.956481
0.74	0.957525
0.75	0.958546
0.76	0.959575
0.77	0.960572
0.78	0.961561
0.79	0.962549
0.8	0.963519
0.81	0.964469
0.82	0.965425
0.83	0.966382
0.84	0.96734
0.85	0.968289
0.86	0.969261
0.87	0.970213
0.88	0.971193
0.89	0.972183
0.9	0.973169
0.91	0.974166
0.92	0.975227
0.93	0.976305
0.94	0.977397
0.95	0.978579
0.96	0.979852
0.97	0.981259
0.98	0.982868
0.99	0.984873

## Sheet: Panel f_cluster_plot
confidence_threshold	agreement_fraction
0	0.560967
0.01	0.560968
0.02	0.561084
0.03	0.561366
0.04	0.561666
0.05	0.562049
0.06	0.562545
0.07	0.56316
0.08	0.563878
0.09	0.564698
0.1	0.565623
0.11	0.56663
0.12	0.567751
0.13	0.568971
0.14	0.570275
0.15	0.571668
0.16	0.573163
0.17	0.574765
0.18	0.576498
0.19	0.578339
0.2	0.580344
0.21	0.582439
0.22	0.584658
0.23	0.586998
0.24	0.589401
0.25	0.591869
0.26	0.594457
0.27	0.597093
0.28	0.599786
0.29	0.602543
0.3	0.605341
0.31	0.608186
0.32	0.611069
0.33	0.613997
0.34	0.617007
0.35	0.620009
0.36	0.623041
0.37	0.626122
0.38	0.629278
0.39	0.63243
0.4	0.635622
0.41	0.638848
0.42	0.642101
0.43	0.645327
0.44	0.648622
0.45	0.651995
0.46	0.655436
0.47	0.658917
0.48	0.662513
0.49	0.666279
0.5	0.670218
0.51	0.674795
0.52	0.679323
0.53	0.683773
0.54	0.688196
0.55	0.692571
0.56	0.696961
0.57	0.701236
0.58	0.705526
0.59	0.709787
0.6	0.714008
0.61	0.718233
0.62	0.722459
0.63	0.726716
0.64	0.73091
0.65	0.73513
0.66	0.739342
0.67	0.743559
0.68	0.747763
0.69	0.751983
0.7	0.756265
0.71	0.76062
0.72	0.764902
0.73	0.76917
0.74	0.773602
0.75	0.777978
0.76	0.782343
0.77	0.786755
0.78	0.791272
0.79	0.795794
0.8	0.800499
0.81	0.805127
0.82	0.809814
0.83	0.814616
0.84	0.819468
0.85	0.824327
0.86	0.829353
0.87	0.83448
0.88	0.839676
0.89	0.844933
0.9	0.850403
0.91	0.855944
0.92	0.861713
0.93	0.867594
0.94	0.873789
0.95	0.880311
0.96	0.88737
0.97	0.895168
0.98	0.903934
0.99	0.915
