# Supplementary material for: Molecularly defined and spatially resolved cell atlas of the whole mouse brain
Source: Nature. 2023 Dec 13;624(7991):343–54. doi: 10.1038/s41586-023-06808-9 (PMC10719103; doi:10.1038/s41586-023-06808-9)
Supplement: Supplementary file 14 — Source Data Extended Data Fig. 2 [file 41586_2023_6808_MOESM14_ESM.xlsx]

## Sheet: EDfigure2b
gene	pearson_r
Ighm	-0.0414054
4930438E09Rik	-0.0119039
4930509J09Rik	0.0302087
Edaradd	0.080486
Slfn9	0.0813856
Adad1	0.101903
A630012P03Rik	0.111543
Lrat	0.142858
4921534H16Rik	0.156306
C730002L08Rik	0.161524
Stk31	0.17738
A830019P07Rik	0.204122
Apela	0.208278
Serpinb7	0.228938
Map3k20	0.229719
Zan	0.238619
C230014O12Rik	0.244373
Cngb3	0.266185
Gpr39	0.27223
2900052N01Rik	0.278856
Gdf6	0.28697
Trim54	0.29317
Cd36	0.317649
Adamts12	0.327404
Rbp1	0.334268
Gm30564	0.336511
Catsperd	0.338147
Adh5	0.34261
Lamb3	0.379125
Itga2	0.379377
4930467D21Rik	0.38509
Arhgef38	0.388489
1700057H15Rik	0.388679
Akr7a5	0.38944
Tnfaip6	0.396487
Cxcl5	0.403453
Nfkbib	0.421704
Nox4	0.422859
Fam122b	0.423212
Mafa	0.424151
Mmel1	0.424479
Itih3	0.434077
Ier3ip1	0.444665
Igf2bp2	0.449841
Nudt14	0.453318
Onecut3	0.455468
Gpr4	0.469047
Lmod2	0.474074
Mrpl16	0.475232
Timm50	0.48489
Agtr2	0.488633
Diaph3	0.491562
C030029H02Rik	0.496609
Folh1	0.49718
Tbcc	0.508905
Gzmk	0.511089
B9d2	0.514572
Creb5	0.521901
Ermn	0.529837
Ethe1	0.529856
Kl	0.529925
Ccdc192	0.533383
Cd79a	0.533741
Apex1	0.535634
D7Ertd443e	0.537976
Dock5	0.546055
Arhgap15	0.548947
Itgad	0.556446
Comtd1	0.561323
Inhba	0.574379
Ccnb1	0.575725
9330158H04Rik	0.581928
Npas4	0.582916
C7	0.593321
Slc39a8	0.603517
Alpk2	0.604041
Skap1	0.604544
Fbln5	0.607686
Slc5a5	0.61754
Prss22	0.622287
Mog	0.630387
Chrna4	0.638166
Mdfic	0.63892
Dbx2	0.639739
Insm2	0.640762
Gas2l3	0.64227
Pifo	0.644641
Yif1b	0.646828
Mbnl3	0.647124
Gna14	0.654352
Cdk15	0.656159
Sec14l5	0.65807
Zbbx	0.667279
A830009L08Rik	0.667558
Ecm2	0.667834
Fgf13	0.66867
Cd247	0.670477
Apold1	0.670744
Baz1a	0.672894
Rasgrp2	0.674455
Shroom3	0.675299
Lnp1	0.675403
Abcc9	0.676387
Thrsp	0.678186
Hmgb3	0.679397
Gem	0.680272
Gsto1	0.681644
Ptger3	0.682724
Spin2c	0.684179
Arntl	0.684453
Krt12	0.684555
Pde5a	0.686698
Epsti1	0.687707
Lpar1	0.688355
Per2	0.692073
Agt	0.692736
Adamtsl1	0.693073
Ung	0.693723
St18	0.696842
Adgrg2	0.697328
Mecom	0.698616
Lmcd1	0.699307
Hopx	0.699975
Hpse2	0.701234
Pim1	0.701746
Ror2	0.70442
Synpr	0.704974
Rnh1	0.70543
Vegfc	0.705744
Qpct	0.706072
5830418P13Rik	0.707484
Tspear	0.707534
Itih5	0.708727
Rab33a	0.710872
Cldn11	0.711835
Hpgd	0.711992
Fosb	0.716851
Dlk1	0.718349
2610028E06Rik	0.723386
Ctss	0.723937
Lhfpl5	0.725023
Plscr5	0.725452
Cnmd	0.726075
Adgrf5	0.726365
D430036J16Rik	0.726579
Fam107a	0.728223
Adra1b	0.728277
Foxa1	0.728895
Mcm6	0.729042
Pafah1b3	0.73452
Cpa6	0.735704
Thbs4	0.73611
Tnfrsf11b	0.736497
Tmem176a	0.736626
Slco1c1	0.738826
A330076C08Rik	0.739022
Grem1	0.739485
Abca8a	0.739598
Rgs5	0.74104
C1qtnf7	0.742571
Glis3	0.742573
Mylk	0.744181
Fbxw13	0.744351
Dsg2	0.744358
Isyna1	0.744568
Pdgfd	0.746798
Palld	0.749331
Zfp57	0.750795
Sln	0.750984
Adam18	0.753552
Dnah9	0.75391
Col5a1	0.754313
Adgrd1	0.754975
Meox2	0.755041
Clic5	0.757236
Sv2c	0.757481
Slc9a3r1	0.758843
Grhpr	0.759761
Cdkn1a	0.760551
Lhfpl2	0.760978
Ntsr1	0.761553
Hs3st3a1	0.761739
Bmp2	0.763171
Nfam1	0.763703
Mamdc2	0.763758
Svep1	0.76557
Trdn	0.766129
Agtr1a	0.767309
Wnt5a	0.768526
D130009I18Rik	0.770451
Cd44	0.771472
Slc38a1	0.771496
Acsbg1	0.771643
Sox10	0.772428
Sstr1	0.772623
Ppif	0.773
Vgf	0.77667
B930025P03Rik	0.776678
Ndnf	0.777077
Colgalt2	0.777921
Pdgfc	0.777984
Calcrl	0.778109
Slc25a13	0.77928
Npbwr1	0.779329
Col6a5	0.779435
Syt17	0.780412
Plscr4	0.780817
Itga4	0.78107
Slco5a1	0.782077
Ucp2	0.78242
Chodl	0.782873
Cubn	0.783286
Id4	0.784116
Glp2r	0.784477
Fgf10	0.784616
Isoc1	0.785939
Ror1	0.786365
Tshr	0.786773
St8sia2	0.786911
Egr2	0.787193
Kcnmb2	0.787249
Zfp503	0.787256
Ednrb	0.787506
Serpinb8	0.787964
Mirt1	0.788064
Dcdc2a	0.789011
Kitl	0.789183
Grm3	0.78928
Emp2	0.789528
Scn7a	0.789629
Tnnc1	0.789765
Serpine2	0.79008
Ttn	0.790248
Pdlim3	0.79337
Cftr	0.794171
Gxylt2	0.794396
Lcp1	0.795766
Ets1	0.796517
Tmem176b	0.796787
Gsta4	0.797028
Bmp6	0.797476
Kcns3	0.797857
Hspb8	0.797881
Itga9	0.797933
Gabbr2	0.799056
Clspn	0.799144
Maged2	0.799698
Inhbb	0.801031
Nmur2	0.801254
AW551984	0.802551
Nkd1	0.802623
Bmp3	0.802709
Hmx2	0.802994
Tll1	0.803566
Cckar	0.803627
Ar	0.804134
D130079A08Rik	0.804248
Wls	0.804366
Fgf3	0.805319
Sox5	0.805514
Fyb	0.805789
Cartpt	0.805918
Ntf3	0.806606
Pou3f2	0.807109
Chrdl1	0.807135
Aldh1l1	0.807398
Frem2	0.807504
Kcnk9	0.807919
Coro1a	0.808206
Wif1	0.808906
Pgm5	0.809354
Rcn1	0.80969
Chrnb3	0.809856
Fli1	0.810257
Gprc5b	0.810297
Zfp618	0.810643
9630002D21Rik	0.810901
Gpr150	0.810959
Glra2	0.811328
Tacr3	0.812171
Pcdh20	0.812219
Klhdc8a	0.812413
Ptgs2	0.81257
Tgfbr2	0.813064
Tmie	0.813141
Crb1	0.813183
Insyn2b	0.813911
Oprk1	0.814192
Cdc14a	0.814201
Ntn1	0.814222
Ucma	0.814453
Anxa2	0.814552
Corin	0.814958
Mkx	0.81549
Tpbgl	0.815905
Adra2a	0.815977
Hcrtr1	0.816175
Rwdd2a	0.816368
Sfrp1	0.816462
Stc1	0.816744
Mc4r	0.816864
Bmpr1b	0.816929
Tmem26	0.816979
Pgr15l	0.817132
4930452B06Rik	0.818035
Gli2	0.818145
Cd24a	0.818914
Pla2g7	0.818915
Ccdc141	0.819192
Barx2	0.819251
Frzb	0.819805
Trabd2b	0.819841
Adamts9	0.819872
Esrrg	0.820764
Prss23	0.820958
Tox3	0.821139
Syndig1	0.821242
Ltbp1	0.821388
Nfatc1	0.821523
Arhgap22	0.821657
Serpina3n	0.822218
Cux2	0.822499
Hcrtr2	0.822517
Nr4a2	0.822608
En1	0.822641
Chn2	0.82303
Fgf1	0.823121
Ecel1	0.823187
Cobll1	0.823206
Aff2	0.823265
Col18a1	0.823316
Acvr1c	0.823471
6530403H02Rik	0.823587
Lipg	0.823722
Asb2	0.823947
Adam33	0.824048
Ccn4	0.824409
Styk1	0.824559
Colec12	0.82458
Nefh	0.825282
Aldh3b2	0.825367
Gucy1a1	0.825553
Scnn1a	0.825884
P3h2	0.826171
Amigo2	0.826391
Scml4	0.826507
Ednra	0.826755
Fbn1	0.826938
Tshz1	0.827135
Gabre	0.827269
C1ql1	0.827391
Sall1	0.8277
Marcksl1	0.827784
Tafa2	0.828334
Efna5	0.828538
Ptpru	0.828561
Clrn1	0.828828
Rreb1	0.829085
Gpr26	0.829461
Hmcn1	0.830259
Ret	0.83072
Filip1	0.831206
Chrna3	0.832401
Cnpy1	0.832887
Crispld1	0.833114
Igsf1	0.833289
Epha10	0.833304
Fzd2	0.833364
Fndc1	0.833494
St8sia6	0.833652
Npy1r	0.833937
Aqp6	0.833938
Ttc6	0.835132
Alox8	0.835606
Pcdh8	0.835616
Fibin	0.835785
Padi2	0.835859
Vit	0.835877
Htr2c	0.835935
Mme	0.836314
A2m	0.836483
Slitrk6	0.836489
Il1rap	0.836688
Kcnj8	0.836723
Tns1	0.83687
Plcxd3	0.837012
Tox2	0.837796
Fat4	0.83783
Nkx2-2	0.837836
Car3	0.837896
Slit2	0.837987
Mcub	0.838195
Cidea	0.838227
Stk26	0.838715
Gal	0.838815
Lrp4	0.839489
Hrh3	0.839528
Cpne8	0.839587
Car8	0.839677
Pcsk6	0.840497
Nfia	0.840657
Sytl5	0.840725
Fn1	0.841682
Trpc5	0.841702
Serpinf1	0.842728
Medag	0.842748
Ctsc	0.842953
Slc30a3	0.843213
Klk8	0.843359
Plce1	0.843683
Id2	0.843877
P2ry1	0.844357
Slc7a11	0.84442
Cgnl1	0.844546
Dkk2	0.84473
Nxph4	0.844762
Gpc4	0.844896
Trpc6	0.845102
Sox9	0.845531
Fstl5	0.845569
Tgfb2	0.845636
Zmat4	0.845638
Ttc29	0.8457
Drd2	0.845864
Crybg1	0.845922
Sema5a	0.845999
Calb1	0.846504
Gpr139	0.846508
Pif1	0.846795
Kcnab3	0.846795
Fam20a	0.846955
Kif11	0.847031
Adgrl2	0.847384
Bhlhe23	0.847411
Htr1f	0.848456
Usp43	0.848614
Gpr37l1	0.848667
Col8a1	0.848863
Aldh1a3	0.84899
Smpdl3b	0.849059
Pcdh18	0.849226
Pcp4l1	0.84935
Col26a1	0.849645
Adcyap1	0.849645
Adamtsl3	0.850151
Glra3	0.850206
Igf1	0.850531
Pld5	0.850826
Gata2	0.851104
Cited1	0.851246
Ckap2l	0.851334
Pparg	0.851623
Crhr1	0.851663
Serinc2	0.85194
Gabrq	0.8523
Creb3l1	0.852435
Cp	0.852874
Adam12	0.852927
Pmaip1	0.853031
S1pr1	0.853129
Chrna6	0.853356
Bdnf	0.853841
Fam43a	0.853925
Spag16	0.854257
Adamts18	0.854361
Ntrk3	0.854843
Gpx3	0.855455
Grm1	0.856545
Grid2ip	0.856743
Snx31	0.857593
Hrh2	0.858075
Cldn5	0.858297
Cdh6	0.858313
Sostdc1	0.85861
Trpc3	0.85896
Aqp1	0.858969
Cdhr1	0.859451
Lrrc55	0.859464
Sncg	0.859782
Lama4	0.859853
Nr4a3	0.859978
Wnt7a	0.860749
Scn4b	0.860795
Prkg2	0.860799
Tshz3	0.860896
Gda	0.861146
Epha7	0.861683
Atp10a	0.861706
Adamts19	0.86188
Caln1	0.862438
Epha6	0.862451
Prkd1	0.862841
Htr4	0.863218
Mrap2	0.863509
Nr2f1	0.863525
Pirt	0.863562
Adgrg6	0.863575
Tnfrsf8	0.86364
Dlx6os1	0.863873
Sh3rf2	0.864305
Lemd1	0.864305
Ddr2	0.865312
Fat2	0.866245
Chst9	0.86645
Spp1	0.866665
Cdh20	0.866754
Kirrel	0.867016
Pappa	0.867049
Kazald1	0.867287
Tent5a	0.86738
Runx2	0.867617
Cwh43	0.867641
Dbh	0.867689
Sp8	0.867808
Cyp19a1	0.867998
Htr2a	0.868042
Dmrt2	0.868243
Gpr101	0.868348
Fgf18	0.868439
Tmem200a	0.868522
Sfrp2	0.868546
Six6	0.868706
Adamts16	0.868812
Ntsr2	0.868923
Brs3	0.869074
Adora1	0.869085
Oxtr	0.869281
Ndst4	0.869305
Tead1	0.869511
Chrm3	0.869621
Egfem1	0.869735
Parm1	0.869803
Ddo	0.869834
Mpped2	0.870039
Htr1b	0.870125
Adcy2	0.870392
Drd5	0.870553
Popdc3	0.870711
Met	0.87076
Rgs6	0.870941
Sla	0.870981
Antxr2	0.871509
Tcap	0.871602
Nxph2	0.87165
Grik3	0.872495
Htr1a	0.872635
Glt8d2	0.872666
Rorb	0.872699
Pbx3	0.872768
Serpina9	0.872897
A730046J19Rik	0.873105
Eya4	0.873295
Gja1	0.873331
Lmo2	0.873668
En2	0.873694
Tpbg	0.873992
Pou3f3	0.874176
Trhr	0.87423
Hoxc4	0.8744
D930028M14Rik	0.874526
Arhgef26	0.87485
Casq2	0.875092
St3gal1	0.875632
Lepr	0.875828
Bace2	0.875942
Stard5	0.875958
L3mbtl4	0.876164
Slc7a10	0.876198
Mctp2	0.876249
Bcl11a	0.876258
Asb4	0.876477
Adra1a	0.87666
Greb1	0.876695
Pla2g5	0.876746
Npffr2	0.876777
Ppp1r17	0.876822
Vcan	0.877002
Vipr2	0.877079
Gng8	0.877149
Col5a2	0.877164
Etv1	0.877779
Avpr1a	0.878306
Abi3bp	0.878456
Klhl14	0.878635
Prox1	0.878757
Hgf	0.878915
4930426D05Rik	0.879033
Mfge8	0.87919
Masp1	0.879465
Rxfp3	0.879628
Lpl	0.879783
Cd34	0.88004
Fosl2	0.880211
Endou	0.8804
Adcy7	0.880407
Trpc7	0.88055
Plekhd1	0.880593
Mdga1	0.880691
Sema3d	0.880719
Hrh1	0.880765
Sntg2	0.881288
Akain1	0.881753
Vwc2l	0.882205
Lratd2	0.882274
Gfra1	0.8824
Ankfn1	0.88254
Nhlh2	0.882719
Prkcq	0.882775
Sox11	0.882864
Bhlhe22	0.88304
Sema3e	0.883481
Doc2b	0.883881
Sema6a	0.884029
Rspo3	0.88433
Zeb2	0.884586
Ccdc80	0.884671
Il31ra	0.885284
Sulf2	0.885328
Kcng2	0.885383
Fat1	0.885456
Col15a1	0.885957
Adcy8	0.886353
Zic4	0.886508
Oprm1	0.886518
Osbpl3	0.886759
Cacng5	0.88684
Sox21	0.886969
Plch1	0.88713
Tafa4	0.887169
Cdh9	0.888154
Bcl6	0.888154
Grpr	0.888166
Cfap206	0.88819
Epha4	0.888268
Kcng4	0.888303
Prom1	0.888328
Zfp536	0.888533
Rxfp1	0.888724
Coch	0.888767
Chrna7	0.888896
Hapln1	0.889112
Lancl3	0.889223
Pcsk5	0.889297
Pth2r	0.88932
Slc35d3	0.889359
Pnoc	0.889522
Crh	0.889558
Epha1	0.889588
Epha3	0.889832
Wnt7b	0.889897
Kcnip1	0.890043
Slc10a4	0.890353
Foxa2	0.890425
Fgf11	0.890549
Pdzrn3	0.890558
Slc12a8	0.890645
Fmo1	0.89076
Erbb4	0.890819
Matn2	0.890828
Tnc	0.890969
Plekha2	0.891117
Sema3c	0.891234
Galnt18	0.891268
Dnah11	0.891585
Pamr1	0.892031
Dach1	0.892081
Gpc3	0.892108
Prss35	0.892345
Dgkk	0.892378
Mafb	0.892561
Egln3	0.892596
Dach2	0.892656
Syt2	0.892661
Grm8	0.892821
Adamts2	0.893002
Vwc2	0.893077
Cdkn1c	0.893089
Homer3	0.893511
Rbm20	0.893535
Pdlim1	0.893933
Layn	0.893966
Nwd2	0.894151
Npsr1	0.894348
Dscaml1	0.894469
Spon1	0.894544
Stk32b	0.894702
Fbln2	0.894813
Sema5b	0.89489
Lhfp	0.894917
Plpp4	0.895019
Pde1a	0.895105
C1ql3	0.895108
Irx5	0.895342
Stxbp6	0.895346
H2-Q2	0.895462
Tnfaip8l3	0.89558
Fbn2	0.895893
Satb1	0.896034
Nkx2-4	0.896035
Igf2	0.896083
Necab1	0.896157
Nr2f2	0.896338
Man1a	0.896535
Th	0.896624
B020031H02Rik	0.896627
Epha8	0.89673
Foxo1	0.896935
Angpt1	0.89694
Gcnt4	0.896971
Rab38	0.89714
Nfib	0.897143
Ccdc187	0.897459
Nts	0.897611
Grp	0.897821
Cdh3	0.898132
Nell1	0.898316
Tox	0.898362
Cnga3	0.89849
Adgrv1	0.898592
Tcf19	0.898703
Cntnap3	0.898778
Pthlh	0.89894
Gad2	0.898942
Myo3b	0.899087
Htr1d	0.899308
Klk6	0.899454
Bves	0.899514
Arhgap36	0.899692
Grik4	0.899732
Npy2r	0.899769
Fras1	0.899948
Skor1	0.900121
Fgd5	0.900435
Shisa6	0.900437
Sstr2	0.90048
Car4	0.900499
Hs3st4	0.90057
Pvalb	0.900768
Ascl1	0.900817
Tgfbi	0.900888
Ust	0.900943
Zic3	0.901049
Zim1	0.901134
Nek10	0.901331
Tcerg1l	0.901412
Trps1	0.901419
Npas3	0.901428
Otx1	0.901578
Gpr6	0.901974
Alk	0.902213
Hoxb8	0.902466
Lmo1	0.902658
Smoc2	0.902661
Rpp25	0.902706
Rab37	0.902779
Tbx3	0.902782
Irs4	0.902818
Upk1b	0.90294
Zfp521	0.902952
Calb2	0.902976
Col12a1	0.903131
Hrk	0.903147
Hs3st2	0.903473
Atp6ap1l	0.90355
4921539H07Rik	0.903612
Eomes	0.903784
Galnt14	0.903942
Arsj	0.903973
Chrm2	0.904215
Irx3	0.904332
Blnk	0.904379
Stk32a	0.904474
Slc18a2	0.90448
Arhgap28	0.904481
Esrrb	0.904486
Epb41l4a	0.904503
Sp9	0.904734
Nbl1	0.905105
Chrna5	0.905213
Lamc2	0.905278
Emx2	0.905338
Rgs12	0.905404
Tnnt2	0.905447
Hpse	0.905791
Syt10	0.905879
Tpm2	0.905891
Mab21l1	0.906067
Slc26a4	0.906087
Htr7	0.906137
Qrfpr	0.906375
Kcnj5	0.906497
Fign	0.906593
Ldb2	0.906898
Fbln1	0.907097
Zfp831	0.907474
Prdm8	0.90763
Tnnt1	0.907651
Ccdc42	0.907694
6430628N08Rik	0.90833
Nr5a2	0.908762
Stac2	0.908846
Nfix	0.909021
Rskr	0.909517
Scube2	0.909537
Ptpn14	0.909553
Gfap	0.909803
Stac	0.910416
Lsp1	0.910615
Kcnj4	0.910904
Col23a1	0.910946
Samd5	0.911555
Cpne9	0.911766
Unc13c	0.911938
Ramp3	0.911948
Kctd8	0.912172
Il1rapl2	0.912296
Tafa1	0.912317
Gldn	0.912327
Syt6	0.912373
Calcr	0.912687
Eya1	0.912751
Krt9	0.912766
Lama3	0.912902
Igfn1	0.913073
Rgs16	0.913264
Dio3	0.913296
Col11a1	0.913311
Col6a3	0.913477
Hoxb3	0.913575
Tspan18	0.913802
Rmst	0.913928
Clic6	0.91397
Dlx2	0.914079
C1ql2	0.914171
Prdm13	0.914212
Actn2	0.914237
Fst	0.914371
Ngb	0.914567
Prlr	0.914715
Dpf3	0.914718
Sertm1	0.915258
St6galnac5	0.915577
Slc24a4	0.915647
Kcnh8	0.915874
St14	0.915944
Zbtb7c	0.915975
Itga8	0.915978
Cbln2	0.916134
Rprm	0.916198
Sox2	0.916266
Gabra6	0.916285
Rab3b	0.916324
Ccbe1	0.916336
Onecut2	0.916515
Rarb	0.916517
Ptprc	0.916634
Sntb1	0.916653
Evx1os	0.916972
Dchs2	0.916989
Dmbx1	0.917074
Boc	0.917333
Lhx1	0.917336
Emx2os	0.917351
Hhip	0.917351
Gli3	0.917353
Grik1	0.917373
Lypd6	0.917422
Gpr149	0.917541
Lypd6b	0.917734
Gck	0.917819
Tmem114	0.918157
Prph	0.918227
Ccnd2	0.918352
Galr1	0.918385
Lgr5	0.918762
Ly6g6e	0.918955
Col24a1	0.91907
Casz1	0.919234
Tshz2	0.919447
Slc32a1	0.919489
Zfpm2	0.919526
Vgll2	0.919547
Serpina3g	0.919643
Cpne2	0.919662
Tfap2d	0.919741
Zfhx4	0.919917
Egr3	0.919987
Ephb1	0.92011
Casr	0.920195
Meis2	0.92029
Pou3f1	0.920452
Drd3	0.920552
Zic5	0.920592
Arx	0.920783
Hs3st3b1	0.920811
Ngf	0.920888
Col27a1	0.921234
Baiap3	0.921262
Vgll3	0.921283
Fzd5	0.921309
Tacr1	0.921596
Trhde	0.921626
Dlx1as	0.921839
Npr3	0.921914
Vwa5b1	0.92193
Piezo2	0.922047
Otof	0.922111
Kcnh3	0.92214
Lrrc38	0.922209
Esr2	0.922231
Rasd1	0.922249
Nxph1	0.922309
Slit3	0.922347
Ddit4l	0.922464
Cckbr	0.92253
Lmx1b	0.922601
Ccdc3	0.922626
Ntng1	0.922952
Tmem215	0.923341
Klf5	0.923441
Igfbp6	0.923622
Col6a1	0.923829
Syndig1l	0.924115
Slc17a8	0.924228
Lhx5	0.924322
Bsx	0.924431
Zic1	0.924678
Gsx1	0.924858
Gata3	0.924882
Egflam	0.925024
Pde3a	0.925057
Meis1	0.925366
Cbln1	0.925726
Lama1	0.925938
Nkx6-1	0.926272
Dlx6	0.926326
Bcl11b	0.926438
Sv2b	0.926447
Esyt3	0.92651
Rspo1	0.926566
Olig3	0.926575
Tfap2a	0.926837
Frmd7	0.926949
Megf11	0.927389
Tmem132c	0.927396
Coro6	0.927432
Penk	0.92755
Slc17a6	0.92787
Cyp26b1	0.927907
Hoxb4	0.928014
Osr1	0.928245
Gpr83	0.928371
Slc17a7	0.928507
Cbln4	0.928606
Irx2	0.928682
Evx2	0.929271
Zbtb16	0.929629
Esr1	0.929703
Asic4	0.929866
Nptx2	0.929931
Npnt	0.929976
Prkcd	0.930147
Slc5a7	0.930212
Maf	0.930267
Isl1	0.930335
Pou6f2	0.930527
Phox2b	0.930578
Lamp5	0.930582
Cdh23	0.930685
Pkp2	0.930734
Prdm16	0.931181
Nr2e1	0.931205
Aqp4	0.931439
Oprd1	0.931468
Car12	0.931537
Lhx8	0.931981
Sall3	0.932268
Eya2	0.932491
Rxfp2	0.932521
Zic2	0.932792
Bnc2	0.93309
Ano2	0.933224
Ranbp3l	0.933286
Shox2	0.933403
Six3	0.933538
Trh	0.93393
Tfap2b	0.934425
Pappa2	0.934714
Sox14	0.934863
Plagl1	0.935141
Neurod2	0.935305
Lgr6	0.935827
Sox1	0.935949
Barhl1	0.936204
Serpinb1b	0.936485
Mab21l2	0.937158
Gpr50	0.937351
Grin2c	0.937478
Ccn3	0.937916
Kit	0.937991
Cxcl14	0.938029
Scgn	0.938337
Lncenc1	0.9384
Skor2	0.938488
Synpo2	0.938848
Lhx2	0.939062
Col14a1	0.939158
Frem1	0.939177
Prrxl1	0.939518
Ebf3	0.939906
Cnih3	0.939988
Elfn1	0.940079
Rai14	0.940102
Slc6a5	0.940307
Prss12	0.940387
Igfbpl1	0.940597
Foxd2	0.940663
Irx6	0.940872
Mef2c	0.940885
Nkx2-1	0.941059
Kcng1	0.941097
Otx2	0.941635
Fam163a	0.941674
Glra1	0.941776
Lmx1a	0.942002
Wnt4	0.942138
Egfr	0.942612
Pmfbp1	0.942678
Ano1	0.942864
Rspo2	0.942914
Ankrd63	0.943331
Lypd1	0.943397
Lrrc10b	0.943531
Ddc	0.943532
Rbp4	0.943631
Ptk2b	0.943649
Arhgap25	0.943927
Ctxn3	0.944674
Pou4f1	0.944926
Crhbp	0.94494
Frem3	0.944946
Crhr2	0.945281
Nxph3	0.9454
Ebf1	0.945599
Htr3a	0.945711
Fezf2	0.945834
Ovol2	0.945835
Sox6	0.945917
Trp73	0.946333
Mybpc1	0.94635
Hoxb6	0.946427
Hoxb5	0.946508
Dkkl1	0.94659
Chrm1	0.947095
Ebf2	0.947122
Samd3	0.947636
Fibcd1	0.947873
Pde11a	0.948126
Reln	0.948264
Scn5a	0.949385
Iqgap2	0.949509
Ccn2	0.949568
Satb2	0.950138
Npas1	0.950951
Robo3	0.951031
Gbx2	0.951427
Atp6v1c2	0.951708
Rxrg	0.951745
Neurod6	0.952091
Sim1	0.952162
Lhx9	0.952868
Vsx2	0.953435
Trpc4	0.953485
A830036E02Rik	0.953668
Dcn	0.954544
Tcf7l2	0.955007
Gpr88	0.955133
Tac2	0.955402
Pax7	0.955461
Pax6	0.955523
Igfbp4	0.955593
Slc6a3	0.956454
Chrna2	0.956634
Cplx3	0.957007
Pdyn	0.957711
Otp	0.958109
Lef1	0.959887
Lhx4	0.960037
Crym	0.960119
Pitx2	0.96033
Myo5b	0.961841
Pax8	0.96209
Tal1	0.962955
Slc6a4	0.964035
Pax2	0.964709
Barhl2	0.964833
Pax3	0.965103
Bmp4	0.965103
Pou4f2	0.965639
C130074G19Rik	0.965776
Drd1	0.965863
Pax5	0.966414
Cnr1	0.966965
Lhx6	0.967054
Fezf1	0.969288
Acta2	0.969549
Moxd1	0.971082
Myl4	0.971135
Col19a1	0.971191
Hdc	0.971544
Gnb3	0.971593
Prdm12	0.973419
Foxb1	0.974072
Ppp1r1b	0.974097
Chat	0.9745
B230323A14Rik	0.974657
Pth2	0.97628
Nr5a1	0.977769
Abhd12b	0.977903
Adora2a	0.978573
Vdr	0.98934
Gnrh1	0.996341

## Sheet: EDfigure2c
gene	pearson_r
4930438E09Rik	0.00510652
Onecut3	0.0196733
Nox4	0.0319275
Serpinb7	0.0595138
Apela	0.0686013
Ighm	0.0687804
Edaradd	0.0726316
A630012P03Rik	0.0840271
Itgad	0.0945194
Zan	0.10889
C230014O12Rik	0.109056
Cngb3	0.128008
C730002L08Rik	0.128541
Gdf6	0.132343
Lrat	0.14373
Stk31	0.145592
Arhgef38	0.154308
Gna14	0.156961
Adad1	0.158837
Cd36	0.162667
Mafa	0.171018
Ccnb1	0.177619
4930509J09Rik	0.185809
Gpr4	0.19141
Gpr39	0.193232
Ccdc192	0.193312
Cdk15	0.196705
Map3k20	0.200861
Alpk2	0.202839
Insm2	0.212778
4921534H16Rik	0.220136
Fbxw13	0.223477
Mbnl3	0.226241
A830019P07Rik	0.227011
Hmx2	0.233352
Agtr2	0.251195
Plscr5	0.251536
Itga2	0.251607
Gm30564	0.254198
1700057H15Rik	0.264712
4930467D21Rik	0.28009
Adgrg2	0.280453
5830418P13Rik	0.287861
Gzmk	0.288308
Diaph3	0.303928
Hpse2	0.318334
Lmod2	0.319397
Gpc3	0.325966
Catsperd	0.330753
Gem	0.333067
Inhba	0.333169
Slfn9	0.339206
Fosb	0.342256
Gng8	0.342604
Slc5a5	0.344862
Thrsp	0.352527
Cnga3	0.353891
9330158H04Rik	0.357546
Epsti1	0.368816
Gas2l3	0.370946
Lamb3	0.373345
B930025P03Rik	0.379639
Cubn	0.383571
Evx1os	0.385373
Cd247	0.388047
Agtr1a	0.394809
Meox2	0.399539
St14	0.403876
Bhlhe23	0.405217
Trim54	0.405678
Fam122b	0.412388
Cyp19a1	0.412942
Mecom	0.413104
Mmel1	0.415593
Igf2bp2	0.418202
Rbp1	0.41934
Kcnmb2	0.421774
Nxph2	0.425324
Ucma	0.432072
Il31ra	0.434563
Comtd1	0.434832
Vgll2	0.445892
Skap1	0.451347
Adamts12	0.456033
Prdm13	0.467246
Col15a1	0.468726
Brs3	0.470799
Upk1b	0.474706
Abcc9	0.476592
Ttc6	0.4766
D930028M14Rik	0.476991
Pmaip1	0.480925
Fgf13	0.482463
Nudt14	0.485408
Dach2	0.486618
Styk1	0.488079
Ednrb	0.491702
Tmem26	0.493761
Pim1	0.494736
Mcm6	0.495311
Sstr1	0.502763
Bmp2	0.505184
Tshr	0.505911
Arhgap15	0.506672
2900052N01Rik	0.507349
Npbwr1	0.508614
9630002D21Rik	0.510614
Chrnb3	0.510742
Ier3ip1	0.51124
Hpgd	0.51384
Cdkn1a	0.515484
Baz1a	0.519912
Pif1	0.521104
Gsx1	0.521979
D130009I18Rik	0.522338
Adam18	0.522713
Mirt1	0.526351
Nfkbib	0.528784
Nr5a2	0.528927
Grpr	0.531045
Adh5	0.531161
Tgfbi	0.531359
Plscr4	0.532073
Crb1	0.536087
Fam107a	0.536165
Nmur2	0.536642
Pgr15l	0.538083
Adamtsl1	0.538806
Nkx2-4	0.539502
Cftr	0.543676
Zbbx	0.547447
Tcf19	0.550784
Hoxc4	0.551778
D430036J16Rik	0.552072
Nfia	0.554411
Casq2	0.55562
Kitl	0.555953
Pdgfd	0.557751
Yif1b	0.559336
Ecm2	0.560181
A330076C08Rik	0.56385
Ror2	0.565663
Calcrl	0.566021
Slc39a8	0.56656
A730046J19Rik	0.568108
Nfam1	0.569077
Ntf3	0.569306
Akr7a5	0.570053
Casr	0.570166
Timm50	0.570266
Pde5a	0.574685
Clrn1	0.575966
Bace2	0.57651
Mamdc2	0.578257
Ntsr1	0.579419
Pld5	0.580474
Gpr37l1	0.582953
Ptger3	0.583746
Tnc	0.584748
Cpa6	0.58618
Antxr2	0.586613
C1ql1	0.586928
Cd79a	0.587044
B9d2	0.58785
Cxcl5	0.589791
Cnmd	0.590706
Itih5	0.591265
L3mbtl4	0.591292
Car3	0.591781
Spin2c	0.59235
Ethe1	0.592979
Greb1	0.597203
Irx6	0.597929
Glp2r	0.598824
Pla2g7	0.599416
Esrrb	0.600192
Ung	0.602354
Ctsc	0.603137
Dkk2	0.603519
Fgf10	0.604908
Hmcn1	0.604938
Ckap2l	0.605075
Apold1	0.606488
Esr2	0.606577
Gsta4	0.60874
Nkd1	0.609797
Gli2	0.610135
Nfatc1	0.611949
Eya4	0.613038
Prss22	0.61319
Serpina3g	0.616026
Pafah1b3	0.616906
Ror1	0.618156
6530403H02Rik	0.618377
Mrpl16	0.620352
Egr2	0.621051
Pcdh18	0.62111
Fgf3	0.622285
Kcnj8	0.622622
Clic5	0.624132
Ptpn14	0.62589
Foxa2	0.626425
Colgalt2	0.62795
Hapln1	0.628427
Cdc14a	0.629824
Emx2	0.629903
Dbx2	0.630254
Chodl	0.630553
St8sia6	0.631123
Gldn	0.632012
Lcp1	0.632136
Adra1b	0.633148
Vcan	0.633221
Aldh3b2	0.633475
Sfrp1	0.634947
Tbx3	0.63542
Vegfc	0.636572
Itga4	0.637009
Tmem176a	0.637775
Ppif	0.638084
D130079A08Rik	0.638185
Rnh1	0.638705
Adamts2	0.63926
2610028E06Rik	0.640594
Nhlh2	0.641461
Pcdh20	0.642814
Stc1	0.642873
Fgf18	0.643487
Slc9a3r1	0.644402
Sox21	0.644483
Tent5a	0.644765
Hmgb3	0.646768
Foxa1	0.647035
Lsp1	0.648093
Sema3c	0.648145
Lhfpl5	0.650256
Acvr1c	0.650347
Apex1	0.651071
Aldh1a3	0.651529
Emp2	0.652331
Chrdl1	0.652992
Col14a1	0.653011
Fyb	0.653798
Sytl5	0.654103
Slc5a7	0.654615
Ar	0.655127
Nkx2-2	0.655435
Hspb8	0.655505
Colec12	0.656074
Scn7a	0.656948
Gsto1	0.659015
Rreb1	0.659356
Car4	0.659825
C1qtnf7	0.659984
Tpbgl	0.660086
Htr2c	0.660118
Lepr	0.660129
Prom1	0.660248
Dmrt2	0.660349
Serpine2	0.660691
Ednra	0.661997
Fbln5	0.663451
Rgs5	0.66356
Stk26	0.663594
Hcrtr2	0.663656
Cd44	0.66396
Lmcd1	0.665648
Sema5a	0.665802
Ngf	0.666914
Mme	0.669049
Fam43a	0.669111
Tbcc	0.670576
Il1rap	0.670616
Zic3	0.671587
Arntl	0.67214
Maged2	0.672604
Pappa	0.672908
Wnt5a	0.674288
Popdc3	0.675892
Sema3d	0.676014
Gpr150	0.676478
Tnfrsf11b	0.676988
Kif11	0.678047
Frem2	0.678105
Mcub	0.678962
Gnrh1	0.679019
Pth2r	0.679265
Corin	0.681281
Sln	0.682158
Pdlim3	0.682318
Chrna3	0.682375
Wnt7a	0.683546
Mdfic	0.684145
Pifo	0.684339
Gata2	0.684432
Col5a1	0.685036
Tgfb2	0.685796
Masp1	0.686027
Cidea	0.68686
Sfrp2	0.687055
Zfp503	0.687349
Hcrtr1	0.6875
Col5a2	0.690104
Id4	0.69062
Hopx	0.690742
Clspn	0.691028
Pcsk6	0.691972
Etv1	0.692616
Fam20a	0.692715
Egflam	0.694657
Qpct	0.694749
Igf1	0.694821
Hs3st3a1	0.695136
Tead1	0.695365
S1pr1	0.695763
Cd24a	0.696028
Mctp2	0.697385
Rbp4	0.697698
Pdgfc	0.698425
Ptprc	0.69888
Asb2	0.700555
St8sia2	0.700585
Avpr1a	0.701048
Esrrg	0.701254
Adamts18	0.702389
Slc12a8	0.703095
Pth2	0.70319
Kcnab3	0.703291
Pthlh	0.703386
Rab38	0.703859
Arhgap22	0.704399
Acsbg1	0.704401
Adgrg6	0.704867
Crispld1	0.705005
Ret	0.705037
Adgrd1	0.705467
Erbb4	0.705821
Car8	0.706358
Pde3a	0.707655
Zfp57	0.70813
Slco1c1	0.708153
Slitrk6	0.708352
Klhl14	0.708364
Kcnk9	0.70842
Piezo2	0.708594
Creb3l1	0.708769
Zmat4	0.709479
Nwd2	0.71016
Klhdc8a	0.710239
Tgfbr2	0.710556
Alox8	0.711136
Adgrf5	0.711408
Isoc1	0.711738
Arhgap28	0.712301
Necab1	0.712368
Stk32a	0.712464
Olig3	0.712533
Coch	0.712843
Prkd1	0.713169
Pgm5	0.713279
Kazald1	0.713595
Ccn2	0.713939
Kcns3	0.714159
Palld	0.714449
Col6a5	0.714481
Tspear	0.714532
Gxylt2	0.714625
Sox9	0.714802
Dsg2	0.714978
Plpp4	0.715182
Six6	0.715322
Fbn1	0.71545
Lemd1	0.717111
Npas4	0.717548
Col26a1	0.717606
Itih3	0.717759
P3h2	0.718242
Ptgs2	0.718379
Tmem176b	0.718415
Chrna5	0.718507
Tmem132c	0.718509
Aff2	0.718527
Usp43	0.718536
Angpt1	0.718648
Per2	0.719115
Glra2	0.71916
Stard5	0.719702
Bmp3	0.720012
Cckar	0.720126
Mc4r	0.721016
Slc7a10	0.721899
Trpc3	0.721957
Dcdc2a	0.722023
Ccdc141	0.722434
Wls	0.722733
Ets1	0.722784
Svep1	0.722939
Id2	0.723526
Aldh1l1	0.723783
Rpp25	0.72435
Plcxd3	0.725621
Gad2	0.726382
Calb1	0.726558
Nkx6-1	0.726737
Ano1	0.728416
Mab21l1	0.728467
C1ql3	0.728484
P2ry1	0.728582
Tacr3	0.728652
Hoxb3	0.728726
Nts	0.729892
Npas3	0.729999
Mpped2	0.730188
Cntnap3	0.730275
Abca8a	0.730722
Ctss	0.731724
Evx2	0.731743
Shroom3	0.73181
Pou6f2	0.732523
Dlk1	0.733707
Egln3	0.734035
Fat1	0.734458
Dscaml1	0.734535
Pirt	0.734735
Bmpr1b	0.73529
Cpne8	0.735371
Krt12	0.735542
Ndnf	0.735682
Folh1	0.735776
Zfp618	0.7361
Epha1	0.736138
Rxfp2	0.736255
Ntsr2	0.736443
Synpr	0.736553
Akain1	0.737244
Bcl6	0.737278
Chrna4	0.737406
Hhip	0.738622
Pnoc	0.738692
Vdr	0.738899
Slc38a1	0.739394
Ascl1	0.739607
Cdkn1c	0.739668
Lama1	0.73986
Lipg	0.739949
Lmo2	0.740047
Gda	0.740374
Prss23	0.740679
Col6a1	0.740883
Hs3st3b1	0.741516
Maf	0.74159
Th	0.74162
Inhbb	0.741938
Npsr1	0.74237
Ppp1r17	0.74277
Fstl5	0.742883
Egfr	0.742989
Tnfrsf8	0.743252
Cdh6	0.743786
Cited1	0.744549
Nfib	0.744986
Grm3	0.745194
Zic5	0.745775
Fibin	0.746307
Glra3	0.746643
Grhpr	0.746661
Thbs4	0.746855
Fign	0.747107
Trpc5	0.747121
Lrrc55	0.747508
Serinc2	0.747561
Layn	0.747858
Insyn2b	0.748149
Hpse	0.748377
Gabre	0.749259
Ust	0.749544
Amigo2	0.749608
Lancl3	0.749874
Igsf1	0.750022
Gja1	0.750059
C7	0.750985
Tpbg	0.751199
Fzd2	0.751278
Lypd6	0.751658
Epha10	0.751811
Serpinf1	0.75191
Adra1a	0.753067
Gli3	0.753266
Slit2	0.754156
Ddo	0.754201
Bves	0.754276
Adcy7	0.754414
Chst9	0.754726
Rgs12	0.754841
Col12a1	0.75513
Ttn	0.755653
Aqp4	0.756268
Snx31	0.756757
Ucp2	0.758025
Rorb	0.758235
Adamts9	0.758339
Otx1	0.758421
Atp10a	0.758626
Barhl1	0.75878
Trabd2b	0.759429
Fbn2	0.759609
Mfge8	0.759904
Lhfpl2	0.760036
Sema3e	0.760185
Ccdc80	0.761245
Foxd2	0.761548
Col27a1	0.761862
Tacr1	0.762385
Onecut2	0.762952
Slc26a4	0.763884
Scml4	0.765014
Sncg	0.765177
Itga9	0.765193
Vgf	0.765434
A830009L08Rik	0.765459
Cp	0.765563
Ly6g6e	0.765982
Sox2	0.766005
Trhr	0.766111
Sema6a	0.766143
Grin2c	0.766203
Rab33a	0.766443
Sntg2	0.766696
Tnnt2	0.767642
Kl	0.767959
Kcnj4	0.768066
C1ql2	0.768232
Fst	0.768741
Vwc2	0.768843
4930452B06Rik	0.769098
Ltbp1	0.769861
Emx2os	0.770096
Lhfp	0.770227
Tmie	0.770434
Col11a1	0.770448
Casz1	0.770728
Filip1	0.771164
Serpina3n	0.77203
Medag	0.772035
Arhgef26	0.772098
Glis3	0.772189
Pappa2	0.77234
Rcn1	0.772399
Rxfp3	0.77248
Alk	0.773105
Bdnf	0.7741
Slc10a4	0.774182
Gal	0.775303
Htr3a	0.775918
Nr2e1	0.77616
Tafa4	0.776589
Stxbp6	0.776634
Lmo1	0.776666
Endou	0.7767
Slc7a11	0.776708
Kcng2	0.776827
4930426D05Rik	0.77749
Ankfn1	0.777891
Lrp4	0.77804
Crh	0.778157
Adra2a	0.778414
Pou4f2	0.778502
Pcdh8	0.778961
Skor2	0.779077
Fzd5	0.779471
Nefh	0.780055
Ndst4	0.780078
Prph	0.780681
Trps1	0.781053
Tcap	0.781225
Cldn5	0.78126
Irx5	0.781593
Isyna1	0.781686
Rxfp1	0.781765
Tll1	0.782515
Npy1r	0.782764
Smpdl3b	0.783351
Grik1	0.783667
Dcn	0.783961
Grid2ip	0.784484
Vgll3	0.784646
Man1a	0.78471
Ccn4	0.784891
Moxd1	0.785228
Kcng4	0.785572
Mybpc1	0.785618
Gpr139	0.785655
Fgf11	0.785744
Fli1	0.785918
Plch1	0.787054
Col18a1	0.787108
Pou3f2	0.787129
Sox6	0.787657
Drd5	0.787766
Galnt18	0.788
Tns1	0.788031
Prox1	0.788088
En1	0.788229
Fosl2	0.788338
Chn2	0.788433
Oprk1	0.788504
Arx	0.788545
Adgrl2	0.788656
Cdh23	0.788667
Sertm1	0.788721
A2m	0.788867
Rwdd2a	0.789022
Adam33	0.789049
Fam163a	0.789199
Spp1	0.789293
Scgn	0.789503
Ccn3	0.789732
Chrna7	0.790047
Myo3b	0.790296
Homer3	0.790569
Slc25a13	0.790867
Oxtr	0.791096
Dlx6os1	0.791794
Cdh3	0.792192
Foxo1	0.79221
Tmem114	0.792243
Lratd2	0.79251
Dlx1as	0.792513
Meis1	0.793416
Spag16	0.79351
Wnt7b	0.793524
Megf11	0.79356
Stac2	0.793828
Prkcq	0.793851
Rspo3	0.793867
Slc24a4	0.793913
Dnah9	0.794099
Kcnh8	0.794257
Htr1b	0.794402
Htr1a	0.794488
Scube2	0.795278
Lama4	0.795565
Dlx6	0.795594
Egfem1	0.795674
Gfap	0.796376
St18	0.79688
Sema5b	0.797019
Cwh43	0.797572
Stk32b	0.797895
Unc13c	0.798168
Atp6ap1l	0.798256
Agt	0.798605
Fat4	0.798615
Nxph4	0.798706
Syndig1	0.799333
Fn1	0.800082
Klk8	0.801451
Lnp1	0.801577
Adcyap1	0.801741
Parm1	0.802037
Htr1d	0.802493
Esr1	0.802556
Cobll1	0.802676
Htr1f	0.802897
Serpinb1b	0.80322
Dgkk	0.803321
Npr3	0.803577
Wif1	0.803759
Nr2f2	0.803781
Epb41l4a	0.804233
Slc32a1	0.804474
Gprc5b	0.804496
Fgd5	0.804501
Tox3	0.80509
Sox14	0.805868
Fndc1	0.805999
Pde1a	0.806074
Plekhd1	0.806166
Sox5	0.806238
Tnfaip8l3	0.806548
Cdh20	0.806676
Frem1	0.806742
Gabrq	0.807439
Igfbp6	0.80788
Pdlim1	0.808061
Htr2a	0.808114
Scnn1a	0.808162
Ntrk3	0.808315
6430628N08Rik	0.808587
Ecel1	0.808741
Gcnt4	0.809018
Mrap2	0.809206
Bhlhe22	0.809317
Blnk	0.809559
Col6a3	0.809578
Grm1	0.80979
Il1rapl2	0.811165
Cnr1	0.81185
Sv2c	0.811959
Zic4	0.812291
Nfix	0.812347
Dach1	0.812619
Irx3	0.812854
Hgf	0.813037
Matn2	0.81313
Zfp521	0.813237
Pcsk5	0.813242
Kcnh3	0.813331
Kcnip1	0.813592
Dmbx1	0.81362
Zfhx4	0.813954
Hrh1	0.814096
Adora1	0.814098
Kirrel	0.814106
AW551984	0.814348
Met	0.814949
Sox1	0.815295
Cbln1	0.815355
Trpc6	0.815494
Aqp6	0.815679
Mafb	0.815788
Rab3b	0.815851
Ramp3	0.815949
Plagl1	0.816712
Reln	0.817682
Fras1	0.817879
Col23a1	0.817977
Ebf1	0.818198
Samd3	0.818327
Barx2	0.818759
Ccnd2	0.81882
Calcr	0.818884
Pla2g5	0.818969
Tfap2b	0.819041
Pax3	0.819109
Ctxn3	0.819169
Vit	0.819375
Col24a1	0.819399
Efna5	0.819754
Spon1	0.819874
Grp	0.819875
Epha8	0.819919
Tfap2a	0.819997
Sall1	0.820066
C130074G19Rik	0.82027
Kctd8	0.820298
Marcksl1	0.820401
Sall3	0.821175
Gpc4	0.821748
Nxph1	0.822226
Mylk	0.822576
St3gal1	0.823105
Grem1	0.823198
Cdh9	0.823257
Nr2f1	0.823307
Dock5	0.823405
Shisa6	0.823673
Rasd1	0.823737
Tox2	0.823761
Trp73	0.823892
Cxcl14	0.82435
Trhde	0.824968
Cartpt	0.82533
Lhx1	0.825352
Gucy1a1	0.826149
Klf5	0.826525
Bsx	0.826592
Sox11	0.826626
Epha7	0.826909
Pcp4l1	0.82709
Wnt4	0.827382
Zfp536	0.827639
Pou3f3	0.827758
Npy2r	0.8278
Drd3	0.828215
Nr4a3	0.828232
Gpr101	0.82838
Vsx2	0.828422
Cyp26b1	0.828593
Mdga1	0.828768
Fgf1	0.828851
Osbpl3	0.829447
Cd34	0.830317
Ccdc187	0.830373
Synpo2	0.830569
Pbx3	0.830921
Ntn1	0.830931
Zic2	0.831114
Syt2	0.831179
Zic1	0.831194
Dkkl1	0.831658
Zfpm2	0.832072
Lama3	0.832107
Chrm1	0.832293
Bnc2	0.832703
Sla	0.833258
Oprm1	0.833445
Qrfpr	0.833829
Crhbp	0.83394
Slco5a1	0.833983
Ptpru	0.834033
Prkg2	0.834157
Prdm16	0.834455
Boc	0.834546
Epha6	0.834556
Hrh2	0.834855
Slc35d3	0.834858
Ccdc3	0.835053
Cnpy1	0.835399
Ephb1	0.835433
Trpc7	0.835747
Ddr2	0.836938
Caln1	0.837296
Itga8	0.837624
Npas1	0.837662
Ddit4l	0.837693
Frem3	0.837741
Pamr1	0.837889
Slc17a8	0.838523
Ntng1	0.838775
Cbln2	0.839053
Fbln1	0.839297
Vwc2l	0.839649
Eya1	0.839749
Rab37	0.839913
Asic4	0.840009
Oprd1	0.840195
Zeb2	0.84032
Prss35	0.840457
Rmst	0.840607
Tnnt1	0.840679
Plce1	0.841139
Lpl	0.841266
Galnt14	0.841569
Adamts16	0.841653
Prdm8	0.842127
Sp9	0.842368
Hoxb4	0.842998
Tmem200a	0.843071
Rbm20	0.843116
Nell1	0.84344
Syt6	0.84344
Gata3	0.843808
Plekha2	0.844282
Lamc2	0.844307
Chrna6	0.844425
Lrrc38	0.844623
Pmfbp1	0.844675
Coro1a	0.844778
Hrh3	0.844798
Adam12	0.844891
Gpr26	0.845089
Ermn	0.845222
Samd5	0.845233
Slc18a2	0.845317
Ebf2	0.845684
Kcnj5	0.845961
Slc17a6	0.846015
Grm8	0.846175
Epha3	0.846355
Htr7	0.84713
Coro6	0.847917
Lypd6b	0.848151
Anxa2	0.84817
Trh	0.848588
Bmp4	0.848609
Phox2b	0.84879
Arsj	0.849307
Zbtb7c	0.850258
C030029H02Rik	0.850259
Ano2	0.850265
Robo3	0.850388
Cacng5	0.850907
Serpinb8	0.851469
D7Ertd443e	0.851791
Hoxb8	0.851791
Doc2b	0.852407
Meis2	0.852557
Creb5	0.852848
Col8a1	0.852859
Lef1	0.85304
Otof	0.853376
Npnt	0.853646
Barhl2	0.853971
Col19a1	0.854175
Syt17	0.854251
Gpr6	0.854471
Lhx4	0.8548
B020031H02Rik	0.854804
Tac2	0.855061
Gpx3	0.85509
Crhr1	0.855525
Chat	0.855734
En2	0.856069
Fbln2	0.856357
Gpr50	0.856475
Pax6	0.856642
Gabbr2	0.856855
Htr4	0.857608
Arhgap25	0.858422
Egr3	0.858452
Galr1	0.858515
Shox2	0.85949
Runx2	0.859817
Nptx2	0.860166
Cpne2	0.860232
Slc17a7	0.860577
Dpf3	0.860706
Smoc2	0.861114
Aqp1	0.861118
Rai14	0.861238
Dio3	0.86142
Tcerg1l	0.861439
Tspan18	0.861452
Nbl1	0.861558
Hrk	0.86183
Slit3	0.861994
Zbtb16	0.862046
Nek10	0.862227
Adcy8	0.862285
Vipr2	0.86236
Lhx5	0.862714
Bcl11b	0.863153
Dlx2	0.863335
Pou3f1	0.863382
Cux2	0.863442
Lmx1b	0.86354
Igfbpl1	0.864083
Igfn1	0.8648
Neurod2	0.864878
Six3	0.864899
Grik3	0.865109
Tfap2d	0.866176
Eya2	0.866431
Rspo2	0.866674
Glt8d2	0.867433
Tpm2	0.867777
Mef2c	0.868289
Gfra1	0.868445
Ccdc42	0.868547
Pax2	0.869154
Crybg1	0.869928
H2-Q2	0.870015
Syt10	0.870086
Pax8	0.87021
Padi2	0.870523
Rasgrp2	0.870581
Asb4	0.871598
Epha4	0.871906
Sulf2	0.872111
Chrm3	0.872592
Kcng1	0.872762
Fmo1	0.87289
Nr4a2	0.873036
Dnah11	0.873109
Ttc29	0.873785
Bcl11a	0.874209
Zfp831	0.874215
Tafa1	0.874256
Cgnl1	0.874434
Prlr	0.874444
Rgs6	0.874978
Prrxl1	0.875396
Adgrv1	0.876197
Calb2	0.876257
Tal1	0.876334
Bmp6	0.876342
Mab21l2	0.876685
Tshz1	0.876905
Sim1	0.877156
Tcf7l2	0.877262
Tshz3	0.877577
Sostdc1	0.877816
Skor1	0.877849
Gck	0.87787
Serpina9	0.877955
Ptk2b	0.87837
Slc6a5	0.878795
Atp6v1c2	0.878994
Slc30a3	0.879127
Adamtsl3	0.879337
Igfbp4	0.879719
Fat2	0.880598
Mkx	0.880736
Elfn1	0.880907
Ranbp3l	0.880992
Tmem215	0.881048
Tafa2	0.881474
Pax7	0.881663
Igf2	0.882141
Arhgap36	0.88227
Ovol2	0.882522
Lncenc1	0.882796
Pparg	0.882921
Krt9	0.883159
Tnnc1	0.883191
Dchs2	0.88338
Sox10	0.883819
St6galnac5	0.884309
Cpne9	0.884401
Lhx6	0.884745
Esyt3	0.884905
Cckbr	0.884963
Gabra6	0.885096
Lmx1a	0.885792
Gpr149	0.886513
Acta2	0.886618
Lypd1	0.886795
Lamp5	0.887016
Tox	0.888033
Car12	0.888151
Chrm2	0.888708
Ebf3	0.888792
Pou4f1	0.888888
Myl4	0.889107
Cplx3	0.889261
Vwa5b1	0.889421
Lpar1	0.88956
Ankrd63	0.890002
Ddc	0.890059
Trdn	0.890159
Tshz2	0.890904
Gpr83	0.89206
Zim1	0.892324
Abhd12b	0.892406
Lhx8	0.892606
Ldb2	0.893232
Grik4	0.893367
Myo5b	0.893963
Sstr2	0.894071
Rprm	0.894423
Rspo1	0.894604
Tnfaip6	0.895334
Crym	0.896168
Ccbe1	0.896453
A830036E02Rik	0.897047
Klk6	0.897615
Lhx2	0.897909
Neurod6	0.897912
Pdyn	0.898238
Sv2b	0.898584
Adcy2	0.899009
Isl1	0.899516
Rskr	0.899951
Slc6a4	0.900237
Osr1	0.90196
Hs3st4	0.902308
Frzb	0.902398
Pkp2	0.90267
Pde11a	0.90365
Kit	0.904241
Sp8	0.904879
Gbx2	0.904993
Actn2	0.905242
Cnih3	0.905599
Cbln4	0.906239
Fezf1	0.906456
Sec14l5	0.906766
Hs3st2	0.90805
Otx2	0.908529
Chrna2	0.909388
B230323A14Rik	0.909623
Rgs16	0.911058
Mog	0.911116
Fibcd1	0.911122
Hoxb5	0.91176
4921539H07Rik	0.911839
Ngb	0.912065
Satb1	0.912137
Baiap3	0.912231
Cfap206	0.912388
Crhr2	0.912592
Pax5	0.913194
Cldn11	0.913492
Trpc4	0.913888
Hdc	0.914177
Pitx2	0.914407
Rarb	0.914972
Irs4	0.915099
Npffr2	0.915276
Scn5a	0.915649
Pdzrn3	0.915682
Slc6a3	0.91656
Prss12	0.916874
Eomes	0.916897
Nkx2-1	0.91711
Fezf2	0.917357
Hoxb6	0.917604
Iqgap2	0.918643
Glra1	0.919245
Lgr5	0.919699
Syndig1l	0.919907
Frmd7	0.921224
Pvalb	0.921836
Cdhr1	0.922501
Stac	0.922844
Nxph3	0.922865
Prdm12	0.923181
Rxrg	0.92467
Sh3rf2	0.925316
Gpr88	0.925757
Otp	0.926056
Gnb3	0.926083
Foxb1	0.929129
Adamts19	0.929439
Adora2a	0.930744
Lhx9	0.931737
Drd1	0.933632
Satb2	0.937742
Abi3bp	0.9383
Lrrc10b	0.938325
Prkcd	0.938413
Lgr6	0.938984
Sntb1	0.940399
Dbh	0.941385
Scn4b	0.941466
Irx2	0.942413
Drd2	0.942681
Ppp1r1b	0.943023
Penk	0.944393
Clic6	0.946854
Nr5a1	0.94875
