# Supplementary material for: Molecularly defined and spatially resolved cell atlas of the whole mouse brain
Source: Nature. 2023 Dec 13;624(7991):343–54. doi: 10.1038/s41586-023-06808-9 (PMC10719103; doi:10.1038/s41586-023-06808-9)
Supplement: Supplementary file 15 — Source Data Extended Data Fig. 7 [file 41586_2023_6808_MOESM15_ESM.xlsx]

## Sheet: Panel b
	L4/5 IT CTX Glut	L5 ET CTX Glut	L5 NP CTX Glut	L6 IT CTX Glut	L6 CT CTX Glut	L6b CTX Glut	L5 IT CTX Glut	L2/3 IT CTX Glut	Pvalb chandelier Gaba	Pvalb Gaba	Sst Gaba	Sncg Gaba	Lamp5 Gaba	Vip Gaba	CLA-EPd-CTX Car3 Glut	L4 RSP-ACA Glut	L2/3 IT RSP Glut	OB Trdn Gaba	OB-in Frmd7 Gaba	OB-mi Frmd7 Gaba	OB Eomes Ms4a15 Glut	OB Meis2 Thsd7b Gaba	OB Dopa-Gaba	OB-out Frmd7 Gaba	L5/6 IT TPE-ENT Glut	L2 IT ENT-po Glut	L5 PPP Glut	NP PPP Glut	CA1-ProS Glut	L2/3 IT PPP Glut	L2/3 IT ENT Glut	DG Glut	SUB-ProS Glut	L6b/CT ENT Glut	NP SUB Glut	CA3 Glut	L2 IT PPP-APr Glut	HPF CR Glut	CA2-FC-IG Glut	RHP-COA Ndnf Gaba	DG-PIR Ex IMN	Lamp5 Lhx6 Gaba	IT AON-TT-DP Glut	L2/3 IT PIR-ENTl Glut	COAp Grxcr2 Glut	ENTmv-PA-COAp Glut	IT EP-CLA Glut	L6b EPd Glut	LA-BLA-BMA-PA Glut
SM_CTX	4.8989	4.88005	4.85637	4.89473	4.89374	4.7843	4.78374	4.71696	1.73351	3.76806	3.39696	2.77539	3.2818	3.46791	4.01977	1.67755	0.0291223	0	0.000240651	0.00838106	0.000552681	0.000895522	0.00784687	0.00781863	1.47162	0.00464195	0.197051	0.0894871	0.000118184	0.00645895	0.00373556	0.00181365	0.00263549	0.0486571	0.0299209	0	0.0589776	0.173674	0	0.0520297	0.0283445	0.696373	0.0255616	0.0101986	0.00426517	0	0.585444	0.0115302	0.000959164
SM_RSP	0.2316	0.059472	0.0407157	0.00449218	0.00138958	0.0238867	1.86261	2.79382	0.733956	1.14837	1.11602	1.34293	4.05123	4.19928	0.170105	45.3082	68.2289	0	0	0	0	0	0	0	0.0509467	0	0.107968	0	0	0.190843	0.0266082	0	0.045054	0	0.0304465	0	0.280063	0.559844	0.0853968	0.0673827	0	0.127367	0	0.004953	0	0	0	0	0
SM_MOB inner	0	0	0	0	0	0.00236699	0	0.000203863	0.0320865	0.00653811	0.0033923	0.0199611	0.023699	0.050671	0	0	0	20.7823	20.3514	7.06069	4.38252	2.40229	0.176495	0.213262	0	0	0	0	0	0	0	0	0	0	0	0	0	0.0375807	0	0.0100157	0	0.0210351	0.0649518	0.00834368	0	0	0.00247686	0	0
SM_MOB outer	0	0	0	0	0	0	0	0	0	0.000836146	0	0.0208477	0.0530393	0.090723	0.000943118	0.00300992	0	0.0227418	0.371239	12.1537	14.5932	16.3824	18.2654	18.3173	0	0	0	0	0	0	0	0.000597908	0	0	0.00405132	0	0	0.158602	0	0	0.00537301	0.0037662	0.00510052	0.00527252	0	0	0	0	0
SM_OLF/HPF	0.0170201	0.053637	0.0867651	0.03917	0.0375297	0.183937	0.011718	0.0200356	4.86951	1.65479	2.0735	2.89322	1.84451	1.65515	1.42907	0.0973385	0.171259	0.00592469	0.00636687	0.0531164	0.0249648	0.0332276	0.0447277	0.0284332	5.55581	7.93969	7.56816	7.7956	7.92964	7.9136	7.93764	7.93166	7.91572	7.84252	7.75582	7.94399	7.82032	6.74876	7.54682	6.64618	7.3596	6.08338	7.79048	7.90062	7.93342	7.94718	6.89516	7.82627	7.77955
SM_STR	0	0	0	0.00651527	0.00772562	0.0173221	0	8.2884e-05	0.0730537	0.0075948	0.0126886	0.0216414	0.155915	0.0486937	0.00513986	0	0	0.000843126	0.00464076	0.012369	0.00380643	0.0140975	0.0216172	0.00593247	0	0	0	0	0.000813959	0	0	0.000543086	0	0	0	0	0	0.205176	0	0.0651527	0.0146411	0.164202	0.00694928	0.00957816	0	0	0.0201402	0.0397054	0.0165149
SM_PAL/STR	0.000780814	0.000620128	0.0140488	0.0137712	0.00507129	0.0325454	0	0.000300327	0.277313	0.0412792	0.116608	0.199309	0.283535	0.125544	0.0279362	0	0	0.00203669	0.00210195	0.00497986	0.00597674	0.0191557	0.0304614	0.0101969	0	0	0	0	0	0.000994981	0.00129476	0.000327976	0	0.00599638	0	0.00102638	0	0.289998	0.00498653	0.708235	0.0766299	0.1818	0.0212635	0.0429007	0.01774	0	0.111899	0.119893	0.400271
SM_HY	0	0	0	0	0	0	0	0	0	0.00186826	0.00135709	0	0.0129283	0.00691053	0	0	0	0	0	0	0.000936352	0	0	0	0	0	0	0	0	0	0	0.00400785	0	0	0	0	0	0.0644319	0	0.0200338	0.0120053	0	0	0	0	0	0	0	0
SM_RT	0	0	0	0	0	0	0	0	0	0.00837332	0.00608229	0.0298247	0.125543	0.0103241	0	0	0	0	0	0	0.00419662	0	0	0	0	0	0	0	0	0	0	0	0	0	0	0	0	0	0	0	0	0	0	0	0	0	0	0	0
SM_TH	0	0	0.00215769	0	0	0	0	0	0	0	0	0	0.0105617	0.00225821	0	0	0	0	0	0	0	0	0	0	0	0	0	0	0	0	0	0.00458387	0	0	0	0	0	0.78956	0.0199123	0	0	0.0742464	0	0.00192485	0	0	0	0	0
SM_MB	0	0	0	0	0.000174545	0	0	0	0	0	0.000573349	0.00281143	0.0200274	0.0038928	0	0	0	0	0	0	0.000395595	0	0.000624065	0.000237134	0	0	0	0	0	0.000856139	0	0.000846628	0	0	0	0	0	0.054443	0	0.016928	0	0	0	0	0	0	0	0	0
SM_HB	0.000113823	0	0.000393838	0	7.39266e-05	0	0	3.64834e-05	0	0.000167152	0.000242835	0	0.00231337	0.00247312	0	0	0	0.000185561	0	0	0.000335099	0.000193917	0	0.000100435	0	0	0.011488	0	0	0	0	0.000358579	0	0	0	0	0	0.0230587	0	0	0	0	0	0.000351339	0	0	0	0	0.00048463
SM_CB	0	0	0	0	0	0	0	0	0	0	0	0	0.00310666	0	0	0	0	0	0	0.00146231	0	0	0.000425943	0.000161851	0	0	0	0	0	0	0	0.00635634	0	0	0	0	0	0	0	0	0.00346183	0	0	0	0	0	0	0	0
SM_CB/FT	0.000143466	0	0	0	0	0	0	0	0	0	0	0	0	0	0	0	0	0	0	0	0	0	0	0	0	0	0	0	0	0	0	0.000903928	0	0	0	0	0	0	0	0	0	0	0	0	0	0	0	0	0
SM_FT	0.0011091	0.0364925	0.0394724	0.00731883	0.00905579	0.054248	0.0190729	0.00253927	0.108708	0.148448	0.534762	0.818822	0.282308	0.208852	0.00104978	0.030153	0.00682754	0.000516607	0.00436684	0.0252628	0.0951582	0.0269935	0.0706426	0.0357907	0.0301834	0	0.0959483	0.0188817	0.0413951	0.00201902	0	0.0109812	0.0578332	0.0593183	0.36076	0.00520683	0	0.593813	0.971392	2.24555	0.789448	1.30375	0.0936765	0.00586881	0	0	0.138214	0.0851501	0.00134922
SM_VS	0	0	0	0	0.0370459	0	0	0	0.0162114	0.0235952	0.0617014	0.0336172	0.0244917	0.040729	0	0	0	0.0890591	0.16812	0.00640458	0.00591282	0.012318	0.00559661	0.0652163	0	0	0	0	0.0075863	0	0	0.00506171	0	0.00771193	0	0.0052801	0	0.813741	0.0897842	0.202413	1.30394	0.371973	0.273469	0	0	0	0.00625707	0.0308387	0.0136821
[truncated: 266 more columns]

## Sheet: Panel c
	L4/5 IT CTX Glut	L5 ET CTX Glut	L5 NP CTX Glut	L6 IT CTX Glut	L6 CT CTX Glut	L6b CTX Glut	L5 IT CTX Glut	L2/3 IT CTX Glut	Pvalb chandelier Gaba	Pvalb Gaba	Sst Gaba	Sncg Gaba	Lamp5 Gaba	Vip Gaba	CLA-EPd-CTX Car3 Glut	L4 RSP-ACA Glut	L2/3 IT RSP Glut	OB Trdn Gaba	OB-in Frmd7 Gaba	OB-mi Frmd7 Gaba	OB Eomes Ms4a15 Glut	OB Meis2 Thsd7b Gaba	OB Dopa-Gaba	OB-out Frmd7 Gaba	L5/6 IT TPE-ENT Glut	L2 IT ENT-po Glut	L5 PPP Glut	NP PPP Glut	CA1-ProS Glut	L2/3 IT PPP Glut	L2/3 IT ENT Glut	DG Glut	SUB-ProS Glut	L6b/CT ENT Glut	NP SUB Glut	CA3 Glut	L2 IT PPP-APr Glut	HPF CR Glut	CA2-FC-IG Glut	RHP-COA Ndnf Gaba	DG-PIR Ex IMN	Lamp5 Lhx6 Gaba	IT AON-TT-DP Glut	L2/3 IT PIR-ENTl Glut	COAp Grxcr2 Glut	ENTmv-PA-COAp Glut	IT EP-CLA Glut	L6b EPd Glut	LA-BLA-BMA-PA Glut
SM_CTX:0	0.0128957	0.417639	1.68367	14.1146	17.4772	17.9468	0.9696	0.00670533	0.919472	2.34574	2.63217	2.6112	1.13033	0.915353	11.6039	0	0.0261223	0	0.000367389	0.00685381	0.000421875	0.00146539	0.0113165	0.0209926	1.18737	0	0	0.0341508	0.000451024	0.0027388	0.00237599	0.000601957	0	0.13067	0.00815619	0	0.0125042	0	0	0.00902545	0.0919448	1.83526	0.00205392	0.00530774	0	0	1.61596	0.0440024	0
SM_CTX:1	0.206668	0.0265138	0.0166048	0.0109523	0.000813094	0.017083	0.0179405	12.5223	3.72624	1.42541	1.46017	4.23021	6.08261	5.35965	0.0283399	0	0.0114117	0	0.000267493	0.00998043	0.00122866	0.000355647	0.0116322	0.00331473	0.0149054	0.0128981	0	0	0	0.0073117	0.00605479	0.0032871	0	0	0	0	0.0682815	0.483444	0	0.0657137	0	0.115955	0.018693	0.0177124	0.0118512	0	0.00975056	0	0.000888438
SM_CTX:2	18.6415	0.176464	0.322162	0.00355443	0.000549749	0.0283504	0.156476	0.564588	0.0939434	4.16844	2.66647	0.425035	1.68366	3.28301	1.20996	0.0134236	0.00350713	0	0	0.00337399	0	0	0	0.000373526	0.0604672	0	0	0	0	0.00134825	0	0.000888991	0	0	0	0	0.0553998	0	0	0.0133291	0	0.134399	0	0.00326611	0	0	0.00988883	0	0.00180207
SM_CTX:3	0.654951	24.2771	22.6294	6.77229	1.08136	0.316983	16.6546	0.0196855	0.696561	8.10332	7.62589	1.84776	1.64516	1.87512	4.31123	0.075834	0.0133736	0	0.000287358	0.00714773	0	0.00152824	0.00416534	0.00633046	6.74654	0	0.859658	0.400672	0	0.00142812	0.00371682	0.000941657	0.00314673	0.0667025	0.0382768	0	0.107583	0	0	0.0847125	0.0253821	0.599101	0.108439	0.00830304	0	0	0.886855	0	0
SM_CTX:5	16.8863	0.266679	0.901013	0.0422053	0.00178029	0.040804	0.628498	1.24203	0.184377	4.18365	3.82478	1.92125	2.29423	4.11629	0.387439	0	0.0136288	0	0	0.00728412	0	0.0015574	0	0	0.174057	0	0	0	0	0.00291075	0	0.000959625	0	0	0	0	0.0199338	0	0	0.0863289	0	0.411052	0.00163715	0.00423073	0	0	0.0355818	0	0.00389051
SM_CTX:7	0.382331	15.257	11.597	1.27917	3.15041	0.332445	39.3531	0.0704365	0.0721051	4.74883	2.78646	0.61678	0.829408	1.53343	0.00591864	39.5538	0.337559	0	0	0.0142431	0	0	0	0	0	0	1.26223	0.319365	0	0.0569159	0.00740644	0.00187642	0.0501634	0.0771775	0.50849	0	0.038978	0	0	0.0562683	0	0.378239	0	0.00275755	0	0	0.125236	0	0
SM_RSP:0	0.17573	0.0451252	0.0308936	0.0034085	0.00105436	0.0181243	1.41328	2.11985	0.556898	0.871337	0.846849	1.01896	3.07504	3.18643	0.12907	34.3782	51.7695	0	0	0	0	0	0	0	0.0386565	0	0.081922	0	0	0.144805	0.0201893	0	0.0341853	0	0.0231016	0	0.212501	0.425555	0.0647959	0.0511275	0	0.0966607	0	0.00375842	0	0	0	0	0
SM_MOB inner:0	0	0	0	0	0	0	0	0	0.0066079	0.00144263	0.000698656	0.0137026	0.00665773	0.00355765	0	0	0	15.2353	11.2974	0.169686	0.0125337	0.0340475	0.0380325	0.0291898	0	0	0	0	0	0	0	0	0	0	0	0	0	0	0	0	0	0.0086657	0.00997456	0	0	0	0	0	0
SM_MOB inner:1	0	0	0	0	0	0	0	0.000258656	0.0488525	0.00474021	0.00172173	0	0.0300795	0.111052	0	0	0	8.44991	8.46001	17.415	10.5362	5.77706	0.326165	0.358958	0	0	0	0	0	0	0	0	0	0	0	0	0	0.0955347	0	0.0254152	0	0.0213553	0.00289186	0.0199284	0	0	0	0	0
SM_MOB inner:2	0	0	0	0	0	0.0060785	0	0.000261763	0	0.00599645	0.00348484	0	0	0	0	0	0	6.72744	11.7926	0	0.004809	0.00696007	0.0132792	0.0454088	0	0	0	0	0	0	0	0	0	0	0	0	0	0	0	0	0	0	0.0321926	0	0	0	0.00636066	0	0
SM_MOB inner:3	0	0	0	0	0	0	0	0	0.0573874	0.00835254	0.0060676	0.0595014	0.0289101	0.030897	0	0	0	0.329172	13.0039	0.294734	1.9342	0.809515	0.052848	0.228405	0	0	0	0	0	0	0	0	0	0	0	0	0	0	0	0	0	0.0376294	0.371981	0.00438939	0	0	0	0	0
SM_MOB outer:0	0	0	0	0	0	0	0	0	0	0.000487264	0	0.00347115	0.0168654	0.00841142	0	0.00350807	0	0.00595023	0.0415809	0.261877	6.72424	16.3585	18.2976	19.9466	0	0	0	0	0	0	0	0.000348487	0	0	0.00472181	0	0	0.112233	0	0	0.00626224	0	0.00297265	0.00204852	0	0	0	0	0
SM_MOB outer:1	0	0	0	0	0	0	0	0	0	0.0016809	0	0.0718457	0.104724	0.335763	0.00379189	0	0	0.070909	1.29096	47.6971	31.5963	6.38763	9.8882	4.54498	0	0	0	0	0	0	0	0	0	0	0	0	0	0.154866	0	0	0	0	0.0102547	0.00883337	0	0	0	0	0
SM_MOB outer:2	0	0	0	0	0	0	0	0	0	0	0	0	0.428353	0	0	0	0	0	0.489295	2.2481	32.9673	26.0053	3.70435	2.48881	0	0	0	0	0	0	0	0.0102127	0	0	0	0	0	0.657815	0	0	0	0	0	0.0450252	0	0	0	0	0
SM_OLF/HPF:0	0.0124343	0.00290454	0.0151849	0.012286	0.000950111	0.0326647	0.00628912	0.0876822	9.71201	2.85503	1.40763	3.81059	4.21351	2.19327	0.0387694	0	0	0.00238485	0.000937708	0.0583113	0.0516853	0.0423891	0.0917484	0.0038733	0.243841	0.0226075	0	0	0	0.00466026	0.770176	0.00460923	0	0.00702142	0	0	0.0319151	1.21229	0	4.37688	18.7465	0.754898	1.16118	54.4803	0.232652	0.0712463	1.071	0.056155	0.149494
SM_OLF/HPF:1	0.00103139	0.0942012	0.685196	0.0606358	0.180867	0.307071	0.00443416	0	0.582764	4.2137	4.55518	2.46008	0.20271	1.18032	0	0.174474	0.0136752	0	0	0	0	0	0	0	0.442082	0	100.141	88.2509	3.48355	0.348288	0.00855142	0	130.736	1.61385	129.132	0.0474519	0.0900074	0.209321	0.0988023	6.3018	0.506111	2.34733	0.00739225	0	0	5.12371	0.0642651	0	0.0351337
SM_OLF/HPF:2	0	0	0.00760488	0	0.00285499	0.0981542	0	0.000704482	3.3264	1.62028	0.412664	2.89711	1.19909	0.549214	0	0	0	0.0143325	0.0218374	0.105132	0.0355917	0.0262243	0.16848	0.157125	0	0	0	0	0	0	0	0.00230838	0	0	0	0	0	0.148686	0	0.0692216	0.0414812	0.232656	75.0577	0.56313	0	0	0.393724	0	0.0748691
SM_OLF/HPF:4	0.0752335	0.0560165	0.0325394	0.00493637	0.00152698	0.139993	0.0202152	0.0580254	7.35365	4.7611	3.78218	6.54234	1.66506	2.25629	0.0545199	0.47228	0.00389654	0	0	0	0	0	0	0	13.0444	5.3774	0.711862	1.26079	0.00370023	1.96981	146.04	0.00246925	0.0495089	0.338536	0	0	0	0.119286	0	1.33282	0.0443719	1.86652	0.00421263	0.228612	0.293784	5.95421	0.65921	0.0902498	0.0500541
SM_OLF/HPF:6	0.00992915	0	0	0.035739	0.00921267	0	0	0.0109117	17.6894	2.88292	4.54563	6.4698	2.25909	5.93828	0	0	0	0	0	0	0	0	0	0	0.337769	0	0	0	0.0312543	0	0.199929	0.0327749	0	0.0544661	0	0.0559367	0	0.095958	0	2.76977	3.96208	5.96845	0.0914973	0.284613	1.51467	3.03967	0.309337	0	141.585
SM_OLF/HPF:7	0.0684588	0.0566359	0.108567	0.407262	0.340884	1.2314	0.00613161	0.00457146	4.77756	2.53847	6.53631	5.5802	2.11682	1.04335	33.187	0	0.0567306	0	0.0036569	0	0.00419924	0.0291723	0.0132519	0.0579033	1.83395	0	0	0.169964	0	0.0090871	0.26015	0.00299587	0	1.99891	0	0	0	0.048242	0	1.52723	8.55978	8.71868	0.168665	0.339005	0	0	148.94	177.385	0.0242917
SM_OLF/HPF:8	0.0143709	0	0.00994495	0.00603477	0	0.0427856	0.00617833	0.0663305	5.79995	1.81073	2.51425	3.66829	5.08401	3.13306	0.0095216	0.668532	0.643082	0	0	0	0	0	0	0	1.36883	180.961	0	0.342518	0.00904716	78.1584	4.80178	0.0211308	0.0201751	0.0827727	0.0409016	0	0.250823	14.3398	0	5.15973	0	5.09612	0	0.102033	0	0	0	0	0
SM_OLF/HPF:9	0	0	0.0199177	0	0.00186936	0	0	0.000922545	7.31816	1.18348	1.62734	5.14882	0.507161	2.38696	0.00953492	0	0	0	0	0	0	0	0	0	0	0.0444806	0.290492	0	62.4629	0.119199	0	0.00906873	2.32338	0.0414443	0.614382	1.59849	0	0	0.413575	15.2289	0.380247	9.86373	0	0	0	2.38303	0.0896688	0	0
SM_OLF/HPF:10	0.0032953	0.287886	0.182433	0.0691896	0.00214026	0.0735817	0.19834	0.00633742	0.199492	1.93569	1.29367	1.13762	1.54097	2.23164	0.0545834	0.836163	3.40252	0	0	0	0	0	0	0	0.313877	0.0509265	29.933	8.44312	0.0259318	118.595	0	0	0.902112	0	0.187577	0	33.1428	1.0589	0	0	0	1.30809	0	0	0	0.160492	0	0	0
SM_OLF/HPF:11	0.00701054	0.682059	0.557915	0.0367992	0.068299	0.495712	0.00753492	0.0662888	10.3272	2.54806	1.11434	5.46384	3.69406	2.15804	0	0	0	0.011429	0.0190988	0.139724	0.0154809	0.13742	0.2687	0.244403	0	0	0	0	0.00551683	0	0.0145313	0.0184075	0	0.0336491	0	0	0	1.48207	0.335787	0.551988	0	2.13354	65.0751	0.324616	0	0.341437	1.99299	1.61469	0.119404
SM_OLF/HPF:12	0	0	0	0	0	0	0	0	0.590798	0.0209972	0.312327	0.277789	0.140738	0.337808	0	0	0	0	0	0	0	0	0	0	0	0	0	0	0.00321477	0	0	44.3439	0	0	0	1.7363	0	1.08242	0.0434822	3.25943	28.296	5.27933	0.00121998	0	0	0.0331604	0	0	0
SM_OLF/HPF:15	0.0023383	0	0	0	0	0	0	0	5.5679	1.14004	6.49562	1.41879	0.0316943	1.38878	0.0774632	0	0	0	0	0	0	0	0	0	0	0	0	0	1.44263	0	0	0.31435	0.032827	0.06734	0.0665512	117.446	0	0.0790928	4.18127	33.5817	0.970889	26.4227	0	0	0	1.3666	0	0	0.199131
SM_OLF/HPF:16	0	0	0.00571642	0	0	0	0	0	2.70042	0.482804	0.48291	2.48879	0.223933	1.18465	0	0	0	0	0	0	0	0	0	0	0	0	0	0	67.2667	0	0	0.0138813	0.278322	0	1.08148	0.168306	0	0.25147	1.29248	8.42924	0.0935415	8.21948	0	0.00254996	0	0.482777	0	0	0
SM_OLF/HPF:17	0.00245282	0.194804	0.288558	0.319303	0.2071	1.64309	0.0105451	0	0.296979	1.93069	1.78979	2.00147	0.315842	0.657333	0.0162514	0.103731	0.00813043	0	0	0	0	0	0	0	10.6302	0.0758131	20.2998	87.1066	0	0	0.0203366	0	0.206608	185.99	1.81507	0	0	0	0	0.772508	0	1.36312	0	0.00757168	0	0	0.114624	0	0
SM_OLF/HPF:18	0.0657595	0.094008	0.072811	0.0662745	0.119588	1.13553	0	0.00168622	2.44167	3.40697	5.79173	4.4028	1.0696	1.48604	0.139423	0.0556203	0	0	0.0016861	0	0	0	0	0	191.165	0	0	2.50771	0	0.0502779	0.588838	0	0.110782	131.252	0.224593	0	0	0	0	4.63921	0	6.12564	0.00942628	0.00811981	0.0597618	7.68651	11.5547	2.62529	0
SM_OLF/HPF:19	0.00886221	0	0	0	0.00383727	0	0	0.00189373	1.78835	0.0607339	0.0252111	0.24723	2.32237	0.449323	0	0	0	0	0	0.141303	0.0956745	0.0906348	0.0960684	0.00521444	0	0	0	0	0	0	0	0.00620519	0	0	0	0	0	0.699449	0	1.30253	0.334518	0.234527	0.0317588	66.8515	0	0	0	0	0
SM_OLF/HPF:20	0.00326512	0	0	0	0.00424131	0	0	0	4.61218	0.469901	2.66117	2.52767	0	0.875022	0	0	0	0	0	0	0	0	0	0	0	0	0	0	0.698885	0	0	0.233191	0	0.0313437	0.185859	133.503	0	0.110442	2.91929	17.2761	0	11.8378	0	0	0	0	0	0	0
SM_OLF/HPF:21	0	0	0	0	0	0	0	0.0154262	8.60193	1.33275	3.32989	2.2297	3.93733	3.23688	0	0	0	0	0	0	0.0910939	0	0	0	0	0	0	0	0	0	0.0285021	0.014442	0	0	0	0	0	9.06976	0	8.01186	0	1.00071	0.0246386	0.127342	435.426	0.669705	0	0	1.25884
SM_OLF/HPF:22	0.00359832	0	0	0	0	0	0	0	0.580898	0.253643	0.046064	0.0752871	0.877919	0.312752	0.0238411	0	0.0119275	0.258114	0.209897	1.95069	0.540322	0.134935	0.46808	0.362045	0	0	0	0	0	0	0	0	0	0	0	0	0	0.486852	0	0	0.135824	0.3809	75.0748	0.0555389	0	0	0.112104	0	0
SM_OLF/HPF:23	0.00744395	0	0.0257568	0	0	0	0	0	3.15452	0.644967	1.57235	3.81584	13.0664	3.31587	0	0	0	0	0.00238582	0	0.153421	0	0	0	0.709037	0.345123	0	0	0.328042	0.237143	0.154297	0.828731	4.59819	0.964693	0	0.0244627	0	312.851	0.475395	77.8358	0.421475	74.9564	0.0133381	0.0114895	0.0845626	416.565	0	0	0.158483
SM_OLF/HPF:25	0	0.0503036	0.0876625	0	0.0219399	0.125715	0	0.00270689	9.03212	0.830923	2.64869	4.68242	1.37362	1.34569	0.0279769	0	0	0	0	0	0	0	0.0196171	0.0223605	0	0	0	0	7.01788	0	0	0.195133	0	0	0.120179	9.43592	0	5.99875	499.555	11.7029	0.796932	14.5267	0.923051	0	0	0	0	0	0
SM_OLF/HPF:26	0	0	0	0	0.011502	0	0	0.00283818	5.3605	0.15604	2.13483	1.57476	0	0.513077	0.0586678	0	0	0	0	0	0	0	0	0	0	0	0	0	0.264786	0	0	0.167398	0	0	0	138.132	0	2.09657	3.67568	6.69303	1.50406	6.2097	0	0	0	0	0	0	0
SM_OLF/HPF:27	0.00454559	0	0	0	0	0	0	0.00582796	17.4283	1.65548	2.75435	3.23362	3.23468	5.56411	0.0301173	0	0	0	0	0	0	0.0154961	0	0.0160475	0	0	0	0	0.0143083	0	0	0.401027	0	0	0	0.448139	0	6.7652	0	10.0213	0.514741	7.93935	0	0.224511	11.8766	0.442772	0.0708077	0	1.00647
SM_OLF/HPF:28	0.013985	0	0	0	0	0	0	0.11057	14.6749	1.64299	1.07417	3.80387	8.87767	2.59986	0	0	0	0	0	0	0.0823521	0	0.0433144	0.00822864	0	1.72903	0	0	0	0	8.38714	0	0	0.13425	0	0	0	9.93388	0	25.8399	0	6.16824	0	52.9273	0.105912	2.72447	0	0	0
SM_OLF/HPF:29	0.0048463	0	0	0	0	0.0721429	0	0	4.30301	0.526652	0.22748	0.811185	1.80644	1.08815	0	0	0	0	0.00621305	0.0772716	0.0570759	0.842581	0.157605	0.0342182	0	0	0	0	0	0	0	0	0	0	0	0	0	0.163926	0	3.05265	0.182931	0.128251	0.329978	62.2493	0	0	0	0	0
SM_OLF/HPF:30	0.0150246	0	0	0.126185	0.0390332	0.596424	0	0.0160527	2.42551	0.603083	2.62861	2.934	3.05475	0.58039	0.0995471	0	0	0.0163294	0.0481545	0.079853	0.0884739	0.614632	0.442076	0.106084	0	0	0	0	0	0	0	0	0	0.0961531	0.14254	0	0	0.338804	1.91904	5.36288	8.12881	2.51817	1.16658	38.0934	0	0	5.22693	13.842	0.980953
SM_OLF/HPF:32	0.0243017	0	0	0.0255125	0.0236755	0	0	0.00778939	3.18757	0.321189	0.881447	0.635575	1.44111	1.32013	0.201267	0	0	0	0	0	0	0	0	0	0	0	0	0	0	0	0	0.0127618	0	0	0	0	0	0	0	0	0.229326	0.803891	0.065316	0.0750178	0	0	0.0946383	0	165.771
SM_OLF/HPF:34	0.552945	0.0803329	0.0466646	0.0283168	0	0	0.173943	0.168589	0.81645	0.277273	0.748138	1.55196	6.12385	3.077	0	0	1.69875	0	0	0	0	0	0	0	0	0	4.08351	0.803597	0	14.1352	0	0.0141645	0	0	0	0	732.935	11.6326	0	0	0	1.07071	0	0	0	0	0	0	0
SM_STR:0	0	0	0	0	0.000352904	0	0	0	0.0548233	0	0.00463719	0	0.0441894	0.00983883	0	0	0	0	0.00313467	0	0	0	0	0.000479559	0	0	0	0	0	0	0	0	0	0	0	0	0	0	0	0	0	0.143792	0	0	0	0	0	0	0
SM_STR:1	0	0	0	0	0	0	0	0	0	0.0167009	0.0080881	0.0264384	0.184122	0.0549142	0	0	0	0	0.00121499	0.0201477	0.00186023	0.0172309	0.0176116	0.0022305	0	0	0	0	0	0	0	0	0	0	0	0	0	0.277821	0	0.159189	0	0.10032	0	0	0	0	0	0	0
SM_STR:2	0	0	0	0.0181614	0.0168537	0.0429205	0	0.00023104	0.0436367	0.00635118	0.00922746	0.0301628	0.109915	0.0339354	0.00955162	0	0	0	0.00254126	0	0	0.00491454	0.0217669	0.0101788	0	0	0	0	0.00113446	0	0	0	0	0	0	0	0	0.0121907	0	0	0.0408121	0.123989	0.00129155	0.00556273	0	0	0.0449129	0.110679	0.00613847
SM_STR:4	0	0	0	0	0.00637576	0	0	0	0.0990468	0.00240265	0.013963	0.0171159	0.110882	0.0829518	0	0	0	0.00266727	0.00943879	0.0130434	0	0.00557752	0.0038005	0.00433199	0	0	0	0	0.002575	0	0	0	0	0	0	0	0	0.0276705	0	0	0	0.0432972	0.0293157	0.00505052	0	0	0	0	0.0557324
SM_STR:5	0	0	0	0	0	0	0	0	0	0.00406122	0.0118009	0	0.253023	0.0200306	0	0	0	0	0.000886358	0.0220473	0.00407124	0.00471386	0	0.00488159	0	0	0	0	0	0	0	0	0	0	0	0	0	1.12252	0	0.0870988	0	0.0731855	0	0	0	0	0	0	0
SM_STR:6	0	0	0	0	0	0	0	0	0.249007	0	0	0	0.0627213	0.022344	0.0204394	0	0	0	0.00197746	0	0	0.0210331	0	0	0	0	0	0	0	0	0	0.00648002	0	0	0	0	0	0	0	0	0	0.326552	0	0	0	0	0	0	0.0525425
SM_STR:8	0	0	0	0	0.0145569	0.0556072	0	0	0	0.032914	0.0637598	0.0781569	0.0506324	0.0811684	0.0247499	0	0	0.0121797	0.00478897	0	0	0.0127344	0.121481	0.00659378	0	0	0	0	0	0	0	0	0	0	0	0	0	0.126353	0	0.470592	0	0.0988548	0.0401597	0.172968	0	0	0.116377	0	0.0954349
SM_STR:10	0	0	0	0	0	0	0	0	0	0	0	0	0	0	0	0	0	0	0	0	0	0	0	0	0	0	0	0	0	0	0	0	0	0	0	0	0	0	0	0	0	0	0	0	0	0	0	0	0
SM_STR:11	0	0	0	0	0	0	0	0	0.132522	0	0	0	0.31155	0.0475661	0	0	0	0	0.00420962	0.10471	0.077343	0.156714	0.137294	0.0057961	0	0	0	0	0	0	0	0.00689736	0	0	0	0	0	0.77747	0	0.206831	0	0	0	0.0202724	0	0	0	0	0
SM_PAL/STR:0	0	0	0	0	0	0	0	0	0	0.0249409	0.0588835	0.133254	0.230204	0.084571	0	0	0	0	0.000680417	0	0.00312531	0.00361861	0.0295885	0.00374738	0	0	0	0	0	0	0	0	0	0	0	0	0	0.394948	0	0.73548	0.0400671	0.0280906	0.00380393	0	0	0	0	0	0
SM_PAL/STR:1	0.00269056	0	0	0.0451939	0.0174749	0.120157	0	0.000862402	0.65153	0.0671698	0.344433	0.309618	0.291753	0.224109	0.0713065	0	0	0	0.00517403	0.0214498	0	0.0137583	0.0499994	0.00474931	0	0	0	0	0	0	0	0	0	0.0387424	0	0.00884187	0	0	0	0.338954	0.457017	0.569618	0.00964195	0.245015	0	0	0.230513	0.929545	2.79539
SM_PAL/STR:3	0	0	0	0	0	0	0	0	0	0	0	0	0.0105629	0	0	0	0	0	0	0	0	0	0	0	0	0	0	0	0	0	0	0	0	0	0	0	0	0.0527194	0	0	0	0	0	0	0	0	0	0	0
SM_PAL/STR:4	0.00467193	0	0	0	0.00202291	0	0	0	0.817068	0.205826	0.378782	1.01008	1.45648	0.349667	0.0103181	0	0	0.00507765	0	0	0.0458519	0.0106178	0.0144699	0	0	0	0	0	0	0	0.0129118	0.00327121	0	0.0149495	0	0	0	1.79098	0.0497274	5.0028	0	0.453334	0.0055808	0.062495	0.176909	0	0.630723	0	0.477437
SM_PAL/STR:5	0	0	0	0	0	0	0	0	0.101444	0.0221473	0.128709	0	0.170349	0.182057	0	0	0	0	0.00161121	0	0	0	0.0116775	0	0	0	0	0	0	0	0	0	0	0	0	0	0	0	0	0.158327	0	0.0665179	0.00900761	0	0	0	0	0	0.128433
SM_PAL/STR:6	0	0	0	0.142436	0.0406708	0.310724	0	0.00334524	0.73712	0.0306529	0.144738	0.327546	0.389022	0.188981	0.293883	0	0	0	0.00668998	0	0	0.0266841	0.0969732	0.0598729	0	0	0	0	0	0	0	0	0	0	0	0	0	0	0	0.164349	0.29546	0.414288	0	0.0322172	0	0	0.162574	0.200316	0.0222197
SM_PAL/STR:7	0	0	0	0	0	0	0	0	0	0	0	0	0	0.0242509	0	0	0	0	0	0	0.0197161	0	0	0	0	0	0	0	0	0	0	0	0	0	0	0	0	0.113252	0	0	0	0	0	0	0	0	0	0	0
SM_PAL/STR:10	0	0	0	0	0.01621	0	0	0	0	0.146607	0.159751	0.261097	1.01488	0.180772	0	0	0	0.122065	0.0399961	0	0	0.765749	0.753681	0.176222	0	0	0	0	0	0	0	0	0	0	0	0	0	2.53263	0	0	0	0	0.715524	0.231132	0	0	0.777558	0	0
SM_PAL/STR:11	0	0.00497909	0.1128	0	0.00162872	0	0	0	0.151813	0.0257784	0.0642048	0.0524682	0.0594834	0.136225	0	0	0	0	0.00241119	0.019992	0	0.00427443	0.00582516	0.0265592	0	0	0	0	0	0	0	0	0	0	0	0	0	0.084823	0	0.236938	0	0.0995447	0.0494266	0	0	0	0.0195315	0	0
SM_PAL/STR:12	0	0	0	0	0	0	0	0	5.96155	0.10846	0.315159	1.54529	1.62676	0.936151	0.122336	0	0	0	0	0	0	0	0	0	0	0	0	0	0	0.117643	0	0	0	0	0	0	0	0	0	1.16305	0	2.93178	0.198505	0.22799	0	0	0	0	2.20139
SM_HY:0	0	0	0	0	0	0	0	0	0	0	0	0	0	0	0	0	0	0	0	0	0	0	0	0	0	0	0	0	0	0	0	0	0	0	0	0	0	0	0	0.197602	0	0	0	0	0	0	0	0	0
SM_HY:1	0	0	0	0	0	0	0	0	0	0	0	0	0	0	0	0	0	0	0	0	0	0	0	0	0	0	0	0	0	0	0	0.0132637	0	0	0	0	0	0	0	0	0	0	0	0	0	0	0	0	0
SM_HY:2	0	0	0	0	0	0	0	0	0	0	0	0	0	0	0	0	0	0	0	0	0	0	0	0	0	0	0	0	0	0	0	0	0	0	0	0	0	0	0	0	0	0	0	0	0	0	0	0	0
SM_HY:5	0	0	0	0	0	0	0	0	0	0	0	0	0	0	0	0	0	0	0	0	0	0	0	0	0	0	0	0	0	0	0	0.0121488	0	0	0	0	0	0.19563	0	0	0	0	0	0	0	0	0	0	0
SM_HY:6	0	0	0	0	0	0	0	0	0	0	0	0	0	0.0441109	0	0	0	0	0	0	0	0	0	0	0	0	0	0	0	0	0	0	0	0	0	0	0	0	0	0	0	0	0	0	0	0	0	0	0
SM_HY:7	0	0	0	0	0	0	0	0	0	0	0	0	0	0	0	0	0	0	0	0	0	0	0	0	0	0	0	0	0	0	0	0	0	0	0	0	0	0.2321	0	0	0.259009	0	0	0	0	0	0	0	0
SM_HY:8	0	0	0	0	0	0	0	0	0	0	0	0	0.0490618	0	0	0	0	0	0	0	0	0	0	0	0	0	0	0	0	0	0	0.0152064	0	0	0	0	0	0	0	0	0	0	0	0	0	0	0	0	0
SM_HY:9	0	0	0	0	0	0	0	0	0	0	0	0	0	0	0	0	0	0	0	0	0	0	0	0	0	0	0	0	0	0	0	0	0	0	0	0	0	0	0	0	0	0	0	0	0	0	0	0	0
SM_HY:10	0	0	0	0	0	0	0	0	0	0	0	0	0	0.0630859	0	0	0	0	0	0	0	0	0	0	0	0	0	0	0	0	0	0	0	0	0	0	0	0.294612	0	0	0	0	0	0	0	0	0	0	0
SM_HY:11	0	0	0	0	0	0	0	0	0	0	0	0	0.0729859	0	0	0	0	0	0	0	0	0	0	0	0	0	0	0	0	0	0	0	0	0	0	0	0	0.364271	0	0	0	0	0	0	0	0	0	0	0
SM_HY:12	0	0	0	0	0	0	0	0	0	0	0	0	0.35431	0	0	0	0	0	0	0	0.051309	0	0	0	0	0	0	0	0	0	0	0.0732107	0	0	0	0	0	1.1789	0	0	0	0	0	0	0	0	0	0	0
SM_HY:13	0	0	0	0	0	0	0	0	0	0	0	0	0	0	0	0	0	0	0	0	0	0	0	0	0	0	0	0	0	0	0	0	0	0	0	0	0	0	0	0	0	0	0	0	0	0	0	0	0
SM_HY:14	0	0	0	0	0	0	0	0	0	0	0	0	0	0	0	0	0	0	0	0	0	0	0	0	0	0	0	0	0	0	0	0	0	0	0	0	0	0	0	0	0	0	0	0	0	0	0	0	0
SM_HY:15	0	0	0	0	0	0	0	0	0	0.0241198	0.0175215	0	0.0278281	0	0	0	0	0	0	0	0	0	0	0	0	0	0	0	0	0	0	0	0	0	0	0	0	0	0	0	0	0	0	0	0	0	0	0	0
SM_HY:16	0	0	0	0	0	0	0	0	0	0	0	0	0	0	0	0	0	0	0	0	0	0	0	0	0	0	0	0	0	0	0	0	0	0	0	0	0	0	0	0	0	0	0	0	0	0	0	0	0
SM_HY:18	0	0	0	0	0	0	0	0	0	0	0	0	0	0.0332509	0	0	0	0	0	0	0	0	0	0	0	0	0	0	0	0	0	0	0	0	0	0	0	0	0	0	0	0	0	0	0	0	0	0	0
SM_RT:0	0	0	0	0	0	0	0	0	0	0.0188801	0.0137152	0.0672485	0.283176	0.0232799	0	0	0	0	0	0	0.00946334	0	0	0	0	0	0	0	0	0	0	0	0	0	0	0	0	0	0	0	0	0	0	0	0	0	0	0	0
SM_TH:0	0	0	0	0	0	0	0	0	0	0	0	0	0.0455309	0.02433	0	0	0	0	0	0	0	0	0	0	0	0	0	0	0	0	0	0.007056	0	0	0	0	0	4.31763	0.214524	0	0	0.711156	0	0	0	0	0	0	0
SM_TH:1	0	0	0	0	0	0	0	0	0	0	0	0	0	0	0	0	0	0	0	0	0	0	0	0	0	0	0	0	0	0	0	0.00984072	0	0	0	0	0	0.158464	0	0	0	0	0	0.00723086	0	0	0	0	0
SM_TH:2	0	0	0	0	0	0	0	0	0	0	0	0	0	0	0	0	0	0	0	0	0	0	0	0	0	0	0	0	0	0	0	0	0	0	0	0	0	0	0	0	0	0	0	0	0	0	0	0	0
SM_TH:4	0	0	0	0	0	0	0	0	0	0	0	0	0	0	0	0	0	0	0	0	0	0	0	0	0	0	0	0	0	0	0	0	0	0	0	0	0	0	0	0	0	0.195388	0	0	0	0	0	0	0
SM_TH:5	0	0	0	0	0	0	0	0	0	0	0	0	0	0	0	0	0	0	0	0	0	0	0	0	0	0	0	0	0	0	0	0.0166028	0	0	0	0	0	0.267352	0	0	0	0	0	0	0	0	0	0	0
SM_TH:6	0	0	0	0	0	0	0	0	0	0	0	0	0	0	0	0	0	0	0	0	0	0	0	0	0	0	0	0	0	0	0	0	0	0	0	0	0	0	0	0	0	0	0	0	0	0	0	0	0
SM_TH:7	0	0	0	0	0	0	0	0	0	0	0	0	0	0	0	0	0	0	0	0	0	0	0	0	0	0	0	0	0	0	0	0	0	0	0	0	0	0.311386	0	0	0	0	0	0	0	0	0	0	0
SM_TH:8	0	0	0	0	0	0	0	0	0	0	0	0	0.0693564	0	0	0	0	0	0	0	0	0	0	0	0	0	0	0	0	0	0	0	0	0	0	0	0	5.88465	0	0	0	0	0	0	0	0	0	0	0
SM_TH:9	0	0	0	0	0	0	0	0	0	0	0	0	0	0	0	0	0	0	0	0	0	0	0	0	0	0	0	0	0	0	0	0	0	0	0	0	0	5.07601	0	0	0	0	0	0	0	0	0	0	0
SM_TH:10	0	0	0.0843126	0	0	0	0	0	0	0	0	0	0	0	0	0	0	0	0	0	0	0	0	0	0	0	0	0	0	0	0	0	0	0	0	0	0	0	0	0	0	0	0	0.0376098	0	0	0	0	0
SM_TH:11	0	0	0	0	0	0	0	0	0	0	0	0	0	0	0	0	0	0	0	0	0	0	0	0	0	0	0	0	0	0	0	0	0	0	0	0	0	0.417501	0	0	0	0	0	0	0	0	0	0	0
SM_TH:12	0	0	0	0	0	0	0	0	0	0	0	0	0	0	0	0	0	0	0	0	0	0	0	0	0	0	0	0	0	0	0	0	0	0	0	0	0	0	0	0	0	0	0	0	0	0	0	0	0
SM_TH:13	0	0	0	0	0	0	0	0	0	0	0	0	0	0	0	0	0	0	0	0	0	0	0	0	0	0	0	0	0	0	0	0.0416378	0	0	0	0	0	0	0	0	0	0	0	0	0	0	0	0	0
SM_TH:14	0	0	0	0	0	0	0	0	0	0	0	0	0	0	0	0	0	0	0	0	0	0	0	0	0	0	0	0	0	0	0	0.0449862	0	0	0	0	0	0.724406	0	0	0	0	0	0	0	0	0	0	0
SM_TH:15	0	0	0	0	0	0	0	0	0	0	0	0	0.351469	0	0	0	0	0	0	0	0	0	0	0	0	0	0	0	0	0	0	0	0	0	0	0	0	0	0	0	0	0	0	0	0	0	0	0	0
SM_TH:17	0	0	0	0	0	0	0	0	0	0	0	0	0	0	0	0	0	0	0	0	0	0	0	0	0	0	0	0	0	0	0	0	0	0	0	0	0	0	0	0	0	0	0	0	0	0	0	0	0
SM_MB:0	0	0	0	0	0	0	0	0	0	0	0.00418981	0.0205435	0.133087	0.0142234	0	0	0	0	0	0	0.00289093	0	0	0	0	0	0	0	0	0.00625593	0	0.00206248	0	0	0	0	0	0.199271	0	0.0618475	0	0	0	0	0	0	0	0	0
SM_MB:1	0	0	0	0	0.00106776	0	0	0	0	0	0	0	0.00557087	0	0	0	0	0	0	0	0	0	0	0.00145097	0	0	0	0	0	0	0	0	0	0	0	0	0	0	0	0	0	0	0	0	0	0	0	0	0
SM_MB:2	0	0	0	0	0	0	0	0	0	0	0	0	0	0	0	0	0	0	0	0	0	0	0	0	0	0	0	0	0	0	0	0	0	0	0	0	0	0	0	0	0	0	0	0	0	0	0	0	0
SM_MB:3	0	0	0	0	0	0	0	0	0	0	0	0	0	0.0143159	0	0	0	0	0	0	0	0	0	0	0	0	0	0	0	0	0	0	0	0	0	0	0	0	0	0	0	0	0	0	0	0	0	0	0
SM_MB:4	0	0	0	0	0	0	0	0	0	0	0	0	0	0	0	0	0	0	0	0	0	0	0	0	0	0	0	0	0	0	0	0.00521843	0	0	0	0	0	0.0840317	0	0	0	0	0	0	0	0	0	0	0
SM_MB:6	0	0	0	0	0	0	0	0	0	0	0	0	0	0	0	0	0	0	0	0	0	0	0	0	0	0	0	0	0	0	0	0	0	0	0	0	0	0	0	0	0	0	0	0	0	0	0	0	0
SM_MB:7	0	0	0	0	0	0	0	0	0	0	0	0	0	0	0	0	0	0	0	0	0	0	0.0221405	0	0	0	0	0	0	0	0	0	0	0	0	0	0	0.161199	0	0	0	0	0	0	0	0	0	0	0
SM_MB:8	0	0	0	0	0	0	0	0	0	0	0	0	0	0	0	0	0	0	0	0	0	0	0	0	0	0	0	0	0	0	0	0	0	0	0	0	0	0.344598	0	0	0	0	0	0	0	0	0	0	0
SM_MB:9	0	0	0	0	0	0	0	0	0	0	0	0	0.0378152	0	0	0	0	0	0	0	0	0	0	0	0	0	0	0	0	0	0	0	0	0	0	0	0	0	0	0.351465	0	0	0	0	0	0	0	0	0
SM_MB:10	0	0	0	0	0	0	0	0	0	0	0	0	0	0.0417308	0	0	0	0	0	0	0	0	0	0	0	0	0	0	0	0	0	0.0121024	0	0	0	0	0	0	0	0	0	0	0	0	0	0	0	0	0
SM_MB:11	0	0	0	0	0	0	0	0	0	0	0	0	0	0	0	0	0	0	0	0	0	0	0	0	0	0	0	0	0	0	0	0	0	0	0	0	0	0	0	0	0	0	0	0	0	0	0	0	0
SM_MB:12	0	0	0	0	0	0	0	0	0	0	0	0	0	0	0	0	0	0	0	0	0	0	0	0	0	0	0	0	0	0	0	0	0	0	0	0	0	0	0	0	0	0	0	0	0	0	0	0	0
SM_MB:13	0	0	0	0	0	0	0	0	0	0	0	0	0	0	0	0	0	0	0	0	0	0	0	0	0	0	0	0	0	0	0	0	0	0	0	0	0	0	0	0	0	0	0	0	0	0	0	0	0
SM_HB:0	0	0	0	0	0	0	0	0	0	0	0	0	0	0.00959336	0	0	0	0	0	0	0	0	0	0	0	0	0.26736	0	0	0	0	0	0	0	0	0	0	0	0	0	0	0	0	0.00408865	0	0	0	0	0
SM_HB:1	0	0	0	0	0	0	0	0	0	0.00447447	0	0	0.0206496	0.0110344	0	0	0	0	0	0	0.00448552	0	0	0	0	0	0	0	0	0	0	0.00320011	0	0	0	0	0	0	0	0	0	0	0	0	0	0	0	0	0
SM_HB:2	0	0	0	0	0	0	0	0	0	0	0	0	0	0.0130906	0	0	0	0.00589292	0	0	0	0	0	0	0	0	0	0	0	0	0	0	0	0	0	0	0	0.122267	0	0	0	0	0	0	0	0	0	0	0
SM_HB:3	0	0	0.0152653	0	0	0	0	0	0	0	0	0	0	0.0159774	0	0	0	0	0	0	0	0	0	0	0	0	0	0	0	0	0	0.00463364	0	0	0	0	0	0	0	0	0	0	0	0	0	0	0	0	0
SM_HB:4	0.00251803	0	0	0	0	0	0	0	0	0	0	0	0	0	0	0	0	0	0	0	0	0	0	0	0	0	0	0	0	0	0	0	0	0	0	0	0	0	0	0	0	0	0	0	0	0	0	0	0
SM_HB:5	0	0	0	0	0	0	0	0	0	0	0	0	0	0	0	0	0	0	0	0	0	0	0	0	0	0	0	0	0	0	0	0	0	0	0	0	0	0	0	0	0	0	0	0.0085312	0	0	0	0	0
SM_HB:6	0.00292733	0	0	0	0	0	0	0	0	0	0	0	0	0.0424053	0	0	0	0	0	0	0.00861895	0	0	0	0	0	0	0	0	0	0	0	0	0	0	0	0	0.396067	0	0	0	0	0	0	0	0	0	0	0
SM_HB:7	0	0	0	0	0	0	0	0	0	0	0	0	0	0	0	0	0	0	0	0	0	0	0	0	0	0	0	0	0	0	0	0.00732784	0	0	0	0	0	0	0	0	0	0	0	0	0	0	0	0	0
SM_HB:10	0	0	0	0	0	0	0	0	0	0	0	0	0	0	0	0	0	0	0	0	0	0	0	0	0	0	0	0	0	0	0	0	0	0	0	0	0	0	0	0	0	0	0	0	0	0	0	0	0
SM_HB:11	0	0	0	0	0	0	0	0	0	0	0	0	0	0	0	0	0	0	0	0	0	0	0	0.00916685	0	0	0	0	0	0	0	0	0	0	0	0	0	0	0	0	0	0	0	0	0	0	0	0	0
SM_HB:12	0	0	0	0	0	0	0	0	0	0	0	0	0	0	0	0	0	0	0	0	0	0	0	0	0	0	0	0	0	0	0	0	0	0	0	0	0	0	0	0	0	0	0	0	0	0	0	0	0
SM_HB:13	0	0	0	0	0	0	0	0	0	0	0	0	0	0	0	0	0	0	0	0	0	0.0181877	0	0	0	0	0	0	0	0	0	0	0	0	0	0	0	0.180461	0	0	0	0	0	0	0	0	0	0	0
SM_HB:14	0	0	0	0	0	0	0	0	0	0	0	0	0	0	0	0	0	0	0	0	0	0	0	0	0	0	0	0	0	0	0	0	0	0	0	0	0	0.226806	0	0	0	0	0	0	0	0	0	0	0
SM_HB:15	0	0	0	0	0	0	0	0.00460394	0	0	0	0	0	0	0	0	0	0	0	0	0	0	0	0	0	0	0	0	0	0	0	0	0	0	0	0	0	0	0	0	0	0	0	0	0	0	0	0	0
SM_HB:16	0	0	0	0	0	0	0	0	0	0	0	0	0	0	0	0	0	0	0	0	0	0	0	0	0	0	0	0	0	0	0	0	0	0	0	0	0	0	0	0	0	0	0	0	0	0	0	0	0
SM_HB:17	0	0	0	0	0	0	0	0	0	0	0	0	0	0	0	0	0	0	0	0	0	0	0	0	0	0	0	0	0	0	0	0	0	0	0	0	0	0	0	0	0	0	0	0	0	0	0	0	0
SM_HB:19	0	0	0	0	0.00204514	0	0	0	0	0	0	0	0	0	0	0	0	0	0	0	0	0	0	0	0	0	0	0	0	0	0	0	0	0	0	0	0	0.0532548	0	0	0	0	0	0	0	0	0	0	0
SM_HB:20	0	0	0	0	0	0	0	0	0	0	0	0	0	0	0	0	0	0	0	0	0	0	0	0	0	0	0	0	0	0	0	0	0	0	0	0	0	0	0	0	0	0	0	0	0	0	0	0	0
SM_CB:0	0	0	0	0	0	0	0	0	0	0	0	0	0.00438543	0	0	0	0	0	0	0.00206348	0	0	0	0.000228443	0	0	0	0	0	0	0	0.00380586	0	0	0	0	0	0	0	0	0	0	0	0	0	0	0	0	0
SM_CB:11	0	0	0	0	0	0	0	0	0	0	0	0	0	0	0	0	0	0	0	0	0	0	0.000494545	0	0	0	0	0	0	0	0	0.00424846	0	0	0	0	0	0	0	0	0.00401811	0	0	0	0	0	0	0	0
SM_CB/FT:0	7.7965e-05	0	0	0	0	0	0	0	0	0	0	0	0	0	0	0	0	0	0	0	0	0	0	0	0	0	0	0	0	0	0	0.000491309	0	0	0	0	0	0	0	0	0	0	0	0	0	0	0	0	0
SM_FT:0	0.0130034	0.427849	0.462786	0.085808	0.106173	0.636019	0.223616	0.0297711	1.27452	1.74045	6.27011	9.6001	3.31105	2.44877	0.0123079	0.353522	0.080048	0.00605685	0.0512026	0.296189	1.11576	0.316636	0.828498	0.419716	0.353878	0	1.12492	0.221375	0.485327	0.0236715	0	0.128768	0.678052	0.695465	4.22965	0.0610464	0	6.97459	11.3889	26.3275	9.25571	15.2887	1.09841	0.0688125	0	0	1.62045	0.998324	0.0158197
SM_VS:0	0	0	0	0	0.0744165	0	0	0	0.0325649	0.0473971	0.123952	0.0675289	0.0492157	0.0818194	0	0	0	0.178898	0.337744	0.0128653	0.0118785	0.0247562	0.0112459	0.131034	0	0	0	0	0.0152391	0	0	0.0101694	0	0.0154914	0	0.0106065	0	1.63756	0.180355	0.4066	2.6193	0.747357	0.549395	0	0	0	0.012569	0.0619476	0.0274858
[truncated: 266 more columns]
