# Supplementary material for: Molecularly defined and spatially resolved cell atlas of the whole mouse brain
Source: Nature. 2023 Dec 13;624(7991):343–54. doi: 10.1038/s41586-023-06808-9 (PMC10719103; doi:10.1038/s41586-023-06808-9)
Supplement: Supplementary file 16 — Source Data Extended Data Fig. 8 [file 41586_2023_6808_MOESM16_ESM.xlsx]

## Sheet: Panel a right
subclass	Cluster discreteness in subclass
ABC NN	0.395698
ACB-BST-FS D1 Gaba	0.131529
AD Serpinb7 Glut	0.594673
ADP-MPO Trp73 Glut	0.0702626
AHN Onecut3 Gaba	0.0698881
AHN-RCH-LHA Otp Fezf1 Glut	0.0956006
AHN-SBPV-PVHd Pdrm12 Gaba	0.0526275
APN C1ql2 Glut	0.123739
APN C1ql4 Glut	0.104295
ARH-PVi Six6 Dopa-Gaba	0.10439
ARH-PVp Tbx3 Gaba	0.0675556
ARH-PVp Tbx3 Glut	0.108671
AV Col27a1 Glut	0.647389
AVPV-MEPO-SFO Tbr1 Glut	0.0849672
Astro-CB NN	0.682948
Astro-NT NN	0.107837
Astro-OLF NN	0.388765
Astro-TE NN	0.158774
Astroependymal NN	0.109454
B-PB Nr4a2 Glut	0.0370833
BAM NN	0.401463
BST Tac2 Gaba	0.0513845
BST-MPN Six3 Nrgn Gaba	0.0725714
BST-SI-AAA Six3 Slc22a3 Gaba	0.0504545
BST-po Iigp1 Glut	0.857418
Bergmann NN	0.964343
CA1-ProS Glut	0.0849565
CA2-FC-IG Glut	0.472984
CA3 Glut	0.21183
CB Granule Glut	0.0723579
CB PLI Gly-Gaba	0.135294
CBN Dmbx1 Gaba	0.487613
CBN Neurod2 Pvalb Glut	0.155189
CBX Golgi Gly-Gaba	0.434392
CBX MLI Cdh22 Gaba	0.801515
CBX MLI Megf11 Gaba	0.0408921
CBX Purkinje Gaba	0.408579
CEA-AAA-BST Six3 Sp9 Gaba	0.0781818
CEA-BST Ebf1 Pdyn Gaba	0.0462222
CEA-BST Gal Avp Gaba	0.109299
CEA-BST Rai14 Pdyn Crh Gaba	0.144884
CEA-BST Six3 Cyp26b1 Gaba	0.134393
CHOR NN	0.483655
CLA-EPd-CTX Car3 Glut	0.321821
CM-IAD-CL-PCN Sema5b Glut	0.0415789
COAa-PAA-MEA Barhl2 Glut	0.0956773
COAp Grxcr2 Glut	0.263575
CS-PRNr-DR En1 Sox2 Gaba	0.0449898
CS-PRNr-PCG Tmem163 Otp Gaba	0.0542857
CS-RPO Meis2 Gaba	0.0484444
CT SUB Glut	0.345374
CU-ECU Pax2 Gly-Gaba	0.0863158
CU-ECU-SPVI Foxb1 Glut	0.0384186
CUN Evx2 Lhx2 Glut	0.0396507
CUN-PPN Evx2 Meis2 Glut	0.0614848
DC NN	0.0510383
DCO Il22 Gly-Gaba	0.115744
DCO UBC Glut	0.193111
DG Glut	0.329332
DG-PIR Ex IMN	0.264085
DMH Hmx2 Gaba	0.0441637
DMH Hmx2 Glut	0.0641667
DMH Nkx2-4 Glut	0.0653333
DMH Prdm13 Gaba	0.0948024
DMH-LHA Gsx1 Gaba	0.0531915
DMH-LHA Vgll2 Glut	0.130909
DMX VII Tbx20 Chol	0.100268
DTN-LDT-IPN Otp Pax3 Gaba	0.116842
ENTmv-PA-COAp Glut	0.101101
Endo NN	0.68609
Ependymal NN	0.131469
GPe-SI Sox6 Cyp26b1 Gaba	0.09625
GPi Tbr1 Cngb3 Gaba-Glut	0.0909091
GRN-IRN-MDRNd Ikzf1 Gly-Gaba	0.0421053
HB Calcb Chol	0.153608
HPF CR Glut	0.082
HY Gnrh1 Glut	0.656396
Hypendymal NN	0.825761
IA Mgp Gaba	0.163359
IC Six3 En2 Gaba	0.0483607
IC Tfap2d Maf Glut	0.0776838
IF-RL-CLI-PAG Foxa1 Glut	0.0698047
IO Fgl2 Glut	0.841054
IPN Otp Crisp1 Gaba	0.11791
IPN-LDT Vsx2 Nkx6-1 Glut	0.0373583
IRN Dmbx1 Pax2 Gly-Gaba	0.0649333
IRN Vip Glut	0.0463462
IT AON-TT-DP Glut	0.225382
IT EP-CLA Glut	0.114286
L2 IT ENT-po Glut	0.120409
L2 IT PPP-APr Glut	0.296764
L2/3 IT CTX Glut	0.0876995
L2/3 IT ENT Glut	0.166574
L2/3 IT PIR-ENTl Glut	0.185897
L2/3 IT PPP Glut	0.344253
L2/3 IT RSP Glut	0.423661
L4 RSP-ACA Glut	0.559481
L4/5 IT CTX Glut	0.11069
L5 ET CTX Glut	0.148481
L5 IT CTX Glut	0.120555
L5 NP CTX Glut	0.178176
L5 PPP Glut	0.816769
L5/6 IT TPE-ENT Glut	0.0864293
L6 CT CTX Glut	0.148944
L6 IT CTX Glut	0.100293
L6b CTX Glut	0.269572
L6b EPd Glut	0.236948
L6b/CT ENT Glut	0.124917
LA-BLA-BMA-PA Glut	0.19119
LDT Fgf7 Gaba	0.128182
LDT Vsx2 Nkx6-1 Nfib Glut	0.0422222
LDT-DTN Gata3 Nfix Gaba	0.0533333
LDT-PCG St18 Gaba	0.0435581
LDT-PCG Vsx2 Lhx4 Glut	0.0586054
LDT-PCG-CS Gata3 Lhx1 Gaba	0.0445455
LGv-SPFp-SPFm Nkx2-2 Tcf7l2 Gaba	0.0989189
LGv-ZI Otx2 Gaba	0.100208
LH Pou4f1 Sox1 Glut	0.166653
LHA Barhl2 Glut	0.0577222
LHA Pmch Glut	0.19098
LHA-AHN-PVH Otp Trh Glut	0.116954
LHA-MEA Otp Glut	0.05
LSX Nkx2-1 Gaba	0.0927536
LSX Otx2 Gaba	0.072638
LSX Prdm12 Slit2 Gaba	0.101748
LSX Prdm12 Zeb2 Gaba	0.0668421
LSX Sall3 Lmo1 Gaba	0.103005
LSX Sall3 Pax6 Gaba	0.153103
Lamp5 Gaba	0.0970861
Lamp5 Lhx6 Gaba	0.210949
Lymphoid NN	0.361493
MARN-GRN Pyy Glut	0.0459016
MARN-PPY Ngfr Gly-Gaba	0.0832937
MB-MY Tph2 Glut-Sero	0.101008
MB-ant-ve Dmrta2 Glut	0.0714286
MDRN Hoxb5 Ebf2 Gly-Gaba	0.0372368
MDRNd Bves Glut	0.03
MDRNd Prox1 Pax6 Gly-Gaba	0.0428571
MDRNv Crp Glut	0.117119
MDRNv Lhx4 Qrfprl Glut	0.112143
MEA Otp Foxp2 Glut	0.0488889
MEA Slc17a7 Glut	0.116829
MEA-BST Lhx6 Nfib Gaba	0.0738308
MEA-BST Lhx6 Nr2e1 Gaba	0.075
MEA-BST Lhx6 Sp9 Gaba	0.0660806
MEA-BST Otp Zic2 Glut	0.0455655
MEA-BST Sox6 Gaba	0.0682308
MEA-COA-BMA Ccdc42 Glut	0.0995699
MEV Ppp1r1c Glut	0.291875
MG-POL-SGN Nts Glut	0.0355
MH Tac2 Glut	0.171688
MM Foxb1 Glut	0.242353
MM-ant Foxb1 Glut	0.257438
MPN-MPO-LPO Lhx6 Zfhx3 Gaba	0.0406736
MPN-MPO-PVpo Hmx2 Glut	0.064359
MPO-ADP Lhx8 Gaba	0.0627273
MRN Pou3f1 C1ql4 Glut	0.032
MRN-PAG Nkx6-1 Glut	0.07
MRN-PPN-CUN Pax8 Gaba	0.0586667
MRN-VTN-PPN Pax5 Cdh23 Gaba	0.0518346
MS-SF Bsx Glut	0.0972
MV Nkx6-1 Gly-Gaba	0.1181
MV Nr4a2 Gly-Gaba	0.08
MV Pax6 Gly-Gaba	0.0392832
MV Xdh Gly-Gaba	0.0483871
MV-SPIV Phox2b Ebf3 Lbx1 Glut	0.0375
MV-SPIV Slc6a2 Glut	0.0381294
MV-SPIV Zic4 Neurod2 Glut	0.034359
MV-SPIV-PRP Dmbx1 Gly-Gaba	0.05
MY Lhx1 Gly-Gaba	0.0375758
MY Prox1 Lmo7 Gly-Gaba	0.0354356
Microglia NN	0.982635
Monocytes NN	0.239111
ND-INC Foxd2 Glut	0.160971
NDB-SI-MA-STRv Lhx8 Gaba	0.0969106
NDB-SI-ant Prdm12 Gaba	0.130355
NI-RPO Gata3 Nr4a2 Gaba	0.0443478
NLL Gata3 Gly-Gaba	0.143554
NLL-SOC Spp1 Glut	0.205969
NLL-po Pax7 Gaba	0.355758
NLOT Rho Glut	0.905442
NP PPP Glut	0.650859
NP SUB Glut	0.482242
NTS Aldh1a2 Glut	0.0317647
NTS Dbh Glut	0.0569792
NTS Mbnl3 Glut	0.0789091
NTS Phox2b Glut	0.0430303
NTS-MDRNd Prox1 Zic1 Gly-Gaba	0.0477143
NTS-PARN Neurod2 Gly-Gaba	0.0606122
OB Dopa-Gaba	0.29695
OB Eomes Ms4a15 Glut	0.650758
OB Meis2 Thsd7b Gaba	0.411065
OB Trdn Gaba	0.657138
OB-STR-CTX Inh IMN	0.0951986
OB-in Frmd7 Gaba	0.123058
OB-mi Frmd7 Gaba	0.698249
OB-out Frmd7 Gaba	0.33386
OEC NN	0.700843
OPC NN	0.219767
OT D3 Folh1 Gaba	0.616769
Oligo NN	0.234225
PAG Pou4f1 Bnc2 Glut	0.0329195
PAG Pou4f1 Ebf2 Glut	0.037077
PAG Pou4f2 Glut	0.0460819
PAG Pou4f2 Mesi2 Glut	0.0393333
PAG Pou4f3 Glut	0.04
PAG Tcf24 Glut	0.0722222
PAG Ucn Glut	0.217318
PAG-MRN Pou3f1 Glut	0.0531429
PAG-MRN Rln3 Gaba	0.158222
PAG-MRN Tfap2b Glut	0.0390303
PAG-MRN-RN Foxa2 Gaba	0.0468182
PAG-ND-PCG Onecut1 Gaba	0.044
PAG-PPN Pax5 Sox21 Gaba	0.0696552
PAG-RN Nkx2-2 Otx1 Gaba	0.0425206
PAG-SC Neurod2 Meis2 Glut	0.0491429
PAG-SC Pou4f1 Zic1 Glut	0.0406452
PAL-STR Gaba-Chol	0.123751
PARN-MDRNd-NTS Gbx2 Gly-Gaba	0.0631579
PAS-MV Ebf2 Gly-Gaba	0.0637931
PB Evx2 Glut	0.0411014
PB Lmx1a Glut	0.047541
PB Pax5 Glut	0.0430508
PB Sst Gly-Gaba	0.026
PB-NTS Phox2b Ebf3 Lmx1b Glut	0.057037
PB-PSV Phox2b Glut	0.0341463
PB-SUT Tlx3 Lhx2 Glut	0.0388095
PBG Mtnr1a Glut-Chol	0.611496
PCG-PRNr Vsx2 Nkx6-1 Glut	0.0542857
PDTg Otp Olig3 Gaba	0.283638
PDTg Otp Shroom3 Gaba	0.171914
PDTg-PCG Pax6 Gaba	0.153548
PF Fzd5 Glut	0.199951
PG-TRN-LRN Fat2 Glut	0.346479
PGRN-PARN-MDRN Hoxb5 Glut	0.0418333
PGRNd Dmbx1 Glut	0.100286
PH Pitx2 Glut	0.0475862
PH-LHA Foxb1 Glut	0.0491974
PH-SUM Foxa1 Glut	0.0713297
PH-an Pitx2 Glut	0.0434483
PH-ant-LHA Otp Bsx Glut	0.0653876
PMd-LHA Foxb1 Glut	0.0598733
PMv-TMv Pitx2 Glut	0.179158
POR Gata3 Gly-Gaba	0.347916
POR Spp1 Gly-Gaba	0.14975
PPN-CUN-PCG Otp En1 Gaba	0.0611111
PPY-PGRNl Vip Glyc-Gaba	0.108492
PRC-PAG Pax6 Glut	0.0720333
PRC-PAG Tcf7l2 Irx2 Glut	0.0598295
PRNc Otp Gly-Gaba	0.0514286
PRNc Prox1 Brs3 Gly-Gaba	0.126567
PRNc-NI-SG-RPO Vsx2 Nr4a2 Glut	0.0849351
PRNc-PARN Tlx1 Glut	0.0533333
PRNr Otp Nfib Glut	0.0585366
PRP Gata3 Slc6a5 Gly-Gaba	0.0310185
PRP Otp Gly-Gaba	0.052
PRP-NI-PRNc-GRN Otp Glut	0.0519167
PRT Mecom Gaba	0.04
PRT Tcf7l2 Gaba	0.0730233
PSV Lmx1a Trpv6 Glut	0.056
PSV Pax2 Gly-Gaba	0.0722273
PSV Pvalb Lhx2 Glut	0.0661207
PVH-SO-PVa Otp Glut	0.13625
PVHd Gsc Gaba	0.0514286
PVHd-DMH Lhx6 Gaba	0.044898
PVHd-SBPV Six3 Prox1 Gaba	0.0446863
PVR Six3 Sox3 Gaba	0.0470588
PVT-PT Ntrk1 Glut	0.0952871
PVpo-VMPO-MPN Hmx2 Gaba	0.0624615
Peri NN	0.59961
Pineal Crx Glut	0.725664
Pvalb Gaba	0.129259
Pvalb chandelier Gaba	0.62092
RE-Xi Nox4 Glut	0.111319
RHP-COA Ndnf Gaba	0.211348
RN Spp1 Glut	0.305694
RO-RPA Pkd2l1 Gaba	0.128
RPA Pax6 Hoxb5 Gly-Gaba	0.04
RT-ZI Gnb3 Gaba	0.0680349
SBPV-PVa Six6 Satb2 Gaba	0.0472727
SC Bnc2 Glut	0.0806994
SC Lef1 Otx2 Gaba	0.241594
SC Otx2 Gcnt4 Gaba	0.103335
SC Tnnt1 Gli3 Gaba	0.127587
SC-PAG Lef1 Emx2 Gaba	0.0630575
SCH Six6 Cdc14a Gaba	0.139944
SCdg-PAG Tfap2b Glut	0.0830159
SCig Foxb1 Glut	0.0615543
SCig Foxb1 Otx2 Glut	0.0334706
SCig Tfap2b Chrnb3 Glut	0.151958
SCig-an-PPT Foxb1 Glut	0.146783
SCiw Pitx2 Glut	0.0496
SCm-PAG Cdh23 Gaba	0.0515556
SCop Pou4f2 Neurod2 Glut	0.12
SCop Sln Glut	0.105902
SCs Dmbx1 Gaba	0.133895
SCs Lef1 Gli3 Gaba	0.172228
SCs Pax7 Nfia Gaba	0.191279
SCsg Gabrr2 Gaba	0.0626455
SCsg Pde5a Glut	0.378058
SI-MA-ACB Ebf1 Bnc2 Gaba	0.0628182
SI-MA-LPO-LHA Skor1 Glut	0.0681783
SI-MPO-LPO Lhx8 Gaba	0.0631579
SMC NN	0.216185
SNc-VTA-RAmb Foxa1 Dopa	0.0689764
SNr Six3 Gaba	0.123956
SNr-VTA Pax5 Npas1 Gaba	0.05
SPA-SPFm-SPFp-POL-PIL-PoT Sp9 Glut	0.0690738
SPVC Ccdc172 Glut	0.201373
SPVC Mafa Glut	0.142979
SPVC Nmu Glut	0.145806
SPVI-SPVC Sall3 Lhx1 Gly-Gaba	0.0894495
SPVI-SPVC Sall3 Nfib Gly-Gaba	0.0559359
SPVI-SPVC Tlx3 Ebf3 Glut	0.0592577
SPVO Mafa Meis2 Glut	0.123211
STN-PSTN Pitx2 Glut	0.0468571
STR D1 Gaba	0.124121
STR D1 Sema5a Gaba	0.098
STR D2 Gaba	0.075839
STR Lhx8 Gaba	0.326873
STR Prox1 Lhx6 Gaba	0.114751
STR-PAL Chst9 Gaba	0.0679518
SUB-ProS Glut	0.229143
Sncg Gaba	0.141052
Sst Chodl Gaba	0.0970977
Sst Gaba	0.0936332
TH Prkcd Grin2c Glut	0.0474571
TMd-DMH Foxd2 Gaba	0.0578431
TMv-PMv Tbx3 Hist-Gaba	0.107273
TRS-BAC Sln Glut	0.663026
TU-ARH Otp Six6 Gaba	0.0702056
Tanycyte NN	0.32317
VCO Mafa Meis2 Glut	0.128777
VLMC NN	0.318512
VMH Fezf1 Glut	0.0552381
VMH Nr5a1 Glut	0.0731633
Vip Gaba	0.0669663
ZI Pax6 Gaba	0.0636364
