# Supplementary material for: Molecularly defined and spatially resolved cell atlas of the whole mouse brain
Source: Nature. 2023 Dec 13;624(7991):343–54. doi: 10.1038/s41586-023-06808-9 (PMC10719103; doi:10.1038/s41586-023-06808-9)
Supplement: Supplementary file 17 — Source Data Extended Data Fig. 10 [file 41586_2023_6808_MOESM17_ESM.xlsx]

## Sheet: EDfigure10a_inset
null_count	obs_count
3828	5629
3903
3903
3781
3930
3891
3881
3861
3841
3955
3778
3848
3843
3960
3820
3826
3871
3792
3802
3854
3879
3769
3779
3967
3876
3741
3769
3796
3811
3708
3943
3769
3886
3789
3762
3818
3917
3790
3746
3829
3805
3889
3853
3913
3870
3785
3936
3950
3752
3917
3730
3782
3889
3890
3826
3849
3838
3799
3757
3864
3883
3915
3807
3944
3761
3893
3871
3810
3848
3862
3839
3936
3856
3763
3792
3878
3967
3916
3835
3895
3819
3897
3757
3839
3889
3783
3858
3983
3813
3879
3724
3781
3850
3838
3848
3815
3929
3785
3838
3906
3771
3770
3854
3883
3816
3837
3926
3765
3905
3697
3828
3899
3737
3826
3872
3775
3857
3826
3811
3853
3822
3892
3966
3787
3858
3916
3802
3793
3699
3882
3794
3882
3800
3806
3916
3850
3770
3866
3847
3849
3867
3794
3837
3825
3804
3997
3791
3879
3869
3763
3842
3783
3712
3864
3807
3996
3896
3844
3890
3815
3729
3774
3826
3833
3819
3844
3882
3784
3783
3750
3876
3874
3885
3783
3857
3857
4069
3833
3722
3783
3900
3803
3847
3821
3851
3856
3884
3810
3681
3894
3825
3890
3805
3767
3866
3868
3770
3763
3799
3864
3921
3791
3980
3834
3802
3908
3794
3833
3871
3917
3773
3818
3896
3782
3809
3969
3832
3809
3811
3897
3831
3809
3954
3985
3896
3824
3766
3835
3856
3932
3746
3822
3870
3820
3839
3724
3890
3834
3810
3710
3823
3736
3869
3776
3695
3902
3910
3898
3764
3863
3887
3788
3743
3930
3861
3817
3853
3952
3824
3837
3819
3889
3857
3959
3761
3845
3823
3786
3799
3909
3901
3866
3837
3785
3840
3991
3767
3800
3838
3798
3776
3903
3845
3860
3874
3851
3839
3861
3806
3774
3806
3693
3817
3712
3792
3773
3867
3821
3885
3951
3916
3766
3802
3962
3720
3869
3857
3869
4000
3902
3761
3838
3852
3820
3769
3856
3747
3731
3891
3926
3797
3826
3795
3837
3793
3823
3791
3864
3878
3842
3929
3783
3825
3759
3992
3915
3853
3841
3866
3930
3874
3787
3823
3811
3775
3904
3835
3719
3899
3857
3810
3817
3899
3892
3794
3840
3917
3811
3903
3796
3799
3780
3760
3816
3865
3829
3621
3924
3827
3854
3722
3849
3788
3788
3939
3811
3790
3842
3892
3837
3806
3799
3798
3879
3807
3983
3780
3868
3840
3909
3858
3817
3848
3794
3801
3745
3864
3919
3817
3832
3879
3950
3871
3859
3821
3802
3881
3836
3826
3819
3863
3854
3727
3740
3915
3886
3962
3905
3832
3883
3864
3864
4062
3863
3766
3760
3938
3795
3879
3819
3799
4005
3735
3779
3764
3759
3966
3914
3926
3794
3878
3955
3913
3905
3748
3789
3742
3840
3872
3927
3998
3762
3923
3757
3765
3910
3807
3909
3656
3691
3895
3844
3711
3797
3848
3873
3915
3790
3803
3869
3766
3887
3910
3863
3817
3787
3913
3917
3827
4038
3776
3925
3662
3839
3848
3836
3836
3780
3771
3792
3816
3925
3857
3896
3901
3748
3723
3864
3833
3755
3797
3772
3836
3940
3772
3865
3771
3813
3660
3815
3803
3842
3985
3843
3821
3870
3973
3804
3864
3919
3793
3784
3816
3906
3889
3799
3844
3830
3819
3905
3858
3678
3798
3944
3914
3823
3755
3865
3860
3812
3795
3929
3875
3968
3995
3852
3792
3793
3852
3738
3865
3803
3821
3968
3884
3843
3760
3871
4004
3886
3853
3872
3670
3874
3727
3865
3814
3911
3799
3857
3722
3893
3900
3738
3879
3868
3867
3934
3830
3705
3813
3734
3781
3862
3737
3850
3841
3893
3827
3874
3854
3761
3830
3790
3717
3999
3865
3817
3829
3824
3907
3931
3889
3899
3871
3800
3903
3746
4011
3825
3781
3862
3764
3760
3782
3746
3902
3746
3837
3808
3731
3743
3910
3872
3845
3762
3805
3984
3888
3836
3748
3839
3875
3907
3968
3798
3772
3913
3727
3727
3863
3769
3817
3824
3863
3764
3834
3950
3903
3812
3890
3964
3900
3829
3822
3897
3847
3768
3806
3942
3807
3862
3817
3850
3875
3887
3814
3755
3797
3863
3853
3859
3777
3893
3872
3924
3893
3785
3819
3829
3784
3789
3812
3885
3754
3920
3895
3875
3820
3954
3933
3889
3823
3735
3850
3777
3777
3864
3906
3977
3882
3993
3770
3711
3796
3703
3832
3787
3852
3986
3998
3866
3877
3772
3775
3869
3756
3808
3885
3826
3889
3855
3755
3789
3805
3764
3831
3864
3878
3720
3849
3838
3879
3813
3895
3848
3944
3807
3803
3883
3819
3705
3935
3769
3810
3889
3839
3859
3829
3880
3825
3854
3848
3854
3824
3814
3868
3832
3987
3872
3852
3915
3729
3882
3874
3859
3798
3907
3851
3888
3833
3933
3898
3974
3847
3955
3960
3886
3878
3681
3892
3918
3854
3947
3815
3881
3883
3852
3854
3821
3874
3817
3827
3808
3893
3784
3911
3848
3849
3982
3884
3750
3862
3794
3822
3901
3891
3932
3817
3802
3872
3867
3748
3860
3893
3941
3828
3960
3869
3895
3864
3837
3750
3913
3995
3839
3835
3800
3967
3831
3804
3832
3941
3826
3969
3738
3810
3820
3793
3772
3936
3803
3934
3761
3804
3821
3814
3812
3816
3963
3795
3831
3751
3903
3992
3884
3966
3731
3939
3904
3919
3808
3725
3927
3764
3864
3897
3884
3840
3781
3837
3961
3822
3816
3778
3831
3894
3794
3852
3876
3759
3854
3764
3859
3797
3788
3811
3883
3804
3736
3716
3865
3820
3895
3859
3828
3761
3714
3773
3809
3803
3795
3889
3797
3852
3785
3853
3897
3854
3922
3781
3927
3849
3835
3829
3842
3782
3898
3797
3930
3812
3828
3770
3737
3818
3876
3847
3731
3877
3723
3798
3801
3800
3865
3834
3804
3845
3732
3895
3818
3885
3743
3813
3882
3843
3791
3896
3731
3806
3837
3979
3811
3700
3925
3776
3928
3875
3920
3889
3818
3855
3739
3775
3858
3757
3824
3925
3726
3806
3894
3858
3964
3886
3769
3894
3917
3842
3879
3868
4013
3835
3849
3851
3897
3828
3884
3862
3878
3849
3802
3735
3795
3754
3829
3808
3678
3767
4014
3812
3748

## Sheet: EDfigure10a_mid
pathway_name	max_fold_change
COLLAGEN	10.0927
FGF	9.86786
EDA	7.06826
NOTCH	5.42205
EPHB	5.31548
THBS	4.87821
SEMA6	4.66724
ACTIVIN	4.49391
WNT	4.26244
SEMA7	3.66769

## Sheet: EDfigure10a_right
non_proximal_expression	proximal_expression
0.173052	0.0662735
0.0263478	0.086881
0.498966	0.247772
0.0389194	0.609966
0.0265581	0.513957
0	1.49563
8.39123e-05	2.01908
0.286844	2.28595
0.159211	1.21402
0.107959	1.17892
0	0.959551
0.200521	1.60739
0.209612	0.971901
0.0445763	0.848283
0.17209	2.11491
0.000572391	1.28879
0.0815699	0.552366
0.246772	0.769525
0.0494366	1.97346
0.0982773	1.83016
0.0259702	0.986574
0.0220525	2.5607
0.0409414	0.882702
0.00594656	1.9557
0.0385744	1.61297
0.182531	0.97997
0.0499846	1.26889
0.0679982	0.891346
0.0891944	1.06904
0.0568623	0.738705
0.0497534	0.717617
0	1.19183
0.7685	2.21355
0.0579242	0.696921
0	0.928689
0.124534	0.65867
0.662149	2.7501
0.0299636	0.896034
0.348934	1.23043
0.403424	1.90723
0.0716429	1.92927
0.051378	1.35443
0.00111715	1.11847
0.0911161	1.29366
0.583361	1.19411
0.174592	2.54154
0.0683191	1.24381
0.444958	1.54049
0.0596714	1.46586
0.220321	0.808643
0.00485257	0.734577
0.00337772	0.542554
0.0777561	0.774614
0	1.34398
0.126712	1.65385
0.162494	1.00088
0.167906	0.671234
0	0.812207
0.00267868	1.54234
0.00150909	0.696225
0	1.30018
0.154657	1.49397
0.000186064	2.03214
0.140051	2.50223
0	1.51051
0.115884	1.01969
0	1.69905
0	0.159147
0.000229653	1.12779
0.00189624	1.16205
0.00402755	1.27936
0.814807	1.67675
0.0163081	1.19464
0.0298046	0.437983
0.0399238	0.997378
0.228251	1.60978
0.0103567	1.84363
0.262642	0.592421
0.0271596	1.50588
0.283692	1.34954
0.0541972	0.525523
0.103668	0.335336
0	0.558598
0.278303	1.42703
2.23355	1.18282
0.29877	0.774637
0.0123003	1.07909
2.49603	1.48989
1.46044	1.04199
1.32535	0.856414
1.30857	1.07322
1.68365	1.37461
1.16347	1.59367
1.07461	0.835715
0.519868	0.516506
0.00326871	1.56602
0.141877	0.786623
0.00872249	1.33001
0.0316356	1.55887
0	0.680845
0.00390816	1.26447
0.0202757	1.21227
0	0.964272
0	2.50768
0.0333601	1.378
0	1.8992
0	0.960368
0.0976692	2.32733
0	0.193453
0.139636	2.01165
0.0944701	1.37608
0.00438771	0
0.120014	0.0677073
0	0
0.61016	0.0933032
0.00567951	0.02491
0.118655	0.0636956
0	0.0877852
0.859904	0.202192
0.812696	0.000728008
0.378983	1.00488
1.09834	0.0165223
2.82671	0.184733
1.33625	0.408702
0	1.44417
0.005569	2.22433
0.0952581	1.72438
1.42889	1.40734
0.197358	0.813936
0	0.49753
0.940491	0.60724
1.29436	0.270159
0.0652055	0
0.0531892	0.400256
0.179594	0.0247774
2.31336	0.0398576
2.13519	0
1.99666	0.0533488
0.940943	0.0749432
1.76196	0.114198
2.5904	0.144798
0.136961	0.292855
0.0353014	0.120539
0.0135448	0.00704529
0.00997055	1.13175
0.00281708	1.41907
0.0150482	1.41287
0	1.85648
0.169466	0.404563
0.0142002	1.3016
0.0430896	0
0.0317718	1.04369
0	2.70494
0.0587911	0
0.240316	0.262439
0.0800558	0.0962951
0.0386423	1.52477
0.225552	1.88286
0.0709141	0.760873
0.000235793	0.6757
0.167125	2.6622
0.609365	1.86321
0.0288365	1.84977
1.67597	0.811843
0.125506	2.03873
0.276273	1.99115
0.0379928	0.112634
0.0894318	1.49429
0.0237572	0
0.0564036	0.910119
0.00650162	1.50407
0.036129	1.59908
0.0448407	2.03472
0.00538335	1.36805
0.0360647	1.72126
0.013859	1.2463
0.0415623	1.24429
0.00595246	1.8411
0.0182455	1.57986
0.352327	1.38
0.0120232	1.18309
0.0388338	1.44061
0	1.02411
0.124612	1.79368
0	2.16495
0.0621814	1.28871
0.0633507	0.0704473
0.0240508	0
0	1.75336
0.113816	1.27425
0.00721258	1.4782
0	1.64684
0.011326	1.24919
0.346578	1.34771
0.0746316	1.83512
0	0.857191
0.166849	1.38838
0.0669577	1.55466
0	2.26915
0.0511368	0.369237
0	0.766891
0.037733	0.588223
0	0.39944
0.0512362	1.28146
0.0410045	0.612663
0.0759794	0.129108
0.367223	0
0.0898709	0.168099
0.0074465	0.0402859
0.0386005	0.0227816
0.00714088	0.0471145
0.0274049	0.181541
0.114215	0.0598227
0.0237027	0.142529
0	0.113346
0.135672	0.511442
0.0181804	2.51463
0.220916	0.348821
0	2.2387
0.117234	1.32369
0.0364726	1.75689
0.125294	0.290192
0.167212	0.0537453
0.322782	1.95812
0.657739	2.30573
0.0414858	1.01704
0.00397126	1.40056
0	1.3415
0.00882054	1.85655
0.194043	1.45375
0.247836	1.34905
0.0522112	1.95597
0.0317401	2.33854
0	0.604849
0.170688	2.71034
0.0599752	2.11388
0.028758	1.48893
0.0371399	2.44556
0.0808649	0.610801
0.00444443	1.97817
0.0169495	0.671684
0.0359139	1.47697
0.0248889	2.32025
0.0451779	2.01887
0	1.9957
0.351809	2.19499
0.0747178	1.82643
0.169176	1.77285
0.189095	1.39535
0.0359719	1.04916
0	1.64761
0.00402694	2.40836
0	1.5334
0.00910772	2.2563
0.120297	2.11068
0.00994559	2.3505
0.0271186	1.57222
0.0430096	0.994406
0.0804347	1.11203
0.000132352	2.08014
0.169102	2.86522
0.0105079	1.53757
0.0250797	1.23035
0.000884187	1.56039
0.104535	1.1157
9.61366e-05	2.68474
0.00302209	2.46121
0.0965299	1.62805
0	1.48247
0.216265	0.802442
0.0869418	1.40393
0.0325399	2.40337
0.11317	1.87894
0.00728579	1.99178
0	2.47202
0.112211	1.56649
0.187344	1.14856
0	1.35199
0	0.962352
0.0548027	1.62467
0.060348	2.13884
0.171528	1.45103
0	0.916053
0.0128987	1.6284
0.0442039	1.53393
0.0140564	1.82481
0.243197	1.17631
0.0625557	1.65111
0	0.535746
0.0575867	1.21319
0.0930384	1.96323
0	2.43125
0	1.07939
0.0510707	0.963345
0.00510242	0.908873
0.00414272	0.855641
0.0143349	2.23186
1.25713	1.10667
0.0248323	1.2862
0.143801	1.05591
0.34903	1.94232
0.000721712	1.84913
0.0241755	2.75563
0.00266961	1.55926
0.0163211	1.87184
0.00189425	0.947236
0.0523878	1.42669
0.0156467	2.0682
0.00413319	1.47726
0.0173593	1.2436
0.0338073	1.75029
0.00302711	2.8673
0.0411947	1.37794
0.0335216	1.32568
0	0.82252
0.0163818	2.30257
0.00012382	1.33558
0.421872	2.16813
0.357342	1.10409
0.0949608	2.88262
0.318478	0.0786256
0.291474	0.346457
0.186382	0.0660691
0.201252	2.62905
0.144476	1.13113
0.0232366	1.46663
1.32955	0.945491
0.196112	1.53968
0.0417623	1.19269
0.155914	1.06347
0.0835279	0.86697
0.0844586	1.97289
0.00696768	1.61676
0.120002	2.33932
0.311799	2.44007
0.0693242	1.31118
0.522986	2.26779
0.157459	1.12937
0.332225	0.989775
0.648273	1.56134
0.612899	1.44459
0	2.11421
0.0485955	1.64067
0.0883096	1.66583
0.0230344	1.85837
0.0305438	1.60081
1.1767	1.33453
0.893207	0.782552
0.791461	1.28159
0.0122133	2.33824
0	1.15763
0.0478839	1.26503
0.0369895	1.91003
0	1.06082
0.0196763	1.30478
0	1.18957
0.438682	2.1196
0.149262	1.65318
0.640735	1.28935
0	0.556959
0.021724	1.33973
0.00996939	1.90308
0.0969834	1.51993
0	0.966916
0.00993331	1.49342
0.267693	1.85186
0.00332058	0.604609
0.0170353	0.654623
0.0389622	0.217859
0	0.337153
0.0496453	0.0152716
0	0.161181
0	0.814486
0.127908	1.7874
0.0452934	1.8484
0.0254945	0.540285
0.0780506	2.22612
0.148753	1.04853
0.0252841	0.389253
0	1.36782
0.110518	1.13933
0.025207	2.16778
0.0337816	2.94585
0.0292416	2.33675
0.0653186	2.16915
0.633564	1.18709
0.0338151	0.920516
0.000111337	1.92813
0	1.06536
0.034101	2.01961
0.208605	1.68038
0	1.93265
0.298045	1.37564
0.102629	1.5287
0.0650146	1.08426
0	0.917548
0.00823897	0.40464
0.0573593	0.591574
0	1.2737
0.105324	1.70775
0	2.10912
0	1.89717
0.183169	1.32721
0.0359258	2.23287
0.0151068	2.9579
0.0331712	0.857896
0.333598	2.63897
0.348536	2.12122
0.0867378	0.651086
0.196919	1.10856
0.179848	1.34833
0.0399726	1.71465
0.352187	0.57879
0	0.614753
0	1.31019
0	0.151923
0.305162	0.00770485
0.175964	0
0	0.486596
0.055411	0.119979
0.14722	0.135168
0.113903	0.0409839
0	0.0578571
0.0190431	2.03373
0.0383428	0.0470598
0	1.02802
0.0387239	1.23991
0.126915	0.153954
0	1.57532
0	1.00092
0	1.57191
0.126941	1.59499
0.137707	2.57705
0.355268	2.02649
0.045775	2.67901
0.476584	0.768102
1.34685	2.07861
0.195465	2.01468
0	2.91969
0.0660569	1.36334
0.0575904	0.546568
0	1.63674
0.554352	1.4529
0.925844	0.23916
0.221934	0.959631
1.9664	0.195722
0.414387	0.00700101
1.64938	0.777356
0.180578	0.950889
0.333634	1.50029
0.404841	0.214058
0.924724	0.143163
0.290853	0.059569
0.0484162	0.0687103
0.0507174	0
0.111482	0.693275
0.00419502	0.0170201
0.0207004	0.185222
0.0511091	0.952726
0.0423889	1.00937
0.184114	0.634463
0	0.713636
0.0469807	2.92766
0.0311166	1.47731
0	1.4217
0.0617124	0.897553
0	2.28463
0	1.11105
0.0603767	1.14513
0	0.938212
0.0569823	2.06187
0.0685259	0.796871
0.0105066	0.704749
0.174606	1.44244
0	1.34643
0.0932317	2.1479
0.155743	1.72988
0	1.21976
0.164306	1.22314
0.000320516	0.559941
0.111628	1.01805
0.923835	0.949328
2.44186	2.06626
2.74239	2.07822
0.264652	0.154145
1.8607	1.22766
0.0473314	2.59503
0.274389	1.21956
0.051628	1.64033
0.0615522	0.753774
5.017e-05	0.481947
0.0110163	1.38491
0.0164079	0.80501
0	1.64739
0.130259	1.43127
0.0690028	0.796948
0.00689602	1.43817
0.109439	1.28783
0.369328	1.08766
0	2.2473
0.0293434	0.922473
0.210775	1.29415
0	1.72456
0.0730907	1.29352
0.132528	1.45711
0	1.58782
0.0919504	0.760867
0.192302	1.44989
0.0621238	2.19467
0	2.26452
0	1.54602
0.0645631	1.14396
0	0.580725
0.434242	2.76457
0.165704	1.11346
0.0964256	0.569328
0.211782	1.83546
0	2.72411
0.0922619	1.47877
0.0233791	2.23297
0	2.2495
0.146947	1.29002
0.00823029	0.144721
0.0152223	0.0482209
0.271932	1.44857
0.0357696	1.80449
0.0742302	1.78288
0.0440323	0.687122
0.365375	0.386588
0.0452766	1.48017
0.875838	2.72017
0.507823	1.67554
0.152801	1.75676
0.780189	1.83996
0.970408	1.7548
0.142137	1.60355
0.0506831	0.64074
0.21024	0.277021
0.0276178	1.21596
0	1.36854
0.0213209	2.63065
0	0.649103
0.0231118	0.103899
0	0
0.0241113	0.721531
0.0339004	0.0215827
0.0229222	0.222403
0.118711	0.304691
0.00341114	0.334215
0.115858	0
0.0407726	0
0.321336	0.578418
0.0197958	0
0.139765	0
0.138861	0
0.0890759	1.47863
0	1.05404
0.0922794	0.0518641
0.104273	1.78587
0.0975934	0.860472
0.0187151	1.78296
0.0248406	0.917149
0.0158137	2.13543
0.0932768	1.28768
0.026609	1.50313
0.0236779	1.6399
0.439066	0.784824
0	2.17146
1.16139	0.973684
0.486563	0.877626
0.33044	1.23297
0	1.07451
0.0124184	1.17298
0.0133001	2.89668
0	1.19925
0.906641	0.947975
0	1.86175
0.0111254	0.571407
0.117442	2.38231
0.331223	2.04776
0.0157244	1.13927
0	0.410916
0.0899809	1.49326
0	1.58687
0.183382	2.16261
0.122605	1.00713
0.0357206	0.659137
0	2.03052
0	1.41467
0.189206	1.36353
0.077143	1.37532
0.000586706	1.41008
0.0037359	1.98581
0	1.40561
0	0.864889
0.000289236	1.76184
0.194494	0.547143
0.0512401	1.41175
0.236181	0.207175
0	0.556851
0	0.6303
0.0212412	0.781652
0.0385222	1.37985
0.212461	1.19535
0.0697981	0.891911
0.140572	1.70579
0.0580529	2.16723
0.466363	1.34877
0.080509	0.156944
0.875923	1.02529
0	1.95032
0.102486	1.04786
0.00131143	1.34189
0.414696	1.66908
0.20889	1.73074
0.0546482	0.719876
0.381031	2.21046
0.695724	1.45927
0.152856	1.02607
0.0150054	1.85219
0.0276367	1.12377
0	1.7722
0.350313	0.482935
0.0525087	0.830669
0.0234771	1.49954
0.0111072	1.2375
0.0428763	1.51556
0.0832806	1.07473
0.0779631	1.9086
0.0327315	0.613723
0.0455962	1.67047
0.133556	1.3429
0.00936049	2.2717
0.0402724	0.662156
0.0135457	0.0959986
0.111481	0
0.115948	0.0484988
0.139091	0.150007
0.195546	0.058431
0.0370814	0
0	0.0257787
0.0284549	0.0545326
0.0608065	0.0146742
0.0398184	2.46328
0	1.95644
0.0991355	2.8772
1.1408	1.15245
0.0414852	2.76427
0.267352	1.40888
0.259145	0.477008
0.149861	1.49466
0.110357	1.18025
0.0600489	2.25308
0.844023	0.200658
0.664736	0.578976
0.372862	0
0.0506429	0.142598
0.083044	0.0492701
0	0.28181
0.0659163	0.0245784
0.0549603	0.0989368
0.258737	0
0.0604727	0.0285893
0	0.0179845
0.135352	0.0952649
0.249789	0.088158
0	0.135659
0.0347088	2.01988
0	0.00216767
0.00788222	0.332521
0.0143456	1.30082
0.160038	0.987038
0.353695	0.0433432
0	0.820398
0.0288103	0.685984
0.018043	0.750285
0.0748388	1.3191
0.19134	1.51612
0.241772	2.37755
0.146409	1.83602
0.06029	0.898065
0.134087	1.74958
0	1.78512
0.0687275	2.23336
0.000556134	0.454399
0.0350096	1.83145
0.0639435	2.34432
0.00857042	1.50114
0.0483302	1.52125
0.0144159	1.84496
0	0.965817
0.693199	1.41233
0.122788	1.97826
0.0987871	1.58132
0.0541933	1.966
0.140512	1.10183
1.34995	2.19228
2.54824	1.9065
0.756408	1.93641
0.801671	0.226518
1.21249	1.72245
1.08103	1.16589
0.590352	0.99876
0.953034	0.160655
0.181499	0.450212
0.0938041	2.00052
0.00848918	1.35709
0	2.02935
0.0139405	0.799844
0.831694	0.774302
0.0681889	1.16263
0.00753071	0.328395
0	0.211683
0	0.462404
0.0921053	0.0333787
0.0975995	0.0289282
0.00816274	0.741862
0.05309	0.735255
0.145684	2.22707
0.140471	0.828492
0	1.36356
0.178947	1.01703
0	0.98749
0.285733	1.59529
0.057584	0.863001
0.401752	0.320759
0.0689401	2.04754
0.0959889	1.68969
0	1.74772
0	2.09566
0.0137054	1.28007
0	1.99085
0.0568887	1.55203
0	1.46909
0.165734	0.909659
0.0888456	0.50756
0.00449379	1.39339
0.00369967	0.725536
0.0822587	2.48246
0.174504	2.61224
0.0125067	1.84585
0.287021	1.13
0.0692693	0.928622
0	2.75876
0.139987	1.45904
0.0392293	0.80682
0	1.52072
0.00611417	1.5608
0	1.97071
0.101127	1.61303
0.0137563	1.77646
0.472774	1.07203
0.14192	0.768143
0.00620402	1.74465
0	1.85527
0.0892546	1.74946
0	1.34683
0	2.08756
0.0503561	0.507547
0.038531	2.14522
0.295155	1.01614
0	1.92506
0.00689139	1.57299
0	2.05694
0.0771682	1.80689
0.11565	0.789213
0	0.828177
0.0595517	0.326809
0.00468525	1.15583
0.0656465	1.35829
0.0140006	2.34914
0	1.89712
0.385722	2.07593
0	0.855429
0.153637	1.76524
0.0205865	0.445325
0.501168	1.09759
0.0464049	1.74889
0.0389016	2.05713
0.289454	1.03199
0.0268618	1.5124
0.0654924	1.72865
0.239828	2.06734
0	2.16665
0	1.80539
0.423581	0.725477
0.0260072	1.23621
0.149095	2.37486
0.489916	1.94142
0	0.535806
0	1.57596
0.0597963	1.71002
0	1.46151
0.208893	1.63615
0.00358184	1.04294
0.0329156	0.240677
0.180296	0.0947977
0.120188	0.476222
0.289262	1.69683
0	0.968944
0.103257	2.0273
0	0.582429
0.000499416	0.259536
0.131139	1.05719
0.0452899	1.28287
0	0.536554
0	0.171759
0.021342	0.100514
0.0697296	0.125182
0.069471	0.102227
0.0783815	1.24503
0.0572063	0.196196
0.574012	0.92998
0.291484	0.0256975
0.384464	0.435375
0.591979	0
0.0150445	0.0021658
0.0328025	0
0	0.0336702
0.118099	0
0.0396572	0.147586
0.22736	0
0.1175	0.0857259
0.00440212	1.63083
0.127225	0.754819
0.443386	0.0375203
0.0707015	0.00155868
0.0665261	0.00205688
1.31144	0.195395
0.0711752	1.84594
0.0237774	2.3884
0.0711155	0.930714
0.0131803	0.835897
0.0955003	1.46499
0	1.6075
0.00407523	0.912849
0.173118	2.56153
0.18533	1.79273
0.0172682	1.51676
0.177268	1.27869
0.101366	0.835795
0.0978028	0.936797
0.000745003	1.53816
0.04585	1.87117
0.0286395	1.75187
0.652095	2.33953
0.0284957	1.84025
0.803306	2.24045
0.220502	2.67674
0.917337	1.41453
0.224956	1.45592
1.30811	1.03377
0.879122	1.49206
1.79208	1.01051
1.01293	1.99783
2.3024	1.41826
2.38223	0.903318
2.39106	0.0113448
1.96961	0.729844
2.10903	0
1.70272	0.285925
0.870951	0
0.706291	1.53775
0.06007	0.907509
0.758576	1.80359
0	0.536828
0.016657	0.49535
0.206705	0.227653
0.123705	1.84965
0.0574236	1.72983
0.0338151	0.189429
0.18573	1.14041
0.0489555	2.369
0.166759	1.28647
0.191146	0.582984
1.40577	1.90177
0.565337	2.28174
0.56633	0.675765
0.882021	0.725485
0.855307	1.1407
1.51528	0.810774
1.86376	1.55939
1.27253	0.577718
1.12336	0.276184
0.465292	1.18458
0.828749	2.31037
0.0980299	1.01703
0.387261	0.630109
0.250584	1.59652
0.968877	0.715802
0.0309375	1.54555
0.0574975	1.12946
0.570008	2.77999
0.0545982	2.07066
0	2.21115
0.0419043	2.11014
0.0338616	1.21184
0.0264979	2.02048
0.054418	1.63613
0.0537833	1.25846
0.00824838	0.945286
0.161941	1.0645
0	2.76687
0	0.685269
0.215257	1.83342
0.0440031	0.723774
0	1.1989
0.0282127	0.972176
0.120023	1.8151
0	0.679436
0.165598	2.03244
0.00507304	1.3022
0.0843655	0.647334
0.0491015	0.562049
0.00155632	0.796361
0.031406	2.92971
0.0569976	2.34283
0.0802131	0.977903
0.0195268	0.402457
0.0742288	1.56156
0.05914	1.22566
0.611508	1.12051
0	1.60434
0.0656892	0.985518
0.129238	1.36057
0.00214079	2.55686
0.0201591	1.08132
0.295196	1.24616
0.0364371	0.220667
0.732782	2.14989
0.698	1.38583
2.2554	2.27269
2.36277	1.18266
0.630869	0.597378
2.36204	1.93962
0.88273	1.6132
1.73216	1.56555
2.00973	2.67131
0.028889	0.992881
0.323341	1.94974
0.239439	0.522488
0.0852522	2.47547
0	0.11632
0	1.61278
0.352149	0.587782
0	1.5578
0.148735	2.27793
0.0053185	1.47725
0.679574	1.91517
0.0446554	1.85926
0	2.53627
0.00760315	0.842464
0.0413734	2.3044
0.00229384	0.983506
0.0129923	1.0193
0.0926742	0.393919
0.0174946	0.762637
0.00718007	1.65814
0.106207	0.809524
0.0296436	1.40494
0	1.67384
0	2.22674
0.00562867	2.69648
0.0615698	2.49621
0.0723767	0.868187
0.231249	2.45127
0.64772	2.25446
2.47387	0.886322
0.293923	0.841316
0.356608	1.68338
1.2801	1.89989
0.38582	1.70331
0.0957497	0.186298
0.121815	0.67366
0.181621	0.709109
0.0655088	1.33769
0.0327673	0.105945
0.0670361	0.154716
0	0.00702523
0.0454636	0.0726738
0	0.119387
0.0255353	0.0396123
0.0578914	0.23754
0.0764232	0
0.00207025	0.781183
0	0.740085
0.0102651	1.70414
0.071449	0
0.0514755	1.63314
0.0139353	1.29316
0.0109533	0.528995
0.593164	2.11141
0.153577	2.56233
0.355369	2.68458
0	1.69173
0.0167458	1.79086
0.035353	1.29581
0.0886253	1.73464
0.000713508	1.84612
0.0270173	0.649647
0.0910271	1.77634
0	0.412624
0.776252	1.86409
0.082028	0.290356
0.0341376	0.00650909
0.00895816	1.29458
0.749505	0.876545
0.00775287	0.982217
0.0646347	2.53365
0.437258	0.913374
0.511222	1.07812
2.53294	2.01094
0.536236	0.909675
0.238811	1.34444
1.94996	2.64554
1.0118	0.376431
1.07388	1.80641
0.0375709	1.89397
0.0684401	1.20186
0.227645	1.38223
0.0191355	1.90052
0.081168	0.0371221
0.221702	0.205792
0.0546252	1.46545
0	1.15504
0.0130851	1.38592
0.102381	1.59556
0.258622	1.00504
0	0.824072
0.0923501	1.4122
0.0318623	1.78378
0.0312071	0.951217
0.0010582	2.43537
0.0697477	1.22612
0.02901	0.857943
0.250572	0.572586
0.0242892	1.71049
0.0270557	1.30379
0.0185374	0.95952
0.0232479	0.556799
0.0707931	1.98274
0.29698	1.71175
0.0218773	0.596527
0.0664837	0.132094
0.138057	0.308931
0.139446	0
0.0332396	0.0263673
0.0200914	0
0.0570976	0.03483
0	0.10314
1.65797	0.141019
0.522651	0.0462976
1.29663	1.97239
2.25011	1.91482
1.07087	1.21175
0.780259	2.8973
0.579311	2.03586
0.807768	2.6265
0.889775	1.58621
0.364743	0.873101
1.50353	1.64737
0.198031	1.18978
0.277351	1.51585
0.362622	0.0644621
0.464361	0.00830827
0.387405	0
0.0284635	0.00176864
0.597818	0.0614324
0.00561848	2.37388
0.0561837	2.21456
0.0591641	1.43022
0.011723	0.0665037
0.157716	0.0133627
0.0407524	0.209165
0.0380419	0.198825
0.0350128	0.0441046
0.0256903	0.0715595
0.0952395	0.0356207
0.146174	0.281239
0.137626	0.655262
0	0.334328
0	0.808294
0.110558	1.42516
0.165507	1.38138
0.0666646	1.01374
0.0185456	1.44747
0	2.56699
0.0830715	0.0122384
0.0252794	0.758027
0.114066	0
0.0283836	0.0989607
0.562653	0.0942709
0.45113	0.109946
0	0.0357442
0.127779	0.00391844
0.439095	0.00220484
0.651246	0.078965
0.460527	0.140527
0.168982	0.102948
0.238963	0.0413277
0.0941479	0.0264592
0.0352426	0.0457815
0.0108313	1.15997
0.0756873	0.0426293
0.130996	0.0267497
0	0
0.0183446	0
0.000891987	0.148271
0.0233831	0.7112
0.00839626	0.012612
0.280518	1.58608
0.0164813	1.17166
0.118161	0.901344
1.05939	1.5596
0.280861	1.00871
0.133579	1.17239
0.0518706	1.51555
0.0367969	1.87538
0.268741	2.60399
0	2.45339
0	2.45941
0.0214436	1.93607
0.0779767	0.520977
0.0683851	0.364618
0.0167756	1.00865
0.0319824	1.04982
0	1.2188
0.0707598	2.06283
0.186097	2.06877
0	1.00381
0.0491121	1.90995
0.00790136	2.50405
0.0113679	0.583635
0.885252	2.30661
0	1.9057
0	0.975488
0.00286973	2.41697
0.19854	1.80073
0	1.82848
0.538387	2.13627
0.0364306	0.849067
0	0.306761
0	0.0118289
0.0753382	1.25706
0	1.55062
0.00103188	1.64415
0	0.320256
0	0.00431732
0.732151	0.0119054
0.0599954	0.00500973
0.527012	1.66079
0	1.62509
0.0314735	0.486272
0.0293912	1.90879
0.0447181	1.05536
0.00839594	0.979821
0.0143136	2.22497
0	1.00055
0.0126454	0.36893
0.00779263	0.506198
0.132566	1.38126
0	2.39378
0.059546	1.442
0	1.60453
0.0549988	2.27049
0	1.0242
0	0.77685
0	1.41724
0.555125	0.585862
0.0644148	2.42276
0.17042	1.58307
0.251353	1.59003
0	1.11349
1.77596	1.51775
0.0941596	1.60357
0.695671	1.18813
0.644187	0.257557
0.00264034	1.02397
0.0964534	1.25093
0.00523191	0.613328
0.31947	1.75195
0.022272	0.510192
0.153303	1.0276
0.0898741	1.20702
0.0198211	1.3208
0.113382	0.903881
0.999115	0.570751
0.313613	1.54969
0.232467	1.93753
0.0620504	2.13327
1.14055	1.33974
0.0698532	1.88604
0.315846	2.07034
1.45663	0.981375
0	1.60039
0.0612991	1.8181
0.249004	0.897743
0	2.00463
0.0408437	0.95106
0.00675815	0.934735
0.447888	0.637028
0.322507	0.875198
0.125325	1.06192
0.166148	1.4846
0.0950301	0.776802
0.191232	1.58987
0.0620092	1.98184
0.0553104	1.15008
0.095371	0.628309
0.0583062	2.58418
0	2.70782
0.162153	0.786289
0.0427665	1.37393
0.636157	1.2539
1.31196	1.47791
0.291023	1.1746
0.0423936	1.77722
0.295004	1.77573
0.0897636	1.93767
0.0627814	1.30324
0.149099	0.621466
0.0148471	1.28808
0.444171	0.690601
0.734148	1.87447
0.000458771	2.64092
0.056189	1.05404
0	1.13744
0.0560337	1.10498
0	1.93856
0.0544067	1.73454
0.778642	0.920725
1.01333	2.45125
0.0992277	0.138704
0.125266	0.10051
0.00274025	2.1674
0	1.46873
0.00721849	0.511019
0.049154	1.33923
0	2.72395
0.0742403	0.729878
0	0.852841
0.068535	0.0578671
0.0318592	0.0463662
0.0682632	0.150002
0.00970686	0.0723509
0	0.0609639
0.190655	0.0276192
0	0.0132046
0.00760843	0.210761
0	0
0.0674947	1.68469
0.0527674	1.27538
0.0549604	1.34785
0.161979	1.9387
0.161995	1.65463
0.165642	1.03621
0.0513453	1.83379
0.0361697	0.975351
0.126757	0.835976
0	1.57517
0.0869489	0.868301
0	1.98159
0.0285569	0.809186
0	1.05279
0.175091	0.790914
0.161189	2.06378
0.0527511	1.76343
0.0744636	1.40899
0.00457847	1.19958
0.039768	1.87492
0.057906	1.06293
0	2.61186
0.12089	1.13019
0.0193252	0.154348
0.10368	2.57477
0.053882	1.15007
0.234983	0.680608
0	0.156275
0.0867516	0.0859303
0.00170694	0.00369804
0	2.05412
0	0.462057
0.836452	0.0380102
0.0867819	0.00121075
0.19855	0.226291
0.331514	0.00242744
0.0127966	0.00831572
0	0.0673777
0	0.0137604
0.515869	0.151794
0	0.0696405
0	0.00395472
0	0.1777
0.0270785	1.57151
0.161405	1.56408
0.00439498	1.14893
0.0268792	1.88434
0.0174834	1.89738
0.0706817	2.55354
0	1.07593
0	0.78279
0.0331346	0.924824
0.0145894	1.21519
0.115311	1.47557
0.148818	1.27843
0.00732101	1.72731
0.00293773	1.48583
0.167359	1.30462
0.018058	0.942528
0.0481084	0.546959
0.00857306	1.25396
0	0.804715
0	2.16739
0	1.96024
0	0.819335
0.0692287	0.424829
0.512826	1.564
0.0568723	1.16304
0.0631137	0.901633
0.0395543	1.36925
0.0264859	1.62199
0.0131132	0.988989
0.0272613	1.66913
0.0345283	1.36557
0.0859554	1.6376
0.0303424	1.4125
0.0713384	2.90078
0	2.0318
0.0114462	1.61348
0.0404086	0.904796
0.0139004	0.667679
0.124596	0.977405
0	1.57455
0.0487328	0.659201
0.00149668	1.63886
0.270495	1.62238
0.0200973	1.69252
0	1.72239
0.0140932	1.87116
0.00699785	2.90436
0.0643016	1.09601
0	2.2043
0	1.30871
0.686509	1.44025
0.00203372	1.78695
0	2.00981
0.309223	1.19032
0.0238882	1.44343
0.289725	0.82465
0.0150072	0.898976
0.120626	1.62427
0.0811886	1.60496
0	1.33186
0.0187119	2.05271
0.0341509	0.81377
0.0191723	1.11633
0.0623939	2.14943
0.120806	1.08032
0.0326911	1.68726
0	1.79771
0.01349	1.08862
0.155765	1.72324
0.0632839	2.09748
1.06982	0.717071
0.0932964	2.14542
0.201684	2.34884
0.203695	0.64206
0	1.52554
0.00309512	1.43344
0.364023	1.15582
0.0118949	0.590428
0.411652	0.850646
0.0378276	1.09078
0.32533	1.52864
0.0316935	1.42881
0.0214444	1.53772
0.0474537	1.4414
0.00615856	0.813115
0.64734	1.24097
0	2.77297
0.00914129	0.968369
0.0112559	1.44379
0.216934	1.22646
0.106452	1.8873
0.0906278	1.14916
0.0995407	0.749694
0.40392	1.77851
0.420655	1.22941
0	0.480567
0.0406219	0.631812
0	2.65328
0.0876377	2.31649
0.475004	1.41173
0.0668227	2.71597
0.000756578	2.46022
0.14875	1.16954
0.176724	1.04744
0	1.7218
0.00286993	1.84785
0.111785	1.01943
0	0.0251446
0	0.146123
0.116066	0.00106839
0.00274468	0.426563
0	0.0182552
0.0167011	0.111596
0.046174	0.0280994
0	0.0337828
0.127338	0.0580295
0	0
0.0246014	0.0153706
0.0587643	0.068568
0	0.618714
0.0324462	2.28816
0.0663929	0.950303
0.26833	1.22307
0.181937	1.31391
0.00179879	1.73379
0.00228955	1.8093
0.544049	0.772449
0.084784	0.410324
0.338088	1.34425
0.0502656	2.95832
0.100278	0.826672
0	0.856931
0.036881	0.790799
0	2.02202
0.00319936	0.86606
0.00644414	1.2578
0.100427	1.25519
0.124011	0.86908
0	0.675903
0.0167752	0.563325
0.112071	1.44971
0.0257497	0.894594
0.0162822	1.33522
0.0142618	0.276431
0	1.55092
0.0377934	0.689751
0.139833	0.0685095
0.228262	0.0126777
0.0158135	0.058243
0.141353	0
0.0324333	0.0540059
0	2.00432
0.816706	0.477436
1.31205	1.93043
1.68467	2.3195
1.86695	2.07085
2.7103	2.14441
2.96497	2.12878
0.324117	1.95273
0.0701839	1.59408
0.485401	2.33474
0.10725	1.79717
0.118397	0.855871
0	1.41391
0.0373462	1.85107
0.0210362	0.765833
0.344022	2.76846
0	1.14041
0.260114	1.1745
0.040695	0.423352
0.117172	1.6608
0.453615	0.63824
0.498702	1.4448
0.652187	1.22211
2.99872	1.82753
0.05019	1.127
0.00912391	1.34379
0.00959898	0.805978
0	1.59973
0.00917171	1.0794
0.0373748	2.05899
0.354947	0.774362
0.0421107	1.24338
0.00616489	1.89805
0.0898439	1.85203
0	1.99754
0.58889	0.310435
0.0100208	1.93179
0.0960678	2.84964
0.223032	1.96458
0.124833	1.8468
0.0285821	1.73056
0.543112	2.26729
0.799185	1.05652
0.11978	1.58822
2.13662	2.60563
0.83297	2.21212
1.75646	1.71587
0.333835	1.16737
0.163372	0.499455
0.0787825	1.36742
0.227292	1.62624
0.0049277	0.192852
2.26597	0.0557124
1.04278	0.108831
0.541134	0.104277
0.481163	0.172436
0.262149	0.0247131
0.0113758	0.15297
0.38083	1.89682
0.0408137	1.02972
0.159099	1.48861
0.172111	0.74492
0.0347788	1.22979
0.0635086	1.44238
0.0679828	2.30554
0.300099	1.61202
0	0.526746
0.0754671	1.252
0.0807012	1.66506
0.181229	1.40982
1.19666	2.9582
0.000674276	0.774539
0.132864	2.81938
0.291798	1.75201
0.142601	1.67938
0.224255	1.62173
0.00469433	1.68136
0.497252	1.69934
0.606369	0.385942
0.766491	1.19642
0.197403	2.0118
0.0685502	0.700324
0	1.1244
0.248049	1.47132
0.00407736	1.75028
0	0.955037
0.0105643	0.963803
0.0729133	1.08089
0.0963216	1.15113
0	1.8486
0.134028	0.90533
0.156402	1.08899
0	1.01433
0.237463	1.91515
0.0997535	1.17342
0.062827	0.914251
0.0111742	1.85316
0.0116411	0.704549
0.00794649	1.19491
0.0288042	0.68101
0.244255	1.86327
0.0665849	1.42068
0	1.36372
0.12322	2.82957
0.157994	1.20834
0.0238673	1.42754
0.0356613	0.763898
0.0318577	1.70852
0.655818	2.72136
0.0261185	2.10468
0.23062	0.959916
0.188609	1.02634
0.177727	2.26941
0.737874	0.640847
0.0202495	1.61777
0.0190494	1.52378
0.0912519	1.54508
0.510436	1.46124
0.0823241	1.25751
0	0.6818
0.0672915	1.43973
0.0281429	0.373423
0.0649458	1.41429
0.102084	2.40358
0.0696064	1.23815
0	1.1197
0.000988652	0.760816
0.0368215	0.977119
0.0630843	2.50754
0	1.01061
0.00188587	1.82701
0	1.46376
0.00644272	1.72318
0.0767913	0.975531
0	0.693999
0.177874	0.462047
0.0835178	0.634871
0.0267411	2.38543
0.00943285	0.50969
0.0266326	1.12661
0.18501	1.43958
0.00603872	1.51754
0.136931	0.278268
0.0113373	1.23603
0.0593093	2.56982
0	1.56298
0.105816	2.92212
0	0.393904
1.12538	0.861559
0	2.79273
0.00831811	2.04609
0.00402253	1.4827
0.00107098	2.28129
0.296434	0.0289583
0.393814	0.00189623
0.054157	0.0614631
0	0
0.0574148	1.21916
0.233791	0.861002
0.264955	0.0854717
0.0377145	2.74808
0.0549095	1.25529
0.0339521	1.9817
0.0293086	1.28411
0.0753363	2.71723
0	1.27163
0	1.29682
0.0165541	0.272546
0.000897394	2.05368
0.194198	1.62705
0.251078	1.03884
0	1.78596
0.0927678	1.51186
0.150335	1.35744
0.0442115	2.2296
0.0654511	0.845076
0.0161414	1.03136
0.162541	1.57489
0.0101635	1.19807
0	2.77009
0.11409	0.115435
0.0791311	2.39831
0.0107022	0.216999
0	2.06728
0.0286668	0
0.00743382	0.0352449
0.0320449	1.53753
0.176005	0.248649
0.134306	0.0221735
0.189602	1.97793
0	0.255853
0.135501	0.235386
0.115115	1.34625
0.13876	2.58634
0.0799075	1.28447
0	1.50022
0	2.21094
0.0614762	2.26898
0	2.52824
0.098471	2.76292
0.105381	2.44136
0.0722798	1.72155
0.0141202	1.36049
0.0543131	1.90326
0.0437747	0.755943
0.0149576	2.36004
0.019334	2.50373
0.0164607	1.99997
0.0358889	1.98105
0.0148386	1.33858
0.0663708	1.79715
0	2.1376
0	1.94577
0.0585215	2.4839
0.0438668	1.76224
0.000629731	1.24331
0.0760138	0.976275
0.0249485	1.35557
0.0641775	1.69499
0	1.24213
0.043784	1.44552
0.129898	1.21183
0.00711624	2.99067
0.01206	1.71645
0.00196415	0.957957
0.101881	1.2537
0.00218652	2.97566
0.014212	1.04873
0.201463	1.91504
0	2.75765
0.0746259	1.38745
0.137284	0.908904
0.00579342	2.0615
0.0899406	2.24702
0.0300235	1.49459
0.0447518	0.9159
0.517191	1.54204
0.0304789	1.08353
0.160367	1.45424
0.0922301	0.831485
0.008688	1.00569
0.096489	0.720226
0.0405029	2.07879
0	2.65417
0.16705	2.53633
0.134624	2.61015
0.0402117	2.38196
0.0612788	1.38808
0	0.695423
0.248979	1.61935
0	0.610519
0.0123648	2.69462
0.0543411	1.20162
0.0160558	0.770973
0	2.76327
0.1181	1.6984
0.0473742	1.86121
0.0124585	1.76223
0.0328001	0.308012
0.0531738	0.0375826
0.10646	0.0572363
0.0165642	0
0.0157159	0.154035
0.156871	0.083857
0	0.0430825
0	0.0912105
0.0279016	1.47221
0.0299959	1.91091
0.313885	1.13365
0	1.34766
0.0734615	1.04521
0.00834001	1.59562
0.079202	2.11266
0.143227	1.13877
0.0520021	2.18363
0.197152	1.79038
0.196109	2.19199
0.0273011	0.691964
0.0753793	0.728138
0.0375156	1.43329
0.112391	0.795416
0.0708591	1.74699
0.126266	0.687461
0.183002	1.58309
0.0556415	1.5341
0	1.36188
0.0409348	1.98001
0.233524	0.842615
0.0262123	0.604373
0.0570282	2.79189
0.079496	1.57537
0.717333	0.973673
1.87505	1.12044
1.23497	0.918361
0.298702	2.51427
0.560532	1.0169
0.326836	1.56337
0.181131	0.464179
0.0785782	0.767943
0.0594567	1.41798
0.226355	0.76246
1.96498	1.71526
0.25017	2.30737
0.147771	1.95906
0.10578	1.24355
0.976989	2.07597
0.0101186	1.61196
0.211276	1.95733
0.00733683	1.89167
0.323524	2.81693
0.0316534	1.75199
0	0.701691
0	1.10673
0.126291	1.2012
0.0949041	0.842901
0.0359996	2.69942
0.0737045	1.95928
0	1.76664
0.161936	0.888544
0.0566684	1.31482
0.0346319	2.56548
0	0.599144
0	2.79428
0.888425	0.775521
1.20089	1.11519
1.42412	1.73164
1.43221	0.109895
1.90241	0.126048
1.62629	0.385356
0.234008	1.27356
0.93216	0.495104
0.958966	1.97517
0.718406	2.39486
0.166453	2.26878
0.201802	1.76951
0.0146904	1.9264
0	1.7357
0.199758	1.19506
0.00295626	0
0.00516745	1.3895
0.0514855	0.360925
0	1.3647
0	1.97632
0	1.31739
0.0730281	1.73513
0	2.0531
0.0138219	1.40264
0.123911	2.71911
0	1.53935
0.186364	2.05223
0.246687	1.702
0.0392569	2.52911
0.0279677	2.13792
0.0317929	2.32424
0.0456694	1.32798
0.0160705	2.27194
0.0768238	1.32321
0.63472	0.712235
0.245456	1.45226
1.31146	0.870873
1.34059	1.82141
0.987489	2.45516
0.916649	1.51781
1.41215	2.76516
0.471521	0.785039
1.69943	0.593768
0.0553674	1.23476
0.534147	1.92109
0.0309458	1.37995
0.104856	1.1607
0.230387	1.1668
0.3577	1.05934
0.113086	0
0.0899955	2.0113
0.0403214	0.99086
0.187801	1.90314
0.241514	1.50941
0.166534	1.04465
0.146644	2.69001
0.17468	1.22855
0.343934	1.38412
0.0132336	2.50775
0.138462	1.73244
0.00627383	1.45022
0.101129	1.48377
0.0925943	1.89195
0.120295	1.3861
0.0442534	1.07189
0.0613171	0.801477
0.181578	1.73538
0.656318	2.89393
0.444806	1.53421
0.236029	1.74905
0.776449	1.32735
0.251084	1.02374
0.405023	2.39104
0.0272159	0.566216
0.0727223	1.49254
0.0593441	1.99045
0.10011	0.896048
0.146797	1.17179
0.334051	1.21211
0.0184812	1.46968
0.0437824	1.25473
0.184844	0.242673
0.0345942	2.42514
0.110216	1.79517
0.0175132	1.57109
0.11044	1.44024
0.00897694	2.65555
0.0492426	1.62338
0.0179549	1.66174
0.0329959	1.29134
0.0383047	1.19614
0.122765	1.26797
0.0974292	1.65384
0.0564375	2.48004
0.0257345	2.62126
0.104891	0.59058
0.307421	1.35998
0	0.909448
0.00775981	1.91649
0.0622666	1.57139
0.0698605	0
0.200413	0.838001
0.0228308	0.0826901
0.081189	0
0	0.0519329
0.0856738	1.98928
0.0188018	2.00799
0.0845417	1.10329
0	1.35879
0	2.04161
0	2.59371
0.0424932	2.95274
0.0622517	0.749709
0	0.190535
0.360659	0.620576
0.0534223	0.856872
0.0211105	2.1432
0.185967	2.21017
0.210636	1.61114
0.195128	0.843409
0.071994	2.68131
0.0964678	2.88204
0	1.57009
0.331144	1.78175
0.0136101	1.86072
0.00135986	1.39127
0.164753	1.50046
0.0379308	1.55785
0.0115803	1.45517
0.310195	2.62521
0.0529085	0.457279
0.0420884	1.34892
0.000933102	1.55882
0.0254744	1.50264
0.169213	1.38556
0	1.32706
0.277566	0.681963
0.129698	2.42653
0	0.420784
0.0942586	0.954536
0.169947	0.289166
0.00238187	1.56123
0.170624	0.787592
0.0157877	0.47787
0.0148226	0.147291
0.0575846	1.48999
0.249802	0.647323
0.248497	1.3723
0.063662	0.494852
0.108047	1.31909
0	1.70149
0.0753898	1.05569
0.0446493	1.701
0	0.886406
0.143851	2.70804
0.153022	1.32818
0.224164	1.11048
0.0918885	1.9335
0.116982	2.25088
0.0460985	0.225751
0.025599	0.155919
0.149152	0.0763196
0	2.42736
0.179714	1.92783
0.064181	2.56238
0	1.50694
0	1.11587
0	0.923103
0.0280542	2.66476
0.121201	1.78285
0.0035549	2.61536
0	1.42103
0.0434573	2.53513
0.00345011	0.515258
0.0209418	0.425633
0.185964	1.48152
0.112761	0.96435
0	0.191238
0.0920577	0
0	0
0.0437099	0
0.106324	0.540775
0.0616429	0.0228944
0	0
0.00372156	0.0534007
0.0632736	0.0337437
0	0.126214
0.0415524	0.0023346
0.0811917	0.0145813
0.000517668	0.0656802
0.0495306	0
0	0.0826566
0.0753161	0.0651291
0.150229	0.00342909
0	0.169725
0	0.217899
0.14867	0.35973
0	0.0642838
0.114648	0.0540971
0.0131617	0.0439571
0.00327744	0.0644612
0.175543	0.0478297
0.0117863	0.0130933
0.01784	0.0630807
0.0164185	0.00852584
0.509752	0.0214022
0.331843	0.0311743
0.20429	1.48352
0	1.27717
0.0386572	0.937822
0.0410112	1.85804
0.0531916	1.40918
0	0.669174
0.0628658	1.7753
0.100298	1.04927
0.00689886	1.0679
0.0304668	1.67625
0.0542604	1.63651
0	1.47339
0.00154218	1.09171
0	1.58637
0.017289	1.51203
0.1735	1.2832
0.463016	1.08933
0.00700462	1.42945
0	1.07253
0.247325	1.02562
0.0866076	1.82435
0	1.40982
0.00375216	1.05068
0.174957	1.13821
0.0754766	2.1056
[truncated: 14,908 more rows]

## Sheet: EDfigure10b_inset
null_count	obs_count
551	1094
532
523
602
586
524
578
577
611
565
569
496
552
538
548
546
558
561
569
579
551
574
545
565
543
536
583
542
533
536
563
561
507
549
613
569
548
512
549
547
547
550
539
541
519
553
550
572
544
560
580
590
535
572
589
559
575
596
603
543
550
570
569
555
566
581
535
536
537
552
552
568
557
547
525
546
568
564
543
591
554
595
558
586
565
574
547
585
546
563
566
600
566
581
541
566
538
545
560
515
560
590
572
540
533
555
543
579
577
595
543
565
588
583
541
582
551
571
518
537
584
609
590
615
548
577
595
599
565
556
566
553
574
581
497
514
573
531
577
532
618
585
557
573
539
563
563
564
556
593
550
573
609
579
569
587
597
576
580
583
550
614
559
542
542
565
580
569
550
531
577
561
584
569
578
576
567
535
586
595
590
555
566
550
521
588
575
578
526
541
546
549
547
560
544
570
600
599
571
572
523
539
564
558
542
542
536
613
587
548
510
549
579
586
562
552
542
601
562
578
582
584
518
579
604
595
595
551
528
524
564
546
569
555
567
531
640
547
547
568
537
534
586
564
587
524
563
548
556
575
533
555
529
585
570
543
544
559
559
536
582
563
571
570
595
590
555
604
581
552
566
558
517
562
591
521
598
578
538
561
560
561
552
566
576
564
518
552
570
587
569
540
564
564
563
520
570
551
565
520
555
527
587
588
564
580
558
569
555
533
580
599
544
567
571
565
548
546
539
552
549
526
564
570
535
578
552
546
545
574
541
561
547
625
566
555
566
586
537
593
556
563
595
553
565
576
563
512
553
539
562
542
592
565
512
552
562
554
615
527
546
528
572
566
551
547
509
533
610
530
555
538
528
553
568
569
573
578
562
546
549
576
543
558
606
558
541
557
530
530
543
548
569
584
515
583
585
560
515
550
576
563
531
522
558
523
508
558
560
555
572
499
556
595
563
567
564
556
542
509
560
549
575
549
558
572
564
566
522
518
582
510
524
566
593
539
588
559
575
580
486
538
568
535
546
546
547
562
565
602
517
581
537
508
532
573
561
567
567
582
575
521
555
578
556
541
549
553
549
522
555
541
559
518
580
508
588
560
515
558
563
543
523
619
543
588
528
576
609
539
591
540
554
590
576
558
538
549
544
579
561
556
578
575
585
563
575
568
602
538
541
577
511
584
605
539
563
559
553
542
562
543
603
610
553
542
536
576
585
569
537
585
588
575
577
558
568
580
543
566
557
576
573
556
547
558
529
567
573
573
577
561
534
552
557
554
595
552
544
585
520
558
583
598
565
546
557
561
562
597
543
560
579
576
561
556
578
579
574
553
600
601
553
578
518
541
539
524
542
577
578
576
517
594
554
563
552
624
555
552
519
554
597
519
532
601
575
548
574
538
533
546
555
563
532
591
587
628
571
509
553
561
563
562
551
575
529
615
582
555
535
598
604
545
556
577
593
564
528
609
578
563
578
610
566
579
560
533
573
568
574
605
566
582
533
564
606
549
509
576
584
531
571
537
537
566
544
548
569
544
544
530
532
563
531
533
568
538
514
544
528
583
543
559
569
591
563
526
568
589
550
568
599
524
552
568
573
566
577
566
584
577
545
580
575
588
552
571
545
583
588
534
570
562
546
612
596
540
537
534
581
592
567
541
529
522
564
571
559
549
532
587
564
547
512
556
543
569
572
591
576
560
584
520
566
583
633
544
565
610
572
551
560
576
592
580
572
546
555
575
571
518
577
576
600
559
534
573
550
584
520
594
577
593
626
593
554
591
569
562
574
566
567
545
543
573
558
543
551
576
592
561
552
587
593
600
567
564
577
538
563
558
587
552
562
582
544
539
595
550
547
562
529
541
562
568
558
539
569
519
578
544
559
573
566
559
590
551
540
540
531
557
519
556
560
539
545
573
559
555
607
549
542
606
570
571
540
579
552
597
494
580
614
563
563
529
574
543
590
560
580
538
580
575
554
550
575
549
551
573
531
578
556
537
588
569
539
578
533
571
560
580
554
561
541
544
566
579
533
562
572
538
562
535
561
524
614
572
523
566
598
554
538
618
586
529
587
586
575
546
559
537
515
540
543
556
536
524
575
592
508
552
532
567
545
560
592
555
579
513
527
601
533
551
577
518
528
579
594
577
565
599
569
559
521
562
565
533
561
546
555
584
516
574
552
507
569
558
564
563
535
573
613
574
533
573
549
558
535
558
545
572
560
517
538
553
591
542
623
513
543
574
533
604
590
562
533
552
595
555
559
575
605
573
562
501
571
607
560
557

## Sheet: EDfigure10b_right
pathway_name	max_fold_change
LAMININ	28.168
MK	20.7706
CXCL	11.653
EPHA	10.2902
ncWNT	6.80238
EPHB	6.47852
SEMA3	6.23665
EGF	5.34563
FGF	5.04938
WNT	4.41963

## Sheet: EDfigure10c_inset
null_count	obs_count
82	85
81
76
82
91
85
77
86
89
67
73
89
88
81
77
87
95
77
82
63
77
80
75
72
80
74
77
86
93
71
101
70
84
73
88
91
84
89
87
85
95
75
75
67
75
88
81
75
76
88
83
73
82
80
78
79
93
86
94
80
76
85
86
73
92
76
86
86
86
71
72
74
94
70
77
70
91
67
75
87
72
87
72
83
71
65
95
79
86
77
73
69
78
61
76
83
77
78
84
77
104
74
72
71
88
100
80
87
81
81
79
66
68
88
101
74
71
90
87
82
78
60
82
83
86
84
82
75
89
91
88
72
81
98
95
73
94
68
61
80
85
69
75
67
83
84
69
75
100
65
80
82
73
84
66
79
94
85
74
79
69
90
78
84
65
92
84
77
74
91
79
75
83
61
91
70
77
74
84
80
71
72
83
92
84
77
89
76
87
75
94
82
83
82
76
75
88
69
78
92
76
84
96
81
90
83
72
86
83
59
78
76
89
83
93
67
70
84
73
86
83
88
88
74
67
82
73
79
78
81
86
72
74
81
94
74
83
85
67
80
77
71
74
79
71
85
71
92
71
77
76
88
72
71
85
79
66
72
87
74
93
69
77
87
73
89
71
71
81
76
75
84
100
104
78
80
81
80
87
72
68
64
78
71
79
75
95
83
60
77
86
92
83
78
84
74
76
80
81
74
68
80
71
78
87
97
69
76
80
88
69
60
91
68
70
90
75
83
61
92
69
82
75
71
82
82
81
72
80
70
85
67
79
79
75
71
84
73
95
93
72
99
80
85
67
78
77
78
82
78
85
96
76
80
90
76
71
87
89
86
75
79
80
64
72
75
76
81
82
77
68
70
74
88
79
76
75
64
86
87
83
97
85
78
75
79
72
87
68
58
60
65
64
92
91
81
82
91
80
84
79
103
75
79
78
79
78
79
84
84
78
102
89
76
97
79
90
55
68
64
69
82
79
72
73
85
83
93
89
72
83
92
83
91
87
77
83
74
95
75
74
68
70
82
55
86
60
70
72
85
69
82
78
71
84
85
83
66
72
87
91
87
82
70
78
76
68
93
83
86
86
87
76
80
84
82
84
78
76
74
76
69
75
81
86
90
77
79
54
74
79
82
70
88
77
77
64
80
83
76
81
74
88
86
89
84
81
66
74
83
76
78
89
82
74
80
84
81
90
82
81
82
91
89
94
74
71
80
86
80
88
81
97
87
72
80
67
63
86
79
66
81
91
75
76
71
78
79
76
78
80
64
86
91
75
86
79
92
71
80
67
75
75
69
82
90
65
71
74
74
87
85
80
64
79
81
79
79
77
79
75
89
76
88
93
70
95
84
84
82
87
93
81
88
94
61
85
85
93
81
74
61
86
75
72
85
91
66
88
83
71
84
69
65
73
79
84
72
84
83
84
88
92
83
83
78
78
63
84
84
77
83
65
79
95
87
69
83
76
77
70
72
73
90
58
92
84
82
89
69
89
76
73
74
70
79
66
70
69
87
77
104
71
82
68
91
67
76
74
77
80
87
79
66
80
74
74
66
65
77
88
79
69
86
81
92
82
97
67
77
70
81
92
81
72
71
82
73
86
81
94
78
81
81
81
81
76
68
83
81
85
76
84
90
87
78
75
76
88
97
78
92
74
86
85
78
69
90
58
76
80
81
69
79
80
75
78
66
80
100
85
92
87
65
82
73
76
84
83
76
84
88
85
54
85
79
68
78
71
77
67
91
99
76
89
79
95
79
76
96
70
95
79
87
81
77
93
99
63
75
72
88
70
91
82
88
103
70
69
68
70
76
86
72
78
77
91
71
83
70
91
78
87
60
75
87
73
79
68
99
92
60
73
70
84
79
84
72
96
84
85
78
85
67
81
89
76
78
74
79
69
87
60
90
77
89
73
81
78
76
87
85
104
71
72
75
90
78
86
90
92
82
81
79
70
89
78
84
88
79
67
74
86
83
83
77
79
89
76
80
68
81
82
67
82
84
85
72
73
93
87
72
78
99
87
83
73
78
79
78
70
73
98
88
77
92
73
87
82
61
83
82
70
79
75
74
66
99
73
69
89
84
82
75
93
72
94
69
73
79
82
87
76
70
74
73
76
64
82
58
85
77
76
75
82
80
73
78
63
93
76
93
89
80
62
89
80
81
77
89
75
83
89
64
70
83
96
80
82
60
65
83
80
90
80
85
84
99
70
90
87
92
75
100
84
61
97
78
73
90
87
91
83
80
106
88
93
82
70
71
71
83
64
86
81
88
75
68
93
69

## Sheet: EDfigure10c_mid
pathway_name	max_fold_change
EPHA	16.8795
WNT	9.94761
ncWNT	9.5746
FGF	8.0025
THBS	7.30073
BMP	6.51071
RLN	5.73801
SEMA4	5.55671
TAC	5.30941
VEGF	5.06612

## Sheet: EDfigure10c_right
non_proximal_expression	proximal_expression
1.82129	1.81158
1.06777	2.60168
0.867585	0.687957
2.83772	0.641793
0.708643	1.46425
2.94846	2.88345
0.374356	0.469077
0.61502	0.639315
0.98592	1.88618
0.145569	2.69609
1.24079	0.946109
2.33364	1.65187
0.892988	2.35366
0.535436	0.22249
1.74896	2.97198
2.11671	1.82634
1.01681	1.52211
0.633992	1.69821
0.686555	1.70618
0.584988	2.45108
2.73468	2.40894
1.26806	2.51542
0.676893	1.7058
1.301	2.77226
2.09812	1.16968
0.392282	2.681
1.24628	2.59488
0.786643	2.05254
0.697677	1.75628
1.32814	1.47544
0.086669	1.50114
0.913702	2.62472
1.49321	1.6347
1.00549	0.914399
1.26556	0.896885
2.88498	1.92152
2.75046	1.71897
0.502135	2.91308
0.653365	2.86829
0.747594	1.68216
0.795013	2.2064
1.91701	0.861403
1.64951	0.724228
1.78286	2.47665
1.14576
2.56458
1.08575
1.15685
1.71542
0.143454
2.79183
0.360944
0.916517
0.819671
1.2833
1.26453
0.637809
1.68682
1.81854
1.20296
2.62205
1.85162
0.207218
0.336091
0.191706
1.98458
0.707053
0.422122
1.30424
0.473271
0.789245
1.17431
1.28832
0.417015
0.2843
0.571579
0.419403
0.812637
1.85515
1.8497
0.02338
2.81273
0.0675358
0.971467
0.256637
1.34541
0.487805
1.85463
1.20131
1.13172
1.7698
1.12489
1.76151
0.190861
1.35777
0.637079
2.83675
0.180514
0.560447
0.476975
0.537694
1.26725
0.87106
0.481994
1.36745
0.767589
0.974713
1.11367
0.658092
0.218885
0.363109
0.209069
0.644276
0.298427
2.15458
1.23766
0.270184
0.328755
2.23018
0.499535
0.587858
0.451208
0.739701
0.842841
1.04516
0.163953
0.276646
0.15822
0.564261
0.353199
1.59972
1.51162
1.07154
0.356469
0.0431173
0.371362
0.240999
0.348262
2.49147
0.439449
1.52797
0.612877
0.190594
0.551597
0.253549
0.0520931
2.43792
1.63463
0.516047
2.69973
0.0965388
0.587254
1.8924
0.68563
2.1196
0.515128
0.683864
0.759381
0.0490508
0.697701
0.73415
2.36643
1.01105
0.476508
0.333397
1.6072
0.52781
0.271781
0.7532
0.208417
0.931569
1.15349
0.729957
0.989224
2.87192
0.409418
0.25196
0.382331
0.667972
0.431461
0.456392
0.883092
0.0843967
0.327631
0.0925547
1.27109
0.14546
0.0130635
0.530865
0.341963
0.593223
1.42319
0.267502
1.87227
1.678
1.86354
0.319823
1.76381
0.344288
0.467795
0.736989
0.497479
2.26308
0.799139
0.918093
0.950197
0.736762
0.375581
0.68367
0.0876121
0.93782
0.436389
1.22572
0.822241
0.81186
1.88275
0.571462
0.487972
2.58719
0.456586
0.485387
1.54007
0.481872
0.337044
0.954035
0.349062
0.535594
1.38256
0.383231
1.96695
0.983019
1.42398
1.77886
2.69963
1.51862
0.931813
1.18226
0.934415
0.296878
0.38325
1.25109
0.698852
0.638779
1.03154
0.712799
1.14399
1.92047
1.35111
0.659116
1.18594
0.331745
1.66366
1.50427
1.60891
0.580026
0.0606977
0.225175
0.392505
0.921639
1.49036
0.691033
0.309012
0.106103
0.0174946
2.92573
1.58697
0.478357
0.392082
0.638728
0.709981
1.20999
0.290068
0.238667
0.33288
0.606695
0.112944
2.40656
2.4174
0.206934
0.785416
1.42121
0.667494
0.419415
0.173039
0.673276
0.476663
0.430166
0.322309
1.39636
0.932227
1.89049
0.60402
0.862334
1.32004
0.877546
0.774079
0.233499
0.156125
1.03134
1.63986
1.23456
0.814512
0.707301
0.881463
0.315874
2.51133
0.94349
0.608026
0.446507
0.167402
0.235499
0.29773
0.431973
0.249128
1.04535
0.123462
1.59244
0.367235
0.211409
1.1357
0.188207
0.390512
0.587935
0.162645
0.889454
0.729176
0.691221
0.704057
0.363772
0.467906
0.802134
0.975111
1.74733
0.695148
1.56018
2.98296
1.13133
0.48328
0.530276
0.207062
0.835851
2.4276
0.455591
0.825732
0.167613
0.210109
0.106042
0.369693
0.39828
0.192365
1.97292
0.528545
0.811697
0.697883
0.721846
1.6109
0.158768
0.365495
0.7115
2.722
0.781687
2.28411
0.95193
1.82386
0.625713
0.088797
1.51454
0.595877
0.828695
2.19326
0.0512171
0.235813
2.90117
0.194827
1.20899
2.2614
0.711105
0.482024
0.279384
0.322912
1.79735
0.565964
1.20271
1.05676
1.12286
0.263166
2.24831
1.35391
1.42962

## Sheet: EDfigure10d_inset
null_count	obs_count
280	289
282
292
286
268
236
303
280
277
294
288
255
272
291
295
318
298
285
297
253
289
306
271
300
277
305
316
282
285
269
313
270
280
293
315
290
273
267
293
255
278
299
296
266
264
291
276
292
281
282
289
316
273
258
305
287
282
307
278
244
286
277
318
291
282
300
301
281
281
273
262
272
299
301
262
283
266
280
299
335
291
301
295
284
272
293
326
273
271
284
250
287
292
313
273
286
295
297
299
294
315
246
264
286
268
302
275
287
263
302
272
271
277
296
263
273
285
280
273
280
290
267
266
296
301
273
293
308
264
278
297
266
287
283
277
266
303
272
302
281
306
266
261
308
281
293
290
299
277
291
281
319
291
276
285
290
279
269
286
297
294
290
283
300
303
309
289
268
298
341
274
291
256
297
302
290
273
279
280
299
310
283
301
281
288
267
265
288
299
317
281
296
258
294
282
306
279
303
267
290
333
274
292
249
270
327
304
289
290
285
248
311
319
266
262
279
272
277
263
294
288
278
291
307
284
312
274
297
305
310
281
272
248
301
300
298
298
287
257
285
282
270
280
319
306
301
283
285
261
295
284
299
258
278
280
273
272
276
276
277
314
307
275
281
274
285
293
306
278
265
281
289
273
275
299
295
337
253
264
328
303
272
299
266
305
295
286
274
304
298
258
263
292
261
304
306
299
285
306
287
293
291
292
293
289
300
309
303
298
249
286
283
290
281
280
283
270
281
278
264
286
272
284
288
277
301
296
299
315
288
263
293
321
267
311
300
270
299
298
283
254
276
273
262
268
304
282
248
278
300
289
293
306
291
286
282
251
290
281
281
274
286
273
290
270
272
277
313
276
288
291
275
263
312
318
294
268
290
288
284
266
289
307
307
307
286
271
286
335
283
279
297
272
306
310
305
296
278
271
302
266
304
301
261
304
277
274
304
262
311
310
311
285
292
299
277
292
312
286
283
285
281
276
276
261
260
296
253
291
273
286
301
276
290
282
282
305
302
286
317
289
304
284
294
273
311
278
295
262
284
298
288
276
274
273
292
263
326
318
289
297
271
280
270
277
281
296
270
297
291
284
300
279
291
281
248
264
277
282
283
273
290
302
275
282
307
320
281
286
294
298
304
290
277
275
269
295
257
317
258
289
295
290
312
284
300
284
285
286
263
254
294
293
302
310
272
280
267
296
279
312
303
255
294
287
282
281
277
293
254
270
294
290
297
304
268
277
301
310
282
286
301
277
259
291
272
309
286
267
286
251
277
285
283
294
269
282
297
314
291
290
319
276
290
279
256
261
292
261
302
262
311
283
295
268
296
290
300
278
284
268
291
302
289
263
310
261
303
278
295
236
293
270
315
288
291
304
282
289
291
304
281
264
280
277
250
287
286
267
307
304
279
273
282
289
282
287
272
292
283
307
251
317
291
289
282
265
269
303
283
272
266
313
313
271
277
264
290
315
294
265
277
276
289
288
284
277
258
285
289
291
275
268
261
275
256
300
268
241
284
310
297
311
282
289
293
257
311
291
285
263
279
339
268
278
292
282
291
303
258
287
291
273
278
308
263
266
270
304
284
277
303
281
300
292
294
295
277
271
274
274
327
304
305
263
279
293
305
310
299
293
282
288
275
281
301
263
273
297
256
293
261
283
281
277
286
284
269
285
279
278
276
258
258
303
315
283
257
266
246
302
281
288
286
300
284
291
306
301
289
282
255
274
297
265
270
278
299
286
274
309
278
298
266
273
288
304
296
280
300
279
258
267
282
290
279
294
274
287
263
298
298
264
312
321
287
277
281
251
255
290
284
293
265
250
301
290
257
283
240
273
283
277
305
295
284
313
254
287
287
289
296
268
244
283
284
268
285
276
246
268
273
302
295
270
299
279
258
294
277
281
270
268
264
286
264
296
277
306
291
302
305
295
281
298
296
271
284
272
285
235
309
269
258
289
296
284
295
280
289
294
304
264
305
245
251
277
282
295
285
285
251
257
268
325
287
295
314
310
276
282
276
261
290
268
301
305
303
319
284
292
273
295
287
294
305
272
291
268
292
285
265
291
279
291
269
304
276
283
307
271
301
311
285
281
279
259
264
281
302
284
282
279
296
241
282
271
303
290
273
254
312
282
325
302
304
305
271
274
266
256
278
310
280
301
307
298
297
284
282
295
278
282
275
321
324
279
297
304
254
259
276
269
286
286
304
273
319
267
302
301
275
291
259
310
302
288
265
309
278
283
272
294
297
286
274
316
289
302
291
315
316
295
264
317
284
270
312
272
323

## Sheet: EDfigure10d_right
pathway_name	max_fold_change
WNT	10.447
VIP	6.94958
NPR1	6.64095
ncWNT	5.35882
CCL	4.89646
HH	3.92517
TENASCIN	3.77108
SEMA3	3.63902
PROS	2.93503
COLLAGEN	2.75684

[truncated: 8 more sheets: EDfigure10e_Neuron, EDfigure10e_Neuron-Non-neuronal, EDfigure10e_Non-neuronal, EDfigure10f_Neuron, EDfigure10f_Neuron-Non-neuronal, EDfigure10f_Non-neuronal, EDfigure10g_inset, EDfigure10g_violin]
